# Supplementary material for: Astrocytes express aberrant immunoglobulins as putative gatekeeper of astrocytes to neuronal progenitor conversion
Source: Cell Death Dis. 2023 Apr 4;14(4):237. doi: 10.1038/s41419-023-05737-9 (PMC10073301; doi:10.1038/s41419-023-05737-9)
Supplement: Supplementary file 14 — Supplementary Dataset 1 [file 41419_2023_5737_MOESM14_ESM.zip]

Archive with 12 entries (11 files):
- Supp Data 1 RNAseq/
- __MACOSX/._Supp Data 1 RNAseq
- Supp Data 1 RNAseq/magicblast_cortex_trinity.txt
- __MACOSX/Supp Data 1 RNAseq/._magicblast_cortex_trinity.txt
- Supp Data 1 RNAseq/magicblast_cortex.txt
- __MACOSX/Supp Data 1 RNAseq/._magicblast_cortex.txt
- Supp Data 1 RNAseq/magicblast_spinal.txt
- __MACOSX/Supp Data 1 RNAseq/._magicblast_spinal.txt
- Supp Data 1 RNAseq/magicblast_spinal_trinity.txt
- __MACOSX/Supp Data 1 RNAseq/._magicblast_spinal_trinity.txt
- Supp Data 1 RNAseq/genes_results_Salzet.xlsx
- __MACOSX/Supp Data 1 RNAseq/._genes_results_Salzet.xlsx
