# Supplementary material for: Astrocytes express aberrant immunoglobulins as putative gatekeeper of astrocytes to neuronal progenitor conversion
Source: Cell Death Dis. 2023 Apr 4;14(4):237. doi: 10.1038/s41419-023-05737-9 (PMC10073301; doi:10.1038/s41419-023-05737-9)
Supplement: Supplementary file 14 — Supplementary Dataset 1 [file 41419_2023_5737_MOESM14_ESM.zip › Supp Data 1 RNAseq/magicblast_cortex_trinity.txt]

# MAGICBLAST 1.5.0
# /media/Script/prog/ncbi-magicblast-1.5.0/bin/magicblast -query /media/Run/Run_441/Output/Trinity_cortex/Trinity.fasta -db reference_IG_rat -paired -no_unaligned -num_threads 15 -out magicblast_cortex_trinity.txt -outfmt tabular 
# Fields: query acc.	reference acc.	% identity	not used	not used	not used	query start	query end	reference start	reference end	not used	not used	score	query strand	reference strand	query length	BTOP	num placements	not used	compartment	left overhang	right overhang	mate reference	mate ref. start	composite score
TRINITY_DN67_c0_g2_i15	RatNor_3_chr6_IGHV8-18x01_Rattusnorvegicus_BN_Sprague-Dawley_P_V-REGION_725565nn725865_301nt_1_____301_0_301___	93.7824	0	0	0	3127	3319	1	193	0	99	133	plus	plus	4176	13GA12CT10ACGAAT24AT4GA4CA16CG52GTAG3GA43	1	-	1:0	GCTTTGTACAGGGTGATAAGCATGGATCGA	GGACACTGTGGTTAGGACAAAACGGCAACC	-	-	133
TRINITY_DN67_c0_g2_i17	RatNor_3_chr6_IGHV8-18x01_Rattusnorvegicus_BN_Sprague-Dawley_P_V-REGION_725565nn725865_301nt_1_____301_0_301___	93.7824	0	0	0	3127	3319	1	193	0	99	133	plus	plus	4408	13GA12CT10ACGAAT24AT4GA4CA16CG52GTAG3GA43	1	-	1:1	GCTTTGTACAGGGTGATAAGCATGGATCGA	GGACACTGTGGTTAGGACAAAACGGCAACC	-	-	133
TRINITY_DN67_c0_g2_i1	RatNor_3_chr6_IGHV8-18x01_Rattusnorvegicus_BN_Sprague-Dawley_P_V-REGION_725565nn725865_301nt_1_____301_0_301___	93.7824	0	0	0	5523	5715	1	193	0	99	133	plus	plus	6373	13GA12CT10ACGAAT24AT4GA4CA16CG52GTAG3GA43	1	-	1:2	GCTTTGTACAGGGTGATAAGCATGGATCGA	GGACACTGTGGTTAGGACAAAACGGCAACC	-	-	133
TRINITY_DN67_c0_g2_i3	RatNor_3_chr6_IGHV8-18x01_Rattusnorvegicus_BN_Sprague-Dawley_P_V-REGION_725565nn725865_301nt_1_____301_0_301___	93.7824	0	0	0	3127	3319	1	193	0	99	133	plus	plus	4489	13GA12CT10ACGAAT24AT4GA4CA16CG52GTAG3GA43	1	-	1:3	GCTTTGTACAGGGTGATAAGCATGGATCGA	GGACACTGTGGTTAGGACAAAACGGCAACC	-	-	133
TRINITY_DN67_c0_g2_i4	RatNor_3_chr6_IGHV8-18x01_Rattusnorvegicus_BN_Sprague-Dawley_P_V-REGION_725565nn725865_301nt_1_____301_0_301___	93.7824	0	0	0	3127	3319	1	193	0	99	133	plus	plus	4408	13GA12CT10ACGAAT24AT4GA4CA16CG52GTAG3GA43	1	-	1:4	GCTTTGTACAGGGTGATAAGCATGGATCGA	GGACACTGTGGTTAGGACAAAACGGCAACC	-	1	266
TRINITY_DN67_c0_g2_i7	RatNor_3_chr6_IGHV8-18x01_Rattusnorvegicus_BN_Sprague-Dawley_P_V-REGION_725565nn725865_301nt_1_____301_0_301___	93.7824	0	0	0	5459	5651	1	193	0	99	133	plus	plus	6309	13GA12CT10ACGAAT24AT4GA4CA16CG52GTAG3GA43	1	-	1:4	GCTTTGTACAGGGTGATAAGCATGGATCGA	GGACACTGTGGTTAGGACAAAACGGCAACC	-	1	266
TRINITY_DN36203_c0_g1_i1	RatNor_3_chr6_IGHV7-16x01_Rattusnorvegicus_BN_Sprague-Dawley_P_V-REGION_1306379nn1306684_306nt_1_____306_0_306__rev-compl_	98.3607	0	0	0	147	451	1	305	0	99	280	plus	plus	921	130AG7TC69CT2CT49CT43	1	-	1:0	ACGGTGAATGCCTCAAAACGCAGGCAGGGG	AGGCACAACGTAGACGGTAGTGTGAGCCCA	-	-	280
TRINITY_DN36203_c0_g1_i2	RatNor_3_chr6_IGHV7-16x01_Rattusnorvegicus_BN_Sprague-Dawley_P_V-REGION_1306379nn1306684_306nt_1_____306_0_306__rev-compl_	98.366	0	0	0	147	452	1	306	0	99	281	plus	plus	496	130AG7TC69CT2CT49CT44	1	-	1:1	ACGGTGAATGCCTCAAAACGCAGGCAGGGG	CACAATGTAGACGGTAGTGTCAGCCCAACA	-	-	281
TRINITY_DN105345_c0_g1_i1	AABR03032102_IGKV3S9x01_Rattusnorvegicus_BN_SsNHsdMCW_F_V-REGION_0nn0_284nt_1_____284_0_284___	100	0	0	0	1	265	265	1	0	99	265	plus	minus	451	265	1	-	1:0	-	ACCAGTGGAGCCTGGAACCCAGAGCAGCAG	-	-	265
TRINITY_DN267280_c0_g1_i1	V01241_IGKCx01_Rattusnorvegicus_LEW_LOU_F_C-REGION_c_443nn762_321nt_1__1____321_0_321___	100	0	0	0	160	315	321	166	0	99	156	plus	minus	315	156	1	-	1:0	TAGACCCAAAGGTCCTGAGGTGCCACCTGC	-	-	-	156
TRINITY_DN349035_c0_g1_i1	RatNor_6_chr6_IGHG2Ax01_Rattusnorvegicus_BN_Sprague-Dawley_F_CH3-CHS_g_555699nn556018_321nt_1__1____321_0_321__rev-compl_	98.0952	0	0	0	1	315	7	321	0	99	285	plus	plus	420	209GA5GA4AC18GT23AG44GT6	2	-	1:1	-	TGACCCCAGAGTCAGTGGCCCCTCTTGGCC	-	-	285
TRINITY_DN349035_c0_g1_i1	AABR03049560_IGHG2Ax01_Rattusnorvegicus_BN_SsNHsdMCW_F_CH1_H_CH2_CH3_CH-S_14917nn15207_14545nn14577_14111nn14431_13675nn13994_966nt_1__1____966_0_966___	98.0952	0	0	0	1	315	652	966	0	99	285	plus	plus	420	209GA5GA4AC18GT23AG44GT6	2	-	1:2	-	TGACCCCAGAGTCAGTGGCCCCTCTTGGCC	-	-	285
TRINITY_DN594941_c0_g1_i1	AABR03038495_IGKV19S1x01_Rattusnorvegicus_BN_SsNHsdMCW_F_V-REGION_0nn0_287nt_1_____287_0_287__rev-compl_	100	0	0	0	1	171	171	1	0	99	171	plus	minus	246	171	1	-	1:0	-	ACACTGAGCACCATGAAGCCAGAGCAACAG	-	-	171
TRINITY_DN606441_c0_g1_i1	RatNor_3_chr6_IGHV1-23x01_Rattusnorvegicus_BN_Sprague-Dawley_P_V-REGION_159590nn159882_293nt_1_____293_0_293__rev-compl_	98.9761	0	0	0	314	606	293	1	0	99	278	plus	minus	627	132GT110AG4CT44	1	-	1:1	CACAGTGTTGTAACCACATCCTGAGTGTGT	ATAGTGGACAACTGAAGTTAC	-	-	278
TRINITY_DN673102_c0_g1_i1	AABR03049259_IGHMx01_Rattusnorvegicus_BN_SsNHsdMCW_F_CH1_CH2_CH3_CH4_M1_M2_19785nn20099_19327nn19665_18729nn19046_18290nn18622_16395nn16510_16270nn16275_1428nt_1__1____1428_0_1428___	100	0	0	0	93	323	1428	1198	0	99	231	plus	minus	323	231	1	-	1:2	TGACTCTCAGCATGGAAGGACATCAGAGAG	-	-	-	231
TRINITY_DN682635_c0_g1_i1	AABR03052981_IGHV5S40x01_Rattusnorvegicus_BN_SsNHsdMCW_P_V-REGION_2114nn2412_299nt_1_____299_0_299__rev-compl_	97.9675	0	0	0	1	246	54	299	0	99	221	plus	plus	384	15CGAT58GCAC150GT18	1	-	1:3	-	CATAGTGAGCGAATGGCACTGAGAATCTAG	-	-	221
