# Supplementary material for: Astrocytes express aberrant immunoglobulins as putative gatekeeper of astrocytes to neuronal progenitor conversion
Source: Cell Death Dis. 2023 Apr 4;14(4):237. doi: 10.1038/s41419-023-05737-9 (PMC10073301; doi:10.1038/s41419-023-05737-9)
Supplement: Supplementary file 14 — Supplementary Dataset 1 [file 41419_2023_5737_MOESM14_ESM.zip › Supp Data 1 RNAseq/magicblast_cortex.txt]

# MAGICBLAST 1.5.0
# /media/Script/prog/ncbi-magicblast-1.5.0/bin/magicblast -query /media/Run/Run_441/Output/FastQ/cortex_R1.fastq -query_mate /media/Run/Run_441/Output/FastQ/cortex_R2.fastq -db reference_IG_rat -no_unaligned -num_threads 100 -out magicblast_cortex.txt -outfmt tabular -infmt fastq
# Fields: query acc.	reference acc.	% identity	not used	not used	not used	query start	query end	reference start	reference end	not used	not used	score	query strand	reference strand	query length	BTOP	num placements	not used	compartment	left overhang	right overhang	mate reference	mate ref. start	composite score
A00554:20:HCTLLDRXX:1:2101:2944:3490	RatNor_3_chr6_IGHV8-18x01_Rattusnorvegicus_BN_Sprague-Dawley_P_V-REGION_725565nn725865_301nt_1_____301_0_301___	92.1875	0	0	0	3	130	1	128	0	99	78	plus	plus	130	13GA12CT10ACGAAT24AT3AGGA4CA16CG36	1	-	1:0	GA	-	-	-	78
A00554:20:HCTLLDRXX:1:2101:20473:16219	RatNor_3_chr6_IGHV8-18x01_Rattusnorvegicus_BN_Sprague-Dawley_P_V-REGION_725565nn725865_301nt_1_____301_0_301___	93.0435	0	0	0	2	116	190	76	0	99	75	plus	minus	122	40CT3TCCA13GA20TC10TC6GC11CG4	1	-	1:0	G	GCTTCC	-	76	150
A00554:20:HCTLLDRXX:1:2101:20473:16219	RatNor_3_chr6_IGHV8-18x01_Rattusnorvegicus_BN_Sprague-Dawley_P_V-REGION_725565nn725865_301nt_1_____301_0_301___	93.0435	0	0	0	7	121	76	190	0	99	75	plus	plus	122	4GC11CG6AG10AG20CT13GTAG3GA40	1	-	1:0	GCTTCC	G	-	190	150
A00554:20:HCTLLDRXX:1:2101:25075:23657	RatNor_3_chr6_IGHV8-18x01_Rattusnorvegicus_BN_Sprague-Dawley_P_V-REGION_725565nn725865_301nt_1_____301_0_301___	96.8085	0	0	0	18	111	193	100	0	99	79	plus	minus	115	43CT3TCCA45	1	-	1:0	GGACACTGTGGTTAGGA	TTCC	-	100	158
A00554:20:HCTLLDRXX:1:2101:25075:23657	RatNor_3_chr6_IGHV8-18x01_Rattusnorvegicus_BN_Sprague-Dawley_P_V-REGION_725565nn725865_301nt_1_____301_0_301___	96.8085	0	0	0	5	98	100	193	0	99	79	plus	plus	115	45GTAG3GA43	1	-	1:0	TTCC	GGACACTGTGGTTAGGA	-	193	158
A00554:20:HCTLLDRXX:1:2101:16984:32597	RatNor_3_chr6_IGHV8-18x01_Rattusnorvegicus_BN_Sprague-Dawley_P_V-REGION_725565nn725865_301nt_1_____301_0_301___	94.0678	0	0	0	1	118	188	71	0	99	83	plus	minus	130	38CT3TCCA45TC6GC11CG4GT4	1	-	1:0	-	CCTAGTTTTTCT	-	71	166
A00554:20:HCTLLDRXX:1:2101:16984:32597	RatNor_3_chr6_IGHV8-18x01_Rattusnorvegicus_BN_Sprague-Dawley_P_V-REGION_725565nn725865_301nt_1_____301_0_301___	94.0678	0	0	0	13	130	71	188	0	99	83	plus	plus	130	4CA4GC11CG6AG45GTAG3GA38	1	-	1:0	CCTAGTTTTTCT	-	-	188	166
A00554:20:HCTLLDRXX:1:2102:15311:13103	RatNor_3_chr6_IGHV8-18x01_Rattusnorvegicus_BN_Sprague-Dawley_P_V-REGION_725565nn725865_301nt_1_____301_0_301___	93.1373	0	0	0	1	101	178	77	0	99	67	plus	minus	101	4AG23CT3TCCA45TC6GC5-G9	1	-	1:0	-	-	-	77	134
A00554:20:HCTLLDRXX:1:2102:15311:13103	RatNor_3_chr6_IGHV8-18x01_Rattusnorvegicus_BN_Sprague-Dawley_P_V-REGION_725565nn725865_301nt_1_____301_0_301___	93.1373	0	0	0	1	101	77	178	0	99	67	plus	plus	101	9-C5CG6AG45GTAG3GA23TC4	1	-	1:0	-	-	-	178	134
A00554:20:HCTLLDRXX:1:2102:27796:35164	RatNor_3_chr6_IGHV8-18x01_Rattusnorvegicus_BN_Sprague-Dawley_P_V-REGION_725565nn725865_301nt_1_____301_0_301___	97.8723	0	0	0	17	63	193	147	0	99	42	plus	minus	70	9TC37	1	-	1:0	GGACACTGTTGTTAGG	TCTTGAT	-	147	84
A00554:20:HCTLLDRXX:1:2102:27796:35164	RatNor_3_chr6_IGHV8-18x01_Rattusnorvegicus_BN_Sprague-Dawley_P_V-REGION_725565nn725865_301nt_1_____301_0_301___	97.8723	0	0	0	8	54	147	193	0	99	42	plus	plus	70	37AG9	1	-	1:0	TCTTGAT	GGACACTGTTGTTAGG	-	193	84
A00554:20:HCTLLDRXX:1:2103:6542:18458	RatNor_3_chr6_IGHV8-18x01_Rattusnorvegicus_BN_Sprague-Dawley_P_V-REGION_725565nn725865_301nt_1_____301_0_301___	95.5357	0	0	0	2	113	193	82	0	99	87	plus	minus	113	43CT3TCCA45TC6GC10	1	-	1:0	G	-	-	82	174
A00554:20:HCTLLDRXX:1:2103:6542:18458	RatNor_3_chr6_IGHV8-18x01_Rattusnorvegicus_BN_Sprague-Dawley_P_V-REGION_725565nn725865_301nt_1_____301_0_301___	95.5357	0	0	0	1	112	82	193	0	99	87	plus	plus	113	10CG6AG45GTAG3GA43	1	-	1:0	-	G	-	193	174
A00554:20:HCTLLDRXX:1:2103:24071:29716	RatNor_3_chr6_IGHV8-18x01_Rattusnorvegicus_BN_Sprague-Dawley_P_V-REGION_725565nn725865_301nt_1_____301_0_301___	96.7391	0	0	0	17	108	193	102	0	99	77	plus	minus	108	47TCCA13GA29	1	-	1:0	GGACACTGTGGTTAGG	-	-	102	154
A00554:20:HCTLLDRXX:1:2103:24071:29716	RatNor_3_chr6_IGHV8-18x01_Rattusnorvegicus_BN_Sprague-Dawley_P_V-REGION_725565nn725865_301nt_1_____301_0_301___	96.7391	0	0	0	1	92	102	193	0	99	77	plus	plus	108	29CT13GTAG47	1	-	1:0	-	GGACACTGTGGTTAGG	-	193	154
A00554:20:HCTLLDRXX:1:2103:25473:30859	RatNor_3_chr6_IGHV8-18x01_Rattusnorvegicus_BN_Sprague-Dawley_P_V-REGION_725565nn725865_301nt_1_____301_0_301___	96.0396	0	0	0	5	104	193	93	0	99	81	plus	minus	108	43CT3TCCA45-C6	1	-	1:0	GGAC	GCCC	-	93	162
A00554:20:HCTLLDRXX:1:2103:25473:30859	RatNor_3_chr6_IGHV8-18x01_Rattusnorvegicus_BN_Sprague-Dawley_P_V-REGION_725565nn725865_301nt_1_____301_0_301___	96.0396	0	0	0	5	104	93	193	0	99	81	plus	plus	108	6-G45GTAG3GA43	1	-	1:0	GCCC	GGAC	-	193	162
A00554:20:HCTLLDRXX:1:2104:3251:4742	RatNor_3_chr6_IGHV8-18x01_Rattusnorvegicus_BN_Sprague-Dawley_P_V-REGION_725565nn725865_301nt_1_____301_0_301___	95.5357	0	0	0	2	113	193	82	0	99	87	plus	minus	113	43CT3TCCA45TC6GC10	1	-	1:0	G	-	-	82	174
A00554:20:HCTLLDRXX:1:2104:3251:4742	RatNor_3_chr6_IGHV8-18x01_Rattusnorvegicus_BN_Sprague-Dawley_P_V-REGION_725565nn725865_301nt_1_____301_0_301___	95.5357	0	0	0	1	112	82	193	0	99	87	plus	plus	113	10CG6AG45GTAG3GA43	1	-	1:0	-	G	-	193	174
A00554:20:HCTLLDRXX:1:2104:16134:6355	RatNor_3_chr6_IGHV8-18x01_Rattusnorvegicus_BN_Sprague-Dawley_P_V-REGION_725565nn725865_301nt_1_____301_0_301___	95.5752	0	0	0	30	142	193	81	0	99	88	plus	minus	148	43CT3TCCA45TC6GC11	1	-	1:1	GGACACTGTGGTTAGGACAAAACGGCAAC	CAGATG	-	81	176
A00554:20:HCTLLDRXX:1:2104:16134:6355	RatNor_3_chr6_IGHV8-18x01_Rattusnorvegicus_BN_Sprague-Dawley_P_V-REGION_725565nn725865_301nt_1_____301_0_301___	95.5752	0	0	0	7	119	81	193	0	99	88	plus	plus	148	11CG6AG45GTAG3GA43	1	-	1:1	CAGATG	GGACACGGTGGTTAGGCCAAAACGGCAAC	-	193	176
A00554:20:HCTLLDRXX:1:2104:27760:13651	RatNor_3_chr6_IGHV8-18x01_Rattusnorvegicus_BN_Sprague-Dawley_P_V-REGION_725565nn725865_301nt_1_____301_0_301___	94.9153	0	0	0	8	125	76	193	0	99	88	plus	plus	136	4GC11CG6AG45GTAG3GA43	1	-	1:0	GCTTCCC	GGACACTGTGG	-	193	176
A00554:20:HCTLLDRXX:1:2104:27760:13651	RatNor_3_chr6_IGHV8-18x01_Rattusnorvegicus_BN_Sprague-Dawley_P_V-REGION_725565nn725865_301nt_1_____301_0_301___	94.9153	0	0	0	12	129	193	76	0	99	88	plus	minus	136	43CT3TCCA45TC6GC11CG4	1	-	1:0	GGACACTGTGG	GCTTCCC	-	76	176
A00554:20:HCTLLDRXX:1:2104:32542:17613	RatNor_3_chr6_IGHV8-18x01_Rattusnorvegicus_BN_Sprague-Dawley_P_V-REGION_725565nn725865_301nt_1_____301_0_301___	95.8763	0	0	0	1	97	189	93	0	99	77	plus	minus	128	39CT3TCCA45TC6	1	-	1:0	-	TGGGCTCCCATATTTTGACTTGCCAACAGA	-	93	154
A00554:20:HCTLLDRXX:1:2104:32542:17613	RatNor_3_chr6_IGHV8-18x01_Rattusnorvegicus_BN_Sprague-Dawley_P_V-REGION_725565nn725865_301nt_1_____301_0_301___	95.8763	0	0	0	32	128	93	189	0	99	77	plus	plus	128	6AG45GTAG3GA39	1	-	1:0	TGGGCTCCCATATTTTGACTTGCCAACAGA	-	-	189	154
A00554:20:HCTLLDRXX:1:2104:15600:27414	RatNor_3_chr6_IGHV8-18x01_Rattusnorvegicus_BN_Sprague-Dawley_P_V-REGION_725565nn725865_301nt_1_____301_0_301___	95.5752	0	0	0	4	116	81	193	0	99	88	plus	plus	142	11CG6AG45GTAG3GA43	1	-	1:0	CAG	GGACACTGTGGTTAGGACAAAATGGC	-	-	88
A00554:20:HCTLLDRXX:1:2105:13340:5932	RatNor_3_chr6_IGHV8-18x01_Rattusnorvegicus_BN_Sprague-Dawley_P_V-REGION_725565nn725865_301nt_1_____301_0_301___	93.2203	0	0	0	13	130	71	188	0	99	78	plus	plus	130	4CA4GC11CG6AG36AT8GTAG3GA38	1	-	1:0	CCTAGTTTTTCT	-	-	-	78
A00554:20:HCTLLDRXX:1:2105:8305:2002	RatNor_3_chr6_IGHV8-18x01_Rattusnorvegicus_BN_Sprague-Dawley_P_V-REGION_725565nn725865_301nt_1_____301_0_301___	93.7824	0	0	0	27	219	193	1	0	99	133	plus	minus	251	16AT30TCCA52GC16GT4CT4TA24TACTTG10GA12CT13	1	-	1:0	GGACACTGTGGTTAGGACAAAACGGC	GTTTTGTACAGAGTGATAAGCATGGATCCA	-	1	263
A00554:20:HCTLLDRXX:1:2105:8305:2002	RatNor_3_chr6_IGHV8-18x01_Rattusnorvegicus_BN_Sprague-Dawley_P_V-REGION_725565nn725865_301nt_1_____301_0_301___	93.6842	0	0	0	61	250	1	190	0	99	130	plus	plus	250	13GA12CT10ACGAAT24AT4GA4CA16CG52GTAG30TA13	1	-	1:0	GTTTTGTACAGAGTGATAAGCATGGATCCA	-	-	193	263
A00554:20:HCTLLDRXX:1:2106:6397:32080	RatNor_3_chr6_IGHV8-18x01_Rattusnorvegicus_BN_Sprague-Dawley_P_V-REGION_725565nn725865_301nt_1_____301_0_301___	96.5517	0	0	0	28	114	193	107	0	99	72	plus	minus	114	43CT3TCCA38	1	-	1:0	GGACACTGTGGTTAGGACAAAACGGCA	-	-	107	144
A00554:20:HCTLLDRXX:1:2106:6397:32080	RatNor_3_chr6_IGHV8-18x01_Rattusnorvegicus_BN_Sprague-Dawley_P_V-REGION_725565nn725865_301nt_1_____301_0_301___	96.5517	0	0	0	1	87	107	193	0	99	72	plus	plus	114	38GTAG3GA43	1	-	1:0	-	GGACACTGTGGTTAGGACAAAACGGCA	-	193	144
A00554:20:HCTLLDRXX:1:2107:3658:20478	RatNor_3_chr6_IGHV8-18x01_Rattusnorvegicus_BN_Sprague-Dawley_P_V-REGION_725565nn725865_301nt_1_____301_0_301___	94.6429	0	0	0	2	113	193	82	0	99	82	plus	minus	124	43CT3TCCA37TG7TC6GC10	1	-	1:0	G	ACAGATGCTTC	-	71	170
A00554:20:HCTLLDRXX:1:2107:3658:20478	RatNor_3_chr6_IGHV8-18x01_Rattusnorvegicus_BN_Sprague-Dawley_P_V-REGION_725565nn725865_301nt_1_____301_0_301___	94.3089	0	0	0	1	123	71	193	0	99	88	plus	plus	124	4CA4GC11CG6AG45GTAG3GA43	1	-	1:0	-	G	-	193	170
A00554:20:HCTLLDRXX:1:2107:26539:26725	RatNor_3_chr6_IGHV8-18x01_Rattusnorvegicus_BN_Sprague-Dawley_P_V-REGION_725565nn725865_301nt_1_____301_0_301___	96.2025	0	0	0	27	105	193	115	0	99	64	plus	minus	105	47TCCA13GA16	1	-	1:0	GGACACTGTGGTTAGGACAAAACGGC	-	-	115	128
A00554:20:HCTLLDRXX:1:2107:26539:26725	RatNor_3_chr6_IGHV8-18x01_Rattusnorvegicus_BN_Sprague-Dawley_P_V-REGION_725565nn725865_301nt_1_____301_0_301___	96.2025	0	0	0	1	79	115	193	0	99	64	plus	plus	105	16CT13GTAG47	1	-	1:0	-	GGACACTGTGGTTAGGACAAAACGGC	-	193	128
A00554:20:HCTLLDRXX:1:2108:28393:3380	RatNor_3_chr6_IGHV8-18x01_Rattusnorvegicus_BN_Sprague-Dawley_P_V-REGION_725565nn725865_301nt_1_____301_0_301___	94.3089	0	0	0	2	124	193	71	0	99	88	plus	minus	146	43CT3TCCA45TC6GC11CG4GT4	1	-	1:0	G	CCTAGTTTTTCTTATATTAGTT	-	-	88
A00554:20:HCTLLDRXX:1:2108:11469:15092	RatNor_3_chr6_IGHV8-18x01_Rattusnorvegicus_BN_Sprague-Dawley_P_V-REGION_725565nn725865_301nt_1_____301_0_301___	95.7447	0	0	0	26	119	193	100	0	99	74	plus	minus	121	43CT3TCCA25CT19	1	-	1:0	GGACACTGTGGTTAGGACAAAACGG	TT	-	100	148
A00554:20:HCTLLDRXX:1:2108:11469:15092	RatNor_3_chr6_IGHV8-18x01_Rattusnorvegicus_BN_Sprague-Dawley_P_V-REGION_725565nn725865_301nt_1_____301_0_301___	95.7447	0	0	0	3	96	100	193	0	99	74	plus	plus	121	19GA25GTAG3GA43	1	-	1:0	TT	GGACACTGTGGTTAGGACAAAACGG	-	193	148
A00554:20:HCTLLDRXX:1:2108:17282:22968	RatNor_3_chr6_IGHV8-18x01_Rattusnorvegicus_BN_Sprague-Dawley_P_V-REGION_725565nn725865_301nt_1_____301_0_301___	93.2203	0	0	0	13	130	71	188	0	99	78	plus	plus	130	4CA4GC11CG6AG45GTAG3GA4TA33	1	-	1:0	CCTACTTTTTCT	-	-	-	78
A00554:20:HCTLLDRXX:1:2108:14217:28494	AABR03049259_IGHMx01_Rattusnorvegicus_BN_SsNHsdMCW_F_CH1_CH2_CH3_CH4_M1_M2_19785nn20099_19327nn19665_18729nn19046_18290nn18622_16395nn16510_16270nn16275_1428nt_1__1____1428_0_1428___	100	0	0	0	93	251	1428	1270	0	99	159	plus	minus	251	159	1	-	1:0	TGACTCTCAGCATGGAAGGACATCAGAGAG	-	-	1198	390
A00554:20:HCTLLDRXX:1:2108:14217:28494	AABR03049259_IGHMx01_Rattusnorvegicus_BN_SsNHsdMCW_F_CH1_CH2_CH3_CH4_M1_M2_19785nn20099_19327nn19665_18729nn19046_18290nn18622_16395nn16510_16270nn16275_1428nt_1__1____1428_0_1428___	100	0	0	0	1	231	1198	1428	0	99	231	plus	plus	250	231	1	-	1:0	-	TGACTCTCAGCATGGAAGG	-	1428	390
A00554:20:HCTLLDRXX:1:2109:14118:6652	RatNor_3_chr6_IGHV8-18x01_Rattusnorvegicus_BN_Sprague-Dawley_P_V-REGION_725565nn725865_301nt_1_____301_0_301___	92.517	0	0	0	2	148	193	47	0	99	92	plus	minus	148	43CT3TCCA45TC6GC11CG4GT4CT1TC1GCTA18	1	-	1:0	G	-	-	47	184
A00554:20:HCTLLDRXX:1:2109:14118:6652	RatNor_3_chr6_IGHV8-18x01_Rattusnorvegicus_BN_Sprague-Dawley_P_V-REGION_725565nn725865_301nt_1_____301_0_301___	92.517	0	0	0	1	147	47	193	0	99	92	plus	plus	148	18ATCG1AG1GA4CA4GC11CG6AG45GTAG3GA43	1	-	1:0	-	G	-	193	184
A00554:20:HCTLLDRXX:1:2109:27986:15483	RatNor_3_chr6_IGHV8-18x01_Rattusnorvegicus_BN_Sprague-Dawley_P_V-REGION_725565nn725865_301nt_1_____301_0_301___	92.381	0	0	0	1	105	178	74	0	99	65	plus	minus	105	9GT17GT4TCCA25AT5TG10GT9GC18	1	-	1:0	-	-	-	74	130
A00554:20:HCTLLDRXX:1:2109:27986:15483	RatNor_3_chr6_IGHV8-18x01_Rattusnorvegicus_BN_Sprague-Dawley_P_V-REGION_725565nn725865_301nt_1_____301_0_301___	92.381	0	0	0	1	105	74	178	0	99	65	plus	plus	105	18CG9CA10AC5TA25GTAG4CA17CA9	1	-	1:0	-	-	-	178	130
A00554:20:HCTLLDRXX:1:2109:23683:26850	RatNor_3_chr6_IGHV8-18x01_Rattusnorvegicus_BN_Sprague-Dawley_P_V-REGION_725565nn725865_301nt_1_____301_0_301___	96.8085	0	0	0	27	120	193	100	0	99	79	plus	minus	121	47TCCA13GA31	1	-	1:0	GGACACTGTGGTTAGGACAAAACGGC	T	-	100	158
A00554:20:HCTLLDRXX:1:2109:23683:26850	RatNor_3_chr6_IGHV8-18x01_Rattusnorvegicus_BN_Sprague-Dawley_P_V-REGION_725565nn725865_301nt_1_____301_0_301___	96.8085	0	0	0	2	95	100	193	0	99	79	plus	plus	121	31CT13GTAG47	1	-	1:0	T	GGACACTGTGGTTAGGACAAAACGGC	-	193	158
A00554:20:HCTLLDRXX:1:2110:26919:10066	RatNor_3_chr6_IGHV8-18x01_Rattusnorvegicus_BN_Sprague-Dawley_P_V-REGION_725565nn725865_301nt_1_____301_0_301___	96.8085	0	0	0	27	120	193	100	0	99	79	plus	minus	124	43CT3TCCA45	1	-	1:0	GGACACTGTGGTTAGGACAAAACGGC	TTCC	-	100	158
A00554:20:HCTLLDRXX:1:2110:26919:10066	RatNor_3_chr6_IGHV8-18x01_Rattusnorvegicus_BN_Sprague-Dawley_P_V-REGION_725565nn725865_301nt_1_____301_0_301___	96.8085	0	0	0	5	98	100	193	0	99	79	plus	plus	124	45GTAG3GA43	1	-	1:0	TTCC	GGACACTGTGGTTAGGACAAAACGGC	-	193	158
A00554:20:HCTLLDRXX:1:2111:27172:36307	RatNor_3_chr6_IGHV8-18x01_Rattusnorvegicus_BN_Sprague-Dawley_P_V-REGION_725565nn725865_301nt_1_____301_0_301___	95.6522	0	0	0	30	144	190	76	0	99	90	plus	minus	147	40CT3TCCA52GC10TC5	1	-	1:0	TAAGTACACTGTGGTTAGGACAAAACGGC	GCT	-	76	180
A00554:20:HCTLLDRXX:1:2111:27172:36307	RatNor_3_chr6_IGHV8-18x01_Rattusnorvegicus_BN_Sprague-Dawley_P_V-REGION_725565nn725865_301nt_1_____301_0_301___	95.6522	0	0	0	4	118	76	190	0	99	90	plus	plus	147	5AG10CG52GTAG3GA40	1	-	1:0	GCT	TAAGTACACTGTGGTTAGGACAAAACGGC	-	190	180
A00554:20:HCTLLDRXX:1:2112:30110:2722	RatNor_3_chr6_IGHV8-18x01_Rattusnorvegicus_BN_Sprague-Dawley_P_V-REGION_725565nn725865_301nt_1_____301_0_301___	95.5752	0	0	0	29	141	193	81	0	99	88	plus	minus	144	43CT3TCCA45TC6GC11	1	-	1:1	GGACACTGTGGTTAGGACAAACGGCAAC	CAG	-	81	176
A00554:20:HCTLLDRXX:1:2112:30110:2722	RatNor_3_chr6_IGHV8-18x01_Rattusnorvegicus_BN_Sprague-Dawley_P_V-REGION_725565nn725865_301nt_1_____301_0_301___	95.5752	0	0	0	4	116	81	193	0	99	88	plus	plus	144	11CG6AG45GTAG3GA43	1	-	1:1	CAG	GGACACTGTGGTTAGGACAAACGGCAAC	-	193	176
A00554:20:HCTLLDRXX:1:2113:2745:2832	RatNor_3_chr6_IGHV8-18x01_Rattusnorvegicus_BN_Sprague-Dawley_P_V-REGION_725565nn725865_301nt_1_____301_0_301___	93.5185	0	0	0	1	108	178	71	0	99	73	plus	minus	117	28CT3TCCA45TC6GC11CG4GT4	1	-	1:0	-	CCTAGTTTT	-	71	146
A00554:20:HCTLLDRXX:1:2113:2745:2832	RatNor_3_chr6_IGHV8-18x01_Rattusnorvegicus_BN_Sprague-Dawley_P_V-REGION_725565nn725865_301nt_1_____301_0_301___	93.5185	0	0	0	10	117	71	178	0	99	73	plus	plus	117	4CA4GC11CG6AG45GTAG3GA28	1	-	1:0	CCTAGTTTT	-	-	178	146
A00554:20:HCTLLDRXX:1:2113:24026:35900	RatNor_3_chr6_IGHV8-18x01_Rattusnorvegicus_BN_Sprague-Dawley_P_V-REGION_725565nn725865_301nt_1_____301_0_301___	96.0396	0	0	0	31	131	193	93	0	99	81	plus	minus	131	43CT3TCCA45TC6	1	-	1:0	GGACACTGTGGTTAGGACAAAATGGCAACC	-	-	93	162
A00554:20:HCTLLDRXX:1:2113:24026:35900	RatNor_3_chr6_IGHV8-18x01_Rattusnorvegicus_BN_Sprague-Dawley_P_V-REGION_725565nn725865_301nt_1_____301_0_301___	96.0396	0	0	0	1	101	93	193	0	99	81	plus	plus	131	6AG45GTAG3GA43	1	-	1:0	-	GGACACTGTGGTTAGGACAAAATGGCAACC	-	193	162
A00554:20:HCTLLDRXX:1:2114:7600:3317	RatNor_3_chr6_IGHV8-18x01_Rattusnorvegicus_BN_Sprague-Dawley_P_V-REGION_725565nn725865_301nt_1_____301_0_301___	92.381	0	0	0	1	105	178	74	0	99	65	plus	minus	105	9GT17GT4TCCA25AT5TG10GT9GC18	1	-	1:1	-	-	-	74	130
A00554:20:HCTLLDRXX:1:2114:7600:3317	RatNor_3_chr6_IGHV8-18x01_Rattusnorvegicus_BN_Sprague-Dawley_P_V-REGION_725565nn725865_301nt_1_____301_0_301___	92.381	0	0	0	1	105	74	178	0	99	65	plus	plus	105	18CG9CA10AC5TA25GTAG4CA17CA9	1	-	1:1	-	-	-	178	130
A00554:20:HCTLLDRXX:1:2114:5330:27727	RatNor_3_chr6_IGHV8-18x01_Rattusnorvegicus_BN_Sprague-Dawley_P_V-REGION_725565nn725865_301nt_1_____301_0_301___	94.9153	0	0	0	31	148	193	76	0	99	88	plus	minus	148	43CT3TCCA45TC6GC11CG4	1	-	1:0	GGACACTGTGGTTAGGACAAAACGGCAACC	-	-	76	176
A00554:20:HCTLLDRXX:1:2114:5330:27727	RatNor_3_chr6_IGHV8-18x01_Rattusnorvegicus_BN_Sprague-Dawley_P_V-REGION_725565nn725865_301nt_1_____301_0_301___	94.9153	0	0	0	1	118	76	193	0	99	88	plus	plus	148	4GC11CG6AG45GTAG3GA43	1	-	1:0	-	GGACACTGTGGTTAGGACAAAACGGCAACC	-	193	176
A00554:20:HCTLLDRXX:1:2114:23267:28886	RatNor_3_chr6_IGHV8-18x01_Rattusnorvegicus_BN_Sprague-Dawley_P_V-REGION_725565nn725865_301nt_1_____301_0_301___	92.5676	0	0	0	1	148	189	42	0	99	93	plus	minus	151	39CT3TCCA45TC6GC11CG4GT4CT1TC1GCTA23	1	-	1:1	-	GTC	-	42	186
A00554:20:HCTLLDRXX:1:2114:23267:28886	RatNor_3_chr6_IGHV8-18x01_Rattusnorvegicus_BN_Sprague-Dawley_P_V-REGION_725565nn725865_301nt_1_____301_0_301___	92.5676	0	0	0	4	151	42	189	0	99	93	plus	plus	151	23ATCG1AG1GA4CA4GC11CG6AG45GTAG3GA39	1	-	1:1	GTC	-	-	189	186
A00554:20:HCTLLDRXX:1:2117:8684:15092	AABR03038495_IGKV19S1x01_Rattusnorvegicus_BN_SsNHsdMCW_F_V-REGION_0nn0_287nt_1_____287_0_287__rev-compl_	100	0	0	0	1	171	171	1	0	99	171	plus	minus	246	171	1	-	1:0	-	ACACTGAGCACCATGAAGCCAGAGCAACAG	-	1	342
A00554:20:HCTLLDRXX:1:2117:8684:15092	AABR03038495_IGKV19S1x01_Rattusnorvegicus_BN_SsNHsdMCW_F_V-REGION_0nn0_287nt_1_____287_0_287__rev-compl_	100	0	0	0	76	246	1	171	0	99	171	plus	plus	246	171	1	-	1:0	ACACTGAGCACCATGAAGCCAGAGCAACAG	-	-	171	342
A00554:20:HCTLLDRXX:1:2117:27615:28213	RatNor_3_chr6_IGHV8-18x01_Rattusnorvegicus_BN_Sprague-Dawley_P_V-REGION_725565nn725865_301nt_1_____301_0_301___	95	0	0	0	5	104	193	94	0	99	75	plus	minus	104	43CTCG2TCCA45TC5	1	-	1:0	GGAC	-	-	94	150
A00554:20:HCTLLDRXX:1:2117:27615:28213	RatNor_3_chr6_IGHV8-18x01_Rattusnorvegicus_BN_Sprague-Dawley_P_V-REGION_725565nn725865_301nt_1_____301_0_301___	95	0	0	0	1	100	94	193	0	99	75	plus	plus	104	5AG45GTAG2GCGA43	1	-	1:0	-	GGAC	-	193	150
A00554:20:HCTLLDRXX:1:2118:15637:6026	RatNor_3_chr6_IGHV8-18x01_Rattusnorvegicus_BN_Sprague-Dawley_P_V-REGION_725565nn725865_301nt_1_____301_0_301___	96.6102	0	0	0	30	147	193	76	0	99	98	plus	minus	150	43CT3TCCA52GC16	1	-	1:0	GGACACTGTTGTTAGGACAAAATGGCAAC	GCT	-	76	196
A00554:20:HCTLLDRXX:1:2118:15637:6026	RatNor_3_chr6_IGHV8-18x01_Rattusnorvegicus_BN_Sprague-Dawley_P_V-REGION_725565nn725865_301nt_1_____301_0_301___	96.6102	0	0	0	4	121	76	193	0	99	98	plus	plus	150	16CG52GTAG3GA43	1	-	1:0	GCT	GGACACTGTTGTTAGGACAAAATGGCAAC	-	193	196
A00554:20:HCTLLDRXX:1:2118:6786:28776	RatNor_3_chr6_IGHV8-18x01_Rattusnorvegicus_BN_Sprague-Dawley_P_V-REGION_725565nn725865_301nt_1_____301_0_301___	94.1176	0	0	0	1	119	189	71	0	99	84	plus	minus	123	39CTAG2TCCA16CA35GC16GT4	1	-	1:0	-	ACCA	-	71	168
A00554:20:HCTLLDRXX:1:2118:6786:28776	RatNor_3_chr6_IGHV8-18x01_Rattusnorvegicus_BN_Sprague-Dawley_P_V-REGION_725565nn725865_301nt_1_____301_0_301___	94.1176	0	0	0	5	123	71	189	0	99	84	plus	plus	123	4CA16CG35GT16GTAG2TCGA39	1	-	1:0	ACCA	-	-	189	168
A00554:20:HCTLLDRXX:1:2118:10357:29888	RatNor_3_chr6_IGHV8-18x01_Rattusnorvegicus_BN_Sprague-Dawley_P_V-REGION_725565nn725865_301nt_1_____301_0_301___	96.7033	0	0	0	34	124	193	103	0	99	76	plus	minus	124	43CT3TCCA42	1	-	1:1	GGACACTGTGGTTAGGACAAAACGGCAACC	-	-	103	152
A00554:20:HCTLLDRXX:1:2118:10357:29888	RatNor_3_chr6_IGHV8-18x01_Rattusnorvegicus_BN_Sprague-Dawley_P_V-REGION_725565nn725865_301nt_1_____301_0_301___	96.7033	0	0	0	1	91	103	193	0	99	76	plus	plus	124	42GTAG3GA43	1	-	1:1	-	GGACACTGTGGTTAGGACAAAACGGCAACC	-	193	152
A00554:20:HCTLLDRXX:1:2119:10393:2080	RatNor_3_chr6_IGHV8-18x01_Rattusnorvegicus_BN_Sprague-Dawley_P_V-REGION_725565nn725865_301nt_1_____301_0_301___	95.5752	0	0	0	19	131	193	81	0	99	88	plus	minus	135	43CT3TCCA45TC6GC11	1	-	1:0	GGACACGGTGGTTAGGAC	CAGA	-	81	176
A00554:20:HCTLLDRXX:1:2119:10393:2080	RatNor_3_chr6_IGHV8-18x01_Rattusnorvegicus_BN_Sprague-Dawley_P_V-REGION_725565nn725865_301nt_1_____301_0_301___	95.5752	0	0	0	5	117	81	193	0	99	88	plus	plus	135	11CG6AG45GTAG3GA43	1	-	1:0	CAGA	GGACACGGTGGTTAGGAC	-	193	176
A00554:20:HCTLLDRXX:1:2119:5258:30859	RatNor_3_chr6_IGHV8-18x01_Rattusnorvegicus_BN_Sprague-Dawley_P_V-REGION_725565nn725865_301nt_1_____301_0_301___	92.7461	0	0	0	7	199	1	193	0	99	123	plus	plus	251	13GA12CT10ACGAAT24AT4TA4CA16CG35GT16GTAG2TCGA43	1	-	1:0	GCTTTG	GAACACTGTTGTTAGGACAAAACGGCAACC	-	-	123
A00554:20:HCTLLDRXX:1:2120:10890:29935	RatNor_6_chr6_IGHG1x01_Rattusnorvegicus_BN_Sprague-Dawley_F_CH3-CHS_g_521099nn521418_321nt_1__1____321_0_321__rev-compl_	100	0	0	0	104	250	321	175	0	99	147	plus	minus	250	147	2	-	1:0	TGACCCCAGAGTCAGTGGCCCCTCTTGGCC	-	-	150	312
A00554:20:HCTLLDRXX:1:2120:10890:29935	RatNor_6_chr6_IGHG1x01_Rattusnorvegicus_BN_Sprague-Dawley_F_CH3-CHS_g_521099nn521418_321nt_1__1____321_0_321__rev-compl_	99.4118	0	0	0	1	170	150	319	0	99	165	plus	plus	251	112AC57	2	-	1:0	-	CATGACCCCAGAGTCAGTGGCCCCTCTGGG	-	321	312
A00554:20:HCTLLDRXX:1:2120:10890:29935	AABR03048905_IGHG1x01_Rattusnorvegicus_BN_SsNHsdMCW_F_CH1_H_CH2_CH3_CH-S_42238nn42528_41854nn41898_41429nn41749_40993nn41312_978nt_1__1____978_0_978___	100	0	0	0	104	250	978	832	0	99	147	plus	minus	250	147	2	-	1:1	TGACCCCAGAGTCAGTGGCCCCTCTTGGCC	-	-	807	312
A00554:20:HCTLLDRXX:1:2120:10890:29935	AABR03048905_IGHG1x01_Rattusnorvegicus_BN_SsNHsdMCW_F_CH1_H_CH2_CH3_CH-S_42238nn42528_41854nn41898_41429nn41749_40993nn41312_978nt_1__1____978_0_978___	99.4118	0	0	0	1	170	807	976	0	99	165	plus	plus	251	112AC57	2	-	1:1	-	CATGACCCCAGAGTCAGTGGCCCCTCTGGG	-	978	312
A00554:20:HCTLLDRXX:1:2120:24270:22639	RatNor_3_chr6_IGHV8-18x01_Rattusnorvegicus_BN_Sprague-Dawley_P_V-REGION_725565nn725865_301nt_1_____301_0_301___	96.8085	0	0	0	27	120	193	100	0	99	79	plus	minus	121	47TCCA13GA31	1	-	1:0	GGACACTGTGGTTAGGACAAAACGGC	T	-	100	158
A00554:20:HCTLLDRXX:1:2120:24270:22639	RatNor_3_chr6_IGHV8-18x01_Rattusnorvegicus_BN_Sprague-Dawley_P_V-REGION_725565nn725865_301nt_1_____301_0_301___	96.8085	0	0	0	2	95	100	193	0	99	79	plus	plus	121	31CT13GTAG47	1	-	1:0	T	GGACACTGTGGTTAGGACAAAACGGC	-	193	158
A00554:20:HCTLLDRXX:1:2121:12020:1705	RatNor_3_chr6_IGHV8-18x01_Rattusnorvegicus_BN_Sprague-Dawley_P_V-REGION_725565nn725865_301nt_1_____301_0_301___	93.4959	0	0	0	5	127	193	71	0	99	83	plus	minus	139	43CTAG2TCCA45TC6GC11CG4GT4	1	-	1:0	GGAC	CCTAGTTTTTCT	-	71	166
A00554:20:HCTLLDRXX:1:2121:12020:1705	RatNor_3_chr6_IGHV8-18x01_Rattusnorvegicus_BN_Sprague-Dawley_P_V-REGION_725565nn725865_301nt_1_____301_0_301___	93.4959	0	0	0	13	135	71	193	0	99	83	plus	plus	139	4CA4GC11CG6AG45GTAG2TCGA43	1	-	1:0	CCTAGTTTTTCT	GGAC	-	193	166
A00554:20:HCTLLDRXX:1:2121:1561:6574	RatNor_3_chr6_IGHV8-18x01_Rattusnorvegicus_BN_Sprague-Dawley_P_V-REGION_725565nn725865_301nt_1_____301_0_301___	94.3089	0	0	0	12	134	193	71	0	99	88	plus	minus	148	43CT3TCCA45TC6GC11CG4GT4	1	-	1:0	GGACACTGTGG	CCTAGTTTTTCTTC	-	71	176
A00554:20:HCTLLDRXX:1:2121:1561:6574	RatNor_3_chr6_IGHV8-18x01_Rattusnorvegicus_BN_Sprague-Dawley_P_V-REGION_725565nn725865_301nt_1_____301_0_301___	94.3089	0	0	0	15	137	71	193	0	99	88	plus	plus	148	4CA4GC11CG6AG45GTAG3GA43	1	-	1:0	CCTAGTTTTTCTTC	GGACACTGTGG	-	193	176
A00554:20:HCTLLDRXX:1:2121:6804:21418	RatNor_3_chr6_IGHV8-18x01_Rattusnorvegicus_BN_Sprague-Dawley_P_V-REGION_725565nn725865_301nt_1_____301_0_301___	93.617	0	0	0	1	94	174	81	0	99	64	plus	minus	98	24CT3TCCA15GA29TC6GC11	1	-	1:0	-	CAGA	-	81	128
A00554:20:HCTLLDRXX:1:2121:6804:21418	RatNor_3_chr6_IGHV8-18x01_Rattusnorvegicus_BN_Sprague-Dawley_P_V-REGION_725565nn725865_301nt_1_____301_0_301___	93.617	0	0	0	5	98	81	174	0	99	64	plus	plus	98	11CG6AG29CT15GTAG3GA24	1	-	1:0	CAGA	-	-	174	128
A00554:20:HCTLLDRXX:1:2122:29740:9721	RatNor_3_chr6_IGHV8-18x01_Rattusnorvegicus_BN_Sprague-Dawley_P_V-REGION_725565nn725865_301nt_1_____301_0_301___	95.5357	0	0	0	2	113	193	82	0	99	87	plus	minus	113	43CT3TCCA45TC6GC10	1	-	1:0	G	-	-	82	174
A00554:20:HCTLLDRXX:1:2122:29740:9721	RatNor_3_chr6_IGHV8-18x01_Rattusnorvegicus_BN_Sprague-Dawley_P_V-REGION_725565nn725865_301nt_1_____301_0_301___	95.5357	0	0	0	1	112	82	193	0	99	87	plus	plus	113	10CG6AG45GTAG3GA43	1	-	1:0	-	G	-	193	174
A00554:20:HCTLLDRXX:1:2122:30689:26553	RatNor_3_chr6_IGHV8-18x01_Rattusnorvegicus_BN_Sprague-Dawley_P_V-REGION_725565nn725865_301nt_1_____301_0_301___	94.9153	0	0	0	25	140	193	76	0	99	88	plus	minus	140	47TCCA4-T-C34GA11GC16	1	-	1:0	GGACACTGTTGTTAGAACAAAATG	-	-	76	176
A00554:20:HCTLLDRXX:1:2122:30689:26553	RatNor_3_chr6_IGHV8-18x01_Rattusnorvegicus_BN_Sprague-Dawley_P_V-REGION_725565nn725865_301nt_1_____301_0_301___	94.9153	0	0	0	1	116	76	193	0	99	88	plus	plus	140	16CG11CT34-G-A4GTAG47	1	-	1:0	-	GGACACTGTTGTTAGAACAAAATG	-	193	176
A00554:20:HCTLLDRXX:1:2123:30346:5979	RatNor_3_chr6_IGHV8-18x01_Rattusnorvegicus_BN_Sprague-Dawley_P_V-REGION_725565nn725865_301nt_1_____301_0_301___	93.2642	0	0	0	55	247	1	193	0	99	128	plus	plus	251	13GA2AC9CT10TCGAAT24AT4GA4CA16CG52GTAG3GA43	1	-	1:0	GCTTTGTACAAGGTGATAAGCATGGATCGA	GGAC	-	-	128
A00554:20:HCTLLDRXX:1:2124:17671:22576	RatNor_3_chr6_IGHV8-18x01_Rattusnorvegicus_BN_Sprague-Dawley_P_V-REGION_725565nn725865_301nt_1_____301_0_301___	96.0396	0	0	0	1	101	93	193	0	99	81	plus	plus	131	6AG45GTAG3GA43	1	-	1:0	-	GGACACTGTGGTTAGGACAAAATGGCAACC	-	-	81
A00554:20:HCTLLDRXX:1:2125:8296:10222	RatNor_3_chr6_IGHV8-18x01_Rattusnorvegicus_BN_Sprague-Dawley_P_V-REGION_725565nn725865_301nt_1_____301_0_301___	95.3704	0	0	0	1	108	86	193	0	99	83	plus	plus	131	6CG6AG31CT13GTAG47	1	-	1:0	-	GGACACTGTTGTTAGGACAAAAC	-	193	166
A00554:20:HCTLLDRXX:1:2125:8296:10222	RatNor_3_chr6_IGHV8-18x01_Rattusnorvegicus_BN_Sprague-Dawley_P_V-REGION_725565nn725865_301nt_1_____301_0_301___	95.3704	0	0	0	24	131	193	86	0	99	83	plus	minus	131	47TCCA13GA31TC6GC6	1	-	1:0	GGACACTGTTGTTAGGACAAAAC	-	-	86	166
A00554:20:HCTLLDRXX:1:2125:10529:10582	RatNor_3_chr6_IGHV8-18x01_Rattusnorvegicus_BN_Sprague-Dawley_P_V-REGION_725565nn725865_301nt_1_____301_0_301___	94.0678	0	0	0	19	136	193	76	0	99	83	plus	minus	136	43CT3TCCA13GA31TC6GC11CG4	1	-	1:1	GGACACTGTGGTTAGGAC	-	-	76	166
A00554:20:HCTLLDRXX:1:2125:10529:10582	RatNor_3_chr6_IGHV8-18x01_Rattusnorvegicus_BN_Sprague-Dawley_P_V-REGION_725565nn725865_301nt_1_____301_0_301___	94.0678	0	0	0	1	118	76	193	0	99	83	plus	plus	136	4GC11CG6AG31CT13GTAG3GA43	1	-	1:1	-	GGACACTGTGGTTAGGAC	-	193	166
A00554:20:HCTLLDRXX:1:2125:23312:18349	RatNor_3_chr6_IGHV8-18x01_Rattusnorvegicus_BN_Sprague-Dawley_P_V-REGION_725565nn725865_301nt_1_____301_0_301___	92.5	0	0	0	1	160	178	19	0	99	100	plus	minus	160	32TCCA17AG8AG25GC11AG7GT1CT4TA24TA1TG10GA8	1	-	1:0	-	-	-	19	200
A00554:20:HCTLLDRXX:1:2125:23312:18349	RatNor_3_chr6_IGHV8-18x01_Rattusnorvegicus_BN_Sprague-Dawley_P_V-REGION_725565nn725865_301nt_1_____301_0_301___	92.5	0	0	0	1	160	19	178	0	99	100	plus	plus	160	8CT10AC1AT24AT4GA1CA7TC11CG25TC8TC17GTAG32	1	-	1:0	-	-	-	178	200
A00554:20:HCTLLDRXX:1:2125:13982:26678	RatNor_3_chr6_IGHV8-18x01_Rattusnorvegicus_BN_Sprague-Dawley_P_V-REGION_725565nn725865_301nt_1_____301_0_301___	94.3089	0	0	0	8	130	193	71	0	99	88	plus	minus	133	47ACCA13GA31TC6GC11CG4GT4	1	-	1:0	GGACACT	CCT	-	71	176
A00554:20:HCTLLDRXX:1:2125:13982:26678	RatNor_3_chr6_IGHV8-18x01_Rattusnorvegicus_BN_Sprague-Dawley_P_V-REGION_725565nn725865_301nt_1_____301_0_301___	94.3089	0	0	0	4	126	71	193	0	99	88	plus	plus	133	4CA4GC11CG6AG31CT13GTTG47	1	-	1:0	CCT	TGACACT	-	193	176
A00554:20:HCTLLDRXX:1:2125:23701:19993	RatNor_3_chr6_IGHV8-18x01_Rattusnorvegicus_BN_Sprague-Dawley_P_V-REGION_725565nn725865_301nt_1_____301_0_301___	96.8085	0	0	0	27	120	193	100	0	99	79	plus	minus	121	47TCCA13GA31	1	-	1:0	GGACACTGTGGTTAGGACAAAACGGC	T	-	100	158
A00554:20:HCTLLDRXX:1:2125:23701:19993	RatNor_3_chr6_IGHV8-18x01_Rattusnorvegicus_BN_Sprague-Dawley_P_V-REGION_725565nn725865_301nt_1_____301_0_301___	96.8085	0	0	0	2	95	100	193	0	99	79	plus	plus	121	31CT13GTAG47	1	-	1:0	T	GGACACTGTGGTTAGGACAAAACGGC	-	193	158
A00554:20:HCTLLDRXX:1:2126:7292:9549	RatNor_3_chr6_IGHV8-18x01_Rattusnorvegicus_BN_Sprague-Dawley_P_V-REGION_725565nn725865_301nt_1_____301_0_301___	92.4658	0	0	0	1	146	190	45	0	99	91	plus	minus	146	40CT3TCCA45TC6GC11CG4GT4CT1TC1GCTA20	1	-	1:0	-	-	-	45	182
A00554:20:HCTLLDRXX:1:2126:7292:9549	RatNor_3_chr6_IGHV8-18x01_Rattusnorvegicus_BN_Sprague-Dawley_P_V-REGION_725565nn725865_301nt_1_____301_0_301___	92.4658	0	0	0	1	146	45	190	0	99	91	plus	plus	146	20ATCG1AG1GA4CA4GC11CG6AG45GTAG3GA40	1	-	1:0	-	-	-	190	182
A00554:20:HCTLLDRXX:1:2126:1805:6496	RatNor_3_chr6_IGHV8-18x01_Rattusnorvegicus_BN_Sprague-Dawley_P_V-REGION_725565nn725865_301nt_1_____301_0_301___	93.617	0	0	0	7	100	81	174	0	99	64	plus	plus	100	11CG6AG31CT13GTAG3GA24	1	-	1:0	CAGATG	-	-	-	64
A00554:20:HCTLLDRXX:1:2126:27868:7764	RatNor_3_chr6_IGHV8-18x01_Rattusnorvegicus_BN_Sprague-Dawley_P_V-REGION_725565nn725865_301nt_1_____301_0_301___	95.5752	0	0	0	19	131	193	81	0	99	88	plus	minus	133	43CT3TCCA45TC6GC11	1	-	1:1	GGACACGGTGGTTAGGAC	CA	-	81	176
A00554:20:HCTLLDRXX:1:2126:27868:7764	RatNor_3_chr6_IGHV8-18x01_Rattusnorvegicus_BN_Sprague-Dawley_P_V-REGION_725565nn725865_301nt_1_____301_0_301___	95.5752	0	0	0	3	115	81	193	0	99	88	plus	plus	133	11CG6AG45GTAG3GA43	1	-	1:1	CA	GGACACGGTGGTTAGGAC	-	193	176
A00554:20:HCTLLDRXX:1:2126:26268:21151	RatNor_3_chr6_IGHV8-18x01_Rattusnorvegicus_BN_Sprague-Dawley_P_V-REGION_725565nn725865_301nt_1_____301_0_301___	92.1875	0	0	0	1	128	128	1	0	99	78	plus	minus	130	36GC16GT4CTTC3TA24TACTTG10GA12CT13	1	-	1:0	-	GC	-	1	156
A00554:20:HCTLLDRXX:1:2126:26268:21151	RatNor_3_chr6_IGHV8-18x01_Rattusnorvegicus_BN_Sprague-Dawley_P_V-REGION_725565nn725865_301nt_1_____301_0_301___	92.1875	0	0	0	3	130	1	128	0	99	78	plus	plus	130	13GA12CT10ACGAAT24AT3AGGA4CA16CG36	1	-	1:0	GC	-	-	128	156
A00554:20:HCTLLDRXX:1:2127:10827:9471	RatNor_3_chr6_IGHV8-18x01_Rattusnorvegicus_BN_Sprague-Dawley_P_V-REGION_725565nn725865_301nt_1_____301_0_301___	94.3089	0	0	0	2	124	193	71	0	99	88	plus	minus	124	43CT3TCCA45TC6GC11CG4GT4	1	-	1:0	G	-	-	71	176
A00554:20:HCTLLDRXX:1:2127:10827:9471	RatNor_3_chr6_IGHV8-18x01_Rattusnorvegicus_BN_Sprague-Dawley_P_V-REGION_725565nn725865_301nt_1_____301_0_301___	94.3089	0	0	0	1	123	71	193	0	99	88	plus	plus	124	4CA4GC11CG6AG45GTAG3GA43	1	-	1:0	-	G	-	193	176
A00554:20:HCTLLDRXX:1:2127:17354:36839	RatNor_3_chr6_IGHV8-18x01_Rattusnorvegicus_BN_Sprague-Dawley_P_V-REGION_725565nn725865_301nt_1_____301_0_301___	94.9153	0	0	0	27	144	193	76	0	99	88	plus	minus	144	43CT3TCCA45TC6GC11CG4	1	-	1:0	GGACACGGTGGTTAGGACAAAACGGC	-	-	76	176
A00554:20:HCTLLDRXX:1:2127:17354:36839	RatNor_3_chr6_IGHV8-18x01_Rattusnorvegicus_BN_Sprague-Dawley_P_V-REGION_725565nn725865_301nt_1_____301_0_301___	94.9153	0	0	0	1	118	76	193	0	99	88	plus	plus	144	4GC11CG6AG45GTAG3GA43	1	-	1:0	-	GGACACGGTGGTTAGGACAAAACGGC	-	193	176
A00554:20:HCTLLDRXX:1:2128:17192:4805	RatNor_3_chr6_IGHV8-18x01_Rattusnorvegicus_BN_Sprague-Dawley_P_V-REGION_725565nn725865_301nt_1_____301_0_301___	94.1176	0	0	0	1	119	189	71	0	99	84	plus	minus	123	39CTAG2TCCA16CA35GC16GT4	1	-	1:0	-	ACCA	-	71	168
A00554:20:HCTLLDRXX:1:2128:17192:4805	RatNor_3_chr6_IGHV8-18x01_Rattusnorvegicus_BN_Sprague-Dawley_P_V-REGION_725565nn725865_301nt_1_____301_0_301___	94.1176	0	0	0	5	123	71	189	0	99	84	plus	plus	123	4CA16CG35GT16GTAG2TCGA39	1	-	1:0	ACCA	-	-	189	168
A00554:20:HCTLLDRXX:1:2128:28736:22044	RatNor_3_chr6_IGHV8-18x01_Rattusnorvegicus_BN_Sprague-Dawley_P_V-REGION_725565nn725865_301nt_1_____301_0_301___	96.0396	0	0	0	24	124	193	93	0	99	81	plus	minus	127	43CT3TCCA45TC6	1	-	1:0	GGACACTGTGGTTAGGACGAAAC	GCC	-	93	162
A00554:20:HCTLLDRXX:1:2128:28736:22044	RatNor_3_chr6_IGHV8-18x01_Rattusnorvegicus_BN_Sprague-Dawley_P_V-REGION_725565nn725865_301nt_1_____301_0_301___	96.0396	0	0	0	4	104	93	193	0	99	81	plus	plus	127	6AG45GTAG3GA43	1	-	1:0	GCC	GGACACTGTGGGTAGGACGAAAC	-	193	162
A00554:20:HCTLLDRXX:1:2128:23647:31203	RatNor_3_chr6_IGHV8-18x01_Rattusnorvegicus_BN_Sprague-Dawley_P_V-REGION_725565nn725865_301nt_1_____301_0_301___	95.5752	0	0	0	30	142	193	81	0	99	88	plus	minus	145	43CT3TCCA45TC6GC11	1	-	1:0	GGACACTGTGGTTAGGACAAAATGGCAAC	CAG	-	81	176
A00554:20:HCTLLDRXX:1:2128:23647:31203	RatNor_3_chr6_IGHV8-18x01_Rattusnorvegicus_BN_Sprague-Dawley_P_V-REGION_725565nn725865_301nt_1_____301_0_301___	95.5752	0	0	0	4	116	81	193	0	99	88	plus	plus	145	11CG6AG45GTAG3GA43	1	-	1:0	CAG	GGACACTGTGGTTAGGACAAAATGGCAAC	-	193	176
A00554:20:HCTLLDRXX:1:2129:23466:24064	RatNor_3_chr6_IGHV8-18x01_Rattusnorvegicus_BN_Sprague-Dawley_P_V-REGION_725565nn725865_301nt_1_____301_0_301___	92.5676	0	0	0	1	148	189	42	0	99	93	plus	minus	151	39CT3TCCA45TC6GC11CG4GT4CT1TC1GCTA23	1	-	1:0	-	GTC	-	42	186
A00554:20:HCTLLDRXX:1:2129:23466:24064	RatNor_3_chr6_IGHV8-18x01_Rattusnorvegicus_BN_Sprague-Dawley_P_V-REGION_725565nn725865_301nt_1_____301_0_301___	92.5676	0	0	0	4	151	42	189	0	99	93	plus	plus	151	23ATCG1AG1GA4CA4GC11CG6AG45GTAG3GA39	1	-	1:0	GTC	-	-	189	186
A00554:20:HCTLLDRXX:1:2129:5267:27305	RatNor_3_chr6_IGHV8-18x01_Rattusnorvegicus_BN_Sprague-Dawley_P_V-REGION_725565nn725865_301nt_1_____301_0_301___	94.7368	0	0	0	1	133	177	45	0	99	98	plus	minus	133	27CT3TCCA52GC5AG15CT4TA20	1	-	1:0	-	-	-	45	196
A00554:20:HCTLLDRXX:1:2129:5267:27305	RatNor_3_chr6_IGHV8-18x01_Rattusnorvegicus_BN_Sprague-Dawley_P_V-REGION_725565nn725865_301nt_1_____301_0_301___	94.7368	0	0	0	1	133	45	177	0	99	98	plus	plus	133	20AT4GA15TC5CG52GTAG3GA27	1	-	1:0	-	-	-	177	196
A00554:20:HCTLLDRXX:1:2129:27914:27539	RatNor_3_chr6_IGHV8-18x01_Rattusnorvegicus_BN_Sprague-Dawley_P_V-REGION_725565nn725865_301nt_1_____301_0_301___	95.5752	0	0	0	2	114	193	81	0	99	88	plus	minus	114	43CT3TCCA45TC6GC11	1	-	1:1	G	-	-	81	176
A00554:20:HCTLLDRXX:1:2129:27914:27539	RatNor_3_chr6_IGHV8-18x01_Rattusnorvegicus_BN_Sprague-Dawley_P_V-REGION_725565nn725865_301nt_1_____301_0_301___	95.5752	0	0	0	1	113	81	193	0	99	88	plus	plus	114	11CG6AG45GTAG3GA43	1	-	1:1	-	G	-	193	176
A00554:20:HCTLLDRXX:1:2130:3956:25254	RatNor_3_chr6_IGHV8-18x01_Rattusnorvegicus_BN_Sprague-Dawley_P_V-REGION_725565nn725865_301nt_1_____301_0_301___	96.8085	0	0	0	5	98	100	193	0	99	79	plus	plus	116	45GTAG3GA43	1	-	1:0	TTCC	GGACACTGTGGTTAGGAC	-	-	79
A00554:20:HCTLLDRXX:1:2130:12726:28385	RatNor_3_chr6_IGHV8-18x01_Rattusnorvegicus_BN_Sprague-Dawley_P_V-REGION_725565nn725865_301nt_1_____301_0_301___	94.0678	0	0	0	17	134	193	76	0	99	83	plus	minus	134	43CT3TCCA45TC6GC2TC8CG4	1	-	1:0	GGACACTGTGGTTAGG	-	-	76	166
A00554:20:HCTLLDRXX:1:2130:12726:28385	RatNor_3_chr6_IGHV8-18x01_Rattusnorvegicus_BN_Sprague-Dawley_P_V-REGION_725565nn725865_301nt_1_____301_0_301___	94.0678	0	0	0	1	118	76	193	0	99	83	plus	plus	134	4GC8AG2CG6AG45GTAG3GA43	1	-	1:0	-	GGACACTGTGGTTAGG	-	193	166
A00554:20:HCTLLDRXX:1:2131:16071:2112	RatNor_3_chr6_IGHV8-18x01_Rattusnorvegicus_BN_Sprague-Dawley_P_V-REGION_725565nn725865_301nt_1_____301_0_301___	94.9153	0	0	0	27	144	193	76	0	99	88	plus	minus	147	43CT3TCCA45TC6GC11CG4	1	-	1:0	GGACACTGTGGTTAGGACAAAACGGC	GCT	-	76	176
A00554:20:HCTLLDRXX:1:2131:16071:2112	RatNor_3_chr6_IGHV8-18x01_Rattusnorvegicus_BN_Sprague-Dawley_P_V-REGION_725565nn725865_301nt_1_____301_0_301___	94.9153	0	0	0	4	121	76	193	0	99	88	plus	plus	147	4GC11CG6AG45GTAG3GA43	1	-	1:0	GCT	GGACACTGTGGTTAGGACAAAACGGC	-	193	176
A00554:20:HCTLLDRXX:1:2131:6180:17613	RatNor_3_chr6_IGHV8-18x01_Rattusnorvegicus_BN_Sprague-Dawley_P_V-REGION_725565nn725865_301nt_1_____301_0_301___	93.3333	0	0	0	1	120	190	71	0	99	80	plus	minus	131	40CT3TCCA13GA31TC6GC11CG4GT4	1	-	1:0	-	CCTAGTTTTTC	-	71	160
A00554:20:HCTLLDRXX:1:2131:6180:17613	RatNor_3_chr6_IGHV8-18x01_Rattusnorvegicus_BN_Sprague-Dawley_P_V-REGION_725565nn725865_301nt_1_____301_0_301___	93.3333	0	0	0	12	131	71	190	0	99	80	plus	plus	131	4CA4GC11CG6AG31CT13GTAG3GA40	1	-	1:0	CCTAGTTTTTC	-	-	190	160
A00554:20:HCTLLDRXX:1:2131:6397:26036	RatNor_3_chr6_IGHV8-18x01_Rattusnorvegicus_BN_Sprague-Dawley_P_V-REGION_725565nn725865_301nt_1_____301_0_301___	94.3089	0	0	0	19	141	193	71	0	99	88	plus	minus	147	43CT3TCCA45TC6GC11CG4GT4	1	-	1:0	GGACACTGTGGTTAGGAC	CCTAGT	-	71	176
A00554:20:HCTLLDRXX:1:2131:6397:26036	RatNor_3_chr6_IGHV8-18x01_Rattusnorvegicus_BN_Sprague-Dawley_P_V-REGION_725565nn725865_301nt_1_____301_0_301___	94.3089	0	0	0	7	129	71	193	0	99	88	plus	plus	147	4CA4GC11CG6AG45GTAG3GA43	1	-	1:0	CCTAGT	GGACACTGTGGTTAGGAC	-	193	176
A00554:20:HCTLLDRXX:1:2131:20283:31641	RatNor_3_chr6_IGHV8-18x01_Rattusnorvegicus_BN_Sprague-Dawley_P_V-REGION_725565nn725865_301nt_1_____301_0_301___	96.0396	0	0	0	1	101	93	193	0	99	81	plus	plus	131	6AG45GTAG3GA43	1	-	1:0	-	GGACACTGTGGTTAGGACAAAATGGCAACC	-	-	81
A00554:20:HCTLLDRXX:1:2131:20600:36104	AABR03052981_IGHV5S40x01_Rattusnorvegicus_BN_SsNHsdMCW_P_V-REGION_2114nn2412_299nt_1_____299_0_299__rev-compl_	97.561	0	0	0	1	246	54	299	0	99	216	plus	plus	249	103CA95CA11GT3CA17CA1GT10	1	-	1:0	-	CAT	-	-	216
A00554:20:HCTLLDRXX:1:2132:20311:9017	RatNor_3_chr6_IGHV8-18x01_Rattusnorvegicus_BN_Sprague-Dawley_P_V-REGION_725565nn725865_301nt_1_____301_0_301___	94	0	0	0	2	101	193	94	0	99	70	plus	minus	101	43CTAG2TCCA13GA31TC5	1	-	1:0	G	-	-	94	140
A00554:20:HCTLLDRXX:1:2132:20311:9017	RatNor_3_chr6_IGHV8-18x01_Rattusnorvegicus_BN_Sprague-Dawley_P_V-REGION_725565nn725865_301nt_1_____301_0_301___	94	0	0	0	1	100	94	193	0	99	70	plus	plus	101	5AG31CT13GTAG2TCGA43	1	-	1:0	-	G	-	193	140
A00554:20:HCTLLDRXX:1:2133:31222:3677	RatNor_3_chr6_IGHV8-18x01_Rattusnorvegicus_BN_Sprague-Dawley_P_V-REGION_725565nn725865_301nt_1_____301_0_301___	94.9153	0	0	0	19	134	193	76	0	99	88	plus	minus	134	23-T-T18CT3TCCA52GC16	1	-	1:0	GGACACAGTTGTTAGGAC	-	-	76	176
A00554:20:HCTLLDRXX:1:2133:31222:3677	RatNor_3_chr6_IGHV8-18x01_Rattusnorvegicus_BN_Sprague-Dawley_P_V-REGION_725565nn725865_301nt_1_____301_0_301___	94.9153	0	0	0	1	116	76	193	0	99	88	plus	plus	134	16CG52GTAG3GA18-A-A23	1	-	1:0	-	GGACACAGTTGTTAGGAC	-	193	176
A00554:20:HCTLLDRXX:1:2133:24117:21903	RatNor_3_chr6_IGHV8-18x01_Rattusnorvegicus_BN_Sprague-Dawley_P_V-REGION_725565nn725865_301nt_1_____301_0_301___	95.4545	0	0	0	1	110	84	193	0	99	85	plus	plus	137	8CG6AG45GTAG3GA43	1	-	1:0	-	GGACACTGTGGTTAGGACAAAACGGCA	-	193	170
A00554:20:HCTLLDRXX:1:2133:24117:21903	RatNor_3_chr6_IGHV8-18x01_Rattusnorvegicus_BN_Sprague-Dawley_P_V-REGION_725565nn725865_301nt_1_____301_0_301___	95.4545	0	0	0	28	137	193	84	0	99	85	plus	minus	137	43CT3TCCA45TC6GC8	1	-	1:0	GGACACTTTGGTTAGGACAAAACGGCA	-	-	84	170
A00554:20:HCTLLDRXX:1:2134:30689:21324	RatNor_3_chr6_IGHV8-18x01_Rattusnorvegicus_BN_Sprague-Dawley_P_V-REGION_725565nn725865_301nt_1_____301_0_301___	96.0396	0	0	0	31	131	193	93	0	99	81	plus	minus	135	43CT3TCCA45TC6	1	-	1:0	GGACACTGTGGTTAGGACAAAACGGCAACC	GCCC	-	93	162
A00554:20:HCTLLDRXX:1:2134:30689:21324	RatNor_3_chr6_IGHV8-18x01_Rattusnorvegicus_BN_Sprague-Dawley_P_V-REGION_725565nn725865_301nt_1_____301_0_301___	96.0396	0	0	0	5	105	93	193	0	99	81	plus	plus	135	6AG45GTAG3GA43	1	-	1:0	GCCC	GGACACTGTGGTTAGGACAAAACGGCAACC	-	193	162
A00554:20:HCTLLDRXX:1:2135:2374:30624	AABR03032102_IGKV3S9x01_Rattusnorvegicus_BN_SsNHsdMCW_F_V-REGION_0nn0_284nt_1_____284_0_284___	99.2032	0	0	0	1	251	265	15	0	99	241	plus	minus	251	194TG19AC36	1	-	1:0	-	-	-	1	479
A00554:20:HCTLLDRXX:1:2135:2374:30624	AABR03032102_IGKV3S9x01_Rattusnorvegicus_BN_SsNHsdMCW_F_V-REGION_0nn0_284nt_1_____284_0_284___	100	0	0	0	14	251	1	238	0	99	238	plus	plus	251	238	1	-	1:0	ACCAGTGGAGCCT	-	-	265	479
A00554:20:HCTLLDRXX:1:2136:30572:15734	RatNor_3_chr6_IGHV8-18x01_Rattusnorvegicus_BN_Sprague-Dawley_P_V-REGION_725565nn725865_301nt_1_____301_0_301___	96.6102	0	0	0	19	136	193	76	0	99	98	plus	minus	142	43CT3TCCA52GC16	1	-	1:0	GGACACTGTGGTTAGGAC	GCTTCC	-	76	196
A00554:20:HCTLLDRXX:1:2136:30572:15734	RatNor_3_chr6_IGHV8-18x01_Rattusnorvegicus_BN_Sprague-Dawley_P_V-REGION_725565nn725865_301nt_1_____301_0_301___	96.6102	0	0	0	7	124	76	193	0	99	98	plus	plus	142	16CG52GTAG3GA43	1	-	1:0	GCTTCC	GGACACTGTGGTTAGGAC	-	193	196
A00554:20:HCTLLDRXX:1:2136:30897:21527	RatNor_3_chr6_IGHV8-18x01_Rattusnorvegicus_BN_Sprague-Dawley_P_V-REGION_725565nn725865_301nt_1_____301_0_301___	96.0396	0	0	0	4	104	93	193	0	99	81	plus	plus	127	6AG45GTAG3GA43	1	-	1:0	GCC	GGACACTGTGGTTAGGACGAAAC	-	-	81
A00554:20:HCTLLDRXX:1:2136:12102:22263	RatNor_3_chr6_IGHV8-18x01_Rattusnorvegicus_BN_Sprague-Dawley_P_V-REGION_725565nn725865_301nt_1_____301_0_301___	95.5752	0	0	0	9	121	193	81	0	99	88	plus	minus	124	43CT3TCCA45TC6GC11	1	-	1:1	GGACACTG	CAG	-	81	176
A00554:20:HCTLLDRXX:1:2136:12102:22263	RatNor_3_chr6_IGHV8-18x01_Rattusnorvegicus_BN_Sprague-Dawley_P_V-REGION_725565nn725865_301nt_1_____301_0_301___	95.5752	0	0	0	4	116	81	193	0	99	88	plus	plus	124	11CG6AG45GTAG3GA43	1	-	1:1	CAG	GGACACTG	-	193	176
A00554:20:HCTLLDRXX:1:2137:7292:35196	RatNor_3_chr6_IGHV8-18x01_Rattusnorvegicus_BN_Sprague-Dawley_P_V-REGION_725565nn725865_301nt_1_____301_0_301___	94.3089	0	0	0	3	125	193	71	0	99	88	plus	minus	137	43CT3TCCA45TC6GC11CG4GT4	1	-	1:0	GG	CCTAGTTTTTCT	-	71	176
A00554:20:HCTLLDRXX:1:2137:7292:35196	RatNor_3_chr6_IGHV8-18x01_Rattusnorvegicus_BN_Sprague-Dawley_P_V-REGION_725565nn725865_301nt_1_____301_0_301___	94.3089	0	0	0	13	135	71	193	0	99	88	plus	plus	137	4CA4GC11CG6AG45GTAG3GA43	1	-	1:0	CCTAGTTTTTCT	GG	-	193	176
A00554:20:HCTLLDRXX:1:2138:32850:29481	RatNor_3_chr6_IGHV8-18x01_Rattusnorvegicus_BN_Sprague-Dawley_P_V-REGION_725565nn725865_301nt_1_____301_0_301___	93.0435	0	0	0	1	114	191	77	0	99	75	plus	minus	114	6-A11TC22CT3TCCA11TG40GC9CT5	1	-	1:0	-	-	-	77	150
A00554:20:HCTLLDRXX:1:2138:32850:29481	RatNor_3_chr6_IGHV8-18x01_Rattusnorvegicus_BN_Sprague-Dawley_P_V-REGION_725565nn725865_301nt_1_____301_0_301___	93.0435	0	0	0	1	114	77	191	0	99	75	plus	plus	114	5GA9CG40AC11GTAG3GA22AG11-T6	1	-	1:0	-	-	-	191	150
A00554:20:HCTLLDRXX:1:2139:23520:2206	RatNor_3_chr6_IGHV8-18x01_Rattusnorvegicus_BN_Sprague-Dawley_P_V-REGION_725565nn725865_301nt_1_____301_0_301___	95.7265	0	0	0	5	121	192	76	0	99	92	plus	minus	152	39GT2CT3TCCA52GC16	1	-	1:0	GGAC	GCTGCCCTAGTTTTTCTTCTAGTAGTTTGA	-	45	185
A00554:20:HCTLLDRXX:1:2139:23520:2206	RatNor_3_chr6_IGHV8-18x01_Rattusnorvegicus_BN_Sprague-Dawley_P_V-REGION_725565nn725865_301nt_1_____301_0_301___	92.5676	0	0	0	1	148	45	192	0	99	93	plus	plus	152	20ATCG1AG1GA1CA2CA16CG52GTAG3GA2CA39	1	-	1:0	-	GGAC	-	192	185
A00554:20:HCTLLDRXX:1:2139:8368:26976	RatNor_3_chr6_IGHV8-18x01_Rattusnorvegicus_BN_Sprague-Dawley_P_V-REGION_725565nn725865_301nt_1_____301_0_301___	94.1667	0	0	0	2	121	190	71	0	99	85	plus	minus	137	40CT3TCCA45TC6GC11CG4GT4	1	-	1:0	G	CCTAGTTTTTCTTCTA	-	71	170
A00554:20:HCTLLDRXX:1:2139:8368:26976	RatNor_3_chr6_IGHV8-18x01_Rattusnorvegicus_BN_Sprague-Dawley_P_V-REGION_725565nn725865_301nt_1_____301_0_301___	94.1667	0	0	0	17	136	71	190	0	99	85	plus	plus	137	4CA4GC11CG6AG45GTAG3GA40	1	-	1:0	CCTAGTTTTTCTTCTA	G	-	190	170
A00554:20:HCTLLDRXX:1:2142:30553:22404	RatNor_3_chr6_IGHV7-16x01_Rattusnorvegicus_BN_Sprague-Dawley_P_V-REGION_1306379nn1306684_306nt_1_____306_0_306__rev-compl_	99.5516	0	0	0	29	251	306	84	0	99	218	plus	minus	251	204AC18	1	-	1:0	CACAATGTAGACGGTAGTGTCAGCCCTT	-	-	74	446
A00554:20:HCTLLDRXX:1:2142:30553:22404	RatNor_3_chr6_IGHV7-16x01_Rattusnorvegicus_BN_Sprague-Dawley_P_V-REGION_1306379nn1306684_306nt_1_____306_0_306__rev-compl_	99.5708	0	0	0	1	233	74	306	0	99	228	plus	plus	251	127CA105	1	-	1:0	-	CACAATGTAGACGGTAGT	-	306	446
A00554:20:HCTLLDRXX:1:2142:10068:35869	RatNor_3_chr6_IGHV8-18x01_Rattusnorvegicus_BN_Sprague-Dawley_P_V-REGION_725565nn725865_301nt_1_____301_0_301___	96.8085	0	0	0	19	112	193	100	0	99	79	plus	minus	116	43CT3TCCA45	1	-	1:0	GGACACTGTGGTTAGGAC	TTCC	-	100	158
A00554:20:HCTLLDRXX:1:2142:10068:35869	RatNor_3_chr6_IGHV8-18x01_Rattusnorvegicus_BN_Sprague-Dawley_P_V-REGION_725565nn725865_301nt_1_____301_0_301___	96.8085	0	0	0	5	98	100	193	0	99	79	plus	plus	116	45GTAG3GA43	1	-	1:0	TTCC	GGACACTGTGGTTAGGCC	-	193	158
A00554:20:HCTLLDRXX:1:2143:25816:3082	RatNor_3_chr6_IGHV8-18x01_Rattusnorvegicus_BN_Sprague-Dawley_P_V-REGION_725565nn725865_301nt_1_____301_0_301___	95.6044	0	0	0	19	109	193	103	0	99	71	plus	minus	109	43CT3TCCA21GT20	1	-	1:0	GGACACTGTGGTTAGGAC	-	-	103	147
A00554:20:HCTLLDRXX:1:2143:25816:3082	RatNor_3_chr6_IGHV8-18x01_Rattusnorvegicus_BN_Sprague-Dawley_P_V-REGION_725565nn725865_301nt_1_____301_0_301___	96.7033	0	0	0	1	91	103	193	0	99	76	plus	plus	109	42GTAG3GA43	1	-	1:0	-	GGACACTGTGGTTAGGAC	-	193	147
A00554:20:HCTLLDRXX:1:2143:23592:20369	RatNor_6_chr6_IGHG2Bx01_Rattusnorvegicus_BN_Sprague-Dawley_F_CH3-CHS_g_498234nn498553_321nt_1__1____321_0_321__rev-compl_	100	0	0	0	103	250	321	174	0	99	148	plus	minus	250	148	2	-	1:0	TGAGCACGGCACCCAGAAAGCTCTCAGGTC	-	-	171	299
A00554:20:HCTLLDRXX:1:2143:23592:20369	RatNor_6_chr6_IGHG2Bx01_Rattusnorvegicus_BN_Sprague-Dawley_F_CH3-CHS_g_498234nn498553_321nt_1__1____321_0_321__rev-compl_	100	0	0	0	1	151	171	321	0	99	151	plus	plus	251	151	2	-	1:0	-	TGAGCACGGCACCCAGAAAGCTCTCAGGTC	-	321	299
A00554:20:HCTLLDRXX:1:2143:23592:20369	AABR03048905_IGHG2Bx01_Rattusnorvegicus_BN_SsNHsdMCW_F_CH1_H_CH2_CH3_CH-S_19302nn19586_18936nn18998_18497nn18826_18078nn18397_999nt_1__1____999_0_999___	100	0	0	0	103	250	999	852	0	99	148	plus	minus	250	148	2	-	1:1	TGAGCACGGCACCCAGAAAGCTCTCAGGTC	-	-	849	299
A00554:20:HCTLLDRXX:1:2143:23592:20369	AABR03048905_IGHG2Bx01_Rattusnorvegicus_BN_SsNHsdMCW_F_CH1_H_CH2_CH3_CH-S_19302nn19586_18936nn18998_18497nn18826_18078nn18397_999nt_1__1____999_0_999___	100	0	0	0	1	151	849	999	0	99	151	plus	plus	251	151	2	-	1:1	-	TGAGCACGGCACCCAGAAAGCTCTCAGGTC	-	999	299
A00554:20:HCTLLDRXX:1:2143:30897:32393	RatNor_3_chr6_IGHV8-18x01_Rattusnorvegicus_BN_Sprague-Dawley_P_V-REGION_725565nn725865_301nt_1_____301_0_301___	94.9153	0	0	0	13	130	193	76	0	99	88	plus	minus	132	43CT3TCCA45TC6GC11CG4	1	-	1:0	GGACACGGTGGT	GC	-	76	176
A00554:20:HCTLLDRXX:1:2143:30897:32393	RatNor_3_chr6_IGHV8-18x01_Rattusnorvegicus_BN_Sprague-Dawley_P_V-REGION_725565nn725865_301nt_1_____301_0_301___	94.9153	0	0	0	3	120	76	193	0	99	88	plus	plus	132	4GC11CG6AG45GTAG3GA43	1	-	1:0	GC	GGACACGGTGGT	-	193	176
A00554:20:HCTLLDRXX:1:2143:3296:34131	RatNor_3_chr6_IGHV8-18x01_Rattusnorvegicus_BN_Sprague-Dawley_P_V-REGION_725565nn725865_301nt_1_____301_0_301___	94.5455	0	0	0	1	110	190	81	0	99	80	plus	minus	111	40CT3TCCA19GC25TC6GC11	1	-	1:1	-	C	-	81	160
A00554:20:HCTLLDRXX:1:2143:3296:34131	RatNor_3_chr6_IGHV8-18x01_Rattusnorvegicus_BN_Sprague-Dawley_P_V-REGION_725565nn725865_301nt_1_____301_0_301___	94.5455	0	0	0	2	111	81	190	0	99	80	plus	plus	111	11CG6AG25CG19GTAG3GA40	1	-	1:1	C	-	-	190	160
A00554:20:HCTLLDRXX:1:2144:18918:14027	RatNor_3_chr6_IGHV8-18x01_Rattusnorvegicus_BN_Sprague-Dawley_P_V-REGION_725565nn725865_301nt_1_____301_0_301___	94.0678	0	0	0	1	118	76	193	0	99	83	plus	plus	136	4GC11CG6AG31CT13GTAG3GA43	1	-	1:0	-	GGACACTGTGGTTAGGAC	-	-	83
A00554:20:HCTLLDRXX:1:2145:23411:1736	RatNor_3_chr6_IGHV8-18x01_Rattusnorvegicus_BN_Sprague-Dawley_P_V-REGION_725565nn725865_301nt_1_____301_0_301___	94.3089	0	0	0	13	135	193	71	0	99	88	plus	minus	143	43CT3TCCA45TC6GC11CG4GT4	1	-	1:0	GGACACTGTGGA	CCTAGTTT	-	71	176
A00554:20:HCTLLDRXX:1:2145:23411:1736	RatNor_3_chr6_IGHV8-18x01_Rattusnorvegicus_BN_Sprague-Dawley_P_V-REGION_725565nn725865_301nt_1_____301_0_301___	94.3089	0	0	0	9	131	71	193	0	99	88	plus	plus	143	4CA4GC11CG6AG45GTAG3GA43	1	-	1:0	CCTAGTTT	GGACACTGTGGA	-	193	176
A00554:20:HCTLLDRXX:1:2146:23972:9095	RatNor_3_chr6_IGHV8-18x01_Rattusnorvegicus_BN_Sprague-Dawley_P_V-REGION_725565nn725865_301nt_1_____301_0_301___	94.3089	0	0	0	7	129	71	193	0	99	88	plus	plus	140	4CA4GC11CG6AG45GTAG3GA43	1	-	1:0	CCTAGT	GGACACTGTGG	-	-	88
A00554:20:HCTLLDRXX:1:2146:28348:20087	RatNor_3_chr6_IGHV8-18x01_Rattusnorvegicus_BN_Sprague-Dawley_P_V-REGION_725565nn725865_301nt_1_____301_0_301___	92.6702	0	0	0	46	235	1	191	0	99	121	plus	plus	250	13GA12CT10ACGA25AT4GA5GA15CG4CG35AC11GTAG15AC7-A21	1	-	1:0	GCTTTGTACAGGGTGATAAGCATGGATCGA	CAGGACACTGTTGTT	-	-	121
A00554:20:HCTLLDRXX:1:2146:29559:32142	RatNor_3_chr6_IGHV8-18x01_Rattusnorvegicus_BN_Sprague-Dawley_P_V-REGION_725565nn725865_301nt_1_____301_0_301___	92.4658	0	0	0	1	146	190	45	0	99	91	plus	minus	146	40CT3TCCA42AT2TC6GC11CG9CT1TC1GCTA20	1	-	1:0	-	-	-	45	187
A00554:20:HCTLLDRXX:1:2146:29559:32142	RatNor_3_chr6_IGHV8-18x01_Rattusnorvegicus_BN_Sprague-Dawley_P_V-REGION_725565nn725865_301nt_1_____301_0_301___	93.1507	0	0	0	1	146	45	190	0	99	96	plus	plus	146	20ATCG1AG1GA9GC11CG6AG45GTAG3GA40	1	-	1:0	-	-	-	190	187
A00554:20:HCTLLDRXX:1:2147:20971:3959	RatNor_3_chr6_IGHV8-18x01_Rattusnorvegicus_BN_Sprague-Dawley_P_V-REGION_725565nn725865_301nt_1_____301_0_301___	92.7461	0	0	0	7	199	193	1	0	99	123	plus	minus	248	43CT3TCCA46CT5GC14GA6CT4TA24TACTTG10GAAG11CT13	1	-	1:0	GGACAC	GCTTTGTACAGGGCGATAAGAATGGATCAA	-	1	246
A00554:20:HCTLLDRXX:1:2147:20971:3959	RatNor_3_chr6_IGHV8-18x01_Rattusnorvegicus_BN_Sprague-Dawley_P_V-REGION_725565nn725865_301nt_1_____301_0_301___	92.7461	0	0	0	50	242	1	193	0	99	123	plus	plus	248	13GA11TCCT10ACGAAT24AT4GA6CT14CG5GA46GTAG3GA43	1	-	1:0	GCTTTGTACAGGGCGATAAGAATGGATCAA	GGACAC	-	193	246
A00554:20:HCTLLDRXX:1:2147:28402:11475	RatNor_3_chr6_IGHV8-18x01_Rattusnorvegicus_BN_Sprague-Dawley_P_V-REGION_725565nn725865_301nt_1_____301_0_301___	95.4545	0	0	0	1	110	84	193	0	99	85	plus	plus	137	8CG6AG45GTAG3GA43	1	-	1:0	-	GGACACTGTGGTTAGGACAAAACGGCA	-	193	170
A00554:20:HCTLLDRXX:1:2147:28402:11475	RatNor_3_chr6_IGHV8-18x01_Rattusnorvegicus_BN_Sprague-Dawley_P_V-REGION_725565nn725865_301nt_1_____301_0_301___	95.4545	0	0	0	28	137	193	84	0	99	85	plus	minus	137	43CT3TCCA45TC6GC8	1	-	1:0	GGACACTGTGGTTAGGACAAAACGGCA	-	-	84	170
A00554:20:HCTLLDRXX:1:2147:21486:13683	RatNor_3_chr6_IGHV8-18x01_Rattusnorvegicus_BN_Sprague-Dawley_P_V-REGION_725565nn725865_301nt_1_____301_0_301___	95.3704	0	0	0	1	108	86	193	0	99	83	plus	plus	112	6CG6AG45GTAG3GA43	1	-	1:0	-	GGAC	-	193	166
A00554:20:HCTLLDRXX:1:2147:21486:13683	RatNor_3_chr6_IGHV8-18x01_Rattusnorvegicus_BN_Sprague-Dawley_P_V-REGION_725565nn725865_301nt_1_____301_0_301___	95.3704	0	0	0	5	112	193	86	0	99	83	plus	minus	112	43CT3TCCA45TC6GC6	1	-	1:0	GGAC	-	-	86	166
A00554:20:HCTLLDRXX:1:2149:9109:20995	RatNor_3_chr6_IGHV8-18x01_Rattusnorvegicus_BN_Sprague-Dawley_P_V-REGION_725565nn725865_301nt_1_____301_0_301___	95.6522	0	0	0	27	118	193	102	0	99	72	plus	minus	118	43CT3TCCA13GA29	1	-	1:0	GGACACTGTGGTTAGGACAAAACGGC	-	-	102	144
A00554:20:HCTLLDRXX:1:2149:9109:20995	RatNor_3_chr6_IGHV8-18x01_Rattusnorvegicus_BN_Sprague-Dawley_P_V-REGION_725565nn725865_301nt_1_____301_0_301___	95.6522	0	0	0	1	92	102	193	0	99	72	plus	plus	118	29CT13GTAG3GA43	1	-	1:0	-	GGACACTGTGGTTAGGACAAAACGGC	-	193	144
A00554:20:HCTLLDRXX:1:2150:28881:9361	RatNor_3_chr6_IGHV8-18x01_Rattusnorvegicus_BN_Sprague-Dawley_P_V-REGION_725565nn725865_301nt_1_____301_0_301___	96.0784	0	0	0	8	160	41	193	0	99	123	plus	plus	171	24AT4GAAG20CG52GTAG47	1	-	1:0	TCTGGTA	GGACACTGTTG	-	193	246
A00554:20:HCTLLDRXX:1:2150:28881:9361	RatNor_3_chr6_IGHV8-18x01_Rattusnorvegicus_BN_Sprague-Dawley_P_V-REGION_725565nn725865_301nt_1_____301_0_301___	96.0784	0	0	0	12	164	193	41	0	99	123	plus	minus	171	47TCCA52GC20TCCT4TA24	1	-	1:0	GGACACTGTTG	TCTGGTA	-	41	246
A00554:20:HCTLLDRXX:1:2150:23701:11537	RatNor_3_chr6_IGHV8-18x01_Rattusnorvegicus_BN_Sprague-Dawley_P_V-REGION_725565nn725865_301nt_1_____301_0_301___	93.0435	0	0	0	2	116	190	76	0	99	75	plus	minus	122	40CT3TCCA13GA20TC10TC6GC11CG4	1	-	1:1	G	GCTTCC	-	76	150
A00554:20:HCTLLDRXX:1:2150:23701:11537	RatNor_3_chr6_IGHV8-18x01_Rattusnorvegicus_BN_Sprague-Dawley_P_V-REGION_725565nn725865_301nt_1_____301_0_301___	93.0435	0	0	0	7	121	76	190	0	99	75	plus	plus	122	4GC11CG6AG10AG20CT13GTAG3GA40	1	-	1:1	GCTTCC	G	-	190	150
A00554:20:HCTLLDRXX:1:2150:23936:33677	RatNor_3_chr6_IGHV8-18x01_Rattusnorvegicus_BN_Sprague-Dawley_P_V-REGION_725565nn725865_301nt_1_____301_0_301___	95.7447	0	0	0	30	123	193	100	0	99	74	plus	minus	123	38CT4CT3TCCA45	1	-	1:0	GGACACTGTGGTTAGGACAAAACGGCAAC	-	-	100	148
A00554:20:HCTLLDRXX:1:2150:23936:33677	RatNor_3_chr6_IGHV8-18x01_Rattusnorvegicus_BN_Sprague-Dawley_P_V-REGION_725565nn725865_301nt_1_____301_0_301___	95.7447	0	0	0	1	94	100	193	0	99	74	plus	plus	123	45GTAG3GA4GA38	1	-	1:0	-	GGACACTGTGGTTAGGACAAAACGGCAAC	-	193	148
A00554:20:HCTLLDRXX:1:2150:24135:19241	RatNor_3_chr6_IGHV8-18x01_Rattusnorvegicus_BN_Sprague-Dawley_P_V-REGION_725565nn725865_301nt_1_____301_0_301___	92.1875	0	0	0	1	128	128	1	0	99	78	plus	minus	130	36GC16GT4CTTC3TA24TACTTG10GA12CT13	1	-	1:0	-	GC	-	1	156
A00554:20:HCTLLDRXX:1:2150:24135:19241	RatNor_3_chr6_IGHV8-18x01_Rattusnorvegicus_BN_Sprague-Dawley_P_V-REGION_725565nn725865_301nt_1_____301_0_301___	92.1875	0	0	0	3	130	1	128	0	99	78	plus	plus	130	13GA12CT10ACGAAT24AT3AGGA4CA16CG36	1	-	1:0	GC	-	-	128	156
A00554:20:HCTLLDRXX:1:2150:25690:28917	RatNor_3_chr6_IGHV8-18x01_Rattusnorvegicus_BN_Sprague-Dawley_P_V-REGION_725565nn725865_301nt_1_____301_0_301___	94.9153	0	0	0	29	146	193	76	0	99	88	plus	minus	146	43CT3TCCA45TC6GC11CG4	1	-	1:0	GGCAACTGTGGTTAGGACAAAACGGCAA	-	-	-	88
A00554:20:HCTLLDRXX:1:2151:12002:4836	RatNor_3_chr6_IGHV8-18x01_Rattusnorvegicus_BN_Sprague-Dawley_P_V-REGION_725565nn725865_301nt_1_____301_0_301___	94.0678	0	0	0	3	120	193	76	0	99	83	plus	minus	121	19AG23CT3TCCA27GT17TC6GC16	1	-	1:0	GG	G	-	76	166
A00554:20:HCTLLDRXX:1:2151:12002:4836	RatNor_3_chr6_IGHV8-18x01_Rattusnorvegicus_BN_Sprague-Dawley_P_V-REGION_725565nn725865_301nt_1_____301_0_301___	94.0678	0	0	0	2	119	76	193	0	99	83	plus	plus	121	16CG6AG17CA27GTAG3GA23TC19	1	-	1:0	G	GG	-	193	166
A00554:20:HCTLLDRXX:1:2151:29821:14152	RatNor_3_chr6_IGHV8-18x01_Rattusnorvegicus_BN_Sprague-Dawley_P_V-REGION_725565nn725865_301nt_1_____301_0_301___	93.5185	0	0	0	1	108	188	81	0	99	73	plus	minus	112	25CA12CT3TCCA9TG35TC6GC11	1	-	1:0	-	CAGA	-	81	151
A00554:20:HCTLLDRXX:1:2151:29821:14152	RatNor_3_chr6_IGHV8-18x01_Rattusnorvegicus_BN_Sprague-Dawley_P_V-REGION_725565nn725865_301nt_1_____301_0_301___	94.4444	0	0	0	5	112	81	188	0	99	78	plus	plus	112	11CG6AG45GTAG3GA12GT25	1	-	1:0	CAGA	-	-	188	151
A00554:20:HCTLLDRXX:1:2151:14986:36902	RatNor_3_chr6_IGHV8-18x01_Rattusnorvegicus_BN_Sprague-Dawley_P_V-REGION_725565nn725865_301nt_1_____301_0_301___	95.7447	0	0	0	30	123	193	100	0	99	74	plus	minus	123	38CT4CT3TCCA45	1	-	1:0	GGACACTGTGGTTAGGACAAAACGGCAAC	-	-	100	148
A00554:20:HCTLLDRXX:1:2151:14986:36902	RatNor_3_chr6_IGHV8-18x01_Rattusnorvegicus_BN_Sprague-Dawley_P_V-REGION_725565nn725865_301nt_1_____301_0_301___	95.7447	0	0	0	1	94	100	193	0	99	74	plus	plus	123	45GTAG3GA4GA38	1	-	1:0	-	GGACACTGTGGTTAGGACAAAACGGCAAC	-	193	148
A00554:20:HCTLLDRXX:1:2152:4860:15013	RatNor_3_chr6_IGHV8-18x01_Rattusnorvegicus_BN_Sprague-Dawley_P_V-REGION_725565nn725865_301nt_1_____301_0_301___	96.8085	0	0	0	18	111	193	100	0	99	79	plus	minus	114	43CT3TCCA45	1	-	1:0	GGACACTGTGGTTAGGA	TTC	-	100	158
A00554:20:HCTLLDRXX:1:2152:4860:15013	RatNor_3_chr6_IGHV8-18x01_Rattusnorvegicus_BN_Sprague-Dawley_P_V-REGION_725565nn725865_301nt_1_____301_0_301___	96.8085	0	0	0	4	97	100	193	0	99	79	plus	plus	114	45GTAG3GA43	1	-	1:0	TTC	GGACACTGTGGTTAGGA	-	193	158
A00554:20:HCTLLDRXX:1:2152:24605:25942	RatNor_3_chr6_IGHV8-18x01_Rattusnorvegicus_BN_Sprague-Dawley_P_V-REGION_725565nn725865_301nt_1_____301_0_301___	92.6316	0	0	0	22	211	190	1	0	99	120	plus	minus	224	40CT3TCCA52GC10TC5GT4CT4TA24TACTTG10GA12CT2AC10	1	-	1:0	TAAGGACACTGTGGTTAGGAC	GCTTTGTACAGGG	-	1	240
A00554:20:HCTLLDRXX:1:2152:24605:25942	RatNor_3_chr6_IGHV8-18x01_Rattusnorvegicus_BN_Sprague-Dawley_P_V-REGION_725565nn725865_301nt_1_____301_0_301___	92.6316	0	0	0	14	203	1	190	0	99	120	plus	plus	224	10TG2GA12CT10ACGAAT24AT4GA4CA5AG10CG52GTAG3GA40	1	-	1:0	GCTTTGTACAGGG	TAAGGACACTGTGGTTAGGAC	-	190	240
A00554:20:HCTLLDRXX:1:2152:30671:32252	RatNor_3_chr6_IGHV8-18x01_Rattusnorvegicus_BN_Sprague-Dawley_P_V-REGION_725565nn725865_301nt_1_____301_0_301___	95.5752	0	0	0	27	139	193	81	0	99	88	plus	minus	140	43CT3TCCA45TC6GC11	1	-	1:0	GGACACTGTGGTTAGGACAAAACGGC	C	-	81	176
A00554:20:HCTLLDRXX:1:2152:30671:32252	RatNor_3_chr6_IGHV8-18x01_Rattusnorvegicus_BN_Sprague-Dawley_P_V-REGION_725565nn725865_301nt_1_____301_0_301___	95.5752	0	0	0	2	114	81	193	0	99	88	plus	plus	140	11CG6AG45GTAG3GA43	1	-	1:0	C	GGACACTGTGGTTAGGACAAAACGGC	-	193	176
A00554:20:HCTLLDRXX:1:2153:24496:4492	RatNor_3_chr6_IGHV8-18x01_Rattusnorvegicus_BN_Sprague-Dawley_P_V-REGION_725565nn725865_301nt_1_____301_0_301___	96.8085	0	0	0	18	111	193	100	0	99	79	plus	minus	115	43CT3TCCA45	1	-	1:0	GGACACTGTGGTTAGGA	TTCC	-	100	158
A00554:20:HCTLLDRXX:1:2153:24496:4492	RatNor_3_chr6_IGHV8-18x01_Rattusnorvegicus_BN_Sprague-Dawley_P_V-REGION_725565nn725865_301nt_1_____301_0_301___	96.8085	0	0	0	5	98	100	193	0	99	79	plus	plus	115	45GTAG3GA43	1	-	1:0	TTCC	GGACACTGTGGTTAGGA	-	193	158
A00554:20:HCTLLDRXX:1:2153:28556:9142	RatNor_3_chr6_IGHV8-18x01_Rattusnorvegicus_BN_Sprague-Dawley_P_V-REGION_725565nn725865_301nt_1_____301_0_301___	93.4959	0	0	0	2	124	193	71	0	99	83	plus	minus	136	43CT3TCCA13GA31TC6GC11CG4GT4	1	-	1:0	G	CCTAGTTTTTCT	-	71	166
A00554:20:HCTLLDRXX:1:2153:28556:9142	RatNor_3_chr6_IGHV8-18x01_Rattusnorvegicus_BN_Sprague-Dawley_P_V-REGION_725565nn725865_301nt_1_____301_0_301___	93.4959	0	0	0	13	135	71	193	0	99	83	plus	plus	136	4CA4GC11CG6AG31CT13GTAG3GA43	1	-	1:0	CCTAGTTTTTCT	G	-	193	166
A00554:20:HCTLLDRXX:1:2153:21784:13792	RatNor_3_chr6_IGHV8-18x01_Rattusnorvegicus_BN_Sprague-Dawley_P_V-REGION_725565nn725865_301nt_1_____301_0_301___	93.4959	0	0	0	5	127	193	71	0	99	83	plus	minus	139	43CTAG2TCCA45TC6GC11CG4GT4	1	-	1:0	GGAC	CCTAGTTTTTCT	-	71	166
A00554:20:HCTLLDRXX:1:2153:21784:13792	RatNor_3_chr6_IGHV8-18x01_Rattusnorvegicus_BN_Sprague-Dawley_P_V-REGION_725565nn725865_301nt_1_____301_0_301___	93.4959	0	0	0	13	135	71	193	0	99	83	plus	plus	139	4CA4GC11CG6AG45GTAG2TCGA43	1	-	1:0	CCTAGTTTTTCT	GGAC	-	193	166
A00554:20:HCTLLDRXX:1:2154:4607:22968	RatNor_3_chr6_IGHV8-18x01_Rattusnorvegicus_BN_Sprague-Dawley_P_V-REGION_725565nn725865_301nt_1_____301_0_301___	96.1538	0	0	0	9	112	144	41	0	99	84	plus	minus	113	52GC10TC12AC2TA24	1	-	1:0	GAATCGAC	T	-	41	168
A00554:20:HCTLLDRXX:1:2154:4607:22968	RatNor_3_chr6_IGHV8-18x01_Rattusnorvegicus_BN_Sprague-Dawley_P_V-REGION_725565nn725865_301nt_1_____301_0_301___	96.1538	0	0	0	2	105	41	144	0	99	84	plus	plus	113	24AT2TG12AG10CG52	1	-	1:0	T	GAATCGAC	-	144	168
A00554:20:HCTLLDRXX:1:2155:1994:9017	RatNor_3_chr6_IGHV8-18x01_Rattusnorvegicus_BN_Sprague-Dawley_P_V-REGION_725565nn725865_301nt_1_____301_0_301___	92.6667	0	0	0	1	150	190	41	0	99	95	plus	minus	158	6TC9TG23CT3TCCA40CA11GC7TG8GT4CT4TA24	1	-	1:0	-	TCTGGTTT	-	41	190
A00554:20:HCTLLDRXX:1:2155:1994:9017	RatNor_3_chr6_IGHV8-18x01_Rattusnorvegicus_BN_Sprague-Dawley_P_V-REGION_725565nn725865_301nt_1_____301_0_301___	92.6667	0	0	0	9	158	41	190	0	99	95	plus	plus	158	24AT4GA4CA8AC7CG11GT40GTAG3GA23AC9AG6	1	-	1:0	TCTGGTTT	-	-	190	190
A00554:20:HCTLLDRXX:1:2155:19723:21214	RatNor_3_chr6_IGHV8-18x01_Rattusnorvegicus_BN_Sprague-Dawley_P_V-REGION_725565nn725865_301nt_1_____301_0_301___	94.6903	0	0	0	19	131	193	81	0	99	83	plus	minus	135	43CTAG2TCCA45TC6GC11	1	-	1:0	AGACACTGTGGTTAGGAC	CAGA	-	81	166
A00554:20:HCTLLDRXX:1:2155:19723:21214	RatNor_3_chr6_IGHV8-18x01_Rattusnorvegicus_BN_Sprague-Dawley_P_V-REGION_725565nn725865_301nt_1_____301_0_301___	94.6903	0	0	0	5	117	81	193	0	99	83	plus	plus	135	11CG6AG45GTAG2TCGA43	1	-	1:0	CAGA	AGACACTGTGGTTAGGAC	-	193	166
A00554:20:HCTLLDRXX:1:2155:15221:24846	RatNor_3_chr6_IGHV8-18x01_Rattusnorvegicus_BN_Sprague-Dawley_P_V-REGION_725565nn725865_301nt_1_____301_0_301___	96.8085	0	0	0	35	128	193	100	0	99	79	plus	minus	132	47TCCA13GA31	1	-	1:0	GGACACTGTGGTTAGGACAAAACGGCAACC	TTCC	-	100	158
A00554:20:HCTLLDRXX:1:2155:15221:24846	RatNor_3_chr6_IGHV8-18x01_Rattusnorvegicus_BN_Sprague-Dawley_P_V-REGION_725565nn725865_301nt_1_____301_0_301___	96.8085	0	0	0	5	98	100	193	0	99	79	plus	plus	132	31CT13GTAG47	1	-	1:0	TTCC	GGACACTGTGGTTAGGACAAAACGGCAACC	-	193	158
A00554:20:HCTLLDRXX:1:2155:13277:29277	RatNor_3_chr6_IGHV8-18x01_Rattusnorvegicus_BN_Sprague-Dawley_P_V-REGION_725565nn725865_301nt_1_____301_0_301___	93.0435	0	0	0	1	114	191	77	0	99	75	plus	minus	114	6-A11TC22CT3TCCA11TG40GC9CT5	1	-	1:0	-	-	-	77	150
A00554:20:HCTLLDRXX:1:2155:13277:29277	RatNor_3_chr6_IGHV8-18x01_Rattusnorvegicus_BN_Sprague-Dawley_P_V-REGION_725565nn725865_301nt_1_____301_0_301___	93.0435	0	0	0	1	114	77	191	0	99	75	plus	plus	114	5GA9CG40AC11GTAG3GA22AG11-T6	1	-	1:0	-	-	-	191	150
A00554:20:HCTLLDRXX:1:2157:23909:11428	RatNor_3_chr6_IGHV8-18x01_Rattusnorvegicus_BN_Sprague-Dawley_P_V-REGION_725565nn725865_301nt_1_____301_0_301___	96.6102	0	0	0	19	136	193	76	0	99	98	plus	minus	142	43CT3TCCA52GC16	1	-	1:0	GGACACTGTGGTTAGGAC	GCTTCC	-	76	196
A00554:20:HCTLLDRXX:1:2157:23909:11428	RatNor_3_chr6_IGHV8-18x01_Rattusnorvegicus_BN_Sprague-Dawley_P_V-REGION_725565nn725865_301nt_1_____301_0_301___	96.6102	0	0	0	7	124	76	193	0	99	98	plus	plus	142	16CG52GTAG3GA43	1	-	1:0	GCTTCC	GGACACTGTGGTTAGGAC	-	193	196
A00554:20:HCTLLDRXX:1:2157:18611:19507	RatNor_3_chr6_IGHV8-18x01_Rattusnorvegicus_BN_Sprague-Dawley_P_V-REGION_725565nn725865_301nt_1_____301_0_301___	92	0	0	0	1	100	144	45	0	99	60	plus	minus	100	45TC6GC11CG4GT4CT1TC1GCTA20	1	-	1:0	-	-	-	45	120
A00554:20:HCTLLDRXX:1:2157:18611:19507	RatNor_3_chr6_IGHV8-18x01_Rattusnorvegicus_BN_Sprague-Dawley_P_V-REGION_725565nn725865_301nt_1_____301_0_301___	92	0	0	0	1	100	45	144	0	99	60	plus	plus	100	20ATCG1AG1GA4CA4GC11CG6AG45	1	-	1:0	-	-	-	144	120
A00554:20:HCTLLDRXX:1:2157:16152:21230	RatNor_3_chr6_IGHV8-18x01_Rattusnorvegicus_BN_Sprague-Dawley_P_V-REGION_725565nn725865_301nt_1_____301_0_301___	97.1154	0	0	0	6	109	144	41	0	99	89	plus	minus	138	52GC16GT4CT29	1	-	1:1	GAATC	TCTGGTTTGATCCACTTGGACTTAAGTTT	-	41	173
A00554:20:HCTLLDRXX:1:2157:16152:21230	RatNor_3_chr6_IGHV8-18x01_Rattusnorvegicus_BN_Sprague-Dawley_P_V-REGION_725565nn725865_301nt_1_____301_0_301___	96.1538	0	0	0	30	133	41	144	0	99	84	plus	plus	138	24AT4GA4CA16CG52	1	-	1:1	TCTGGTTTGATCCACTTGGACTTAAGTTT	GAATC	-	144	173
A00554:20:HCTLLDRXX:1:2157:32497:25895	RatNor_3_chr6_IGHV8-18x01_Rattusnorvegicus_BN_Sprague-Dawley_P_V-REGION_725565nn725865_301nt_1_____301_0_301___	96.8085	0	0	0	18	111	193	100	0	99	79	plus	minus	115	43CT3TCCA45	1	-	1:0	GGACACTGTGGTTAGGA	TTCC	-	100	158
A00554:20:HCTLLDRXX:1:2157:32497:25895	RatNor_3_chr6_IGHV8-18x01_Rattusnorvegicus_BN_Sprague-Dawley_P_V-REGION_725565nn725865_301nt_1_____301_0_301___	96.8085	0	0	0	5	98	100	193	0	99	79	plus	plus	115	45GTAG3GA43	1	-	1:0	TTCC	GGACACTGTGGTTAGGA	-	193	158
A00554:20:HCTLLDRXX:1:2157:31132:28447	RatNor_3_chr6_IGHV8-18x01_Rattusnorvegicus_BN_Sprague-Dawley_P_V-REGION_725565nn725865_301nt_1_____301_0_301___	93.5484	0	0	0	1	93	174	82	0	99	63	plus	minus	100	24CT3TCCA13GA31TC6GC10	1	-	1:0	-	ACAGATG	-	81	127
A00554:20:HCTLLDRXX:1:2157:31132:28447	RatNor_3_chr6_IGHV8-18x01_Rattusnorvegicus_BN_Sprague-Dawley_P_V-REGION_725565nn725865_301nt_1_____301_0_301___	93.617	0	0	0	7	100	81	174	0	99	64	plus	plus	100	11CG6AG31CT13GTAG3GA24	1	-	1:0	CAGATG	-	-	174	127
A00554:20:HCTLLDRXX:1:2158:14742:8046	RatNor_3_chr6_IGHV8-18x01_Rattusnorvegicus_BN_Sprague-Dawley_P_V-REGION_725565nn725865_301nt_1_____301_0_301___	93.1217	0	0	0	3	191	189	1	0	99	124	plus	minus	251	39CT3TCCA52GC16GT4CTTC3TA24TACTTG10GA12CT13	1	-	1:0	GC	GCTTTGTACAGGGTGATAAGCATGGATCAA	-	-	124
A00554:20:HCTLLDRXX:1:2158:23222:15969	RatNor_3_chr6_IGHV8-18x01_Rattusnorvegicus_BN_Sprague-Dawley_P_V-REGION_725565nn725865_301nt_1_____301_0_301___	95.5752	0	0	0	27	139	193	81	0	99	88	plus	minus	142	47TCCA13GA31TC6GC11	1	-	1:0	GGACACTGTGGTTAGGACAAAACGGC	CAG	-	81	176
A00554:20:HCTLLDRXX:1:2158:23222:15969	RatNor_3_chr6_IGHV8-18x01_Rattusnorvegicus_BN_Sprague-Dawley_P_V-REGION_725565nn725865_301nt_1_____301_0_301___	95.5752	0	0	0	4	116	81	193	0	99	88	plus	plus	142	11CG6AG31CT13GTAG47	1	-	1:0	CAG	GGACACTGTGGTTAGGACAAAACGGC	-	193	176
A00554:20:HCTLLDRXX:1:2159:20292:18317	RatNor_3_chr6_IGHV8-18x01_Rattusnorvegicus_BN_Sprague-Dawley_P_V-REGION_725565nn725865_301nt_1_____301_0_301___	91.8367	0	0	0	1	98	142	45	0	99	58	plus	minus	98	43TC6GC11CG4GT4CT1TC1GCTA20	1	-	1:0	-	-	-	45	116
A00554:20:HCTLLDRXX:1:2159:20292:18317	RatNor_3_chr6_IGHV8-18x01_Rattusnorvegicus_BN_Sprague-Dawley_P_V-REGION_725565nn725865_301nt_1_____301_0_301___	91.8367	0	0	0	1	98	45	142	0	99	58	plus	plus	98	20ATCG1AG1GA4CA4GC11CG6AG43	1	-	1:0	-	-	-	142	116
A00554:20:HCTLLDRXX:1:2159:10221:27524	RatNor_3_chr6_IGHV8-18x01_Rattusnorvegicus_BN_Sprague-Dawley_P_V-REGION_725565nn725865_301nt_1_____301_0_301___	95.8763	0	0	0	1	97	189	93	0	99	77	plus	minus	128	39CT3TCCA45TC6	1	-	1:0	-	TGGGCTCCCATATTTTGACTTGCCAACAGA	-	93	154
A00554:20:HCTLLDRXX:1:2159:10221:27524	RatNor_3_chr6_IGHV8-18x01_Rattusnorvegicus_BN_Sprague-Dawley_P_V-REGION_725565nn725865_301nt_1_____301_0_301___	95.8763	0	0	0	32	128	93	189	0	99	77	plus	plus	128	6AG45GTAG3GA39	1	-	1:0	TGGGCTCCCATATTTTGACTTGCCAACAGA	-	-	189	154
A00554:20:HCTLLDRXX:1:2160:13205:10708	RatNor_3_chr6_IGHV8-18x01_Rattusnorvegicus_BN_Sprague-Dawley_P_V-REGION_725565nn725865_301nt_1_____301_0_301___	93.1507	0	0	0	5	148	193	50	0	99	96	plus	minus	159	20AC22CTAG2TCCA52GC19-T-C6A-T-15	1	-	1:0	GGAC	GTCAGTGTATC	-	50	192
A00554:20:HCTLLDRXX:1:2160:13205:10708	RatNor_3_chr6_IGHV8-18x01_Rattusnorvegicus_BN_Sprague-Dawley_P_V-REGION_725565nn725865_301nt_1_____301_0_301___	93.1507	0	0	0	12	155	50	193	0	99	96	plus	plus	159	15A-T-6-G-A19CG52GTAG2TCGA22TG20	1	-	1:0	GTCAGTGTATC	GGAC	-	193	192
A00554:20:HCTLLDRXX:1:2160:27127:34162	RatNor_3_chr6_IGHV7-16x01_Rattusnorvegicus_BN_Sprague-Dawley_P_V-REGION_1306379nn1306684_306nt_1_____306_0_306__rev-compl_	99.569	0	0	0	19	250	1	232	0	99	227	plus	plus	250	11CG220	1	-	1:0	ACGGTGAATACCTCAAAA	-	-	-	227
A00554:20:HCTLLDRXX:1:2160:9064:36573	RatNor_3_chr6_IGHV8-18x01_Rattusnorvegicus_BN_Sprague-Dawley_P_V-REGION_725565nn725865_301nt_1_____301_0_301___	95.4955	0	0	0	5	115	191	81	0	99	86	plus	minus	118	41CT3TCCA45TC6GC11	1	-	1:1	GAGG	CAG	-	81	172
A00554:20:HCTLLDRXX:1:2160:9064:36573	RatNor_3_chr6_IGHV8-18x01_Rattusnorvegicus_BN_Sprague-Dawley_P_V-REGION_725565nn725865_301nt_1_____301_0_301___	95.4955	0	0	0	4	114	81	191	0	99	86	plus	plus	118	11CG6AG45GTAG3GA41	1	-	1:1	CAG	GAGG	-	191	172
A00554:20:HCTLLDRXX:1:2161:23276:18067	RatNor_3_chr6_IGHV1-23x01_Rattusnorvegicus_BN_Sprague-Dawley_P_V-REGION_159590nn159882_293nt_1_____293_0_293__rev-compl_	98.7879	0	0	0	1	165	165	1	0	99	155	plus	minus	186	115AG4CT44	1	-	1:0	-	ATAGTGGACAACTGAAGTTAC	-	1	305
A00554:20:HCTLLDRXX:1:2161:23276:18067	RatNor_3_chr6_IGHV1-23x01_Rattusnorvegicus_BN_Sprague-Dawley_P_V-REGION_159590nn159882_293nt_1_____293_0_293__rev-compl_	98.1818	0	0	0	22	186	1	165	0	99	150	plus	plus	186	44GA4TC96GT18	1	-	1:0	ATAGTGGACAACTGAAGTTAC	-	-	165	305
A00554:20:HCTLLDRXX:1:2160:13910:33661	RatNor_3_chr6_IGHV8-18x01_Rattusnorvegicus_BN_Sprague-Dawley_P_V-REGION_725565nn725865_301nt_1_____301_0_301___	94.6903	0	0	0	19	131	193	81	0	99	83	plus	minus	132	32GA10CT3TCCA45TC6GC11	1	-	1:0	GGACACTGTGGTTAGGAC	C	-	81	166
A00554:20:HCTLLDRXX:1:2160:13910:33661	RatNor_3_chr6_IGHV8-18x01_Rattusnorvegicus_BN_Sprague-Dawley_P_V-REGION_725565nn725865_301nt_1_____301_0_301___	94.6903	0	0	0	2	114	81	193	0	99	83	plus	plus	132	11CG6AG45GTAG3GA10CT32	1	-	1:0	C	GGACACTGTGGTTAGGAC	-	193	166
A00554:20:HCTLLDRXX:1:2162:5077:2456	RatNor_3_chr6_IGHV7-16x01_Rattusnorvegicus_BN_Sprague-Dawley_P_V-REGION_1306379nn1306684_306nt_1_____306_0_306__rev-compl_	100	0	0	0	29	251	306	84	0	99	223	plus	minus	251	223	1	-	1:0	CACACTGTAGACGGTAGTGTCAGCCCTT	-	-	74	456
A00554:20:HCTLLDRXX:1:2162:5077:2456	RatNor_3_chr6_IGHV7-16x01_Rattusnorvegicus_BN_Sprague-Dawley_P_V-REGION_1306379nn1306684_306nt_1_____306_0_306__rev-compl_	100	0	0	0	1	233	74	306	0	99	233	plus	plus	251	233	1	-	1:0	-	CACAATGTAGACGGTAGT	-	306	456
A00554:20:HCTLLDRXX:1:2163:21875:5619	RatNor_3_chr6_IGHV8-18x01_Rattusnorvegicus_BN_Sprague-Dawley_P_V-REGION_725565nn725865_301nt_1_____301_0_301___	96.0396	0	0	0	29	129	193	93	0	99	81	plus	minus	131	43CT3TCCA45TC6	1	-	1:0	GGACACTGTGGTTAGGACAAAACGGCAA	GC	-	93	162
A00554:20:HCTLLDRXX:1:2163:21875:5619	RatNor_3_chr6_IGHV8-18x01_Rattusnorvegicus_BN_Sprague-Dawley_P_V-REGION_725565nn725865_301nt_1_____301_0_301___	96.0396	0	0	0	3	103	93	193	0	99	81	plus	plus	131	6AG45GTAG3GA43	1	-	1:0	GC	GGACACTGTGGTTAGGACAAAACGGCAA	-	193	162
A00554:20:HCTLLDRXX:1:2163:18340:30530	RatNor_3_chr6_IGHV8-18x01_Rattusnorvegicus_BN_Sprague-Dawley_P_V-REGION_725565nn725865_301nt_1_____301_0_301___	93.3333	0	0	0	1	120	190	71	0	99	80	plus	minus	131	40CT3TCCA13GA31TC6GC11CG4GT4	1	-	1:0	-	CCTAGTTTTTC	-	71	160
A00554:20:HCTLLDRXX:1:2163:18340:30530	RatNor_3_chr6_IGHV8-18x01_Rattusnorvegicus_BN_Sprague-Dawley_P_V-REGION_725565nn725865_301nt_1_____301_0_301___	93.3333	0	0	0	12	131	71	190	0	99	80	plus	plus	131	4CA4GC11CG6AG31CT13GTAG3GA40	1	-	1:0	CCTAGTTTTTC	-	-	190	160
A00554:20:HCTLLDRXX:1:2164:26775:5713	RatNor_3_chr6_IGHV8-18x01_Rattusnorvegicus_BN_Sprague-Dawley_P_V-REGION_725565nn725865_301nt_1_____301_0_301___	95.5752	0	0	0	28	140	193	81	0	99	88	plus	minus	146	43CT3TCCA45TC6GC11	1	-	1:0	GGACACTGTGGTTAGGACAAAACGGCG	CAGATG	-	81	176
A00554:20:HCTLLDRXX:1:2164:26775:5713	RatNor_3_chr6_IGHV8-18x01_Rattusnorvegicus_BN_Sprague-Dawley_P_V-REGION_725565nn725865_301nt_1_____301_0_301___	95.5752	0	0	0	7	119	81	193	0	99	88	plus	plus	146	11CG6AG45GTAG3GA43	1	-	1:0	CAGATG	GGACACTGTGGTTAGGACAAAACGGCG	-	193	176
A00554:20:HCTLLDRXX:1:2164:15555:31219	RatNor_3_chr6_IGHV8-18x01_Rattusnorvegicus_BN_Sprague-Dawley_P_V-REGION_725565nn725865_301nt_1_____301_0_301___	94.3089	0	0	0	2	124	193	71	0	99	88	plus	minus	139	43CT3TCCA45TC6GC11CG4GT4	1	-	1:0	G	CCTAGTTTTTCTTCT	-	71	176
A00554:20:HCTLLDRXX:1:2164:15555:31219	RatNor_3_chr6_IGHV8-18x01_Rattusnorvegicus_BN_Sprague-Dawley_P_V-REGION_725565nn725865_301nt_1_____301_0_301___	94.3089	0	0	0	16	138	71	193	0	99	88	plus	plus	139	4CA4GC11CG6AG45GTAG3GA43	1	-	1:0	CCTAGTTTTTCTTCT	G	-	193	176
A00554:20:HCTLLDRXX:1:2165:28628:11271	RatNor_3_chr6_IGHV8-18x01_Rattusnorvegicus_BN_Sprague-Dawley_P_V-REGION_725565nn725865_301nt_1_____301_0_301___	95.7447	0	0	0	18	111	193	100	0	99	74	plus	minus	114	43CT3TCCA25GT19	1	-	1:0	GGACACTGTGGTTAGGA	TTC	-	100	150
A00554:20:HCTLLDRXX:1:2165:28628:11271	RatNor_3_chr6_IGHV8-18x01_Rattusnorvegicus_BN_Sprague-Dawley_P_V-REGION_725565nn725865_301nt_1_____301_0_301___	96.7033	0	0	0	4	94	100	190	0	99	76	plus	plus	114	45GTAG3GA40	1	-	1:0	TTC	CAAGGACACTGTGGTTAGGA	-	193	150
A00554:20:HCTLLDRXX:1:2165:25626:25708	RatNor_3_chr6_IGHV8-18x01_Rattusnorvegicus_BN_Sprague-Dawley_P_V-REGION_725565nn725865_301nt_1_____301_0_301___	94.5455	0	0	0	2	111	190	81	0	99	80	plus	minus	114	40CT3TCCA13GA31TC6GC11	1	-	1:0	G	AAG	-	81	160
A00554:20:HCTLLDRXX:1:2165:25626:25708	RatNor_3_chr6_IGHV8-18x01_Rattusnorvegicus_BN_Sprague-Dawley_P_V-REGION_725565nn725865_301nt_1_____301_0_301___	94.5455	0	0	0	4	113	81	190	0	99	80	plus	plus	114	11CG6AG31CT13GTAG3GA40	1	-	1:0	AAG	G	-	190	160
A00554:20:HCTLLDRXX:1:2165:1398:36730	RatNor_3_chr6_IGHV7-16x01_Rattusnorvegicus_BN_Sprague-Dawley_P_V-REGION_1306379nn1306684_306nt_1_____306_0_306__rev-compl_	97.5962	0	0	0	43	250	305	98	0	99	183	plus	minus	250	43GA49GA2GA69AG7TC33	1	-	1:0	AGGCACAACGTAGACGGTAGTGTGAGCCCA	-	-	1	381
A00554:20:HCTLLDRXX:1:2165:1398:36730	RatNor_3_chr6_IGHV7-16x01_Rattusnorvegicus_BN_Sprague-Dawley_P_V-REGION_1306379nn1306684_306nt_1_____306_0_306__rev-compl_	99.0385	0	0	0	38	245	1	208	0	99	198	plus	plus	250	130AG7TC69	1	-	1:0	ACGGTGAATGCCTCAAAACGCAGGCAGGGG	CAACC	-	305	381
A00554:20:HCTLLDRXX:1:2166:25165:32800	RatNor_3_chr6_IGHV7-16x01_Rattusnorvegicus_BN_Sprague-Dawley_P_V-REGION_1306379nn1306684_306nt_1_____306_0_306__rev-compl_	100	0	0	0	1	159	159	1	0	99	159	plus	minus	170	159	1	-	1:0	-	ACGGTGAATAC	-	1	318
A00554:20:HCTLLDRXX:1:2166:25165:32800	RatNor_3_chr6_IGHV7-16x01_Rattusnorvegicus_BN_Sprague-Dawley_P_V-REGION_1306379nn1306684_306nt_1_____306_0_306__rev-compl_	100	0	0	0	12	170	1	159	0	99	159	plus	plus	170	159	1	-	1:0	ACGGTGAATAC	-	-	159	318
A00554:20:HCTLLDRXX:1:2166:4110:28620	RatNor_3_chr6_IGHV8-18x01_Rattusnorvegicus_BN_Sprague-Dawley_P_V-REGION_725565nn725865_301nt_1_____301_0_301___	95.5752	0	0	0	2	114	193	81	0	99	88	plus	minus	114	43CT3TCCA45TC6GC11	1	-	1:0	G	-	-	81	176
A00554:20:HCTLLDRXX:1:2166:4110:28620	RatNor_3_chr6_IGHV8-18x01_Rattusnorvegicus_BN_Sprague-Dawley_P_V-REGION_725565nn725865_301nt_1_____301_0_301___	95.5752	0	0	0	1	113	81	193	0	99	88	plus	plus	114	11CG6AG45GTAG3GA43	1	-	1:0	-	G	-	193	176
A00554:20:HCTLLDRXX:1:2166:12219:34115	RatNor_3_chr6_IGHV8-18x01_Rattusnorvegicus_BN_Sprague-Dawley_P_V-REGION_725565nn725865_301nt_1_____301_0_301___	95.5752	0	0	0	19	131	193	81	0	99	88	plus	minus	135	43CT3TCCA45TC6GC11	1	-	1:0	GGACACTGTGGTTAGGAC	CAGA	-	81	171
A00554:20:HCTLLDRXX:1:2166:12219:34115	RatNor_3_chr6_IGHV8-18x01_Rattusnorvegicus_BN_Sprague-Dawley_P_V-REGION_725565nn725865_301nt_1_____301_0_301___	94.6903	0	0	0	5	117	81	193	0	99	83	plus	plus	135	11CG6AG45GTAG3GA32GT10	1	-	1:0	CAGA	GGACACTGTGGTTAGGAC	-	193	171
A00554:20:HCTLLDRXX:1:2167:8395:20635	RatNor_3_chr6_IGHV8-18x01_Rattusnorvegicus_BN_Sprague-Dawley_P_V-REGION_725565nn725865_301nt_1_____301_0_301___	93.8462	0	0	0	21	150	190	61	0	99	90	plus	minus	150	40CT3TCCA52GC10TC5GT4CT4TA4	1	-	1:0	TAAGGACACTGTGGTTAGGA	-	-	61	180
A00554:20:HCTLLDRXX:1:2167:8395:20635	RatNor_3_chr6_IGHV8-18x01_Rattusnorvegicus_BN_Sprague-Dawley_P_V-REGION_725565nn725865_301nt_1_____301_0_301___	93.8462	0	0	0	1	130	61	190	0	99	90	plus	plus	150	4AT4GA4CA5AG10CG52GTAG3GA40	1	-	1:0	-	TAAGGACACTGTGGTTAGGA	-	190	180
A00554:20:HCTLLDRXX:1:2167:26811:24659	RatNor_3_chr6_IGHV8-18x01_Rattusnorvegicus_BN_Sprague-Dawley_P_V-REGION_725565nn725865_301nt_1_____301_0_301___	95.6897	0	0	0	29	144	193	78	0	99	91	plus	minus	144	43CT3TCCA45TC6GC14	1	-	1:0	GGACACTGTGGTTAGGACAAAACGGCAG	-	-	78	182
A00554:20:HCTLLDRXX:1:2167:26811:24659	RatNor_3_chr6_IGHV8-18x01_Rattusnorvegicus_BN_Sprague-Dawley_P_V-REGION_725565nn725865_301nt_1_____301_0_301___	95.6897	0	0	0	1	116	78	193	0	99	91	plus	plus	144	14CG6AG45GTAG3GA43	1	-	1:0	-	GGACACTGTGGTTAGGACAAAACGGCAG	-	193	182
A00554:20:HCTLLDRXX:1:2168:20591:17895	RatNor_3_chr6_IGHV8-18x01_Rattusnorvegicus_BN_Sprague-Dawley_P_V-REGION_725565nn725865_301nt_1_____301_0_301___	95.5752	0	0	0	30	142	193	81	0	99	88	plus	minus	148	43CT3TCCA45TC6GC11	1	-	1:0	GGACACTGTGGTTAGGACAAAACGGCAAC	CAGATG	-	81	176
A00554:20:HCTLLDRXX:1:2168:20591:17895	RatNor_3_chr6_IGHV8-18x01_Rattusnorvegicus_BN_Sprague-Dawley_P_V-REGION_725565nn725865_301nt_1_____301_0_301___	95.5752	0	0	0	7	119	81	193	0	99	88	plus	plus	148	11CG6AG45GTAG3GA43	1	-	1:0	CAGATG	GGACACTGTGGTTAGGACAAAACGGCAAC	-	193	176
A00554:20:HCTLLDRXX:1:2168:10357:27132	RatNor_3_chr6_IGHV8-18x01_Rattusnorvegicus_BN_Sprague-Dawley_P_V-REGION_725565nn725865_301nt_1_____301_0_301___	93.0435	0	0	0	2	116	159	45	0	99	75	plus	minus	116	9CT3TCCA31AG20GC11AG9CT4TA20	1	-	1:0	G	-	-	45	150
A00554:20:HCTLLDRXX:1:2168:10357:27132	RatNor_3_chr6_IGHV8-18x01_Rattusnorvegicus_BN_Sprague-Dawley_P_V-REGION_725565nn725865_301nt_1_____301_0_301___	93.0435	0	0	0	1	115	45	159	0	99	75	plus	plus	116	20AT4GA9TC11CG20TC31GTAG3GA9	1	-	1:0	-	G	-	159	150
A00554:20:HCTLLDRXX:1:2168:8820:36808	RatNor_3_chr6_IGHV8-18x01_Rattusnorvegicus_BN_Sprague-Dawley_P_V-REGION_725565nn725865_301nt_1_____301_0_301___	96.0396	0	0	0	31	131	193	93	0	99	81	plus	minus	135	43CT3TCCA45TC6	1	-	1:0	GGACACTGTGGTTAGGACAAAACGGCAACC	GCCC	-	93	162
A00554:20:HCTLLDRXX:1:2168:8820:36808	RatNor_3_chr6_IGHV8-18x01_Rattusnorvegicus_BN_Sprague-Dawley_P_V-REGION_725565nn725865_301nt_1_____301_0_301___	96.0396	0	0	0	5	105	93	193	0	99	81	plus	plus	135	6AG45GTAG3GA43	1	-	1:0	GCCC	GGACACTGTGGTTAGGACAAAACGGCAACC	-	193	162
A00554:20:HCTLLDRXX:1:2169:13476:1470	RatNor_3_chr6_IGHV8-18x01_Rattusnorvegicus_BN_Sprague-Dawley_P_V-REGION_725565nn725865_301nt_1_____301_0_301___	96.1538	0	0	0	9	112	144	41	0	99	84	plus	minus	113	52GC10TC12AC2TA24	1	-	1:1	GAATCGAC	T	-	41	168
A00554:20:HCTLLDRXX:1:2169:13476:1470	RatNor_3_chr6_IGHV8-18x01_Rattusnorvegicus_BN_Sprague-Dawley_P_V-REGION_725565nn725865_301nt_1_____301_0_301___	96.1538	0	0	0	2	105	41	144	0	99	84	plus	plus	113	24AT2TG12AG10CG52	1	-	1:1	T	GAATCGAC	-	144	168
A00554:20:HCTLLDRXX:1:2169:12852:5682	RatNor_3_chr6_IGHV8-18x01_Rattusnorvegicus_BN_Sprague-Dawley_P_V-REGION_725565nn725865_301nt_1_____301_0_301___	94.9153	0	0	0	7	124	193	76	0	99	88	plus	minus	127	43CT3TCCA45TC6GC11CG4	1	-	1:0	GGACAC	GCT	-	76	176
A00554:20:HCTLLDRXX:1:2169:12852:5682	RatNor_3_chr6_IGHV8-18x01_Rattusnorvegicus_BN_Sprague-Dawley_P_V-REGION_725565nn725865_301nt_1_____301_0_301___	94.9153	0	0	0	4	121	76	193	0	99	88	plus	plus	127	4GC11CG6AG45GTAG3GA43	1	-	1:0	GCT	GGACAC	-	193	176
A00554:20:HCTLLDRXX:1:2169:22706:29074	RatNor_3_chr6_IGHV8-18x01_Rattusnorvegicus_BN_Sprague-Dawley_P_V-REGION_725565nn725865_301nt_1_____301_0_301___	94.5652	0	0	0	17	108	193	102	0	99	67	plus	minus	108	15TC27CT3ACCA5AC37	1	-	1:0	GGACACTGTGGTTAGG	-	-	102	134
A00554:20:HCTLLDRXX:1:2169:22706:29074	RatNor_3_chr6_IGHV8-18x01_Rattusnorvegicus_BN_Sprague-Dawley_P_V-REGION_725565nn725865_301nt_1_____301_0_301___	94.5652	0	0	0	1	92	102	193	0	99	67	plus	plus	108	37TG5GTTG3GA27AG15	1	-	1:0	-	GGACACTGTGGTTAGG	-	193	134
A00554:20:HCTLLDRXX:1:2169:28971:21292	RatNor_3_chr6_IGHV8-18x01_Rattusnorvegicus_BN_Sprague-Dawley_P_V-REGION_725565nn725865_301nt_1_____301_0_301___	92.1687	0	0	0	1	166	18	183	0	99	101	plus	plus	169	9CT10ACGAAT24ATCG1AG1GA4CA16CG6AG45GTAG37	1	-	1:0	-	ATA	-	-	101
A00554:20:HCTLLDRXX:1:2169:29170:32534	RatNor_3_chr6_IGHV8-18x01_Rattusnorvegicus_BN_Sprague-Dawley_P_V-REGION_725565nn725865_301nt_1_____301_0_301___	94.7368	0	0	0	1	114	189	76	0	99	84	plus	minus	129	6GA36TCCA45TC5ATGC16	1	-	1:0	-	GCTGCCCTAGTTTTT	-	76	168
A00554:20:HCTLLDRXX:1:2169:29170:32534	RatNor_3_chr6_IGHV8-18x01_Rattusnorvegicus_BN_Sprague-Dawley_P_V-REGION_725565nn725865_301nt_1_____301_0_301___	94.7368	0	0	0	16	129	76	189	0	99	84	plus	plus	129	16CG6AG45GTAG21CA14CT6	1	-	1:0	GCTGCCCTAGTTTTT	-	-	189	168
A00554:20:HCTLLDRXX:1:2170:5773:5603	RatNor_3_chr6_IGHV8-18x01_Rattusnorvegicus_BN_Sprague-Dawley_P_V-REGION_725565nn725865_301nt_1_____301_0_301___	96.7033	0	0	0	34	124	193	103	0	99	76	plus	minus	124	43CT3TCCA42	1	-	1:0	GGACACTGTGGTTAGGACAAAACGGCAACC	-	-	103	152
A00554:20:HCTLLDRXX:1:2170:5773:5603	RatNor_3_chr6_IGHV8-18x01_Rattusnorvegicus_BN_Sprague-Dawley_P_V-REGION_725565nn725865_301nt_1_____301_0_301___	96.7033	0	0	0	1	91	103	193	0	99	76	plus	plus	124	42GTAG3GA43	1	-	1:0	-	GGACACTGTGGTTAGGACAAAACGGCAACC	-	193	152
A00554:20:HCTLLDRXX:1:2171:17725:34287	RatNor_3_chr6_IGHV8-18x01_Rattusnorvegicus_BN_Sprague-Dawley_P_V-REGION_725565nn725865_301nt_1_____301_0_301___	93.3333	0	0	0	2	121	193	74	0	99	80	plus	minus	121	25AT6GA10CT3TCGA42AT3CT5GC18	1	-	1:0	G	-	-	74	160
A00554:20:HCTLLDRXX:1:2171:17725:34287	RatNor_3_chr6_IGHV8-18x01_Rattusnorvegicus_BN_Sprague-Dawley_P_V-REGION_725565nn725865_301nt_1_____301_0_301___	93.3333	0	0	0	1	120	74	193	0	99	80	plus	plus	121	18CG5GA46GTAG3GA10CT6TA13AC11	1	-	1:0	-	G	-	193	160
A00554:20:HCTLLDRXX:1:2171:17119:34585	RatNor_3_chr6_IGHV8-18x01_Rattusnorvegicus_BN_Sprague-Dawley_P_V-REGION_725565nn725865_301nt_1_____301_0_301___	94.0678	0	0	0	1	118	188	71	0	99	83	plus	minus	130	38CT3TCCA45TC6GC11CG4GT4	1	-	1:0	-	CCTAGTTTTTCT	-	71	166
A00554:20:HCTLLDRXX:1:2171:17119:34585	RatNor_3_chr6_IGHV8-18x01_Rattusnorvegicus_BN_Sprague-Dawley_P_V-REGION_725565nn725865_301nt_1_____301_0_301___	94.0678	0	0	0	13	130	71	188	0	99	83	plus	plus	130	4CA4GC11CG6AG45GTAG3GA38	1	-	1:0	CCTAGTTTTTCT	-	-	188	166
A00554:20:HCTLLDRXX:1:2172:25355:15374	RatNor_3_chr6_IGHV8-18x01_Rattusnorvegicus_BN_Sprague-Dawley_P_V-REGION_725565nn725865_301nt_1_____301_0_301___	95.5752	0	0	0	3	115	193	81	0	99	88	plus	minus	119	43CT3TCCA45TC6GC11	1	-	1:0	GG	CAGA	-	81	176
A00554:20:HCTLLDRXX:1:2172:25355:15374	RatNor_3_chr6_IGHV8-18x01_Rattusnorvegicus_BN_Sprague-Dawley_P_V-REGION_725565nn725865_301nt_1_____301_0_301___	95.5752	0	0	0	5	117	81	193	0	99	88	plus	plus	119	11CG6AG45GTAG3GA43	1	-	1:0	CAGA	GG	-	193	176
A00554:20:HCTLLDRXX:1:2173:30074:5384	RatNor_3_chr6_IGHV8-18x01_Rattusnorvegicus_BN_Sprague-Dawley_P_V-REGION_725565nn725865_301nt_1_____301_0_301___	93.3333	0	0	0	1	120	190	71	0	99	80	plus	minus	131	40CT3TCCA9TG35TC6GC11CG4GT4	1	-	1:0	-	CCTAGTTTTTC	-	71	165
A00554:20:HCTLLDRXX:1:2173:30074:5384	RatNor_3_chr6_IGHV8-18x01_Rattusnorvegicus_BN_Sprague-Dawley_P_V-REGION_725565nn725865_301nt_1_____301_0_301___	94.1667	0	0	0	12	131	71	190	0	99	85	plus	plus	131	4CA4GC11CG6AG45GTAG3GA40	1	-	1:0	CCTAGTTTTTC	-	-	190	165
A00554:20:HCTLLDRXX:1:2173:20564:20854	RatNor_3_chr6_IGHV8-18x01_Rattusnorvegicus_BN_Sprague-Dawley_P_V-REGION_725565nn725865_301nt_1_____301_0_301___	94.3089	0	0	0	5	127	71	193	0	99	88	plus	plus	128	4CA4GC11CG6AG45GTAG3GA43	1	-	1:0	CCTA	G	-	193	171
A00554:20:HCTLLDRXX:1:2173:20564:20854	RatNor_3_chr6_IGHV8-18x01_Rattusnorvegicus_BN_Sprague-Dawley_P_V-REGION_725565nn725865_301nt_1_____301_0_301___	93.4959	0	0	0	2	124	193	71	0	99	83	plus	minus	128	43CT3TCCA45TC6GC4GT6CG4GT4	1	-	1:0	G	CCTA	-	71	171
A00554:20:HCTLLDRXX:1:2173:2700:34788	RatNor_3_chr6_IGHV8-18x01_Rattusnorvegicus_BN_Sprague-Dawley_P_V-REGION_725565nn725865_301nt_1_____301_0_301___	93.7824	0	0	0	24	216	193	1	0	99	133	plus	minus	251	47TCCA20CA31GC16GT4CT4TA24CACTTG10GA12CT13	1	-	1:0	GGACACTGTGGTTAGGACAAAAC	GCTTTGTACAGGATGATAAGGATGGATCGA	-	1	266
A00554:20:HCTLLDRXX:1:2173:2700:34788	RatNor_3_chr6_IGHV8-18x01_Rattusnorvegicus_BN_Sprague-Dawley_P_V-REGION_725565nn725865_301nt_1_____301_0_301___	93.7824	0	0	0	49	241	1	193	0	99	133	plus	plus	251	13GA12CT10ACGAGT24AT4GA4CA16CG31GT20GTAG47	1	-	1:0	GCTTTGTACAGGATGATAAGGATGGATCGA	GGACACTGTG	-	193	266
A00554:20:HCTLLDRXX:1:2173:5095:28792	RatNor_3_chr6_IGHV8-18x01_Rattusnorvegicus_BN_Sprague-Dawley_P_V-REGION_725565nn725865_301nt_1_____301_0_301___	95.5752	0	0	0	27	139	193	81	0	99	88	plus	minus	142	47TCCA13GA31TC6GC11	1	-	1:0	GGACACTGTGGTTAGGACAAAACGGC	CAG	-	81	176
A00554:20:HCTLLDRXX:1:2173:5095:28792	RatNor_3_chr6_IGHV8-18x01_Rattusnorvegicus_BN_Sprague-Dawley_P_V-REGION_725565nn725865_301nt_1_____301_0_301___	95.5752	0	0	0	4	116	81	193	0	99	88	plus	plus	142	11CG6AG31CT13GTAG47	1	-	1:0	CAG	GGACACTGTGGTTAGGACAAAACGGC	-	193	176
A00554:20:HCTLLDRXX:1:2174:17400:12336	RatNor_3_chr6_IGHV8-18x01_Rattusnorvegicus_BN_Sprague-Dawley_P_V-REGION_725565nn725865_301nt_1_____301_0_301___	95.5752	0	0	0	29	141	193	81	0	99	88	plus	minus	144	43CT3TCCA45TC6GC11	1	-	1:0	GGACACTGTGGTTAGGACAAACGGCAAC	CAG	-	81	176
A00554:20:HCTLLDRXX:1:2174:17400:12336	RatNor_3_chr6_IGHV8-18x01_Rattusnorvegicus_BN_Sprague-Dawley_P_V-REGION_725565nn725865_301nt_1_____301_0_301___	95.5752	0	0	0	4	116	81	193	0	99	88	plus	plus	144	11CG6AG45GTAG3GA43	1	-	1:0	CAG	GGACACTGTGGTTAGGACAAACGGCAAC	-	193	176
A00554:20:HCTLLDRXX:1:2174:17273:12430	RatNor_3_chr6_IGHV8-18x01_Rattusnorvegicus_BN_Sprague-Dawley_P_V-REGION_725565nn725865_301nt_1_____301_0_301___	95.5752	0	0	0	29	141	193	81	0	99	88	plus	minus	144	43CT3TCCA45TC6GC11	1	-	1:1	GGACACTGTGGTTAGGACAAACGGCAAC	CAG	-	81	176
A00554:20:HCTLLDRXX:1:2174:17273:12430	RatNor_3_chr6_IGHV8-18x01_Rattusnorvegicus_BN_Sprague-Dawley_P_V-REGION_725565nn725865_301nt_1_____301_0_301___	95.5752	0	0	0	4	116	81	193	0	99	88	plus	plus	144	11CG6AG45GTAG3GA43	1	-	1:1	CAG	GGACACTGTGGTTAGGACAAACGGCAAC	-	193	176
A00554:20:HCTLLDRXX:1:2174:12382:32988	RatNor_3_chr6_IGHV7-16x01_Rattusnorvegicus_BN_Sprague-Dawley_P_V-REGION_1306379nn1306684_306nt_1_____306_0_306__rev-compl_	99.3711	0	0	0	1	159	159	1	0	99	154	plus	minus	170	106CA52	1	-	1:0	-	ACGGTGAATAC	-	1	313
A00554:20:HCTLLDRXX:1:2174:12382:32988	RatNor_3_chr6_IGHV7-16x01_Rattusnorvegicus_BN_Sprague-Dawley_P_V-REGION_1306379nn1306684_306nt_1_____306_0_306__rev-compl_	100	0	0	0	12	170	1	159	0	99	159	plus	plus	170	159	1	-	1:0	ACGGTGAATAC	-	-	159	313
A00554:20:HCTLLDRXX:1:2174:7437:21261	RatNor_3_chr6_IGHV8-18x01_Rattusnorvegicus_BN_Sprague-Dawley_P_V-REGION_725565nn725865_301nt_1_____301_0_301___	92.7461	0	0	0	7	199	1	193	0	99	123	plus	plus	251	13GA12CT10ACGAAT24AT4TA4CA16CG35GT16GTAG2TCGA43	1	-	1:0	GCTTTG	GAACACTGTTGTTAGGACAAAACGGCAACC	-	-	123
A00554:20:HCTLLDRXX:1:2175:4444:19366	RatNor_3_chr6_IGHV8-18x01_Rattusnorvegicus_BN_Sprague-Dawley_P_V-REGION_725565nn725865_301nt_1_____301_0_301___	95.8763	0	0	0	1	97	189	93	0	99	77	plus	minus	128	39CT3TCCA45TC6	1	-	1:0	-	TGGGCTCCCATATTTTGACTTGCCAACAGA	-	93	154
A00554:20:HCTLLDRXX:1:2175:4444:19366	RatNor_3_chr6_IGHV8-18x01_Rattusnorvegicus_BN_Sprague-Dawley_P_V-REGION_725565nn725865_301nt_1_____301_0_301___	95.8763	0	0	0	32	128	93	189	0	99	77	plus	plus	128	6AG45GTAG3GA39	1	-	1:0	TGGGCTCCCATATTTTGACTTGCCAACAGA	-	-	189	154
A00554:20:HCTLLDRXX:1:2175:14235:6793	RatNor_3_chr6_IGHV8-18x01_Rattusnorvegicus_BN_Sprague-Dawley_P_V-REGION_725565nn725865_301nt_1_____301_0_301___	92.7461	0	0	0	46	237	1	193	0	99	123	plus	plus	250	13GA12CT10ACGAAT24AT4GA5GA12TG2CG4CG47GTAG23-A23	1	-	1:0	GCTTTGTACAGGGTGATAAGCATGGATCGA	GGACACTGTTGTT	-	-	123
A00554:20:HCTLLDRXX:1:2176:7636:34444	RatNor_3_chr6_IGHV8-18x01_Rattusnorvegicus_BN_Sprague-Dawley_P_V-REGION_725565nn725865_301nt_1_____301_0_301___	95.5752	0	0	0	30	142	193	81	0	99	88	plus	minus	148	43CT3TCCA45TC6GC11	1	-	1:0	GGACACTGTGGTTAGGACAAAACGGCAAC	CAGATG	-	81	176
A00554:20:HCTLLDRXX:1:2176:7636:34444	RatNor_3_chr6_IGHV8-18x01_Rattusnorvegicus_BN_Sprague-Dawley_P_V-REGION_725565nn725865_301nt_1_____301_0_301___	95.5752	0	0	0	7	119	81	193	0	99	88	plus	plus	148	11CG6AG45GTAG3GA43	1	-	1:0	CAGATG	GGACACTGTGGTTAGGACAAAACGGCAAC	-	193	176
A00554:20:HCTLLDRXX:1:2177:27968:7936	RatNor_3_chr6_IGHV8-18x01_Rattusnorvegicus_BN_Sprague-Dawley_P_V-REGION_725565nn725865_301nt_1_____301_0_301___	94.5946	0	0	0	9	82	144	71	0	99	54	plus	minus	90	45TC6GC11CG4GT4	1	-	1:0	GAATCGAC	CCTAGTTT	-	71	108
A00554:20:HCTLLDRXX:1:2177:27968:7936	RatNor_3_chr6_IGHV8-18x01_Rattusnorvegicus_BN_Sprague-Dawley_P_V-REGION_725565nn725865_301nt_1_____301_0_301___	94.5946	0	0	0	9	82	71	144	0	99	54	plus	plus	90	4CA4GC11CG6AG45	1	-	1:0	CCTAGTTT	GAATCGAC	-	144	108
A00554:20:HCTLLDRXX:1:2177:6054:33865	AABR03049259_IGHMx01_Rattusnorvegicus_BN_SsNHsdMCW_F_CH1_CH2_CH3_CH4_M1_M2_19785nn20099_19327nn19665_18729nn19046_18290nn18622_16395nn16510_16270nn16275_1428nt_1__1____1428_0_1428___	100	0	0	0	1	128	316	189	0	99	128	plus	minus	128	128	2	-	1:0	-	-	-	189	256
A00554:20:HCTLLDRXX:1:2177:6054:33865	AABR03049259_IGHMx01_Rattusnorvegicus_BN_SsNHsdMCW_F_CH1_CH2_CH3_CH4_M1_M2_19785nn20099_19327nn19665_18729nn19046_18290nn18622_16395nn16510_16270nn16275_1428nt_1__1____1428_0_1428___	100	0	0	0	1	128	189	316	0	99	128	plus	plus	128	128	2	-	1:0	-	-	-	316	256
A00554:20:HCTLLDRXX:1:2177:6054:33865	AABR03049259_IGHMx01_Rattusnorvegicus_BN_SsNHsdMCW_F_CH1_CH2_CH3_CH4_CH-S_19785nn20099_19327nn19665_18729nn19046_18231nn18622_1365nt_1__1____1365_0_1365___	100	0	0	0	1	128	316	189	0	99	128	plus	minus	128	128	2	-	1:1	-	-	-	189	256
A00554:20:HCTLLDRXX:1:2177:6054:33865	AABR03049259_IGHMx01_Rattusnorvegicus_BN_SsNHsdMCW_F_CH1_CH2_CH3_CH4_CH-S_19785nn20099_19327nn19665_18729nn19046_18231nn18622_1365nt_1__1____1365_0_1365___	100	0	0	0	1	128	189	316	0	99	128	plus	plus	128	128	2	-	1:1	-	-	-	316	256
A00554:20:HCTLLDRXX:1:2201:30933:19867	RatNor_3_chr6_IGHV8-18x01_Rattusnorvegicus_BN_Sprague-Dawley_P_V-REGION_725565nn725865_301nt_1_____301_0_301___	94.9153	0	0	0	8	125	76	193	0	99	88	plus	plus	136	4GC11CG6AG45GTAG3GA43	1	-	1:0	GCTTCCC	GGACACTGTGG	-	-	88
A00554:20:HCTLLDRXX:1:2202:7428:7748	RatNor_3_chr6_IGHV8-18x01_Rattusnorvegicus_BN_Sprague-Dawley_P_V-REGION_725565nn725865_301nt_1_____301_0_301___	92.3077	0	0	0	1	143	46	188	0	99	88	plus	plus	143	19ATCG1AG1GA4CA4GC11CG6AG45GTAG3GA38	1	-	1:0	-	-	-	-	88
A00554:20:HCTLLDRXX:1:2202:17635:16877	RatNor_3_chr6_IGHV8-18x01_Rattusnorvegicus_BN_Sprague-Dawley_P_V-REGION_725565nn725865_301nt_1_____301_0_301___	93.9597	0	0	0	1	149	45	193	0	99	104	plus	plus	172	20AT4GA4CA16CG29CA22GTAG3GA24CA18	1	-	1:0	-	GGACACTGTTGTTAGGACAAAAC	-	193	208
A00554:20:HCTLLDRXX:1:2202:17635:16877	RatNor_3_chr6_IGHV8-18x01_Rattusnorvegicus_BN_Sprague-Dawley_P_V-REGION_725565nn725865_301nt_1_____301_0_301___	93.9597	0	0	0	24	172	193	45	0	99	104	plus	minus	172	18GT24CT3TCCA22GT29GC16GT4CT4TA20	1	-	1:0	GGACACTGTTGTTAGGACAAAAC	-	-	45	208
A00554:20:HCTLLDRXX:1:2202:10420:14653	RatNor_3_chr6_IGHV8-18x01_Rattusnorvegicus_BN_Sprague-Dawley_P_V-REGION_725565nn725865_301nt_1_____301_0_301___	95.5752	0	0	0	30	142	193	81	0	99	88	plus	minus	145	43CT3TCCA45TC6GC11	1	-	1:0	GGACACTGTGGTTAGGACAAAATGGCAAC	CAG	-	81	176
A00554:20:HCTLLDRXX:1:2202:10420:14653	RatNor_3_chr6_IGHV8-18x01_Rattusnorvegicus_BN_Sprague-Dawley_P_V-REGION_725565nn725865_301nt_1_____301_0_301___	95.5752	0	0	0	4	116	81	193	0	99	88	plus	plus	145	11CG6AG45GTAG3GA43	1	-	1:0	CAG	GGACACTGTGGTTAGGACAAAATGGCAAC	-	193	176
A00554:20:HCTLLDRXX:1:2202:9607:33880	RatNor_3_chr6_IGHV8-18x01_Rattusnorvegicus_BN_Sprague-Dawley_P_V-REGION_725565nn725865_301nt_1_____301_0_301___	96.6102	0	0	0	19	136	193	76	0	99	98	plus	minus	142	43CT3TCCA52GC16	1	-	1:0	GGACACTGTGGTTAGGAC	GCTTCC	-	76	191
A00554:20:HCTLLDRXX:1:2202:9607:33880	RatNor_3_chr6_IGHV8-18x01_Rattusnorvegicus_BN_Sprague-Dawley_P_V-REGION_725565nn725865_301nt_1_____301_0_301___	95.7627	0	0	0	7	124	76	193	0	99	93	plus	plus	142	16CG52GTAG3GA29GT13	1	-	1:0	GCTTCC	GGACACTGTGGTTAGGAC	-	193	191
A00554:20:HCTLLDRXX:1:2202:8567:21402	RatNor_3_chr6_IGHV8-18x01_Rattusnorvegicus_BN_Sprague-Dawley_P_V-REGION_725565nn725865_301nt_1_____301_0_301___	95.6522	0	0	0	30	144	190	76	0	99	90	plus	minus	147	40CT3TCCA52GC10TC5	1	-	1:0	TAAGGACACTGTGGTTAGGACAAAACGGC	GCT	-	76	180
A00554:20:HCTLLDRXX:1:2202:8567:21402	RatNor_3_chr6_IGHV8-18x01_Rattusnorvegicus_BN_Sprague-Dawley_P_V-REGION_725565nn725865_301nt_1_____301_0_301___	95.6522	0	0	0	4	118	76	190	0	99	90	plus	plus	147	5AG10CG52GTAG3GA40	1	-	1:0	GCT	TAAGGACACTGTGGTTAGGACAAAACGGC	-	190	180
A00554:20:HCTLLDRXX:1:2204:16694:30561	RatNor_6_chr6_IGHG1x01_Rattusnorvegicus_BN_Sprague-Dawley_F_CH3-CHS_g_521099nn521418_321nt_1__1____321_0_321__rev-compl_	100	0	0	0	104	251	321	174	0	99	148	plus	minus	251	148	2	-	1:0	TGACCCCAGAGTCAGTGGCCCCTCTTGGCC	-	-	150	320
A00554:20:HCTLLDRXX:1:2204:16694:30561	RatNor_6_chr6_IGHG1x01_Rattusnorvegicus_BN_Sprague-Dawley_F_CH3-CHS_g_521099nn521418_321nt_1__1____321_0_321__rev-compl_	100	0	0	0	1	172	150	321	0	99	172	plus	plus	249	172	2	-	1:0	-	TGACCCCAGAGTCAGTGGCCCCTCTTGGCC	-	321	320
A00554:20:HCTLLDRXX:1:2204:16694:30561	AABR03048905_IGHG1x01_Rattusnorvegicus_BN_SsNHsdMCW_F_CH1_H_CH2_CH3_CH-S_42238nn42528_41854nn41898_41429nn41749_40993nn41312_978nt_1__1____978_0_978___	100	0	0	0	104	251	978	831	0	99	148	plus	minus	251	148	2	-	1:1	TGACCCCAGAGTCAGTGGCCCCTCTTGGCC	-	-	807	320
A00554:20:HCTLLDRXX:1:2204:16694:30561	AABR03048905_IGHG1x01_Rattusnorvegicus_BN_SsNHsdMCW_F_CH1_H_CH2_CH3_CH-S_42238nn42528_41854nn41898_41429nn41749_40993nn41312_978nt_1__1____978_0_978___	100	0	0	0	1	172	807	978	0	99	172	plus	plus	249	172	2	-	1:1	-	TGACCCCAGAGTCAGTGGCCCCTCTTGGCC	-	978	320
A00554:20:HCTLLDRXX:1:2205:20094:5259	RatNor_3_chr6_IGHV8-18x01_Rattusnorvegicus_BN_Sprague-Dawley_P_V-REGION_725565nn725865_301nt_1_____301_0_301___	94.3089	0	0	0	19	141	193	71	0	99	88	plus	minus	147	43CT3TCCA45TC6GC11CG4GT4	1	-	1:0	GGACACTGTGGTTAGGAC	CCTAGT	-	71	176
A00554:20:HCTLLDRXX:1:2205:20094:5259	RatNor_3_chr6_IGHV8-18x01_Rattusnorvegicus_BN_Sprague-Dawley_P_V-REGION_725565nn725865_301nt_1_____301_0_301___	94.3089	0	0	0	7	129	71	193	0	99	88	plus	plus	147	4CA4GC11CG6AG45GTAG3GA43	1	-	1:0	CCTAGT	GGACACTGTGGTTAGGAC	-	193	176
A00554:20:HCTLLDRXX:1:2206:6614:4711	RatNor_3_chr6_IGHV8-18x01_Rattusnorvegicus_BN_Sprague-Dawley_P_V-REGION_725565nn725865_301nt_1_____301_0_301___	92.6667	0	0	0	2	151	193	44	0	99	95	plus	minus	151	43CT3TCCA45TC6GC11CG4GT4CT1TC1GCTA21	1	-	1:0	G	-	-	44	190
A00554:20:HCTLLDRXX:1:2206:6614:4711	RatNor_3_chr6_IGHV8-18x01_Rattusnorvegicus_BN_Sprague-Dawley_P_V-REGION_725565nn725865_301nt_1_____301_0_301___	92.6667	0	0	0	1	150	44	193	0	99	95	plus	plus	151	21ATCG1AG1GA4CA4GC11CG6AG45GTAG3GA43	1	-	1:0	-	G	-	193	190
A00554:20:HCTLLDRXX:1:2206:24053:8108	RatNor_3_chr6_IGHV8-18x01_Rattusnorvegicus_BN_Sprague-Dawley_P_V-REGION_725565nn725865_301nt_1_____301_0_301___	94.1176	0	0	0	1	119	189	71	0	99	84	plus	minus	130	39CT3TCCA45TC6GC11CG4GT4	1	-	1:0	-	CCTAGTTTTTC	-	71	168
A00554:20:HCTLLDRXX:1:2206:24053:8108	RatNor_3_chr6_IGHV8-18x01_Rattusnorvegicus_BN_Sprague-Dawley_P_V-REGION_725565nn725865_301nt_1_____301_0_301___	94.1176	0	0	0	12	130	71	189	0	99	84	plus	plus	130	4CA4GC11CG6AG45GTAG3GA39	1	-	1:0	CCTAGTTTTTC	-	-	189	168
A00554:20:HCTLLDRXX:1:2207:10330:28275	RatNor_3_chr6_IGHV8-18x01_Rattusnorvegicus_BN_Sprague-Dawley_P_V-REGION_725565nn725865_301nt_1_____301_0_301___	95.5752	0	0	0	19	131	193	81	0	99	88	plus	minus	133	43CT3TCCA45TC6GC11	1	-	1:0	GGACACGGTGGTTAGGAC	CA	-	81	171
A00554:20:HCTLLDRXX:1:2207:10330:28275	RatNor_3_chr6_IGHV8-18x01_Rattusnorvegicus_BN_Sprague-Dawley_P_V-REGION_725565nn725865_301nt_1_____301_0_301___	94.6903	0	0	0	3	115	81	193	0	99	83	plus	plus	133	11CG6AG45GTAG3GA16CA26	1	-	1:0	CA	GGACACGGTGGTTAGGAC	-	193	171
A00554:20:HCTLLDRXX:1:2208:23873:25582	RatNor_3_chr6_IGHV8-18x01_Rattusnorvegicus_BN_Sprague-Dawley_P_V-REGION_725565nn725865_301nt_1_____301_0_301___	95.5752	0	0	0	19	131	193	81	0	99	88	plus	minus	135	43CT3TCCA45TC6GC11	1	-	1:0	GGACACTGTGGTAAGGAC	CAGA	-	81	171
A00554:20:HCTLLDRXX:1:2208:23873:25582	RatNor_3_chr6_IGHV8-18x01_Rattusnorvegicus_BN_Sprague-Dawley_P_V-REGION_725565nn725865_301nt_1_____301_0_301___	94.6903	0	0	0	5	117	81	193	0	99	83	plus	plus	135	11CG6AG45GTAG3GA31GC11	1	-	1:0	CAGA	GGACACTGTGGTAAGGAC	-	193	171
A00554:20:HCTLLDRXX:1:2209:6153:12493	RatNor_3_chr6_IGHV8-18x01_Rattusnorvegicus_BN_Sprague-Dawley_P_V-REGION_725565nn725865_301nt_1_____301_0_301___	96.7033	0	0	0	30	120	193	103	0	99	76	plus	minus	120	43CT3TCCA42	1	-	1:0	GGACACTGTGGTTAGGACAAATCGGCAAC	-	-	103	152
A00554:20:HCTLLDRXX:1:2209:6153:12493	RatNor_3_chr6_IGHV8-18x01_Rattusnorvegicus_BN_Sprague-Dawley_P_V-REGION_725565nn725865_301nt_1_____301_0_301___	96.7033	0	0	0	1	91	103	193	0	99	76	plus	plus	120	42GTAG3GA43	1	-	1:0	-	GGACACTGTGGTTAGGACAAATCGGCAAC	-	193	152
A00554:20:HCTLLDRXX:1:2208:7970:31109	RatNor_3_chr6_IGHV8-18x01_Rattusnorvegicus_BN_Sprague-Dawley_P_V-REGION_725565nn725865_301nt_1_____301_0_301___	94.3089	0	0	0	13	135	193	71	0	99	88	plus	minus	146	43CT3TCCA45TC6GC11CG4GT4	1	-	1:0	GGACACTGTGGC	CCTAGTTTTTC	-	71	176
A00554:20:HCTLLDRXX:1:2208:7970:31109	RatNor_3_chr6_IGHV8-18x01_Rattusnorvegicus_BN_Sprague-Dawley_P_V-REGION_725565nn725865_301nt_1_____301_0_301___	94.3089	0	0	0	12	134	71	193	0	99	88	plus	plus	146	4CA4GC11CG6AG45GTAG3GA43	1	-	1:0	CCTAGTTTTTC	GGACACTGTGGC	-	193	176
A00554:20:HCTLLDRXX:1:2209:4255:19257	RatNor_3_chr6_IGHV8-18x01_Rattusnorvegicus_BN_Sprague-Dawley_P_V-REGION_725565nn725865_301nt_1_____301_0_301___	92.3077	0	0	0	1	143	188	46	0	99	88	plus	minus	143	38CT3TCCA45TC6GC11CG4GT4CT1TC1GCTA19	1	-	1:0	-	-	-	46	176
A00554:20:HCTLLDRXX:1:2209:4255:19257	RatNor_3_chr6_IGHV8-18x01_Rattusnorvegicus_BN_Sprague-Dawley_P_V-REGION_725565nn725865_301nt_1_____301_0_301___	92.3077	0	0	0	1	143	46	188	0	99	88	plus	plus	143	19ATCG1AG1GA4CA4GC11CG6AG45GTAG3GA38	1	-	1:0	-	-	-	188	176
A00554:20:HCTLLDRXX:1:2210:9037:28573	RatNor_3_chr6_IGHV8-18x01_Rattusnorvegicus_BN_Sprague-Dawley_P_V-REGION_725565nn725865_301nt_1_____301_0_301___	92.7461	0	0	0	24	215	193	1	0	99	123	plus	minus	250	43CT3TCCA52GC11-G4GT4CT4TA21CG2TACTTG10GA12CT13	1	-	1:0	GGACACTGTGGTTAGGACAAAAC	GCTTTGTACAGGGTGATAAGCATGGATCGA	-	1	246
A00554:20:HCTLLDRXX:1:2210:9037:28573	RatNor_3_chr6_IGHV8-18x01_Rattusnorvegicus_BN_Sprague-Dawley_P_V-REGION_725565nn725865_301nt_1_____301_0_301___	92.7461	0	0	0	48	239	1	193	0	99	123	plus	plus	251	13GA12CT10ACGAAT2GC21AT4GA4CA4-C11CG52GTAG3GA43	1	-	1:0	GCTTTGTACAGGGTGATAAGCATGGATCGA	GGACACTGTGGT	-	193	246
A00554:20:HCTLLDRXX:1:2211:7889:5134	RatNor_3_chr6_IGHV8-18x01_Rattusnorvegicus_BN_Sprague-Dawley_P_V-REGION_725565nn725865_301nt_1_____301_0_301___	94.2149	0	0	0	2	122	191	71	0	99	86	plus	minus	142	41CT3TCCA45TC6GC11CG4GT4	1	-	1:0	G	CCTAGTTTTTCTTCTATTAG	-	71	172
A00554:20:HCTLLDRXX:1:2211:7889:5134	RatNor_3_chr6_IGHV8-18x01_Rattusnorvegicus_BN_Sprague-Dawley_P_V-REGION_725565nn725865_301nt_1_____301_0_301___	94.2149	0	0	0	21	141	71	191	0	99	86	plus	plus	142	4CA4GC11CG6AG45GTAG3GA41	1	-	1:0	CCTAGTTTTTCTTCTATTAG	G	-	191	172
A00554:20:HCTLLDRXX:1:2211:6099:12994	RatNor_3_chr6_IGHV8-18x01_Rattusnorvegicus_BN_Sprague-Dawley_P_V-REGION_725565nn725865_301nt_1_____301_0_301___	93.8776	0	0	0	1	147	190	44	0	99	102	plus	minus	147	40CT3TCCA52GC10GC5GT4CT4TA12GA8	1	-	1:0	-	-	-	44	204
A00554:20:HCTLLDRXX:1:2211:6099:12994	RatNor_3_chr6_IGHV8-18x01_Rattusnorvegicus_BN_Sprague-Dawley_P_V-REGION_725565nn725865_301nt_1_____301_0_301___	93.8776	0	0	0	1	147	44	190	0	99	102	plus	plus	147	8CT12AT4GA4CA5AG10CG52GTAG3GA40	1	-	1:0	-	-	-	190	204
A00554:20:HCTLLDRXX:1:2210:6524:34084	AABR03038495_IGKV19S1x01_Rattusnorvegicus_BN_SsNHsdMCW_F_V-REGION_0nn0_287nt_1_____287_0_287__rev-compl_	98.2036	0	0	0	5	171	167	1	0	99	152	plus	minus	246	94AC23AC1AC46	1	-	1:0	TAGC	ACACTGAGCAACATGAAGCCAGAGCAACAG	-	1	314
A00554:20:HCTLLDRXX:1:2210:6524:34084	AABR03038495_IGKV19S1x01_Rattusnorvegicus_BN_SsNHsdMCW_F_V-REGION_0nn0_287nt_1_____287_0_287__rev-compl_	99.4012	0	0	0	76	242	1	167	0	99	162	plus	plus	246	135AC31	1	-	1:0	ACACTGAGCACCATGAAGCCAGAGCAACAG	AAGC	-	167	314
A00554:20:HCTLLDRXX:1:2211:22607:33536	RatNor_3_chr6_IGHV8-18x01_Rattusnorvegicus_BN_Sprague-Dawley_P_V-REGION_725565nn725865_301nt_1_____301_0_301___	94.4444	0	0	0	1	108	188	81	0	99	78	plus	minus	116	38CT3TCCA13GA31TC6GC11	1	-	1:0	-	CAGATGTT	-	81	156
A00554:20:HCTLLDRXX:1:2211:22607:33536	RatNor_3_chr6_IGHV8-18x01_Rattusnorvegicus_BN_Sprague-Dawley_P_V-REGION_725565nn725865_301nt_1_____301_0_301___	94.4444	0	0	0	9	116	81	188	0	99	78	plus	plus	116	11CG6AG31CT13GTAG3GA38	1	-	1:0	CAGATGTT	-	-	188	156
A00554:20:HCTLLDRXX:1:2211:10755:33896	RatNor_3_chr6_IGHV8-18x01_Rattusnorvegicus_BN_Sprague-Dawley_P_V-REGION_725565nn725865_301nt_1_____301_0_301___	94.9153	0	0	0	27	144	193	76	0	99	88	plus	minus	147	43CT3TCCA45TC6GC11CG4	1	-	1:1	GGACACTGTGGTTAGGACAAAACGGC	GCT	-	76	176
A00554:20:HCTLLDRXX:1:2211:10755:33896	RatNor_3_chr6_IGHV8-18x01_Rattusnorvegicus_BN_Sprague-Dawley_P_V-REGION_725565nn725865_301nt_1_____301_0_301___	94.9153	0	0	0	4	121	76	193	0	99	88	plus	plus	147	4GC11CG6AG45GTAG3GA43	1	-	1:1	GCT	GGACACTGTGGTTAGGACAAAACGGC	-	193	176
A00554:20:HCTLLDRXX:1:2212:30843:20494	RatNor_3_chr6_IGHV8-18x01_Rattusnorvegicus_BN_Sprague-Dawley_P_V-REGION_725565nn725865_301nt_1_____301_0_301___	97.8723	0	0	0	17	63	193	147	0	99	42	plus	minus	70	9TC37	1	-	1:0	GGACACTGTTGTTAGG	TCTTGAT	-	147	84
A00554:20:HCTLLDRXX:1:2212:30843:20494	RatNor_3_chr6_IGHV8-18x01_Rattusnorvegicus_BN_Sprague-Dawley_P_V-REGION_725565nn725865_301nt_1_____301_0_301___	97.8723	0	0	0	8	54	147	193	0	99	42	plus	plus	70	37AG9	1	-	1:0	TCTTGAT	GGACACTGTTGTTAGG	-	193	84
A00554:20:HCTLLDRXX:1:2213:21558:13463	RatNor_3_chr6_IGHV8-18x01_Rattusnorvegicus_BN_Sprague-Dawley_P_V-REGION_725565nn725865_301nt_1_____301_0_301___	95.5752	0	0	0	19	131	193	81	0	99	88	plus	minus	135	43CT3TCCA45TC6GC11	1	-	1:0	GGACACTGTGGTAAGGAC	CAGA	-	81	176
A00554:20:HCTLLDRXX:1:2213:21558:13463	RatNor_3_chr6_IGHV8-18x01_Rattusnorvegicus_BN_Sprague-Dawley_P_V-REGION_725565nn725865_301nt_1_____301_0_301___	95.5752	0	0	0	5	117	81	193	0	99	88	plus	plus	135	11CG6AG45GTAG3GA43	1	-	1:0	CAGA	GGACACTGTGGTAAGGAC	-	193	176
A00554:20:HCTLLDRXX:1:2213:18548:26913	RatNor_3_chr6_IGHV8-18x01_Rattusnorvegicus_BN_Sprague-Dawley_P_V-REGION_725565nn725865_301nt_1_____301_0_301___	95.3271	0	0	0	27	133	193	87	0	99	82	plus	minus	133	20TC26TCCA40GA11GC5	1	-	1:0	GGACACTGTTGTTAAGACAAAATGGC	-	-	87	164
A00554:20:HCTLLDRXX:1:2213:18548:26913	RatNor_3_chr6_IGHV8-18x01_Rattusnorvegicus_BN_Sprague-Dawley_P_V-REGION_725565nn725865_301nt_1_____301_0_301___	95.3271	0	0	0	1	107	87	193	0	99	82	plus	plus	133	5CG11CT40GTAG26AG20	1	-	1:0	-	GGACACTGTTGTTAAGACAAAATGGC	-	193	164
A00554:20:HCTLLDRXX:1:2213:11153:36307	RatNor_3_chr6_IGHV8-18x01_Rattusnorvegicus_BN_Sprague-Dawley_P_V-REGION_725565nn725865_301nt_1_____301_0_301___	95.5752	0	0	0	27	139	193	81	0	99	88	plus	minus	140	43CT3TCCA45TC6GC11	1	-	1:0	GGACACTGTGGTTAGGACAAAACGGC	C	-	81	176
A00554:20:HCTLLDRXX:1:2213:11153:36307	RatNor_3_chr6_IGHV8-18x01_Rattusnorvegicus_BN_Sprague-Dawley_P_V-REGION_725565nn725865_301nt_1_____301_0_301___	95.5752	0	0	0	2	114	81	193	0	99	88	plus	plus	140	11CG6AG45GTAG3GA43	1	-	1:0	C	GGACACTGTGGTTAGGACAAAACGGC	-	193	176
A00554:20:HCTLLDRXX:1:2214:3296:29089	RatNor_3_chr6_IGHV8-18x01_Rattusnorvegicus_BN_Sprague-Dawley_P_V-REGION_725565nn725865_301nt_1_____301_0_301___	95.7447	0	0	0	18	111	193	100	0	99	74	plus	minus	114	43CT3TCCA25GT19	1	-	1:0	GGACACTGTGGTTAGGA	TTC	-	100	153
A00554:20:HCTLLDRXX:1:2214:3296:29089	RatNor_3_chr6_IGHV8-18x01_Rattusnorvegicus_BN_Sprague-Dawley_P_V-REGION_725565nn725865_301nt_1_____301_0_301___	96.8085	0	0	0	4	97	100	193	0	99	79	plus	plus	114	45GTAG3GA43	1	-	1:0	TTC	GGACACTGTGGTTAGGA	-	193	153
A00554:20:HCTLLDRXX:1:2214:1660:29731	RatNor_3_chr6_IGHV8-18x01_Rattusnorvegicus_BN_Sprague-Dawley_P_V-REGION_725565nn725865_301nt_1_____301_0_301___	94.9153	0	0	0	26	143	193	76	0	99	88	plus	minus	145	47TCCA13GA31TC6GC11CG4	1	-	1:1	GGACACTGTGGTTAGGACAAAACGT	GC	-	76	176
A00554:20:HCTLLDRXX:1:2214:1660:29731	RatNor_3_chr6_IGHV8-18x01_Rattusnorvegicus_BN_Sprague-Dawley_P_V-REGION_725565nn725865_301nt_1_____301_0_301___	94.9153	0	0	0	3	120	76	193	0	99	88	plus	plus	145	4GC11CG6AG31CT13GTAG47	1	-	1:1	GC	GGACACTGTGGTTAGGACAAAACGG	-	193	176
A00554:20:HCTLLDRXX:1:2214:31123:36448	RatNor_3_chr6_IGHV8-18x01_Rattusnorvegicus_BN_Sprague-Dawley_P_V-REGION_725565nn725865_301nt_1_____301_0_301___	94.0299	0	0	0	4	70	142	76	0	99	47	plus	minus	70	28GT14TC6GC11CG4	1	-	1:0	TAG	-	-	76	94
A00554:20:HCTLLDRXX:1:2214:31123:36448	RatNor_3_chr6_IGHV8-18x01_Rattusnorvegicus_BN_Sprague-Dawley_P_V-REGION_725565nn725865_301nt_1_____301_0_301___	94.0299	0	0	0	1	67	76	142	0	99	47	plus	plus	70	4GC11CG6AG14CA28	1	-	1:0	-	AAG	-	142	94
A00554:20:HCTLLDRXX:1:2214:6732:36761	RatNor_3_chr6_IGHV8-18x01_Rattusnorvegicus_BN_Sprague-Dawley_P_V-REGION_725565nn725865_301nt_1_____301_0_301___	94.7368	0	0	0	1	114	189	76	0	99	84	plus	minus	129	6GA36TCCA45TC6GC10TC5	1	-	1:1	-	GCTGCCCTAGTTTTT	-	76	168
A00554:20:HCTLLDRXX:1:2214:6732:36761	RatNor_3_chr6_IGHV8-18x01_Rattusnorvegicus_BN_Sprague-Dawley_P_V-REGION_725565nn725865_301nt_1_____301_0_301___	94.7368	0	0	0	16	129	76	189	0	99	84	plus	plus	129	5AG10CG6AG45GTAG36CT6	1	-	1:1	GCTGCCCTAGTTTTT	-	-	189	168
A00554:20:HCTLLDRXX:1:2215:20871:25801	RatNor_3_chr6_IGHV8-18x01_Rattusnorvegicus_BN_Sprague-Dawley_P_V-REGION_725565nn725865_301nt_1_____301_0_301___	94.5946	0	0	0	3	76	144	71	0	99	54	plus	minus	89	45TC6GC11CG4GT4	1	-	1:0	GA	CCTAGTTTTTCTT	-	71	108
A00554:20:HCTLLDRXX:1:2215:20871:25801	RatNor_3_chr6_IGHV8-18x01_Rattusnorvegicus_BN_Sprague-Dawley_P_V-REGION_725565nn725865_301nt_1_____301_0_301___	94.5946	0	0	0	14	87	71	144	0	99	54	plus	plus	89	4CA4GC11CG6AG45	1	-	1:0	CCTAGTTTTTCTT	GA	-	144	108
A00554:20:HCTLLDRXX:1:2215:19940:31548	RatNor_3_chr6_IGHV8-18x01_Rattusnorvegicus_BN_Sprague-Dawley_P_V-REGION_725565nn725865_301nt_1_____301_0_301___	92.1687	0	0	0	4	169	183	18	0	99	101	plus	minus	169	37TCCA45TC6GC16GT4CT1TC1GCTA24TACTTG10GA9	1	-	1:0	ATA	-	-	18	202
A00554:20:HCTLLDRXX:1:2215:19940:31548	RatNor_3_chr6_IGHV8-18x01_Rattusnorvegicus_BN_Sprague-Dawley_P_V-REGION_725565nn725865_301nt_1_____301_0_301___	92.1687	0	0	0	1	166	18	183	0	99	101	plus	plus	169	9CT10ACGAAT24ATCG1AG1GA4CA16CG6AG45GTAG37	1	-	1:0	-	ATA	-	183	202
A00554:20:HCTLLDRXX:1:2216:32353:15593	RatNor_3_chr6_IGHV8-18x01_Rattusnorvegicus_BN_Sprague-Dawley_P_V-REGION_725565nn725865_301nt_1_____301_0_301___	96.0396	0	0	0	24	124	193	93	0	99	81	plus	minus	127	43CT3TCCA45TC6	1	-	1:0	GGACACTGTGGTTAGGACGAAAC	GCC	-	93	162
A00554:20:HCTLLDRXX:1:2216:32353:15593	RatNor_3_chr6_IGHV8-18x01_Rattusnorvegicus_BN_Sprague-Dawley_P_V-REGION_725565nn725865_301nt_1_____301_0_301___	96.0396	0	0	0	4	104	93	193	0	99	81	plus	plus	127	6AG45GTAG3GA43	1	-	1:0	GCC	GGACACTGTGGTTAGGACGAAAC	-	193	162
A00554:20:HCTLLDRXX:1:2218:11080:19899	RatNor_3_chr6_IGHV8-18x01_Rattusnorvegicus_BN_Sprague-Dawley_P_V-REGION_725565nn725865_301nt_1_____301_0_301___	95.3704	0	0	0	27	134	193	86	0	99	83	plus	minus	134	43CT3TCCA45TC6GC6	1	-	1:0	GGACACTGTGGTTAGGACAAAACGGC	-	-	86	166
A00554:20:HCTLLDRXX:1:2218:11080:19899	RatNor_3_chr6_IGHV8-18x01_Rattusnorvegicus_BN_Sprague-Dawley_P_V-REGION_725565nn725865_301nt_1_____301_0_301___	95.3704	0	0	0	1	108	86	193	0	99	83	plus	plus	134	6CG6AG45GTAG3GA43	1	-	1:0	-	GGACACTGTGGTTAGGACAAAACGGC	-	193	166
A00554:20:HCTLLDRXX:1:2218:22299:23516	RatNor_3_chr6_IGHV8-18x01_Rattusnorvegicus_BN_Sprague-Dawley_P_V-REGION_725565nn725865_301nt_1_____301_0_301___	95.5752	0	0	0	27	139	193	81	0	99	88	plus	minus	142	43CT3TCCA45TC6GC11	1	-	1:0	GGACACTGTGGTTAGGACAAAATGGC	CAG	-	81	176
A00554:20:HCTLLDRXX:1:2218:22299:23516	RatNor_3_chr6_IGHV8-18x01_Rattusnorvegicus_BN_Sprague-Dawley_P_V-REGION_725565nn725865_301nt_1_____301_0_301___	95.5752	0	0	0	4	116	81	193	0	99	88	plus	plus	142	11CG6AG45GTAG3GA43	1	-	1:0	CAG	GGACACTGTGGTTAGGACAAAATGGC	-	193	176
A00554:20:HCTLLDRXX:1:2219:1362:2503	RatNor_3_chr6_IGHV8-18x01_Rattusnorvegicus_BN_Sprague-Dawley_P_V-REGION_725565nn725865_301nt_1_____301_0_301___	96.7391	0	0	0	17	108	193	102	0	99	77	plus	minus	108	47TCCA13GA29	1	-	1:0	GGACACTGTGGTTAGG	-	-	102	154
A00554:20:HCTLLDRXX:1:2219:1362:2503	RatNor_3_chr6_IGHV8-18x01_Rattusnorvegicus_BN_Sprague-Dawley_P_V-REGION_725565nn725865_301nt_1_____301_0_301___	96.7391	0	0	0	1	92	102	193	0	99	77	plus	plus	108	29CT13GTAG47	1	-	1:0	-	GGACACTGTGGTTAGG	-	193	154
A00554:20:HCTLLDRXX:1:2220:2998:2143	RatNor_3_chr6_IGHV8-18x01_Rattusnorvegicus_BN_Sprague-Dawley_P_V-REGION_725565nn725865_301nt_1_____301_0_301___	93.3884	0	0	0	1	121	76	196	0	99	81	plus	plus	136	4GC11CG6AG31CT13GTAG3GA38TG7	1	-	1:0	-	CACTGTGGTTAGGAC	-	-	81
A00554:20:HCTLLDRXX:1:2220:11207:3270	RatNor_3_chr6_IGHV8-18x01_Rattusnorvegicus_BN_Sprague-Dawley_P_V-REGION_725565nn725865_301nt_1_____301_0_301___	94.2149	0	0	0	2	122	191	71	0	99	86	plus	minus	142	41CT3TCCA45TC6GC11CG4GT4	1	-	1:1	G	CCTAGTTTTTCTTCTATTAG	-	-	86
A00554:20:HCTLLDRXX:1:2220:2618:1986	RatNor_3_chr6_IGHV8-18x01_Rattusnorvegicus_BN_Sprague-Dawley_P_V-REGION_725565nn725865_301nt_1_____301_0_301___	94.0678	0	0	0	19	136	193	76	0	99	83	plus	minus	136	43CT3TCCA13GA31TC6GC11CG4	1	-	1:0	GGACACTGTGGTTAGGAC	-	-	76	166
A00554:20:HCTLLDRXX:1:2220:2618:1986	RatNor_3_chr6_IGHV8-18x01_Rattusnorvegicus_BN_Sprague-Dawley_P_V-REGION_725565nn725865_301nt_1_____301_0_301___	94.0678	0	0	0	1	118	76	193	0	99	83	plus	plus	136	4GC11CG6AG31CT13GTAG3GA43	1	-	1:0	-	GGACACTGTGGTTAGGAC	-	193	166
A00554:20:HCTLLDRXX:1:2220:24126:29716	RatNor_3_chr6_IGHV8-18x01_Rattusnorvegicus_BN_Sprague-Dawley_P_V-REGION_725565nn725865_301nt_1_____301_0_301___	95.5752	0	0	0	27	139	193	81	0	99	88	plus	minus	142	14CG28CT3TCCA52GC11	1	-	1:0	GGACACTGTTGTTAGGACAAAACGGC	AAG	-	81	176
A00554:20:HCTLLDRXX:1:2220:24126:29716	RatNor_3_chr6_IGHV8-18x01_Rattusnorvegicus_BN_Sprague-Dawley_P_V-REGION_725565nn725865_301nt_1_____301_0_301___	95.5752	0	0	0	4	116	81	193	0	99	88	plus	plus	142	11CG52GTAG3GA28GC14	1	-	1:0	AAG	GGACACTGTTGTTAGGACAAAACGGC	-	193	176
A00554:20:HCTLLDRXX:1:2221:32832:24659	RatNor_3_chr6_IGHV8-18x01_Rattusnorvegicus_BN_Sprague-Dawley_P_V-REGION_725565nn725865_301nt_1_____301_0_301___	93.3333	0	0	0	1	120	190	71	0	99	80	plus	minus	131	40CT3TCCA9TG35TC6GC11CG4GT4	1	-	1:0	-	CCTAGTTTTTC	-	71	165
A00554:20:HCTLLDRXX:1:2221:32832:24659	RatNor_3_chr6_IGHV8-18x01_Rattusnorvegicus_BN_Sprague-Dawley_P_V-REGION_725565nn725865_301nt_1_____301_0_301___	94.1667	0	0	0	12	131	71	190	0	99	85	plus	plus	131	4CA4GC11CG6AG45GTAG3GA40	1	-	1:0	CCTAGTTTTTC	-	-	190	165
A00554:20:HCTLLDRXX:1:2223:7925:7701	RatNor_3_chr6_IGHV8-18x01_Rattusnorvegicus_BN_Sprague-Dawley_P_V-REGION_725565nn725865_301nt_1_____301_0_301___	95.8763	0	0	0	1	97	189	93	0	99	77	plus	minus	128	39CT3TCCA45TC6	1	-	1:0	-	TGGGCTCCCATATTTTGACTTGCCAACAGA	-	93	154
A00554:20:HCTLLDRXX:1:2223:7925:7701	RatNor_3_chr6_IGHV8-18x01_Rattusnorvegicus_BN_Sprague-Dawley_P_V-REGION_725565nn725865_301nt_1_____301_0_301___	95.8763	0	0	0	32	128	93	189	0	99	77	plus	plus	128	6AG45GTAG3GA39	1	-	1:0	TGGGCTCCCATATTTTGACTTGCCAACAGA	-	-	189	154
A00554:20:HCTLLDRXX:1:2223:15546:27038	RatNor_3_chr6_IGHV8-18x01_Rattusnorvegicus_BN_Sprague-Dawley_P_V-REGION_725565nn725865_301nt_1_____301_0_301___	95.6522	0	0	0	27	118	193	102	0	99	72	plus	minus	118	43CT3TCCA13GA29	1	-	1:0	GGACACTGTGGTTAGGACAAAACGGC	-	-	102	144
A00554:20:HCTLLDRXX:1:2223:15546:27038	RatNor_3_chr6_IGHV8-18x01_Rattusnorvegicus_BN_Sprague-Dawley_P_V-REGION_725565nn725865_301nt_1_____301_0_301___	95.6522	0	0	0	1	92	102	193	0	99	72	plus	plus	118	29CT13GTAG3GA43	1	-	1:0	-	GGACACTGTGGTTAGGACAAAACGGC	-	193	144
A00554:20:HCTLLDRXX:1:2225:15248:15969	RatNor_3_chr6_IGHV8-18x01_Rattusnorvegicus_BN_Sprague-Dawley_P_V-REGION_725565nn725865_301nt_1_____301_0_301___	93.8462	0	0	0	21	150	190	61	0	99	90	plus	minus	150	40CT3TCCA52GC10TC5GT4CT4TA4	1	-	1:0	TAAGGACACTGTGGTTAGGA	-	-	61	180
A00554:20:HCTLLDRXX:1:2225:15248:15969	RatNor_3_chr6_IGHV8-18x01_Rattusnorvegicus_BN_Sprague-Dawley_P_V-REGION_725565nn725865_301nt_1_____301_0_301___	93.8462	0	0	0	1	130	61	190	0	99	90	plus	plus	150	4AT4GA4CA5AG10CG52GTAG3GA40	1	-	1:0	-	TAAGGACACTGTGGTTAGGA	-	190	180
A00554:20:HCTLLDRXX:1:2225:6451:30671	RatNor_3_chr6_IGHV8-18x01_Rattusnorvegicus_BN_Sprague-Dawley_P_V-REGION_725565nn725865_301nt_1_____301_0_301___	92.5	0	0	0	1	160	19	178	0	99	100	plus	plus	160	8CT10AC1AT24AT4GA1CA7TC11CG25TC8TC17GTAG32	1	-	1:0	-	-	-	-	100
A00554:20:HCTLLDRXX:1:2226:31448:36354	RatNor_3_chr6_IGHV8-18x01_Rattusnorvegicus_BN_Sprague-Dawley_P_V-REGION_725565nn725865_301nt_1_____301_0_301___	94.9153	0	0	0	1	118	76	193	0	99	88	plus	plus	144	4GC11CG6AG45GTAG3TA43	1	-	1:0	-	GGACACTGTGGTTAGGACAAAACGGC	-	193	176
A00554:20:HCTLLDRXX:1:2226:31448:36354	RatNor_3_chr6_IGHV8-18x01_Rattusnorvegicus_BN_Sprague-Dawley_P_V-REGION_725565nn725865_301nt_1_____301_0_301___	94.9153	0	0	0	27	144	193	76	0	99	88	plus	minus	144	43AT3TCCA45TC6GC11CG4	1	-	1:0	GGACACTGTGGTTAGGACAAAACGGC	-	-	76	176
A00554:20:HCTLLDRXX:1:2227:18023:15608	RatNor_3_chr6_IGHV8-18x01_Rattusnorvegicus_BN_Sprague-Dawley_P_V-REGION_725565nn725865_301nt_1_____301_0_301___	92.7461	0	0	0	25	217	193	1	0	99	123	plus	minus	251	26AT20TCCA31AG20GC11AG4GT4CT4TA24TACTTG10GA12CT13	1	-	1:0	GGACACTGGTTAGGACAAAACAGC	GCTTTGTACAGGGTGATAAGCATGGATCGA	-	-	123
A00554:20:HCTLLDRXX:1:2227:31720:18004	RatNor_3_chr6_IGHV8-18x01_Rattusnorvegicus_BN_Sprague-Dawley_P_V-REGION_725565nn725865_301nt_1_____301_0_301___	93.3333	0	0	0	1	120	190	71	0	99	80	plus	minus	131	40CTCG2TCCA45TC6GC11CG4GT4	1	-	1:1	-	CCTAGTTTTTC	-	71	160
A00554:20:HCTLLDRXX:1:2227:31720:18004	RatNor_3_chr6_IGHV8-18x01_Rattusnorvegicus_BN_Sprague-Dawley_P_V-REGION_725565nn725865_301nt_1_____301_0_301___	93.3333	0	0	0	12	131	71	190	0	99	80	plus	plus	131	4CA4GC11CG6AG45GTAG2GCGA40	1	-	1:1	CCTAGTTTTTC	-	-	190	160
A00554:20:HCTLLDRXX:1:2227:15004:23249	RatNor_3_chr6_IGHV8-18x01_Rattusnorvegicus_BN_Sprague-Dawley_P_V-REGION_725565nn725865_301nt_1_____301_0_301___	92.6667	0	0	0	2	151	193	44	0	99	95	plus	minus	151	43CT3TCCA45TC6GC11CG4GT4CT1TC1GCTA21	1	-	1:0	G	-	-	44	190
A00554:20:HCTLLDRXX:1:2227:15004:23249	RatNor_3_chr6_IGHV8-18x01_Rattusnorvegicus_BN_Sprague-Dawley_P_V-REGION_725565nn725865_301nt_1_____301_0_301___	92.6667	0	0	0	1	150	44	193	0	99	95	plus	plus	151	21ATCG1AG1GA4CA4GC11CG6AG45GTAG3GA43	1	-	1:0	-	G	-	193	190
A00554:20:HCTLLDRXX:1:2227:31322:30154	RatNor_3_chr6_IGHV8-18x01_Rattusnorvegicus_BN_Sprague-Dawley_P_V-REGION_725565nn725865_301nt_1_____301_0_301___	96.8085	0	0	0	18	111	193	100	0	99	79	plus	minus	115	43CT3TCCA45	1	-	1:0	GGACACTGTGGTTAGGA	TTCC	-	100	158
A00554:20:HCTLLDRXX:1:2227:31322:30154	RatNor_3_chr6_IGHV8-18x01_Rattusnorvegicus_BN_Sprague-Dawley_P_V-REGION_725565nn725865_301nt_1_____301_0_301___	96.8085	0	0	0	5	98	100	193	0	99	79	plus	plus	115	45GTAG3GA43	1	-	1:0	TTCC	GGACACTGTGGTTAGGA	-	193	158
A00554:20:HCTLLDRXX:1:2228:17255:29121	RatNor_3_chr6_IGHV8-18x01_Rattusnorvegicus_BN_Sprague-Dawley_P_V-REGION_725565nn725865_301nt_1_____301_0_301___	94.7368	0	0	0	1	133	177	45	0	99	98	plus	minus	133	27CT3TCCA52GC5AG15CT4TA20	1	-	1:0	-	-	-	45	196
A00554:20:HCTLLDRXX:1:2228:17255:29121	RatNor_3_chr6_IGHV8-18x01_Rattusnorvegicus_BN_Sprague-Dawley_P_V-REGION_725565nn725865_301nt_1_____301_0_301___	94.7368	0	0	0	1	133	45	177	0	99	98	plus	plus	133	20AT4GA15TC5CG52GTAG3GA27	1	-	1:0	-	-	-	177	196
A00554:20:HCTLLDRXX:1:2228:28031:24549	RatNor_3_chr6_IGHV8-18x01_Rattusnorvegicus_BN_Sprague-Dawley_P_V-REGION_725565nn725865_301nt_1_____301_0_301___	96.8085	0	0	0	18	111	193	100	0	99	79	plus	minus	115	43CT3TCCA45	1	-	1:0	GGACACTGTGGTTAGGA	TTCC	-	100	158
A00554:20:HCTLLDRXX:1:2228:28031:24549	RatNor_3_chr6_IGHV8-18x01_Rattusnorvegicus_BN_Sprague-Dawley_P_V-REGION_725565nn725865_301nt_1_____301_0_301___	96.8085	0	0	0	5	98	100	193	0	99	79	plus	plus	115	45GTAG3GA43	1	-	1:0	TTCC	GGACACTGTGGTTAGGA	-	193	158
A00554:20:HCTLLDRXX:1:2229:11415:1125	RatNor_3_chr6_IGHV8-18x01_Rattusnorvegicus_BN_Sprague-Dawley_P_V-REGION_725565nn725865_301nt_1_____301_0_301___	94.7368	0	0	0	24	118	193	99	0	99	70	plus	minus	118	43CT3TCCA4AT11TA29	1	-	1:0	GGACACTCTTGTTAGGATAAAAT	-	-	99	140
A00554:20:HCTLLDRXX:1:2229:11415:1125	RatNor_3_chr6_IGHV8-18x01_Rattusnorvegicus_BN_Sprague-Dawley_P_V-REGION_725565nn725865_301nt_1_____301_0_301___	94.7368	0	0	0	1	95	99	193	0	99	70	plus	plus	118	29AT11TA4GTAG3GA43	1	-	1:0	-	GGACACTCTTGTTAGGATAAAAT	-	193	140
A00554:20:HCTLLDRXX:1:2229:29188:28933	RatNor_3_chr6_IGHV8-18x01_Rattusnorvegicus_BN_Sprague-Dawley_P_V-REGION_725565nn725865_301nt_1_____301_0_301___	94.8276	0	0	0	8	123	76	191	0	99	86	plus	plus	143	4GC11CG6AG45GTAG3GA41	1	-	1:0	GCTTCCC	CAGGACACTGTGGTTAGGAC	-	-	86
A00554:20:HCTLLDRXX:1:2230:26106:20118	RatNor_3_chr6_IGHV8-18x01_Rattusnorvegicus_BN_Sprague-Dawley_P_V-REGION_725565nn725865_301nt_1_____301_0_301___	92.7461	0	0	0	46	238	1	193	0	99	123	plus	plus	251	13GA12CT10ACGAAT24AT4GA4CA16CG12AT39GTAG3GA20AC22	1	-	1:0	GCTTTGTACAGGGTGATAAGCATGGATCAA	GGACGCTGTTGTT	-	193	251
A00554:20:HCTLLDRXX:1:2230:26106:20118	RatNor_3_chr6_IGHV8-18x01_Rattusnorvegicus_BN_Sprague-Dawley_P_V-REGION_725565nn725865_301nt_1_____301_0_301___	93.2642	0	0	0	27	219	193	1	0	99	128	plus	minus	251	43CT3TCCA39TA12GC16GT4CT4TA24TACTTG10GA12CT13	1	-	1:0	GGACGCTGTTGTTAGGACAAAACGGC	GCTTTGTACAGGGTGATAAGCATGGATCAA	-	1	251
A00554:20:HCTLLDRXX:1:2232:17173:5368	RatNor_3_chr6_IGHV8-18x01_Rattusnorvegicus_BN_Sprague-Dawley_P_V-REGION_725565nn725865_301nt_1_____301_0_301___	92.1875	0	0	0	1	128	128	1	0	99	78	plus	minus	130	36GC16GT4CTTC3TA24TACTTG10GA12CT13	1	-	1:0	-	GC	-	1	156
A00554:20:HCTLLDRXX:1:2232:17173:5368	RatNor_3_chr6_IGHV8-18x01_Rattusnorvegicus_BN_Sprague-Dawley_P_V-REGION_725565nn725865_301nt_1_____301_0_301___	92.1875	0	0	0	3	130	1	128	0	99	78	plus	plus	130	13GA12CT10ACGAAT24AT3AGGA4CA16CG36	1	-	1:0	GC	-	-	128	156
A00554:20:HCTLLDRXX:1:2232:13738:1329	RatNor_3_chr6_IGHV8-18x01_Rattusnorvegicus_BN_Sprague-Dawley_P_V-REGION_725565nn725865_301nt_1_____301_0_301___	95.5224	0	0	0	13	79	193	127	0	99	52	plus	minus	79	47TCCA13GA4	1	-	1:0	GGACACTGTGGT	-	-	127	104
A00554:20:HCTLLDRXX:1:2232:13738:1329	RatNor_3_chr6_IGHV8-18x01_Rattusnorvegicus_BN_Sprague-Dawley_P_V-REGION_725565nn725865_301nt_1_____301_0_301___	95.5224	0	0	0	1	67	127	193	0	99	52	plus	plus	79	4CT13GTAG47	1	-	1:0	-	GGACACTGTGGT	-	193	104
A00554:20:HCTLLDRXX:1:2234:13042:10770	RatNor_3_chr6_IGHV8-18x01_Rattusnorvegicus_BN_Sprague-Dawley_P_V-REGION_725565nn725865_301nt_1_____301_0_301___	94.0678	0	0	0	1	118	188	71	0	99	83	plus	minus	130	38CT3TCCA45TC6GC11CG4GT4	1	-	1:0	-	CCTAGTTTTTCT	-	71	166
A00554:20:HCTLLDRXX:1:2234:13042:10770	RatNor_3_chr6_IGHV8-18x01_Rattusnorvegicus_BN_Sprague-Dawley_P_V-REGION_725565nn725865_301nt_1_____301_0_301___	94.0678	0	0	0	13	130	71	188	0	99	83	plus	plus	130	4CA4GC11CG6AG45GTAG3GA38	1	-	1:0	CCTAGTTTTTCT	-	-	188	166
A00554:20:HCTLLDRXX:1:2233:30454:33880	RatNor_3_chr6_IGHV8-18x01_Rattusnorvegicus_BN_Sprague-Dawley_P_V-REGION_725565nn725865_301nt_1_____301_0_301___	92.1739	0	0	0	1	114	191	77	0	99	70	plus	minus	114	6-A11TC22CT3TCCA11TG6AC33GC9CT5	1	-	1:0	-	-	-	77	145
A00554:20:HCTLLDRXX:1:2233:30454:33880	RatNor_3_chr6_IGHV8-18x01_Rattusnorvegicus_BN_Sprague-Dawley_P_V-REGION_725565nn725865_301nt_1_____301_0_301___	93.0435	0	0	0	1	114	77	191	0	99	75	plus	plus	114	5GA9CG40AC11GTAG3GA22AG11-T6	1	-	1:0	-	-	-	191	145
A00554:20:HCTLLDRXX:1:2235:8449:14403	RatNor_3_chr6_IGHV8-18x01_Rattusnorvegicus_BN_Sprague-Dawley_P_V-REGION_725565nn725865_301nt_1_____301_0_301___	95.5752	0	0	0	19	131	193	81	0	99	88	plus	minus	135	43CT3TCCA45TC6GC11	1	-	1:0	GGACACTGTGGTTAGGAC	CAGA	-	81	171
A00554:20:HCTLLDRXX:1:2235:8449:14403	RatNor_3_chr6_IGHV8-18x01_Rattusnorvegicus_BN_Sprague-Dawley_P_V-REGION_725565nn725865_301nt_1_____301_0_301___	94.6903	0	0	0	5	117	81	193	0	99	83	plus	plus	135	11CG6AG44CAGTAG3GA43	1	-	1:0	CAGA	GGACACTGTGGTTAGGAC	-	193	171
A00554:20:HCTLLDRXX:1:2235:20826:23719	RatNor_3_chr6_IGHV8-18x01_Rattusnorvegicus_BN_Sprague-Dawley_P_V-REGION_725565nn725865_301nt_1_____301_0_301___	94.6903	0	0	0	2	114	193	81	0	99	83	plus	minus	117	43CT3TCCA12GC32TC6GC11	1	-	1:0	G	CAG	-	81	166
A00554:20:HCTLLDRXX:1:2235:20826:23719	RatNor_3_chr6_IGHV8-18x01_Rattusnorvegicus_BN_Sprague-Dawley_P_V-REGION_725565nn725865_301nt_1_____301_0_301___	94.6903	0	0	0	4	116	81	193	0	99	83	plus	plus	117	11CG6AG32CG12GTAG3GA43	1	-	1:0	CAG	G	-	193	166
A00554:20:HCTLLDRXX:1:2236:31331:6433	RatNor_3_chr6_IGHV8-18x01_Rattusnorvegicus_BN_Sprague-Dawley_P_V-REGION_725565nn725865_301nt_1_____301_0_301___	96.6292	0	0	0	1	89	105	193	0	99	74	plus	plus	122	40GTAG3GA43	1	-	1:0	-	GGACCCTGTGGTTAGGACAAAACGGCAACC	-	193	148
A00554:20:HCTLLDRXX:1:2236:31331:6433	RatNor_3_chr6_IGHV8-18x01_Rattusnorvegicus_BN_Sprague-Dawley_P_V-REGION_725565nn725865_301nt_1_____301_0_301___	96.6292	0	0	0	34	122	193	105	0	99	74	plus	minus	122	43CT3TCCA40	1	-	1:0	GGACACTGTGGTTAGGACAAAACGGCAACC	-	-	105	148
A00554:20:HCTLLDRXX:1:2236:5122:24925	RatNor_3_chr6_IGHV8-18x01_Rattusnorvegicus_BN_Sprague-Dawley_P_V-REGION_725565nn725865_301nt_1_____301_0_301___	93.0435	0	0	0	2	116	159	45	0	99	75	plus	minus	116	9CT3TCCA31AG20GC11AG9CT4TA20	1	-	1:0	G	-	-	45	150
A00554:20:HCTLLDRXX:1:2236:5122:24925	RatNor_3_chr6_IGHV8-18x01_Rattusnorvegicus_BN_Sprague-Dawley_P_V-REGION_725565nn725865_301nt_1_____301_0_301___	93.0435	0	0	0	1	115	45	159	0	99	75	plus	plus	116	20AT4GA9TC11CG20TC31GTAG3GA9	1	-	1:0	-	G	-	159	150
A00554:20:HCTLLDRXX:1:2236:14172:31986	RatNor_3_chr6_IGHV8-18x01_Rattusnorvegicus_BN_Sprague-Dawley_P_V-REGION_725565nn725865_301nt_1_____301_0_301___	94.3089	0	0	0	2	124	193	71	0	99	88	plus	minus	146	43CT3TCCA45TC6GC11CG4GT4	1	-	1:0	G	CCTAGTTTTTCTTCTATTAGTT	-	71	176
A00554:20:HCTLLDRXX:1:2236:14172:31986	RatNor_3_chr6_IGHV8-18x01_Rattusnorvegicus_BN_Sprague-Dawley_P_V-REGION_725565nn725865_301nt_1_____301_0_301___	94.3089	0	0	0	23	145	71	193	0	99	88	plus	plus	146	4CA4GC11CG6AG45GTAG3GA43	1	-	1:0	CCTAGTTTTTCTTCTATTAGTT	G	-	193	176
A00554:20:HCTLLDRXX:1:2237:25581:17112	RatNor_3_chr6_IGHV8-18x01_Rattusnorvegicus_BN_Sprague-Dawley_P_V-REGION_725565nn725865_301nt_1_____301_0_301___	94.1667	0	0	0	1	120	190	71	0	99	85	plus	minus	127	40CT3TCCA45TC6GC11CG4GT4	1	-	1:0	-	CCTAGTT	-	71	170
A00554:20:HCTLLDRXX:1:2237:25581:17112	RatNor_3_chr6_IGHV8-18x01_Rattusnorvegicus_BN_Sprague-Dawley_P_V-REGION_725565nn725865_301nt_1_____301_0_301___	94.1667	0	0	0	8	127	71	190	0	99	85	plus	plus	127	4CA4GC11CG6AG45GTAG3GA40	1	-	1:0	CCTAGTT	-	-	190	170
A00554:20:HCTLLDRXX:1:2237:7654:20572	RatNor_3_chr6_IGHV8-18x01_Rattusnorvegicus_BN_Sprague-Dawley_P_V-REGION_725565nn725865_301nt_1_____301_0_301___	93.1217	0	0	0	3	191	189	1	0	99	124	plus	minus	251	39CT3TCCA52GC16GT4CTTC3TA24TACTTG10GA12CT13	1	-	1:0	GC	GCTTTGTACAGGGTGATAAGCATGTATCAA	-	-	124
A00554:20:HCTLLDRXX:1:2237:10556:30264	RatNor_3_chr6_IGHV7-16x01_Rattusnorvegicus_BN_Sprague-Dawley_P_V-REGION_1306379nn1306684_306nt_1_____306_0_306__rev-compl_	99.1031	0	0	0	29	251	306	84	0	99	213	plus	minus	251	167TG13AC41	1	-	1:0	CACAATGTAGACGGTAGTGTCAGCCCTT	-	-	74	446
A00554:20:HCTLLDRXX:1:2237:10556:30264	RatNor_3_chr6_IGHV7-16x01_Rattusnorvegicus_BN_Sprague-Dawley_P_V-REGION_1306379nn1306684_306nt_1_____306_0_306__rev-compl_	100	0	0	0	1	233	74	306	0	99	233	plus	plus	251	233	1	-	1:0	-	CACAATGTAGACGGTAGT	-	306	446
A00554:20:HCTLLDRXX:1:2237:1488:24267	RatNor_3_chr6_IGHV8-18x01_Rattusnorvegicus_BN_Sprague-Dawley_P_V-REGION_725565nn725865_301nt_1_____301_0_301___	95.8904	0	0	0	24	96	193	121	0	99	58	plus	minus	96	47TCCA13GA10	1	-	1:0	GGACACTGTGGTTAGGACAAAAC	-	-	121	116
A00554:20:HCTLLDRXX:1:2237:1488:24267	RatNor_3_chr6_IGHV8-18x01_Rattusnorvegicus_BN_Sprague-Dawley_P_V-REGION_725565nn725865_301nt_1_____301_0_301___	95.8904	0	0	0	1	73	121	193	0	99	58	plus	plus	96	10CT13GTAG47	1	-	1:0	-	GGACACTGTGGTTAGGACAAAAC	-	193	116
A00554:20:HCTLLDRXX:1:2237:17381:27806	RatNor_3_chr6_IGHV8-18x01_Rattusnorvegicus_BN_Sprague-Dawley_P_V-REGION_725565nn725865_301nt_1_____301_0_301___	94.2308	0	0	0	9	112	144	41	0	99	74	plus	minus	124	27GT24GC14TA1GT4CT4TA24	1	-	1:1	GAATCGAC	TCTGGTTTGATG	-	41	148
A00554:20:HCTLLDRXX:1:2237:17381:27806	RatNor_3_chr6_IGHV8-18x01_Rattusnorvegicus_BN_Sprague-Dawley_P_V-REGION_725565nn725865_301nt_1_____301_0_301___	94.2308	0	0	0	13	116	41	144	0	99	74	plus	plus	124	24AT4GA4CA1AT14CG24CA27	1	-	1:1	TCTGGTTTGATG	GAATCGAC	-	144	148
A00554:20:HCTLLDRXX:1:2240:15338:3881	RatNor_3_chr6_IGHV8-18x01_Rattusnorvegicus_BN_Sprague-Dawley_P_V-REGION_725565nn725865_301nt_1_____301_0_301___	94.5652	0	0	0	17	108	193	102	0	99	67	plus	minus	108	15TC27CT3ACCA5AC37	1	-	1:0	GGACACTGTGGTTAGG	-	-	102	134
A00554:20:HCTLLDRXX:1:2240:15338:3881	RatNor_3_chr6_IGHV8-18x01_Rattusnorvegicus_BN_Sprague-Dawley_P_V-REGION_725565nn725865_301nt_1_____301_0_301___	94.5652	0	0	0	1	92	102	193	0	99	67	plus	plus	108	37TG5GTTG3GA27AG15	1	-	1:0	-	GGACACTGTGGTTAGG	-	193	134
A00554:20:HCTLLDRXX:1:2241:2962:29512	RatNor_3_chr6_IGHV8-18x01_Rattusnorvegicus_BN_Sprague-Dawley_P_V-REGION_725565nn725865_301nt_1_____301_0_301___	92.6316	0	0	0	22	211	190	1	0	99	120	plus	minus	224	40CT3TCCA52GC10GC5GT4CT4TA24TACTTG10GA12CT2AC10	1	-	1:0	TAAGGACACTGTGGTTAGGAC	GCTTTGTACAGGG	-	1	240
A00554:20:HCTLLDRXX:1:2241:2962:29512	RatNor_3_chr6_IGHV8-18x01_Rattusnorvegicus_BN_Sprague-Dawley_P_V-REGION_725565nn725865_301nt_1_____301_0_301___	92.6316	0	0	0	14	203	1	190	0	99	120	plus	plus	224	10TG2GA12CT10ACGAAT24AT4GA4CA5AG10CG52GTAG3GA40	1	-	1:0	GCTTTGTACAGGG	TAAGGACACTGTGGTTAGGAC	-	190	240
A00554:20:HCTLLDRXX:1:2242:19407:11710	RatNor_3_chr6_IGHV8-18x01_Rattusnorvegicus_BN_Sprague-Dawley_P_V-REGION_725565nn725865_301nt_1_____301_0_301___	96.875	0	0	0	31	126	193	98	0	99	81	plus	minus	126	43CT3TCCA47	1	-	1:0	GGACATTGTTAGGACAAAACGGCAACCAAC	-	-	98	162
A00554:20:HCTLLDRXX:1:2242:19407:11710	RatNor_3_chr6_IGHV8-18x01_Rattusnorvegicus_BN_Sprague-Dawley_P_V-REGION_725565nn725865_301nt_1_____301_0_301___	96.875	0	0	0	1	96	98	193	0	99	81	plus	plus	126	47GTAG3GA43	1	-	1:0	-	GGACATTGTTAGGACAAAACGGCAACCAAC	-	193	162
A00554:20:HCTLLDRXX:1:2243:2220:21277	RatNor_3_chr6_IGHV7-16x01_Rattusnorvegicus_BN_Sprague-Dawley_P_V-REGION_1306379nn1306684_306nt_1_____306_0_306__rev-compl_	97.7011	0	0	0	1	174	132	305	0	99	154	plus	plus	250	7TC69CT2CT49CT43	1	-	1:0	-	AGGCACAACGTATACGGTAGTGTGAGACCA	-	-	154
A00554:20:HCTLLDRXX:1:2243:12029:35415	RatNor_3_chr6_IGHV8-18x01_Rattusnorvegicus_BN_Sprague-Dawley_P_V-REGION_725565nn725865_301nt_1_____301_0_301___	95.5752	0	0	0	19	131	193	81	0	99	88	plus	minus	134	43CT3TCCA45TC6GC11	1	-	1:0	GGACACTGTGGTTAGGAC	CAG	-	81	171
A00554:20:HCTLLDRXX:1:2243:12029:35415	RatNor_3_chr6_IGHV8-18x01_Rattusnorvegicus_BN_Sprague-Dawley_P_V-REGION_725565nn725865_301nt_1_____301_0_301___	94.6903	0	0	0	4	116	81	193	0	99	83	plus	plus	134	11CG6AG45GTAG3GA34GT8	1	-	1:0	CAG	GGACACTGTGGTTAGGAC	-	193	171
A00554:20:HCTLLDRXX:1:2244:18810:30812	RatNor_3_chr6_IGHV8-18x01_Rattusnorvegicus_BN_Sprague-Dawley_P_V-REGION_725565nn725865_301nt_1_____301_0_301___	96.0396	0	0	0	31	131	193	93	0	99	81	plus	minus	131	43CT3TCCA45TC6	1	-	1:0	GGACACTGTGGTTAGGACAAAATGGCAACC	-	-	93	162
A00554:20:HCTLLDRXX:1:2244:18810:30812	RatNor_3_chr6_IGHV8-18x01_Rattusnorvegicus_BN_Sprague-Dawley_P_V-REGION_725565nn725865_301nt_1_____301_0_301___	96.0396	0	0	0	1	101	93	193	0	99	81	plus	plus	131	6AG45GTAG3GA43	1	-	1:0	-	GGACACTGTGGTTAGGACAAAATGGCAACC	-	193	162
A00554:20:HCTLLDRXX:1:2245:5683:21355	RatNor_3_chr6_IGHV8-18x01_Rattusnorvegicus_BN_Sprague-Dawley_P_V-REGION_725565nn725865_301nt_1_____301_0_301___	94.0741	0	0	0	2	136	193	59	0	99	95	plus	minus	136	43CT3TCCA47AC4GC16GT4AT4CA6	1	-	1:0	G	-	-	59	195
A00554:20:HCTLLDRXX:1:2245:5683:21355	RatNor_3_chr6_IGHV8-18x01_Rattusnorvegicus_BN_Sprague-Dawley_P_V-REGION_725565nn725865_301nt_1_____301_0_301___	94.8148	0	0	0	1	135	59	193	0	99	100	plus	plus	136	6GT4GA4CA16CG52GTAG3GA43	1	-	1:0	-	G	-	193	195
A00554:20:HCTLLDRXX:1:2246:15239:1016	RatNor_3_chr6_IGHV8-18x01_Rattusnorvegicus_BN_Sprague-Dawley_P_V-REGION_725565nn725865_301nt_1_____301_0_301___	93.0233	0	0	0	3	88	108	193	0	99	56	plus	plus	90	25TC11GTAG2GCGA10CT32	1	-	1:0	AA	AG	-	-	56
A00554:20:HCTLLDRXX:1:2246:27932:7028	RatNor_3_chr6_IGHV8-18x01_Rattusnorvegicus_BN_Sprague-Dawley_P_V-REGION_725565nn725865_301nt_1_____301_0_301___	95.5752	0	0	0	27	139	193	81	0	99	88	plus	minus	141	47TCCA13GA31TC6GC11	1	-	1:0	GGACACTGTGGTTAGGACAAAACGGC	CA	-	81	176
A00554:20:HCTLLDRXX:1:2246:27932:7028	RatNor_3_chr6_IGHV8-18x01_Rattusnorvegicus_BN_Sprague-Dawley_P_V-REGION_725565nn725865_301nt_1_____301_0_301___	95.5752	0	0	0	3	115	81	193	0	99	88	plus	plus	141	11CG6AG31CT13GTAG47	1	-	1:0	CA	GGACACTGTGGTTAGGACAAAACGGC	-	193	176
A00554:20:HCTLLDRXX:1:2246:8413:12493	RatNor_3_chr6_IGHV8-18x01_Rattusnorvegicus_BN_Sprague-Dawley_P_V-REGION_725565nn725865_301nt_1_____301_0_301___	94.9153	0	0	0	25	140	193	76	0	99	88	plus	minus	140	47TCCA4-T-C34GA11GC16	1	-	1:0	GGACACTGTTGTTAGAACAAAATG	-	-	-	88
A00554:20:HCTLLDRXX:1:2247:5547:8218	V01241_IGKCx01_Rattusnorvegicus_LEW_LOU_F_C-REGION_c_443nn762_321nt_1__1____321_0_321___	100	0	0	0	1	156	166	321	0	99	156	plus	plus	251	156	1	-	1:0	-	TAGACCCAAAGGTCCTGAGGTGCCACCTGC	-	-	156
A00554:20:HCTLLDRXX:1:2247:16550:26177	RatNor_3_chr6_IGHV8-18x01_Rattusnorvegicus_BN_Sprague-Dawley_P_V-REGION_725565nn725865_301nt_1_____301_0_301___	93.1507	0	0	0	1	146	190	45	0	99	96	plus	minus	146	40CT3TCCA45TC6GC11CG9CT1TC1GCTA20	1	-	1:0	-	-	-	45	192
A00554:20:HCTLLDRXX:1:2247:16550:26177	RatNor_3_chr6_IGHV8-18x01_Rattusnorvegicus_BN_Sprague-Dawley_P_V-REGION_725565nn725865_301nt_1_____301_0_301___	93.1507	0	0	0	1	146	45	190	0	99	96	plus	plus	146	20ATCG1AG1GA9GC11CG6AG45GTAG3GA40	1	-	1:0	-	-	-	190	192
A00554:20:HCTLLDRXX:1:2248:16152:13401	RatNor_3_chr6_IGHV8-18x01_Rattusnorvegicus_BN_Sprague-Dawley_P_V-REGION_725565nn725865_301nt_1_____301_0_301___	95.283	0	0	0	27	132	193	88	0	99	81	plus	minus	132	43CT3TCCA45TC6GC4	1	-	1:0	GGACACTGTGGTTAGGACAAAACAGC	-	-	88	162
A00554:20:HCTLLDRXX:1:2248:16152:13401	RatNor_3_chr6_IGHV8-18x01_Rattusnorvegicus_BN_Sprague-Dawley_P_V-REGION_725565nn725865_301nt_1_____301_0_301___	95.283	0	0	0	1	106	88	193	0	99	81	plus	plus	132	4CG6AG45GTAG3GA43	1	-	1:0	-	GGACACTGTGGTTAGGACAAAACAGC	-	193	162
A00554:20:HCTLLDRXX:1:2248:1398:25269	RatNor_3_chr6_IGHV8-18x01_Rattusnorvegicus_BN_Sprague-Dawley_P_V-REGION_725565nn725865_301nt_1_____301_0_301___	94.4444	0	0	0	1	108	188	81	0	99	78	plus	minus	112	25CA12CT3TCCA45TC6GC11	1	-	1:0	-	CAGA	-	81	156
A00554:20:HCTLLDRXX:1:2248:1398:25269	RatNor_3_chr6_IGHV8-18x01_Rattusnorvegicus_BN_Sprague-Dawley_P_V-REGION_725565nn725865_301nt_1_____301_0_301___	94.4444	0	0	0	5	112	81	188	0	99	78	plus	plus	112	11CG6AG45GTAG3GA12GT25	1	-	1:0	CAGA	-	-	188	156
A00554:20:HCTLLDRXX:1:2249:8106:12242	RatNor_3_chr6_IGHV8-18x01_Rattusnorvegicus_BN_Sprague-Dawley_P_V-REGION_725565nn725865_301nt_1_____301_0_301___	95.5752	0	0	0	27	139	193	81	0	99	88	plus	minus	145	43CT3TCCA45TC6GC11	1	-	1:0	GGACACTGTGGTTAGGACAAAACGGC	CAGATG	-	81	176
A00554:20:HCTLLDRXX:1:2249:8106:12242	RatNor_3_chr6_IGHV8-18x01_Rattusnorvegicus_BN_Sprague-Dawley_P_V-REGION_725565nn725865_301nt_1_____301_0_301___	95.5752	0	0	0	7	119	81	193	0	99	88	plus	plus	145	11CG6AG45GTAG3GA43	1	-	1:0	CAGATG	GGACACTGTGGTTAGGACAAAACGGC	-	193	176
A00554:20:HCTLLDRXX:1:2249:9833:14325	RatNor_3_chr6_IGHV8-18x01_Rattusnorvegicus_BN_Sprague-Dawley_P_V-REGION_725565nn725865_301nt_1_____301_0_301___	96.6102	0	0	0	3	120	193	76	0	99	98	plus	minus	120	43CT3TCCA52GC16	1	-	1:1	GG	-	-	76	196
A00554:20:HCTLLDRXX:1:2249:9833:14325	RatNor_3_chr6_IGHV8-18x01_Rattusnorvegicus_BN_Sprague-Dawley_P_V-REGION_725565nn725865_301nt_1_____301_0_301___	96.6102	0	0	0	1	118	76	193	0	99	98	plus	plus	120	16CG52GTAG3GA43	1	-	1:1	-	GG	-	193	196
A00554:20:HCTLLDRXX:1:2249:24975:23923	RatNor_3_chr6_IGHV8-18x01_Rattusnorvegicus_BN_Sprague-Dawley_P_V-REGION_725565nn725865_301nt_1_____301_0_301___	95.5752	0	0	0	2	114	81	193	0	99	88	plus	plus	132	11CG6AG45GTAG3GA43	1	-	1:0	C	GGACACTGTGGTTAGGAC	-	-	88
A00554:20:HCTLLDRXX:1:2250:8513:5776	RatNor_3_chr6_IGHV8-18x01_Rattusnorvegicus_BN_Sprague-Dawley_P_V-REGION_725565nn725865_301nt_1_____301_0_301___	96.5517	0	0	0	28	114	193	107	0	99	72	plus	minus	114	43CT3TCCA38	1	-	1:0	GGACACTGTGGTTAGGACAAAACGGCA	-	-	107	144
A00554:20:HCTLLDRXX:1:2250:8513:5776	RatNor_3_chr6_IGHV8-18x01_Rattusnorvegicus_BN_Sprague-Dawley_P_V-REGION_725565nn725865_301nt_1_____301_0_301___	96.5517	0	0	0	1	87	107	193	0	99	72	plus	plus	114	38GTAG3GA43	1	-	1:0	-	GGACACTGTGGTTAGGACAAAACGGCA	-	193	144
A00554:20:HCTLLDRXX:1:2249:24894:36245	RatNor_3_chr6_IGHV8-18x01_Rattusnorvegicus_BN_Sprague-Dawley_P_V-REGION_725565nn725865_301nt_1_____301_0_301___	94.9153	0	0	0	19	134	193	76	0	99	88	plus	minus	134	23-T-T18CT3TCCA52GC16	1	-	1:0	GGACACAGTTGTTAGGAC	-	-	76	176
A00554:20:HCTLLDRXX:1:2249:24894:36245	RatNor_3_chr6_IGHV8-18x01_Rattusnorvegicus_BN_Sprague-Dawley_P_V-REGION_725565nn725865_301nt_1_____301_0_301___	94.9153	0	0	0	1	116	76	193	0	99	88	plus	plus	134	16CG52GTAG3GA18-A-A23	1	-	1:0	-	GGACACAGTTGTTAGGAC	-	193	176
A00554:20:HCTLLDRXX:1:2252:1787:8750	RatNor_3_chr6_IGHV8-18x01_Rattusnorvegicus_BN_Sprague-Dawley_P_V-REGION_725565nn725865_301nt_1_____301_0_301___	92.6316	0	0	0	2	191	1	190	0	99	120	plus	plus	250	13GA12CT10ACGAAT24AT4GA4CA16CG52GTAG2TCGAGA39	1	-	1:0	G	GAAGGACACTGTTGTTAGGACAAAATGGCA	-	-	120
A00554:20:HCTLLDRXX:1:2252:30373:10755	RatNor_3_chr6_IGHV8-18x01_Rattusnorvegicus_BN_Sprague-Dawley_P_V-REGION_725565nn725865_301nt_1_____301_0_301___	95.5752	0	0	0	19	131	193	81	0	99	88	plus	minus	135	43CT3TCCA45TC6GC11	1	-	1:0	GGACACGGTGGTTAGGAC	CAGA	-	81	176
A00554:20:HCTLLDRXX:1:2252:30373:10755	RatNor_3_chr6_IGHV8-18x01_Rattusnorvegicus_BN_Sprague-Dawley_P_V-REGION_725565nn725865_301nt_1_____301_0_301___	95.5752	0	0	0	5	117	81	193	0	99	88	plus	plus	135	11CG6AG45GTAG3GA43	1	-	1:0	CAGC	GGACACGGTGGTTAGGAC	-	193	176
A00554:20:HCTLLDRXX:1:2252:2365:24940	RatNor_3_chr6_IGHV8-18x01_Rattusnorvegicus_BN_Sprague-Dawley_P_V-REGION_725565nn725865_301nt_1_____301_0_301___	93.2203	0	0	0	11	128	193	76	0	99	78	plus	minus	128	26AT16CT3TCCA41AT3TC6GC11CG4	1	-	1:0	GGACACTGTG	-	-	76	161
A00554:20:HCTLLDRXX:1:2252:2365:24940	RatNor_3_chr6_IGHV8-18x01_Rattusnorvegicus_BN_Sprague-Dawley_P_V-REGION_725565nn725865_301nt_1_____301_0_301___	94.0678	0	0	0	1	118	76	193	0	99	83	plus	plus	128	4GC11CG6AG45GTAG3GA16TA26	1	-	1:0	-	GGACAATGTG	-	193	161
A00554:20:HCTLLDRXX:1:2254:24777:3818	RatNor_3_chr6_IGHV1-23x01_Rattusnorvegicus_BN_Sprague-Dawley_P_V-REGION_159590nn159882_293nt_1_____293_0_293__rev-compl_	98.6784	0	0	0	1	227	229	3	0	99	212	plus	minus	251	68GT145ACGT11	1	-	1:0	-	GGAGAGTGGACACCTGAAGTTACT	-	1	386
A00554:20:HCTLLDRXX:1:2254:24777:3818	RatNor_3_chr6_IGHV1-23x01_Rattusnorvegicus_BN_Sprague-Dawley_P_V-REGION_159590nn159882_293nt_1_____293_0_293__rev-compl_	99.4413	0	0	0	72	250	1	179	0	99	174	plus	plus	250	104AT74	1	-	1:0	AGAGTGGACAACTGAAGTTACTGACAGGAG	-	-	229	386
A00554:20:HCTLLDRXX:1:2253:31331:31861	RatNor_3_chr6_IGHV8-18x01_Rattusnorvegicus_BN_Sprague-Dawley_P_V-REGION_725565nn725865_301nt_1_____301_0_301___	93.1034	0	0	0	2	117	191	76	0	99	76	plus	minus	117	41CT3TCCA13GA20TC10TC6GC11CG4	1	-	1:0	G	-	-	76	147
A00554:20:HCTLLDRXX:1:2253:31331:31861	RatNor_3_chr6_IGHV8-18x01_Rattusnorvegicus_BN_Sprague-Dawley_P_V-REGION_725565nn725865_301nt_1_____301_0_301___	92.2414	0	0	0	1	116	76	191	0	99	71	plus	plus	117	4GC7AT3CG6AG10AG20CT13GTAG3GA41	1	-	1:0	-	G	-	191	147
A00554:20:HCTLLDRXX:1:2254:20745:16407	RatNor_3_chr6_IGHV8-18x01_Rattusnorvegicus_BN_Sprague-Dawley_P_V-REGION_725565nn725865_301nt_1_____301_0_301___	95.6522	0	0	0	30	121	193	102	0	99	72	plus	minus	121	9TC33CT3TCCA43	1	-	1:0	GGACACTGTGGTTAGGACAAAACGGCAAC	-	-	102	144
A00554:20:HCTLLDRXX:1:2254:20745:16407	RatNor_3_chr6_IGHV8-18x01_Rattusnorvegicus_BN_Sprague-Dawley_P_V-REGION_725565nn725865_301nt_1_____301_0_301___	95.6522	0	0	0	1	92	102	193	0	99	72	plus	plus	121	43GTAG3GA33AG9	1	-	1:0	-	GGACACTGTGGTTAGGACAAAACGGCAAC	-	193	144
A00554:20:HCTLLDRXX:1:2254:19126:25254	RatNor_3_chr6_IGHV8-18x01_Rattusnorvegicus_BN_Sprague-Dawley_P_V-REGION_725565nn725865_301nt_1_____301_0_301___	95.5752	0	0	0	28	140	193	81	0	99	88	plus	minus	146	43CT3TCCA45TC6GC11	1	-	1:0	GGACACTGTGGTTAGGACAAAACGGCG	CAGATG	-	81	176
A00554:20:HCTLLDRXX:1:2254:19126:25254	RatNor_3_chr6_IGHV8-18x01_Rattusnorvegicus_BN_Sprague-Dawley_P_V-REGION_725565nn725865_301nt_1_____301_0_301___	95.5752	0	0	0	7	119	81	193	0	99	88	plus	plus	146	11CG6AG45GTAG3GA43	1	-	1:0	CAGATG	GGACACTGTGGTTAGGACAAAACGGCG	-	193	176
A00554:20:HCTLLDRXX:1:2254:13268:27195	RatNor_3_chr6_IGHV8-18x01_Rattusnorvegicus_BN_Sprague-Dawley_P_V-REGION_725565nn725865_301nt_1_____301_0_301___	92	0	0	0	1	100	144	45	0	99	60	plus	minus	100	45TC6GC11CG4GT4CT1TC1GCTA20	1	-	1:1	-	-	-	45	120
A00554:20:HCTLLDRXX:1:2254:13268:27195	RatNor_3_chr6_IGHV8-18x01_Rattusnorvegicus_BN_Sprague-Dawley_P_V-REGION_725565nn725865_301nt_1_____301_0_301___	92	0	0	0	1	100	45	144	0	99	60	plus	plus	100	20ATCG1AG1GA4CA4GC11CG6AG45	1	-	1:1	-	-	-	144	120
A00554:20:HCTLLDRXX:1:2255:16821:20791	RatNor_3_chr6_IGHV7-16x01_Rattusnorvegicus_BN_Sprague-Dawley_P_V-REGION_1306379nn1306684_306nt_1_____306_0_306__rev-compl_	100	0	0	0	29	251	306	84	0	99	223	plus	minus	251	223	1	-	1:0	CACAATGTAGACGGTAGTGTCAGCCCTT	-	-	74	456
A00554:20:HCTLLDRXX:1:2255:16821:20791	RatNor_3_chr6_IGHV7-16x01_Rattusnorvegicus_BN_Sprague-Dawley_P_V-REGION_1306379nn1306684_306nt_1_____306_0_306__rev-compl_	100	0	0	0	1	233	74	306	0	99	233	plus	plus	251	233	1	-	1:0	-	CACAATGTAGACGGTAGT	-	306	456
A00554:20:HCTLLDRXX:1:2255:11704:22451	RatNor_3_chr6_IGHV7-16x01_Rattusnorvegicus_BN_Sprague-Dawley_P_V-REGION_1306379nn1306684_306nt_1_____306_0_306__rev-compl_	99.2754	0	0	0	110	247	1	138	0	99	133	plus	plus	251	130AG7	1	-	1:1	ACGGTGAATGCCTCAAAACGCAGGCAGGGG	TGGG	-	-	133
A00554:20:HCTLLDRXX:1:2255:24930:31579	RatNor_3_chr6_IGHV8-18x01_Rattusnorvegicus_BN_Sprague-Dawley_P_V-REGION_725565nn725865_301nt_1_____301_0_301___	95.5752	0	0	0	19	131	193	81	0	99	88	plus	minus	133	43CT3TCCA45TC6GC11	1	-	1:0	GGACACGGTGGTTAGGAC	CA	-	81	176
A00554:20:HCTLLDRXX:1:2255:24930:31579	RatNor_3_chr6_IGHV8-18x01_Rattusnorvegicus_BN_Sprague-Dawley_P_V-REGION_725565nn725865_301nt_1_____301_0_301___	95.5752	0	0	0	3	115	81	193	0	99	88	plus	plus	133	11CG6AG45GTAG3GA43	1	-	1:0	CA	GGACACGGTGGTTAGGAC	-	193	176
A00554:20:HCTLLDRXX:1:2256:13196:35243	RatNor_3_chr6_IGHV8-18x01_Rattusnorvegicus_BN_Sprague-Dawley_P_V-REGION_725565nn725865_301nt_1_____301_0_301___	92.7461	0	0	0	48	240	1	193	0	99	123	plus	plus	251	13GA12CT10ACGAAT24AT4GA4CA4GC11CG25GC26GTAG3GA43	1	-	1:0	GCTTTGTACAGGGTGATAAGCATGGATCGA	GGACACTGTGG	-	-	123
A00554:20:HCTLLDRXX:1:2258:11433:8296	RatNor_3_chr6_IGHV8-18x01_Rattusnorvegicus_BN_Sprague-Dawley_P_V-REGION_725565nn725865_301nt_1_____301_0_301___	96.6102	0	0	0	19	136	193	76	0	99	98	plus	minus	142	43CT3TCCA52GC16	1	-	1:0	GGACACTGTGGTTAGGAC	GCTTCC	-	76	191
A00554:20:HCTLLDRXX:1:2258:11433:8296	RatNor_3_chr6_IGHV8-18x01_Rattusnorvegicus_BN_Sprague-Dawley_P_V-REGION_725565nn725865_301nt_1_____301_0_301___	95.7627	0	0	0	7	124	76	193	0	99	93	plus	plus	142	16CG52GTAG3GA9CA33	1	-	1:0	GCTTCC	GGACACTGTGGTTAGGAC	-	193	191
A00554:20:HCTLLDRXX:1:2257:18177:35634	RatNor_3_chr6_IGHV8-18x01_Rattusnorvegicus_BN_Sprague-Dawley_P_V-REGION_725565nn725865_301nt_1_____301_0_301___	94.6903	0	0	0	19	131	193	81	0	99	83	plus	minus	132	43CT3TCCA25GT19TC6GC11	1	-	1:0	GGACACTGTGGTTAGGAC	C	-	81	171
A00554:20:HCTLLDRXX:1:2257:18177:35634	RatNor_3_chr6_IGHV8-18x01_Rattusnorvegicus_BN_Sprague-Dawley_P_V-REGION_725565nn725865_301nt_1_____301_0_301___	95.5752	0	0	0	2	114	81	193	0	99	88	plus	plus	132	11CG6AG45GTAG3GA43	1	-	1:0	C	GGACACTGTGGTTAGGAC	-	193	171
A00554:20:HCTLLDRXX:1:2258:5150:25379	RatNor_3_chr6_IGHV8-18x01_Rattusnorvegicus_BN_Sprague-Dawley_P_V-REGION_725565nn725865_301nt_1_____301_0_301___	92.9577	0	0	0	1	71	174	104	0	99	46	plus	minus	77	13GA10CT3TCCA34TC6	1	-	1:0	-	ATTTCC	-	-	46
A00554:20:HCTLLDRXX:1:2258:15908:15264	RatNor_3_chr6_IGHV8-18x01_Rattusnorvegicus_BN_Sprague-Dawley_P_V-REGION_725565nn725865_301nt_1_____301_0_301___	92.517	0	0	0	1	147	190	44	0	99	92	plus	minus	147	40CT3TCCA45TC6GC11CG4GT4CT1TC1GCTA21	1	-	1:0	-	-	-	44	184
A00554:20:HCTLLDRXX:1:2258:15908:15264	RatNor_3_chr6_IGHV8-18x01_Rattusnorvegicus_BN_Sprague-Dawley_P_V-REGION_725565nn725865_301nt_1_____301_0_301___	92.517	0	0	0	1	147	44	190	0	99	92	plus	plus	147	21ATCG1AG1GA4CA4GC11CG6AG45GTAG3GA40	1	-	1:0	-	-	-	190	184
A00554:20:HCTLLDRXX:1:2258:11451:18004	RatNor_3_chr6_IGHV8-18x01_Rattusnorvegicus_BN_Sprague-Dawley_P_V-REGION_725565nn725865_301nt_1_____301_0_301___	94.3925	0	0	0	17	123	193	87	0	99	77	plus	minus	123	43CT3TCCA13GA31TC6GC5	1	-	1:1	GGACACTGTGGTTAGG	-	-	87	154
A00554:20:HCTLLDRXX:1:2258:11451:18004	RatNor_3_chr6_IGHV8-18x01_Rattusnorvegicus_BN_Sprague-Dawley_P_V-REGION_725565nn725865_301nt_1_____301_0_301___	94.3925	0	0	0	1	107	87	193	0	99	77	plus	plus	123	5CG6AG31CT13GTAG3GA43	1	-	1:1	-	GGACACTGTGGTTAGG	-	193	154
A00554:20:HCTLLDRXX:1:2259:1253:21136	RatNor_3_chr6_IGHV8-18x01_Rattusnorvegicus_BN_Sprague-Dawley_P_V-REGION_725565nn725865_301nt_1_____301_0_301___	95.7447	0	0	0	30	123	193	100	0	99	74	plus	minus	123	38CT4CT3TCCA45	1	-	1:0	GGACACTGTGGTTAGGACAAAACGGCAAC	-	-	100	148
A00554:20:HCTLLDRXX:1:2259:1253:21136	RatNor_3_chr6_IGHV8-18x01_Rattusnorvegicus_BN_Sprague-Dawley_P_V-REGION_725565nn725865_301nt_1_____301_0_301___	95.7447	0	0	0	1	94	100	193	0	99	74	plus	plus	123	45GTAG3GA4GA38	1	-	1:0	-	GGACACTGTGGTTAGGACAAAACGGCAAC	-	193	148
A00554:20:HCTLLDRXX:1:2259:30382:12242	RatNor_3_chr6_IGHV8-18x01_Rattusnorvegicus_BN_Sprague-Dawley_P_V-REGION_725565nn725865_301nt_1_____301_0_301___	95.5357	0	0	0	2	113	193	82	0	99	87	plus	minus	113	43CT3TCCA45TC6GC10	1	-	1:0	G	-	-	82	174
A00554:20:HCTLLDRXX:1:2259:30382:12242	RatNor_3_chr6_IGHV8-18x01_Rattusnorvegicus_BN_Sprague-Dawley_P_V-REGION_725565nn725865_301nt_1_____301_0_301___	95.5357	0	0	0	1	112	82	193	0	99	87	plus	plus	113	10CG6AG45GTAG3GA43	1	-	1:0	-	G	-	193	174
A00554:20:HCTLLDRXX:1:2260:3061:14403	RatNor_3_chr6_IGHV8-18x01_Rattusnorvegicus_BN_Sprague-Dawley_P_V-REGION_725565nn725865_301nt_1_____301_0_301___	94.3089	0	0	0	2	124	193	71	0	99	88	plus	minus	133	43CT3TCCA45TC6GC11CG4GT4	1	-	1:0	G	CCTAGTTTT	-	71	176
A00554:20:HCTLLDRXX:1:2260:3061:14403	RatNor_3_chr6_IGHV8-18x01_Rattusnorvegicus_BN_Sprague-Dawley_P_V-REGION_725565nn725865_301nt_1_____301_0_301___	94.3089	0	0	0	10	132	71	193	0	99	88	plus	plus	133	4CA4GC11CG6AG45GTAG3GA43	1	-	1:0	CCTAGTTTT	G	-	193	176
A00554:20:HCTLLDRXX:1:2260:31810:22044	RatNor_3_chr6_IGHV8-18x01_Rattusnorvegicus_BN_Sprague-Dawley_P_V-REGION_725565nn725865_301nt_1_____301_0_301___	96.0396	0	0	0	31	131	193	93	0	99	81	plus	minus	135	43CT3TCCA45TC6	1	-	1:0	GGACACTGTGGTTAGGACAAAACGGCAACC	GCCC	-	93	162
A00554:20:HCTLLDRXX:1:2260:31810:22044	RatNor_3_chr6_IGHV8-18x01_Rattusnorvegicus_BN_Sprague-Dawley_P_V-REGION_725565nn725865_301nt_1_____301_0_301___	96.0396	0	0	0	5	105	93	193	0	99	81	plus	plus	135	6AG45GTAG3GA43	1	-	1:0	GCCC	GGACCCTGTGGTTAGGACAAAACGGCAACC	-	193	162
A00554:20:HCTLLDRXX:1:2261:25165:11162	RatNor_3_chr6_IGHV8-18x01_Rattusnorvegicus_BN_Sprague-Dawley_P_V-REGION_725565nn725865_301nt_1_____301_0_301___	93.2642	0	0	0	46	238	1	193	0	99	128	plus	plus	251	13GA12CT10ACGAAT24AT4GA4CA16CG12AT39GTAG3GA43	1	-	1:0	GCTTTGTACAGGGTGATAAGCATGGATCAA	GGACGCTGTTGTT	-	193	256
A00554:20:HCTLLDRXX:1:2261:25165:11162	RatNor_3_chr6_IGHV8-18x01_Rattusnorvegicus_BN_Sprague-Dawley_P_V-REGION_725565nn725865_301nt_1_____301_0_301___	93.2642	0	0	0	27	219	193	1	0	99	128	plus	minus	251	43CT3TCCA39TA12GC16GT4CT4TA24TACTTG10GA12CT13	1	-	1:0	GGACGCTGTTGTTAGGACAAAACGGC	GCTTTGTACAGGGTGATAAGCATGGATCAA	-	1	256
A00554:20:HCTLLDRXX:1:2261:16288:24565	RatNor_3_chr6_IGHV8-18x01_Rattusnorvegicus_BN_Sprague-Dawley_P_V-REGION_725565nn725865_301nt_1_____301_0_301___	92.6316	0	0	0	22	211	190	1	0	99	120	plus	minus	224	40CT3TCCA52GC10TC5GT4CT4TA24TACTTG10GA12CT2AC10	1	-	1:0	TAAGGACACTGTGGTTAGGAC	GCTTTGTACAGGG	-	1	240
A00554:20:HCTLLDRXX:1:2261:16288:24565	RatNor_3_chr6_IGHV8-18x01_Rattusnorvegicus_BN_Sprague-Dawley_P_V-REGION_725565nn725865_301nt_1_____301_0_301___	92.6316	0	0	0	14	203	1	190	0	99	120	plus	plus	224	10TG2GA12CT10ACGAAT24AT4GA4CA5AG10CG52GTAG3GA40	1	-	1:0	GCTTTGTACAGGG	TAAGGACACTGTGGTTAGGAC	-	190	240
A00554:20:HCTLLDRXX:1:2261:12427:33129	RatNor_3_chr6_IGHV8-18x01_Rattusnorvegicus_BN_Sprague-Dawley_P_V-REGION_725565nn725865_301nt_1_____301_0_301___	94.9153	0	0	0	13	130	193	76	0	99	88	plus	minus	132	43CT3TCCA45TC6GC11CG4	1	-	1:0	GGACACGGTGGT	GC	-	76	176
A00554:20:HCTLLDRXX:1:2261:12427:33129	RatNor_3_chr6_IGHV8-18x01_Rattusnorvegicus_BN_Sprague-Dawley_P_V-REGION_725565nn725865_301nt_1_____301_0_301___	94.9153	0	0	0	3	120	76	193	0	99	88	plus	plus	132	4GC11CG6AG45GTAG3GA43	1	-	1:0	GC	GGACACGGTGGT	-	193	176
A00554:20:HCTLLDRXX:1:2261:2790:34945	RatNor_3_chr6_IGHV8-18x01_Rattusnorvegicus_BN_Sprague-Dawley_P_V-REGION_725565nn725865_301nt_1_____301_0_301___	92.7461	0	0	0	7	199	193	1	0	99	123	plus	minus	250	47TCCA46CT5GC11AG2GACT5CT4TA24TACTTG10GA12CT13	1	-	1:1	GGACAC	GCTTTGTACAGGGTGATAAGCATGAATCGA	-	-	123
A00554:20:HCTLLDRXX:1:2261:17544:36542	RatNor_3_chr6_IGHV8-18x01_Rattusnorvegicus_BN_Sprague-Dawley_P_V-REGION_725565nn725865_301nt_1_____301_0_301___	93.7824	0	0	0	26	218	193	1	0	99	133	plus	minus	251	47TCCA52GC20TCCT4TA24TACTTG10GA2AG9CT13	1	-	1:2	GGACACTGTTGTTAGGACAAAATGG	GCTTTGTACAGTGTGATAAGCATGGATTGA	-	-	133
A00554:20:HCTLLDRXX:1:2262:15646:28620	RatNor_3_chr6_IGHV8-18x01_Rattusnorvegicus_BN_Sprague-Dawley_P_V-REGION_725565nn725865_301nt_1_____301_0_301___	94.9153	0	0	0	13	130	193	76	0	99	88	plus	minus	132	43CT3TCCA45TC6GC11CG4	1	-	1:0	GGACACGGTGGT	GC	-	76	176
A00554:20:HCTLLDRXX:1:2262:15646:28620	RatNor_3_chr6_IGHV8-18x01_Rattusnorvegicus_BN_Sprague-Dawley_P_V-REGION_725565nn725865_301nt_1_____301_0_301___	94.9153	0	0	0	3	120	76	193	0	99	88	plus	plus	132	4GC11CG6AG45GTAG3GA43	1	-	1:0	GC	GGACACGGTGGT	-	193	176
A00554:20:HCTLLDRXX:1:2263:29261:11741	RatNor_3_chr6_IGHV8-18x01_Rattusnorvegicus_BN_Sprague-Dawley_P_V-REGION_725565nn725865_301nt_1_____301_0_301___	95.283	0	0	0	29	134	193	88	0	99	81	plus	minus	134	43CT3TCCA45TC6GC4	1	-	1:0	GGACACTGTGGTTAGGACAAAACGGCAA	-	-	88	162
A00554:20:HCTLLDRXX:1:2263:29261:11741	RatNor_3_chr6_IGHV8-18x01_Rattusnorvegicus_BN_Sprague-Dawley_P_V-REGION_725565nn725865_301nt_1_____301_0_301___	95.283	0	0	0	1	106	88	193	0	99	81	plus	plus	134	4CG6AG45GTAG3GA43	1	-	1:0	-	GGACACTGTGGTTAGGACAAAACGGCAA	-	193	162
A00554:20:HCTLLDRXX:1:2263:2347:28729	RatNor_3_chr6_IGHV8-18x01_Rattusnorvegicus_BN_Sprague-Dawley_P_V-REGION_725565nn725865_301nt_1_____301_0_301___	92.5	0	0	0	1	160	178	19	0	99	100	plus	minus	160	32TCCA17AG8AG25GC11AG7GT1CT4TA24TA1TG10GA8	1	-	1:0	-	-	-	19	200
A00554:20:HCTLLDRXX:1:2263:2347:28729	RatNor_3_chr6_IGHV8-18x01_Rattusnorvegicus_BN_Sprague-Dawley_P_V-REGION_725565nn725865_301nt_1_____301_0_301___	92.5	0	0	0	1	160	19	178	0	99	100	plus	plus	160	8CT10AC1AT24AT4GA1CA7TC11CG25TC8TC17GTAG32	1	-	1:0	-	-	-	178	200
A00554:20:HCTLLDRXX:1:2265:10538:27132	RatNor_3_chr6_IGHV8-18x01_Rattusnorvegicus_BN_Sprague-Dawley_P_V-REGION_725565nn725865_301nt_1_____301_0_301___	96.0396	0	0	0	31	131	193	93	0	99	81	plus	minus	135	43CT3TCCA45TC6	1	-	1:0	GGACACTGTGGTTAGGACAAAACGGCAACC	GCCC	-	93	162
A00554:20:HCTLLDRXX:1:2265:10538:27132	RatNor_3_chr6_IGHV8-18x01_Rattusnorvegicus_BN_Sprague-Dawley_P_V-REGION_725565nn725865_301nt_1_____301_0_301___	96.0396	0	0	0	5	105	93	193	0	99	81	plus	plus	135	6AG45GTAG3GA43	1	-	1:0	GCCC	GGACACTGTGGTTAGGACAAAACGGCAACC	-	193	162
A00554:20:HCTLLDRXX:1:2265:27561:34538	AABR03049259_IGHMx01_Rattusnorvegicus_BN_SsNHsdMCW_F_CH1_CH2_CH3_CH4_M1_M2_19785nn20099_19327nn19665_18729nn19046_18290nn18622_16395nn16510_16270nn16275_1428nt_1__1____1428_0_1428___	98.1132	0	0	0	93	251	1428	1270	0	99	144	plus	minus	251	9TG72CA16AC59	1	-	1:0	TGACTCTCAGCATGGAAGGACATCAGAGAG	-	-	1201	367
A00554:20:HCTLLDRXX:1:2265:27561:34538	AABR03049259_IGHMx01_Rattusnorvegicus_BN_SsNHsdMCW_F_CH1_CH2_CH3_CH4_M1_M2_19785nn20099_19327nn19665_18729nn19046_18290nn18622_16395nn16510_16270nn16275_1428nt_1__1____1428_0_1428___	99.5614	0	0	0	4	231	1201	1428	0	99	223	plus	plus	250	158AC69	1	-	1:0	AAG	TGACTCTCAGCATGGAAGG	-	1428	367
A00554:20:HCTLLDRXX:1:2266:15845:3380	RatNor_3_chr6_IGHV8-18x01_Rattusnorvegicus_BN_Sprague-Dawley_P_V-REGION_725565nn725865_301nt_1_____301_0_301___	93.7143	0	0	0	77	251	193	19	0	99	120	plus	minus	251	47TCCA50AG1GC14GA6CT4TA24TACTTG10GA8	1	-	1:0	GCACACTGTGGTTAGGACAAAACGGCAACC	-	-	17	242
A00554:20:HCTLLDRXX:1:2266:15845:3380	RatNor_3_chr6_IGHV8-18x01_Rattusnorvegicus_BN_Sprague-Dawley_P_V-REGION_725565nn725865_301nt_1_____301_0_301___	93.7853	0	0	0	1	177	17	193	0	99	122	plus	plus	249	10CT10ACGAAT24AT4GA6CT14CG1TC50GTAG47	1	-	1:0	-	GCACACTGTGGTTAGGACAAAACGGCAACC	-	193	242
A00554:20:HCTLLDRXX:1:2267:10248:1986	RatNor_3_chr6_IGHV8-18x01_Rattusnorvegicus_BN_Sprague-Dawley_P_V-REGION_725565nn725865_301nt_1_____301_0_301___	96.7033	0	0	0	30	120	193	103	0	99	76	plus	minus	120	43CT3TCCA42	1	-	1:0	GGACACTGTGGTTAGGACAAATCGGCAAC	-	-	-	76
A00554:20:HCTLLDRXX:1:2267:20048:10504	RatNor_3_chr6_IGHV8-18x01_Rattusnorvegicus_BN_Sprague-Dawley_P_V-REGION_725565nn725865_301nt_1_____301_0_301___	95.2381	0	0	0	1	147	190	44	0	99	112	plus	minus	147	40CT3TCCA52GC16GT4CT4TA21	1	-	1:0	-	-	-	44	224
A00554:20:HCTLLDRXX:1:2267:20048:10504	RatNor_3_chr6_IGHV8-18x01_Rattusnorvegicus_BN_Sprague-Dawley_P_V-REGION_725565nn725865_301nt_1_____301_0_301___	95.2381	0	0	0	1	147	44	190	0	99	112	plus	plus	147	21AT4GA4CA16CG52GTAG3GA40	1	-	1:0	-	-	-	190	224
A00554:20:HCTLLDRXX:1:2267:18340:6136	AABR03049259_IGHMx01_Rattusnorvegicus_BN_SsNHsdMCW_F_CH1_CH2_CH3_CH4_M1_M2_19785nn20099_19327nn19665_18729nn19046_18290nn18622_16395nn16510_16270nn16275_1428nt_1__1____1428_0_1428___	100	0	0	0	1	128	316	189	0	99	128	plus	minus	128	128	2	-	1:0	-	-	-	189	256
A00554:20:HCTLLDRXX:1:2267:18340:6136	AABR03049259_IGHMx01_Rattusnorvegicus_BN_SsNHsdMCW_F_CH1_CH2_CH3_CH4_M1_M2_19785nn20099_19327nn19665_18729nn19046_18290nn18622_16395nn16510_16270nn16275_1428nt_1__1____1428_0_1428___	100	0	0	0	1	128	189	316	0	99	128	plus	plus	128	128	2	-	1:0	-	-	-	316	256
A00554:20:HCTLLDRXX:1:2267:18340:6136	AABR03049259_IGHMx01_Rattusnorvegicus_BN_SsNHsdMCW_F_CH1_CH2_CH3_CH4_CH-S_19785nn20099_19327nn19665_18729nn19046_18231nn18622_1365nt_1__1____1365_0_1365___	100	0	0	0	1	128	316	189	0	99	128	plus	minus	128	128	2	-	1:1	-	-	-	189	256
A00554:20:HCTLLDRXX:1:2267:18340:6136	AABR03049259_IGHMx01_Rattusnorvegicus_BN_SsNHsdMCW_F_CH1_CH2_CH3_CH4_CH-S_19785nn20099_19327nn19665_18729nn19046_18231nn18622_1365nt_1__1____1365_0_1365___	100	0	0	0	1	128	189	316	0	99	128	plus	plus	128	128	2	-	1:1	-	-	-	316	256
A00554:20:HCTLLDRXX:1:2267:2944:25567	RatNor_3_chr6_IGHV8-18x01_Rattusnorvegicus_BN_Sprague-Dawley_P_V-REGION_725565nn725865_301nt_1_____301_0_301___	92.5373	0	0	0	2	135	193	60	0	99	84	plus	minus	135	19AG23CT3TCCA27GT17TC6GC16GT4CT4TA5	1	-	1:0	G	-	-	-	84
A00554:20:HCTLLDRXX:1:2268:8522:3035	RatNor_3_chr6_IGHV8-18x01_Rattusnorvegicus_BN_Sprague-Dawley_P_V-REGION_725565nn725865_301nt_1_____301_0_301___	94.1667	0	0	0	1	120	190	71	0	99	85	plus	minus	131	40CT3TCCA45TC6GC11CG4GT4	1	-	1:0	-	CCTAGTTTTTC	-	71	170
A00554:20:HCTLLDRXX:1:2268:8522:3035	RatNor_3_chr6_IGHV8-18x01_Rattusnorvegicus_BN_Sprague-Dawley_P_V-REGION_725565nn725865_301nt_1_____301_0_301___	94.1667	0	0	0	12	131	71	190	0	99	85	plus	plus	131	4CA4GC11CG6AG45GTAG3GA40	1	-	1:0	CCTAGTTTTTC	-	-	190	170
A00554:20:HCTLLDRXX:1:2269:13232:6778	RatNor_3_chr6_IGHV8-18x01_Rattusnorvegicus_BN_Sprague-Dawley_P_V-REGION_725565nn725865_301nt_1_____301_0_301___	95.5752	0	0	0	30	142	193	81	0	99	88	plus	minus	145	43CT3TCCA45TC6GC11	1	-	1:0	GGACACTGTGGTTAGGACAAAATGGCAAC	CAG	-	81	176
A00554:20:HCTLLDRXX:1:2269:13232:6778	RatNor_3_chr6_IGHV8-18x01_Rattusnorvegicus_BN_Sprague-Dawley_P_V-REGION_725565nn725865_301nt_1_____301_0_301___	95.5752	0	0	0	4	116	81	193	0	99	88	plus	plus	145	11CG6AG45GTAG3GA43	1	-	1:0	CAG	GGACACTGTGGTTAGGACAAAATGGCAAC	-	193	176
A00554:20:HCTLLDRXX:1:2269:11957:17065	RatNor_3_chr6_IGHV8-18x01_Rattusnorvegicus_BN_Sprague-Dawley_P_V-REGION_725565nn725865_301nt_1_____301_0_301___	94.7917	0	0	0	1	96	94	189	0	99	71	plus	plus	111	5AG45GTAG14CT6CA21	1	-	1:0	-	TAAAGGACACTGTCA	-	189	142
A00554:20:HCTLLDRXX:1:2269:11957:17065	RatNor_3_chr6_IGHV8-18x01_Rattusnorvegicus_BN_Sprague-Dawley_P_V-REGION_725565nn725865_301nt_1_____301_0_301___	94.7917	0	0	0	16	111	189	94	0	99	71	plus	minus	111	21GT6GA14TCCA45TC5	1	-	1:0	TAAAGGACACTGTCA	-	-	94	142
A00554:20:HCTLLDRXX:1:2270:27453:2127	RatNor_3_chr6_IGHV8-18x01_Rattusnorvegicus_BN_Sprague-Dawley_P_V-REGION_725565nn725865_301nt_1_____301_0_301___	94.3089	0	0	0	2	124	193	71	0	99	88	plus	minus	146	43CT3TCCA45TC6GC11CG4GT4	1	-	1:0	G	CCTAGTTTTTCTTCTATTAGTT	-	71	176
A00554:20:HCTLLDRXX:1:2270:27453:2127	RatNor_3_chr6_IGHV8-18x01_Rattusnorvegicus_BN_Sprague-Dawley_P_V-REGION_725565nn725865_301nt_1_____301_0_301___	94.3089	0	0	0	23	145	71	193	0	99	88	plus	plus	146	4CA4GC11CG6AG45GTAG3GA43	1	-	1:0	CCTAGTTTTTCTTCTATTAGTT	G	-	193	176
A00554:20:HCTLLDRXX:1:2269:3992:32706	RatNor_3_chr6_IGHV8-18x01_Rattusnorvegicus_BN_Sprague-Dawley_P_V-REGION_725565nn725865_301nt_1_____301_0_301___	95.5752	0	0	0	19	131	193	81	0	99	88	plus	minus	135	43CT3TCCA45TC6GC11	1	-	1:0	GGACACTGTGGTTAGGAC	CAGA	-	81	176
A00554:20:HCTLLDRXX:1:2269:3992:32706	RatNor_3_chr6_IGHV8-18x01_Rattusnorvegicus_BN_Sprague-Dawley_P_V-REGION_725565nn725865_301nt_1_____301_0_301___	95.5752	0	0	0	5	117	81	193	0	99	88	plus	plus	135	11CG6AG45GTAG3GA43	1	-	1:0	CAGA	GGACACTGTGGTTAGGAC	-	193	176
A00554:20:HCTLLDRXX:1:2270:32452:14418	RatNor_3_chr6_IGHV8-18x01_Rattusnorvegicus_BN_Sprague-Dawley_P_V-REGION_725565nn725865_301nt_1_____301_0_301___	94.7368	0	0	0	1	133	177	45	0	99	98	plus	minus	133	27CT3TCCA52GC5AG15CT4TA20	1	-	1:0	-	-	-	45	196
A00554:20:HCTLLDRXX:1:2270:32452:14418	RatNor_3_chr6_IGHV8-18x01_Rattusnorvegicus_BN_Sprague-Dawley_P_V-REGION_725565nn725865_301nt_1_____301_0_301___	94.7368	0	0	0	1	133	45	177	0	99	98	plus	plus	133	20AT4GA15TC5CG52GTAG3GA27	1	-	1:0	-	-	-	177	196
A00554:20:HCTLLDRXX:1:2270:32316:18067	RatNor_3_chr6_IGHV8-18x01_Rattusnorvegicus_BN_Sprague-Dawley_P_V-REGION_725565nn725865_301nt_1_____301_0_301___	100	0	0	0	6	45	154	193	0	99	40	plus	plus	61	40	1	-	1:0	AGTCG	GGACACTGTTGTTAGG	-	-	40
A00554:20:HCTLLDRXX:1:2272:10764:14810	RatNor_3_chr6_IGHV8-18x01_Rattusnorvegicus_BN_Sprague-Dawley_P_V-REGION_725565nn725865_301nt_1_____301_0_301___	94.7368	0	0	0	1	133	177	45	0	99	98	plus	minus	133	27CT3TCCA52GC5AG15CT4TA20	1	-	1:0	-	-	-	45	196
A00554:20:HCTLLDRXX:1:2272:10764:14810	RatNor_3_chr6_IGHV8-18x01_Rattusnorvegicus_BN_Sprague-Dawley_P_V-REGION_725565nn725865_301nt_1_____301_0_301___	94.7368	0	0	0	1	133	45	177	0	99	98	plus	plus	133	20AT4GA15TC5CG52GTAG3GA27	1	-	1:0	-	-	-	177	196
A00554:20:HCTLLDRXX:1:2273:19280:9862	RatNor_3_chr6_IGHV8-18x01_Rattusnorvegicus_BN_Sprague-Dawley_P_V-REGION_725565nn725865_301nt_1_____301_0_301___	97.5	0	0	0	2	81	193	114	0	99	70	plus	minus	81	47TCCA31	1	-	1:0	G	-	-	114	140
A00554:20:HCTLLDRXX:1:2273:19280:9862	RatNor_3_chr6_IGHV8-18x01_Rattusnorvegicus_BN_Sprague-Dawley_P_V-REGION_725565nn725865_301nt_1_____301_0_301___	97.5	0	0	0	1	80	114	193	0	99	70	plus	plus	81	31GTAG47	1	-	1:0	-	G	-	193	140
A00554:20:HCTLLDRXX:1:2272:30843:35086	RatNor_3_chr6_IGHV8-18x01_Rattusnorvegicus_BN_Sprague-Dawley_P_V-REGION_725565nn725865_301nt_1_____301_0_301___	93.8053	0	0	0	2	114	193	81	0	99	78	plus	minus	117	32GA10CT3TCCA29CT15TC6GC11	1	-	1:0	G	CAG	-	81	156
A00554:20:HCTLLDRXX:1:2272:30843:35086	RatNor_3_chr6_IGHV8-18x01_Rattusnorvegicus_BN_Sprague-Dawley_P_V-REGION_725565nn725865_301nt_1_____301_0_301___	93.8053	0	0	0	4	116	81	193	0	99	78	plus	plus	117	11CG6AG15GA29GTAG3GA10CT32	1	-	1:0	CAG	G	-	193	156
A00554:20:HCTLLDRXX:1:2273:13268:12571	RatNor_3_chr6_IGHV8-18x01_Rattusnorvegicus_BN_Sprague-Dawley_P_V-REGION_725565nn725865_301nt_1_____301_0_301___	94.1667	0	0	0	2	121	190	71	0	99	85	plus	minus	133	40CT3TCCA45TC6GC11CG4GT4	1	-	1:0	C	CCTAGTTTTTCT	-	71	170
A00554:20:HCTLLDRXX:1:2273:13268:12571	RatNor_3_chr6_IGHV8-18x01_Rattusnorvegicus_BN_Sprague-Dawley_P_V-REGION_725565nn725865_301nt_1_____301_0_301___	94.1667	0	0	0	13	132	71	190	0	99	85	plus	plus	133	4CA4GC11CG6AG45GTAG3GA40	1	-	1:0	CCTAGTTTTTCT	C	-	190	170
A00554:20:HCTLLDRXX:1:2273:32868:16016	RatNor_3_chr6_IGHV8-18x01_Rattusnorvegicus_BN_Sprague-Dawley_P_V-REGION_725565nn725865_301nt_1_____301_0_301___	95.5752	0	0	0	26	138	193	81	0	99	88	plus	minus	141	43CT3TCCA45TC6GC11	1	-	1:0	GGACACTGTGGTTAGGACAAAACGG	CAG	-	81	176
A00554:20:HCTLLDRXX:1:2273:32868:16016	RatNor_3_chr6_IGHV8-18x01_Rattusnorvegicus_BN_Sprague-Dawley_P_V-REGION_725565nn725865_301nt_1_____301_0_301___	95.5752	0	0	0	4	116	81	193	0	99	88	plus	plus	141	11CG6AG45GTAG3GA43	1	-	1:0	CAG	GGACACTGTGGTTAGGACAAAACGG	-	193	176
A00554:20:HCTLLDRXX:1:2273:28257:25848	RatNor_3_chr6_IGHV8-18x01_Rattusnorvegicus_BN_Sprague-Dawley_P_V-REGION_725565nn725865_301nt_1_____301_0_301___	96.0396	0	0	0	31	131	193	93	0	99	81	plus	minus	131	43CT3TCCA45TC6	1	-	1:0	GGACACTGTGGTTAGGACAAAATGGCAACC	-	-	93	162
A00554:20:HCTLLDRXX:1:2273:28257:25848	RatNor_3_chr6_IGHV8-18x01_Rattusnorvegicus_BN_Sprague-Dawley_P_V-REGION_725565nn725865_301nt_1_____301_0_301___	96.0396	0	0	0	1	101	93	193	0	99	81	plus	plus	131	6AG45GTAG3GA43	1	-	1:0	-	GGACACTGTGGTTAGGACAAAATGGCAACC	-	193	162
A00554:20:HCTLLDRXX:1:2273:8739:35133	RatNor_3_chr6_IGHV8-18x01_Rattusnorvegicus_BN_Sprague-Dawley_P_V-REGION_725565nn725865_301nt_1_____301_0_301___	95.5752	0	0	0	2	114	193	81	0	99	88	plus	minus	114	43CT3TCCA45TC6GC11	1	-	1:0	G	-	-	81	176
A00554:20:HCTLLDRXX:1:2273:8739:35133	RatNor_3_chr6_IGHV8-18x01_Rattusnorvegicus_BN_Sprague-Dawley_P_V-REGION_725565nn725865_301nt_1_____301_0_301___	95.5752	0	0	0	1	113	81	193	0	99	88	plus	plus	114	11CG6AG45GTAG3GA43	1	-	1:0	-	G	-	193	176
A00554:20:HCTLLDRXX:1:2273:21070:31908	RatNor_3_chr6_IGHV8-18x01_Rattusnorvegicus_BN_Sprague-Dawley_P_V-REGION_725565nn725865_301nt_1_____301_0_301___	95.283	0	0	0	27	132	193	88	0	99	81	plus	minus	132	43CT3TCCA45TC6GC4	1	-	1:0	GGACACTGTGGTTAGGACAAAACAGC	-	-	88	162
A00554:20:HCTLLDRXX:1:2273:21070:31908	RatNor_3_chr6_IGHV8-18x01_Rattusnorvegicus_BN_Sprague-Dawley_P_V-REGION_725565nn725865_301nt_1_____301_0_301___	95.283	0	0	0	1	106	88	193	0	99	81	plus	plus	132	4CG6AG45GTAG3GA43	1	-	1:0	-	GGACACTGTGGTTAGGACAAAACAGC	-	193	162
A00554:20:HCTLLDRXX:1:2274:26494:34381	RatNor_3_chr6_IGHV8-18x01_Rattusnorvegicus_BN_Sprague-Dawley_P_V-REGION_725565nn725865_301nt_1_____301_0_301___	93.7824	0	0	0	16	208	1	193	0	99	133	plus	plus	250	13GA12CT10ACGAGT24AT4GA4CA16CG31GT20GTAG47	1	-	1:0	GCTTTGTACAGGACG	GGACACTGTGGTTAGGACAAAACAGCAACC	-	-	133
A00554:20:HCTLLDRXX:1:2274:7247:17018	RatNor_3_chr6_IGHV8-18x01_Rattusnorvegicus_BN_Sprague-Dawley_P_V-REGION_725565nn725865_301nt_1_____301_0_301___	92.7083	0	0	0	1	96	161	66	0	99	61	plus	minus	96	11CT3TCCA29CT22GC11CG9CT4	1	-	1:0	-	-	-	66	122
A00554:20:HCTLLDRXX:1:2274:7247:17018	RatNor_3_chr6_IGHV8-18x01_Rattusnorvegicus_BN_Sprague-Dawley_P_V-REGION_725565nn725865_301nt_1_____301_0_301___	92.7083	0	0	0	1	96	66	161	0	99	61	plus	plus	96	4GA9GC11CG22GA29GTAG3GA11	1	-	1:0	-	-	-	161	122
A00554:20:HCTLLDRXX:1:2274:31331:22968	RatNor_3_chr6_IGHV8-18x01_Rattusnorvegicus_BN_Sprague-Dawley_P_V-REGION_725565nn725865_301nt_1_____301_0_301___	93.2642	0	0	0	55	247	1	193	0	99	128	plus	plus	251	13GA2AC9CT10TCGAAT24AT4GA4CA16CG52GTAG3GA43	1	-	1:0	GCTTTGTACAAGGTGATAAGCATGGATCGA	GGAC	-	-	128
A00554:20:HCTLLDRXX:1:2275:20961:8703	RatNor_3_chr6_IGHV8-18x01_Rattusnorvegicus_BN_Sprague-Dawley_P_V-REGION_725565nn725865_301nt_1_____301_0_301___	95.614	0	0	0	1	114	189	76	0	99	89	plus	minus	129	6GA36TCCA45TC6GC16	1	-	1:0	-	GCTGCCCTAGTTTTT	-	76	173
A00554:20:HCTLLDRXX:1:2275:20961:8703	RatNor_3_chr6_IGHV8-18x01_Rattusnorvegicus_BN_Sprague-Dawley_P_V-REGION_725565nn725865_301nt_1_____301_0_301___	94.7368	0	0	0	16	129	76	189	0	99	84	plus	plus	129	16CG6AG8AC36GTAG36CT6	1	-	1:0	GCTGCCCTAGTTTTT	-	-	189	173
A00554:20:HCTLLDRXX:1:2275:12861:10144	RatNor_3_chr6_IGHV8-18x01_Rattusnorvegicus_BN_Sprague-Dawley_P_V-REGION_725565nn725865_301nt_1_____301_0_301___	94.3089	0	0	0	5	127	193	71	0	99	88	plus	minus	145	47TCCA13GA31TC6GC11CG4GT4	1	-	1:1	GGAC	CCTAGTTTTTCTTCTATT	-	71	176
A00554:20:HCTLLDRXX:1:2275:12861:10144	RatNor_3_chr6_IGHV8-18x01_Rattusnorvegicus_BN_Sprague-Dawley_P_V-REGION_725565nn725865_301nt_1_____301_0_301___	94.3089	0	0	0	19	141	71	193	0	99	88	plus	plus	145	4CA4GC11CG6AG31CT13GTAG47	1	-	1:1	CCTAGTTTTTCTTCTATT	GGAC	-	193	176
A00554:20:HCTLLDRXX:1:2275:12328:16454	RatNor_3_chr6_IGHV8-18x01_Rattusnorvegicus_BN_Sprague-Dawley_P_V-REGION_725565nn725865_301nt_1_____301_0_301___	96.6292	0	0	0	1	89	105	193	0	99	74	plus	plus	122	40GTAG3GA43	1	-	1:0	-	GGACACTGTGGTTAGGACAAAACGGCAACC	-	193	148
A00554:20:HCTLLDRXX:1:2275:12328:16454	RatNor_3_chr6_IGHV8-18x01_Rattusnorvegicus_BN_Sprague-Dawley_P_V-REGION_725565nn725865_301nt_1_____301_0_301___	96.6292	0	0	0	34	122	193	105	0	99	74	plus	minus	122	43CT3TCCA40	1	-	1:0	GGACACTGTGGTTAGGACAAAACGGCAACC	-	-	105	148
A00554:20:HCTLLDRXX:1:2275:20238:32346	RatNor_3_chr6_IGHV8-18x01_Rattusnorvegicus_BN_Sprague-Dawley_P_V-REGION_725565nn725865_301nt_1_____301_0_301___	95.5752	0	0	0	30	142	193	81	0	99	88	plus	minus	145	43CT3TCCA45TC6GC11	1	-	1:0	GGACACTGTGGTTAGGACAAAATGGCAAC	CAG	-	81	176
A00554:20:HCTLLDRXX:1:2275:20238:32346	RatNor_3_chr6_IGHV8-18x01_Rattusnorvegicus_BN_Sprague-Dawley_P_V-REGION_725565nn725865_301nt_1_____301_0_301___	95.5752	0	0	0	4	116	81	193	0	99	88	plus	plus	145	11CG6AG45GTAG3GA43	1	-	1:0	CAG	GGACACTGTGGTTAGGACAAAATGGCAAC	-	193	176
A00554:20:HCTLLDRXX:1:2276:10149:5791	RatNor_3_chr6_IGHV8-18x01_Rattusnorvegicus_BN_Sprague-Dawley_P_V-REGION_725565nn725865_301nt_1_____301_0_301___	94.3089	0	0	0	5	127	193	71	0	99	88	plus	minus	146	43CT3TCCA45TC6GC11CG4GT4	1	-	1:0	GGAC	CCTAGTTTTTCTTCTATTA	-	71	176
A00554:20:HCTLLDRXX:1:2276:10149:5791	RatNor_3_chr6_IGHV8-18x01_Rattusnorvegicus_BN_Sprague-Dawley_P_V-REGION_725565nn725865_301nt_1_____301_0_301___	94.3089	0	0	0	20	142	71	193	0	99	88	plus	plus	146	4CA4GC11CG6AG45GTAG3GA43	1	-	1:0	CCTAGTTTTTCTTCTATTA	GGAC	-	193	176
A00554:20:HCTLLDRXX:1:2277:19759:17863	RatNor_3_chr6_IGHV8-18x01_Rattusnorvegicus_BN_Sprague-Dawley_P_V-REGION_725565nn725865_301nt_1_____301_0_301___	92.4658	0	0	0	1	146	190	45	0	99	91	plus	minus	146	40CT3TCCA45TC6GC11CG4GT4CT1TC1GCTA20	1	-	1:0	-	-	-	45	182
A00554:20:HCTLLDRXX:1:2277:19759:17863	RatNor_3_chr6_IGHV8-18x01_Rattusnorvegicus_BN_Sprague-Dawley_P_V-REGION_725565nn725865_301nt_1_____301_0_301___	92.4658	0	0	0	1	146	45	190	0	99	91	plus	plus	146	20ATCG1AG1GA4CA4GC11CG6AG45GTAG3GA40	1	-	1:0	-	-	-	190	182
A00554:20:HCTLLDRXX:1:2277:4788:27821	RatNor_3_chr6_IGHV8-18x01_Rattusnorvegicus_BN_Sprague-Dawley_P_V-REGION_725565nn725865_301nt_1_____301_0_301___	96.1538	0	0	0	6	109	144	41	0	99	84	plus	minus	138	52GC16GT4CT4TA24	1	-	1:0	GAATC	TCTGGTTTGATCCACTTGGACTTAAGTTT	-	41	168
A00554:20:HCTLLDRXX:1:2277:4788:27821	RatNor_3_chr6_IGHV8-18x01_Rattusnorvegicus_BN_Sprague-Dawley_P_V-REGION_725565nn725865_301nt_1_____301_0_301___	96.1538	0	0	0	30	133	41	144	0	99	84	plus	plus	138	24AT4GA4CA16CG52	1	-	1:0	TCTGGTTTGATCCACTTGGACTTAAGTTT	GAATC	-	144	168
A00554:20:HCTLLDRXX:1:2277:22073:28291	RatNor_3_chr6_IGHV8-18x01_Rattusnorvegicus_BN_Sprague-Dawley_P_V-REGION_725565nn725865_301nt_1_____301_0_301___	92.7461	0	0	0	46	238	1	193	0	99	123	plus	plus	251	13GA12CT10ACGAAT23TAAT4GA3AGGA4GC64GTAG27TC19	1	-	1:1	GGTTTGTACAGGATGATAAGGATGGATCGA	GGACACTGTTAGG	-	-	123
A00554:20:HCTLLDRXX:1:2278:12002:23187	RatNor_3_chr6_IGHV8-18x01_Rattusnorvegicus_BN_Sprague-Dawley_P_V-REGION_725565nn725865_301nt_1_____301_0_301___	95.5752	0	0	0	2	114	193	81	0	99	88	plus	minus	114	43CT3TCCA45TC6GC11	1	-	1:0	G	-	-	81	176
A00554:20:HCTLLDRXX:1:2278:12002:23187	RatNor_3_chr6_IGHV8-18x01_Rattusnorvegicus_BN_Sprague-Dawley_P_V-REGION_725565nn725865_301nt_1_____301_0_301___	95.5752	0	0	0	1	113	81	193	0	99	88	plus	plus	114	11CG6AG45GTAG3GA43	1	-	1:0	-	G	-	193	176
A00554:20:HCTLLDRXX:1:2278:30816:24831	RatNor_3_chr6_IGHV8-18x01_Rattusnorvegicus_BN_Sprague-Dawley_P_V-REGION_725565nn725865_301nt_1_____301_0_301___	93.9597	0	0	0	1	149	45	193	0	99	104	plus	plus	172	20AT4GA4CA16CG29CA22GTAG3GA24CA18	1	-	1:1	-	GGACACTGTTGTTAGGACAAAAC	-	193	208
A00554:20:HCTLLDRXX:1:2278:30816:24831	RatNor_3_chr6_IGHV8-18x01_Rattusnorvegicus_BN_Sprague-Dawley_P_V-REGION_725565nn725865_301nt_1_____301_0_301___	93.9597	0	0	0	24	172	193	45	0	99	104	plus	minus	172	18GT24CT3TCCA22GT29GC16GT4CT4TA20	1	-	1:1	GGACACTGTTGTTAGGACAAAAC	-	-	45	208
A00554:20:HCTLLDRXX:2:2101:31738:4507	RatNor_3_chr6_IGHV8-18x01_Rattusnorvegicus_BN_Sprague-Dawley_P_V-REGION_725565nn725865_301nt_1_____301_0_301___	96.6292	0	0	0	1	89	105	193	0	99	74	plus	plus	122	40GTAG3GA43	1	-	1:0	-	GGACACTGTGGTTAGGACAAAACGGCAACC	-	193	148
A00554:20:HCTLLDRXX:2:2101:31738:4507	RatNor_3_chr6_IGHV8-18x01_Rattusnorvegicus_BN_Sprague-Dawley_P_V-REGION_725565nn725865_301nt_1_____301_0_301___	96.6292	0	0	0	34	122	193	105	0	99	74	plus	minus	122	43CT3TCCA40	1	-	1:0	GGACACTGTGGTTAGGACAAAACGGCAACC	-	-	105	148
A00554:20:HCTLLDRXX:2:2101:2275:5118	RatNor_3_chr6_IGHV8-18x01_Rattusnorvegicus_BN_Sprague-Dawley_P_V-REGION_725565nn725865_301nt_1_____301_0_301___	96.8085	0	0	0	28	121	193	100	0	99	79	plus	minus	124	43CT3TCCA45	1	-	1:1	GGACACTGTGGTTAGGACAAAACGGTA	TTC	-	100	158
A00554:20:HCTLLDRXX:2:2101:2275:5118	RatNor_3_chr6_IGHV8-18x01_Rattusnorvegicus_BN_Sprague-Dawley_P_V-REGION_725565nn725865_301nt_1_____301_0_301___	96.8085	0	0	0	4	97	100	193	0	99	79	plus	plus	124	45GTAG3GA43	1	-	1:1	TTC	GGACACTGTGGTTAGGACAAAACGGTA	-	193	158
A00554:20:HCTLLDRXX:1:2278:14959:33035	RatNor_3_chr6_IGHV8-18x01_Rattusnorvegicus_BN_Sprague-Dawley_P_V-REGION_725565nn725865_301nt_1_____301_0_301___	94.4444	0	0	0	5	76	93	164	0	99	52	plus	plus	76	6AG45GTAG3GA14	1	-	1:0	GCCC	-	-	164	104
A00554:20:HCTLLDRXX:1:2278:14959:33035	RatNor_3_chr6_IGHV8-18x01_Rattusnorvegicus_BN_Sprague-Dawley_P_V-REGION_725565nn725865_301nt_1_____301_0_301___	94.4444	0	0	0	1	72	164	93	0	99	52	plus	minus	76	14CT3TCCA45TC6	1	-	1:0	-	GCCC	-	93	104
A00554:20:HCTLLDRXX:2:2101:21612:36166	RatNor_3_chr6_IGHV8-18x01_Rattusnorvegicus_BN_Sprague-Dawley_P_V-REGION_725565nn725865_301nt_1_____301_0_301___	94.9153	0	0	0	31	148	193	76	0	99	88	plus	minus	148	43CT3TCCA21CT30GC11CG4	1	-	1:0	GGACACTGTGGTTAGGAGAAAACGGCAACC	-	-	76	176
A00554:20:HCTLLDRXX:2:2101:21612:36166	RatNor_3_chr6_IGHV8-18x01_Rattusnorvegicus_BN_Sprague-Dawley_P_V-REGION_725565nn725865_301nt_1_____301_0_301___	94.9153	0	0	0	1	118	76	193	0	99	88	plus	plus	148	4GC11CG30GA21GTAG3GA43	1	-	1:0	-	GGACACTGTGGTTAGGAGAAAACGGCAACC	-	193	176
A00554:20:HCTLLDRXX:2:2101:19126:36338	RatNor_3_chr6_IGHV8-18x01_Rattusnorvegicus_BN_Sprague-Dawley_P_V-REGION_725565nn725865_301nt_1_____301_0_301___	92	0	0	0	1	122	190	66	0	99	75	plus	minus	122	23-T-A15CT3TCCA46-T5GC11AG3CT5CT4	1	-	1:1	-	-	-	66	150
A00554:20:HCTLLDRXX:2:2101:19126:36338	RatNor_3_chr6_IGHV8-18x01_Rattusnorvegicus_BN_Sprague-Dawley_P_V-REGION_725565nn725865_301nt_1_____301_0_301___	92	0	0	0	1	122	66	190	0	99	75	plus	plus	122	4GA5GA3TC11CG5-A46GTAG3GA15-T-A23	1	-	1:1	-	-	-	190	150
A00554:20:HCTLLDRXX:2:2102:10502:3834	RatNor_3_chr6_IGHV8-18x01_Rattusnorvegicus_BN_Sprague-Dawley_P_V-REGION_725565nn725865_301nt_1_____301_0_301___	94.5455	0	0	0	2	111	190	81	0	99	80	plus	minus	114	40CT3TCCA13GA31TC6GC11	1	-	1:2	G	AAG	-	81	160
A00554:20:HCTLLDRXX:2:2102:10502:3834	RatNor_3_chr6_IGHV8-18x01_Rattusnorvegicus_BN_Sprague-Dawley_P_V-REGION_725565nn725865_301nt_1_____301_0_301___	94.5455	0	0	0	4	113	81	190	0	99	80	plus	plus	114	11CG6AG31CT13GTAG3GA40	1	-	1:2	AAG	G	-	190	160
A00554:20:HCTLLDRXX:2:2103:20573:12853	RatNor_3_chr6_IGHV8-18x01_Rattusnorvegicus_BN_Sprague-Dawley_P_V-REGION_725565nn725865_301nt_1_____301_0_301___	93.4959	0	0	0	4	126	71	193	0	99	83	plus	plus	133	4CA4GC11CG6AG31CT13GTAG39CA7	1	-	1:0	CCT	GGACACT	-	-	83
A00554:20:HCTLLDRXX:2:2103:15745:16016	RatNor_3_chr6_IGHV8-18x01_Rattusnorvegicus_BN_Sprague-Dawley_P_V-REGION_725565nn725865_301nt_1_____301_0_301___	95.3704	0	0	0	30	137	193	86	0	99	83	plus	minus	137	43CT3TCCA45TC6GC6	1	-	1:0	GGACACTGTGGTTAGGACAAAACGGCAAC	-	-	86	166
A00554:20:HCTLLDRXX:2:2103:15745:16016	RatNor_3_chr6_IGHV8-18x01_Rattusnorvegicus_BN_Sprague-Dawley_P_V-REGION_725565nn725865_301nt_1_____301_0_301___	95.3704	0	0	0	1	108	86	193	0	99	83	plus	plus	137	6CG6AG45GTAG3GA43	1	-	1:0	-	GGACACTGTGGTTAGGACAAAACGGCAAC	-	193	166
A00554:20:HCTLLDRXX:2:2104:23240:3380	RatNor_3_chr6_IGHV8-18x01_Rattusnorvegicus_BN_Sprague-Dawley_P_V-REGION_725565nn725865_301nt_1_____301_0_301___	94.9153	0	0	0	12	129	193	76	0	99	88	plus	minus	129	47TCCA13GA31TC6GC11CG4	1	-	1:0	GGACACTGTGG	-	-	76	176
A00554:20:HCTLLDRXX:2:2104:23240:3380	RatNor_3_chr6_IGHV8-18x01_Rattusnorvegicus_BN_Sprague-Dawley_P_V-REGION_725565nn725865_301nt_1_____301_0_301___	94.9153	0	0	0	1	118	76	193	0	99	88	plus	plus	129	4GC11CG6AG31CT13GTAG47	1	-	1:0	-	GGACACTGTGG	-	193	176
A00554:20:HCTLLDRXX:2:2103:18231:23484	RatNor_3_chr6_IGHV8-18x01_Rattusnorvegicus_BN_Sprague-Dawley_P_V-REGION_725565nn725865_301nt_1_____301_0_301___	94.3089	0	0	0	23	145	71	193	0	99	88	plus	plus	146	4CA4GC11CG6AG45GTAG3GA43	1	-	1:0	CCTAGTTTTTCTTCTATTAGTT	G	-	-	88
A00554:20:HCTLLDRXX:2:2103:24560:34632	RatNor_3_chr6_IGHV8-18x01_Rattusnorvegicus_BN_Sprague-Dawley_P_V-REGION_725565nn725865_301nt_1_____301_0_301___	93.0233	0	0	0	3	88	193	108	0	99	56	plus	minus	90	32GA10CTCG2TCCA11AG25	1	-	1:0	AG	AA	-	108	112
A00554:20:HCTLLDRXX:2:2103:24560:34632	RatNor_3_chr6_IGHV8-18x01_Rattusnorvegicus_BN_Sprague-Dawley_P_V-REGION_725565nn725865_301nt_1_____301_0_301___	93.0233	0	0	0	3	88	108	193	0	99	56	plus	plus	90	25TC11GTAG2GCGA10CT32	1	-	1:0	AA	AG	-	193	112
A00554:20:HCTLLDRXX:2:2104:21866:20541	RatNor_3_chr6_IGHV8-18x01_Rattusnorvegicus_BN_Sprague-Dawley_P_V-REGION_725565nn725865_301nt_1_____301_0_301___	93.8053	0	0	0	3	115	193	81	0	99	78	plus	minus	119	9AC33CT3TCCA45TC2AC3GC11	1	-	1:0	GG	CAGA	-	81	161
A00554:20:HCTLLDRXX:2:2104:21866:20541	RatNor_3_chr6_IGHV8-18x01_Rattusnorvegicus_BN_Sprague-Dawley_P_V-REGION_725565nn725865_301nt_1_____301_0_301___	94.6903	0	0	0	5	117	81	193	0	99	83	plus	plus	119	11CG6AG45GTAG3GA15AT27	1	-	1:0	CAGA	GG	-	193	161
A00554:20:HCTLLDRXX:2:2104:4535:14325	RatNor_3_chr6_IGHV8-18x01_Rattusnorvegicus_BN_Sprague-Dawley_P_V-REGION_725565nn725865_301nt_1_____301_0_301___	94.9153	0	0	0	7	124	193	76	0	99	88	plus	minus	127	43CT3TCCA45TC6GC11CG4	1	-	1:0	GGACAC	GCT	-	76	176
A00554:20:HCTLLDRXX:2:2104:4535:14325	RatNor_3_chr6_IGHV8-18x01_Rattusnorvegicus_BN_Sprague-Dawley_P_V-REGION_725565nn725865_301nt_1_____301_0_301___	94.9153	0	0	0	4	121	76	193	0	99	88	plus	plus	127	4GC11CG6AG45GTAG3GA43	1	-	1:0	GCT	GGACAC	-	193	176
A00554:20:HCTLLDRXX:2:2105:20600:23453	RatNor_3_chr6_IGHV8-18x01_Rattusnorvegicus_BN_Sprague-Dawley_P_V-REGION_725565nn725865_301nt_1_____301_0_301___	94.0678	0	0	0	13	130	193	76	0	99	83	plus	minus	132	43CT3TCCA21GT23TC6GC11CG4	1	-	1:0	GGACACGGTGGT	GC	-	76	171
A00554:20:HCTLLDRXX:2:2105:20600:23453	RatNor_3_chr6_IGHV8-18x01_Rattusnorvegicus_BN_Sprague-Dawley_P_V-REGION_725565nn725865_301nt_1_____301_0_301___	94.9153	0	0	0	3	120	76	193	0	99	88	plus	plus	132	4GC11CG6AG45GTAG3GA43	1	-	1:0	GC	GGACACGGTGGT	-	193	171
A00554:20:HCTLLDRXX:2:2105:6668:31798	RatNor_3_chr6_IGHV8-18x01_Rattusnorvegicus_BN_Sprague-Dawley_P_V-REGION_725565nn725865_301nt_1_____301_0_301___	92.1687	0	0	0	4	169	183	18	0	99	101	plus	minus	169	37TCCA45TC6GC16GT4CT1TC1GCTA24TACTTG10GA9	1	-	1:0	ATA	-	-	18	202
A00554:20:HCTLLDRXX:2:2105:6668:31798	RatNor_3_chr6_IGHV8-18x01_Rattusnorvegicus_BN_Sprague-Dawley_P_V-REGION_725565nn725865_301nt_1_____301_0_301___	92.1687	0	0	0	1	166	18	183	0	99	101	plus	plus	169	9CT10ACGAAT24ATCG1AG1GA4CA16CG6AG45GTAG37	1	-	1:0	-	ATA	-	183	202
A00554:20:HCTLLDRXX:2:2106:32633:30765	RatNor_3_chr6_IGHV8-18x01_Rattusnorvegicus_BN_Sprague-Dawley_P_V-REGION_725565nn725865_301nt_1_____301_0_301___	94.9153	0	0	0	27	144	193	76	0	99	88	plus	minus	147	43CT3TCCA45TC6GC11CG4	1	-	1:0	GGACACTGTGGTTAGGACAAAACGGC	GCT	-	-	88
A00554:20:HCTLLDRXX:2:2108:3911:36824	RatNor_3_chr6_IGHV8-18x01_Rattusnorvegicus_BN_Sprague-Dawley_P_V-REGION_725565nn725865_301nt_1_____301_0_301___	95.5752	0	0	0	27	139	193	81	0	99	88	plus	minus	142	43CT3TCCA45TC6GC11	1	-	1:0	GGACACTGTGGTTAGGACAAAATGGC	CAG	-	81	176
A00554:20:HCTLLDRXX:2:2108:3911:36824	RatNor_3_chr6_IGHV8-18x01_Rattusnorvegicus_BN_Sprague-Dawley_P_V-REGION_725565nn725865_301nt_1_____301_0_301___	95.5752	0	0	0	4	116	81	193	0	99	88	plus	plus	142	11CG6AG45GTAG3GA43	1	-	1:0	CAG	GGACACTGTGGTTAGGACAAAATGGC	-	193	176
A00554:20:HCTLLDRXX:2:2109:11966:18959	RatNor_3_chr6_IGHV8-18x01_Rattusnorvegicus_BN_Sprague-Dawley_P_V-REGION_725565nn725865_301nt_1_____301_0_301___	96.6102	0	0	0	30	147	193	76	0	99	98	plus	minus	150	43CT3TCCA52GC16	1	-	1:0	GGACACTGTTGTTAGGACAAAATGGCAAC	GCT	-	76	196
A00554:20:HCTLLDRXX:2:2109:11966:18959	RatNor_3_chr6_IGHV8-18x01_Rattusnorvegicus_BN_Sprague-Dawley_P_V-REGION_725565nn725865_301nt_1_____301_0_301___	96.6102	0	0	0	4	121	76	193	0	99	98	plus	plus	150	16CG52GTAG3GA43	1	-	1:0	GCT	GGACACTGTTGTTAGGACAAAATGGCAAC	-	193	196
A00554:20:HCTLLDRXX:2:2110:25807:18161	RatNor_3_chr6_IGHV8-18x01_Rattusnorvegicus_BN_Sprague-Dawley_P_V-REGION_725565nn725865_301nt_1_____301_0_301___	96.0396	0	0	0	24	124	193	93	0	99	81	plus	minus	127	43CT3TCCA45TC6	1	-	1:0	GGACACTGTGGTTAGGACGAAAC	GCC	-	93	162
A00554:20:HCTLLDRXX:2:2110:25807:18161	RatNor_3_chr6_IGHV8-18x01_Rattusnorvegicus_BN_Sprague-Dawley_P_V-REGION_725565nn725865_301nt_1_____301_0_301___	96.0396	0	0	0	4	104	93	193	0	99	81	plus	plus	127	6AG45GTAG3GA43	1	-	1:0	GCC	GGACACTGTGGTTAGGACGAAAC	-	193	162
A00554:20:HCTLLDRXX:2:2110:8684:20854	RatNor_3_chr6_IGHV8-18x01_Rattusnorvegicus_BN_Sprague-Dawley_P_V-REGION_725565nn725865_301nt_1_____301_0_301___	94.1667	0	0	0	1	120	190	71	0	99	85	plus	minus	131	40CT3TCCA45TC6GC11CG4GT4	1	-	1:1	-	CCTAGTTTTTC	-	71	170
A00554:20:HCTLLDRXX:2:2110:8684:20854	RatNor_3_chr6_IGHV8-18x01_Rattusnorvegicus_BN_Sprague-Dawley_P_V-REGION_725565nn725865_301nt_1_____301_0_301___	94.1667	0	0	0	12	131	71	190	0	99	85	plus	plus	131	4CA4GC11CG6AG45GTAG3GA40	1	-	1:1	CCTAGTTTTTC	-	-	190	170
A00554:20:HCTLLDRXX:2:2110:25229:21386	RatNor_3_chr6_IGHV8-18x01_Rattusnorvegicus_BN_Sprague-Dawley_P_V-REGION_725565nn725865_301nt_1_____301_0_301___	95.3271	0	0	0	30	136	193	87	0	99	82	plus	minus	136	43CT3TCCA45TC6GC5	1	-	1:2	GGACACTGTGGTTAGGACAAAACGACAAC	-	-	87	164
A00554:20:HCTLLDRXX:2:2110:25229:21386	RatNor_3_chr6_IGHV8-18x01_Rattusnorvegicus_BN_Sprague-Dawley_P_V-REGION_725565nn725865_301nt_1_____301_0_301___	95.3271	0	0	0	1	107	87	193	0	99	82	plus	plus	136	5CG6AG45GTAG3GA43	1	-	1:2	-	GGACACTGTGGTTAGGACAAAACGACAAC	-	193	164
A00554:20:HCTLLDRXX:2:2110:4806:27853	RatNor_3_chr6_IGHV8-18x01_Rattusnorvegicus_BN_Sprague-Dawley_P_V-REGION_725565nn725865_301nt_1_____301_0_301___	92.6829	0	0	0	1	123	71	193	0	99	78	plus	plus	124	4CA4GC11CG6AGCA32AC11GTAG3GA43	1	-	1:0	-	G	-	-	78
A00554:20:HCTLLDRXX:2:2110:5086:28244	RatNor_3_chr6_IGHV8-18x01_Rattusnorvegicus_BN_Sprague-Dawley_P_V-REGION_725565nn725865_301nt_1_____301_0_301___	94.3089	0	0	0	2	124	193	71	0	99	88	plus	minus	124	43CT3TCCA45TC6GC11CG4GT4	1	-	1:1	G	-	-	71	176
A00554:20:HCTLLDRXX:2:2110:5086:28244	RatNor_3_chr6_IGHV8-18x01_Rattusnorvegicus_BN_Sprague-Dawley_P_V-REGION_725565nn725865_301nt_1_____301_0_301___	94.3089	0	0	0	1	123	71	193	0	99	88	plus	plus	124	4CA4GC11CG6AG45GTAG3GA43	1	-	1:1	-	G	-	193	176
A00554:20:HCTLLDRXX:2:2111:3577:8531	RatNor_3_chr6_IGHV8-18x01_Rattusnorvegicus_BN_Sprague-Dawley_P_V-REGION_725565nn725865_301nt_1_____301_0_301___	92.7461	0	0	0	13	205	1	193	0	99	123	plus	plus	250	13GA12CT10ACGAATCT23AT4GA4CA16CG48GT3GTAG10AG36	1	-	1:0	GCTTTGTACAGG	GGACACTATTGTTAGGACAAAACGGCAACC	-	-	123
A00554:20:HCTLLDRXX:2:2111:19506:19492	RatNor_3_chr6_IGHV8-18x01_Rattusnorvegicus_BN_Sprague-Dawley_P_V-REGION_725565nn725865_301nt_1_____301_0_301___	94.3089	0	0	0	13	135	193	71	0	99	88	plus	minus	146	43CT3TCCA45TC6GC11CG4GT4	1	-	1:0	GGACACTGTGGT	CCTAGTTTTTC	-	71	176
A00554:20:HCTLLDRXX:2:2111:19506:19492	RatNor_3_chr6_IGHV8-18x01_Rattusnorvegicus_BN_Sprague-Dawley_P_V-REGION_725565nn725865_301nt_1_____301_0_301___	94.3089	0	0	0	12	134	71	193	0	99	88	plus	plus	146	4CA4GC11CG6AG45GTAG3GA43	1	-	1:0	CCTAGTTTTTC	GGACACTGTGGT	-	193	176
A00554:20:HCTLLDRXX:2:2111:17074:20541	RatNor_3_chr6_IGHV8-18x01_Rattusnorvegicus_BN_Sprague-Dawley_P_V-REGION_725565nn725865_301nt_1_____301_0_301___	94.0678	0	0	0	3	120	76	193	0	99	83	plus	plus	126	4GC11CG6AG45GTAG2TCGA43	1	-	1:0	GC	GGACAC	-	193	166
A00554:20:HCTLLDRXX:2:2111:17074:20541	RatNor_3_chr6_IGHV8-18x01_Rattusnorvegicus_BN_Sprague-Dawley_P_V-REGION_725565nn725865_301nt_1_____301_0_301___	94.0678	0	0	0	7	124	193	76	0	99	83	plus	minus	126	43CTAG2TCCA45TC6GC11CG4	1	-	1:0	GGACAC	GC	-	76	166
A00554:20:HCTLLDRXX:2:2111:13087:27101	RatNor_3_chr6_IGHV8-18x01_Rattusnorvegicus_BN_Sprague-Dawley_P_V-REGION_725565nn725865_301nt_1_____301_0_301___	94.9495	0	0	0	12	110	193	95	0	99	74	plus	minus	110	43CTAG2TCCA45TC4	1	-	1:0	GGACACTGTGG	-	-	95	148
A00554:20:HCTLLDRXX:2:2111:13087:27101	RatNor_3_chr6_IGHV8-18x01_Rattusnorvegicus_BN_Sprague-Dawley_P_V-REGION_725565nn725865_301nt_1_____301_0_301___	94.9495	0	0	0	1	99	95	193	0	99	74	plus	plus	110	4AG45GTAG2TCGA43	1	-	1:0	-	GGACACTGTGG	-	193	148
A00554:20:HCTLLDRXX:2:2112:4246:26005	RatNor_3_chr6_IGHV8-18x01_Rattusnorvegicus_BN_Sprague-Dawley_P_V-REGION_725565nn725865_301nt_1_____301_0_301___	95	0	0	0	18	117	144	45	0	99	75	plus	minus	117	45TC6GC16GT4CT4TA20	1	-	1:0	GAAATGACAAATCGGAT	-	-	45	150
A00554:20:HCTLLDRXX:2:2112:4246:26005	RatNor_3_chr6_IGHV8-18x01_Rattusnorvegicus_BN_Sprague-Dawley_P_V-REGION_725565nn725865_301nt_1_____301_0_301___	95	0	0	0	1	100	45	144	0	99	75	plus	plus	117	20AT4GA4CA16CG6AG45	1	-	1:0	-	GAAATGACAAATCGGAT	-	144	150
A00554:20:HCTLLDRXX:2:2112:32705:16767	RatNor_3_chr6_IGHV8-18x01_Rattusnorvegicus_BN_Sprague-Dawley_P_V-REGION_725565nn725865_301nt_1_____301_0_301___	93.8462	0	0	0	21	150	190	61	0	99	90	plus	minus	150	40CT3TCCA52GC10TC5GT4CT4TA4	1	-	1:0	TAAGGACACTGTGGTTAGGA	-	-	61	180
A00554:20:HCTLLDRXX:2:2112:32705:16767	RatNor_3_chr6_IGHV8-18x01_Rattusnorvegicus_BN_Sprague-Dawley_P_V-REGION_725565nn725865_301nt_1_____301_0_301___	93.8462	0	0	0	1	130	61	190	0	99	90	plus	plus	150	4AT4GA4CA5AG10CG52GTAG3GA40	1	-	1:0	-	TAAGGACACTGTGGTTAGGA	-	190	180
A00554:20:HCTLLDRXX:2:2113:25382:22654	RatNor_3_chr6_IGHV8-18x01_Rattusnorvegicus_BN_Sprague-Dawley_P_V-REGION_725565nn725865_301nt_1_____301_0_301___	92.8105	0	0	0	2	154	193	41	0	99	98	plus	minus	162	43CT3TCCA45TC6GC11CG4GT4CT1TC1GCTA24	1	-	1:0	G	TCTGGTTT	-	41	196
A00554:20:HCTLLDRXX:2:2113:25382:22654	RatNor_3_chr6_IGHV8-18x01_Rattusnorvegicus_BN_Sprague-Dawley_P_V-REGION_725565nn725865_301nt_1_____301_0_301___	92.8105	0	0	0	9	161	41	193	0	99	98	plus	plus	162	24ATCG1AG1GA4CA4GC11CG6AG45GTAG3GA43	1	-	1:0	TCTGGTTT	G	-	193	196
A00554:20:HCTLLDRXX:2:2113:7916:8375	RatNor_3_chr6_IGHV1-23x01_Rattusnorvegicus_BN_Sprague-Dawley_P_V-REGION_159590nn159882_293nt_1_____293_0_293__rev-compl_	98.7879	0	0	0	1	165	165	1	0	99	155	plus	minus	186	115AG4CT44	1	-	1:0	-	ATAGTGGACAACTGAAGTTAC	-	1	310
A00554:20:HCTLLDRXX:2:2113:7916:8375	RatNor_3_chr6_IGHV1-23x01_Rattusnorvegicus_BN_Sprague-Dawley_P_V-REGION_159590nn159882_293nt_1_____293_0_293__rev-compl_	98.7879	0	0	0	22	186	1	165	0	99	155	plus	plus	186	44GA4TC115	1	-	1:0	ATAGTGGACAACTGAAGTTAC	-	-	165	310
A00554:20:HCTLLDRXX:2:2114:24894:2895	RatNor_3_chr6_IGHV8-18x01_Rattusnorvegicus_BN_Sprague-Dawley_P_V-REGION_725565nn725865_301nt_1_____301_0_301___	96.0396	0	0	0	31	131	193	93	0	99	81	plus	minus	131	43CT3TCCA45TC6	1	-	1:0	GGACACTGTGGTTAGGACAAAATGGCAACC	-	-	93	162
A00554:20:HCTLLDRXX:2:2114:24894:2895	RatNor_3_chr6_IGHV8-18x01_Rattusnorvegicus_BN_Sprague-Dawley_P_V-REGION_725565nn725865_301nt_1_____301_0_301___	96.0396	0	0	0	1	101	93	193	0	99	81	plus	plus	131	6AG45GTAG3GA43	1	-	1:0	-	GGACACTGTGGTTAGGACAAAATGGCAACC	-	193	162
A00554:20:HCTLLDRXX:2:2115:5213:4946	RatNor_3_chr6_IGHV8-18x01_Rattusnorvegicus_BN_Sprague-Dawley_P_V-REGION_725565nn725865_301nt_1_____301_0_301___	93.3333	0	0	0	1	120	190	71	0	99	80	plus	minus	131	40CTCG2TCCA45TC6GC11CG4GT4	1	-	1:0	-	CCTAGTTTTTC	-	71	160
A00554:20:HCTLLDRXX:2:2115:5213:4946	RatNor_3_chr6_IGHV8-18x01_Rattusnorvegicus_BN_Sprague-Dawley_P_V-REGION_725565nn725865_301nt_1_____301_0_301___	93.3333	0	0	0	12	131	71	190	0	99	80	plus	plus	131	4CA4GC11CG6AG45GTAG2GCGA40	1	-	1:0	CCTAGTTTTTC	-	-	190	160
A00554:20:HCTLLDRXX:2:2115:6289:7686	RatNor_3_chr6_IGHV8-18x01_Rattusnorvegicus_BN_Sprague-Dawley_P_V-REGION_725565nn725865_301nt_1_____301_0_301___	94.1667	0	0	0	1	120	190	71	0	99	85	plus	minus	140	40CT3TCCA45TC6GC11CG4GT4	1	-	1:1	-	CCTAGTTTTTCTTCTATTAG	-	71	170
A00554:20:HCTLLDRXX:2:2115:6289:7686	RatNor_3_chr6_IGHV8-18x01_Rattusnorvegicus_BN_Sprague-Dawley_P_V-REGION_725565nn725865_301nt_1_____301_0_301___	94.1667	0	0	0	21	140	71	190	0	99	85	plus	plus	140	4CA4GC11CG6AG45GTAG3GA40	1	-	1:1	CCTAGTTTTTCTTCTATTAG	-	-	190	170
A00554:20:HCTLLDRXX:2:2115:23014:13667	RatNor_3_chr6_IGHV8-18x01_Rattusnorvegicus_BN_Sprague-Dawley_P_V-REGION_725565nn725865_301nt_1_____301_0_301___	94.0678	0	0	0	17	134	193	76	0	99	83	plus	minus	134	43CT3TCCA45TC6GC2TC8CG4	1	-	1:0	GGACACTGTGGTTAGG	-	-	76	166
A00554:20:HCTLLDRXX:2:2115:23014:13667	RatNor_3_chr6_IGHV8-18x01_Rattusnorvegicus_BN_Sprague-Dawley_P_V-REGION_725565nn725865_301nt_1_____301_0_301___	94.0678	0	0	0	1	118	76	193	0	99	83	plus	plus	134	4GC8AG2CG6AG45GTAG3GA43	1	-	1:0	-	GGACACTGTGGTTAGG	-	193	166
A00554:20:HCTLLDRXX:2:2115:6858:26960	RatNor_3_chr6_IGHV8-18x01_Rattusnorvegicus_BN_Sprague-Dawley_P_V-REGION_725565nn725865_301nt_1_____301_0_301___	96.8085	0	0	0	4	97	100	193	0	99	79	plus	plus	105	45GTAG3GA43	1	-	1:0	TTC	GGACACTG	-	193	150
A00554:20:HCTLLDRXX:2:2115:6858:26960	RatNor_3_chr6_IGHV8-18x01_Rattusnorvegicus_BN_Sprague-Dawley_P_V-REGION_725565nn725865_301nt_1_____301_0_301___	95.6044	0	0	0	9	99	193	103	0	99	71	plus	minus	105	39AT3CT3TCCA42	1	-	1:0	GGACACTG	ATTTTC	-	100	150
A00554:20:HCTLLDRXX:2:2115:31033:27618	RatNor_3_chr6_IGHV8-18x01_Rattusnorvegicus_BN_Sprague-Dawley_P_V-REGION_725565nn725865_301nt_1_____301_0_301___	95.7447	0	0	0	30	123	193	100	0	99	74	plus	minus	123	38CT4CT3TCCA45	1	-	1:1	GGACACTGTGGTTAGGACAAAACGGCAAC	-	-	100	148
A00554:20:HCTLLDRXX:2:2115:31033:27618	RatNor_3_chr6_IGHV8-18x01_Rattusnorvegicus_BN_Sprague-Dawley_P_V-REGION_725565nn725865_301nt_1_____301_0_301___	95.7447	0	0	0	1	94	100	193	0	99	74	plus	plus	123	45GTAG3GA4GA38	1	-	1:1	-	GGACACTGTGGTTAGGACAAAACGGCAAC	-	193	148
A00554:20:HCTLLDRXX:2:2115:22571:29246	RatNor_3_chr6_IGHV8-18x01_Rattusnorvegicus_BN_Sprague-Dawley_P_V-REGION_725565nn725865_301nt_1_____301_0_301___	93.8462	0	0	0	21	150	190	61	0	99	90	plus	minus	150	40CT3TCCA52GC10TC5GT4CT4TA4	1	-	1:2	TAAGGACACTGTGGTTAGGA	-	-	61	180
A00554:20:HCTLLDRXX:2:2115:22571:29246	RatNor_3_chr6_IGHV8-18x01_Rattusnorvegicus_BN_Sprague-Dawley_P_V-REGION_725565nn725865_301nt_1_____301_0_301___	93.8462	0	0	0	1	130	61	190	0	99	90	plus	plus	150	4AT4GA4CA5AG10CG52GTAG3GA40	1	-	1:2	-	TAAGGACACTGTGGTTAGGA	-	190	180
A00554:20:HCTLLDRXX:2:2115:12518:24205	RatNor_3_chr6_IGHV8-18x01_Rattusnorvegicus_BN_Sprague-Dawley_P_V-REGION_725565nn725865_301nt_1_____301_0_301___	93.2642	0	0	0	17	209	193	1	0	99	128	plus	minus	251	43CT3TCCA52GC16GT4CTTC3TA24TACTTG10GA12CT13	1	-	1:0	GGACACTGTTGTTAGG	GCTTTGTACAGGGTGATAAGCATGGATCAA	-	-	128
A00554:20:HCTLLDRXX:2:2118:13033:9439	RatNor_3_chr6_IGHV8-18x01_Rattusnorvegicus_BN_Sprague-Dawley_P_V-REGION_725565nn725865_301nt_1_____301_0_301___	95.5752	0	0	0	19	131	193	81	0	99	88	plus	minus	133	43CT3TCCA45TC6GC11	1	-	1:0	GGACACGGTGGTTAGGAC	CA	-	81	176
A00554:20:HCTLLDRXX:2:2118:13033:9439	RatNor_3_chr6_IGHV8-18x01_Rattusnorvegicus_BN_Sprague-Dawley_P_V-REGION_725565nn725865_301nt_1_____301_0_301___	95.5752	0	0	0	3	115	81	193	0	99	88	plus	plus	133	11CG6AG45GTAG3GA43	1	-	1:0	CA	GGACACGGTGGTTAGGAC	-	193	176
A00554:20:HCTLLDRXX:2:2118:10520:1548	RatNor_3_chr6_IGHV8-18x01_Rattusnorvegicus_BN_Sprague-Dawley_P_V-REGION_725565nn725865_301nt_1_____301_0_301___	94.3089	0	0	0	3	125	193	71	0	99	88	plus	minus	137	43CT3TCCA45TC6GC11CG4GT4	1	-	1:0	GG	CCTAGTTTTTCT	-	71	176
A00554:20:HCTLLDRXX:2:2118:10520:1548	RatNor_3_chr6_IGHV8-18x01_Rattusnorvegicus_BN_Sprague-Dawley_P_V-REGION_725565nn725865_301nt_1_____301_0_301___	94.3089	0	0	0	13	135	71	193	0	99	88	plus	plus	137	4CA4GC11CG6AG45GTAG3GA43	1	-	1:0	CCTAGTTTTTCT	GG	-	193	176
A00554:20:HCTLLDRXX:2:2118:7111:15843	RatNor_3_chr6_IGHV8-18x01_Rattusnorvegicus_BN_Sprague-Dawley_P_V-REGION_725565nn725865_301nt_1_____301_0_301___	96	0	0	0	1	75	174	100	0	99	60	plus	minus	98	24CT3TCCA45	1	-	1:0	-	TTCCGGTGTCCATGTGTTCCAGA	-	100	120
A00554:20:HCTLLDRXX:2:2118:7111:15843	RatNor_3_chr6_IGHV8-18x01_Rattusnorvegicus_BN_Sprague-Dawley_P_V-REGION_725565nn725865_301nt_1_____301_0_301___	96	0	0	0	24	98	100	174	0	99	60	plus	plus	98	45GTAG3GA24	1	-	1:0	TTCCGGTGTCCATGTGTTCCAGA	-	-	174	120
A00554:20:HCTLLDRXX:2:2118:6614:18239	RatNor_3_chr6_IGHV8-18x01_Rattusnorvegicus_BN_Sprague-Dawley_P_V-REGION_725565nn725865_301nt_1_____301_0_301___	94.6903	0	0	0	19	131	193	81	0	99	83	plus	minus	135	43CT3TCCA34AC10TC6GC11	1	-	1:1	GGACACTGTGGTTAGGAC	CAGA	-	81	171
A00554:20:HCTLLDRXX:2:2118:6614:18239	RatNor_3_chr6_IGHV8-18x01_Rattusnorvegicus_BN_Sprague-Dawley_P_V-REGION_725565nn725865_301nt_1_____301_0_301___	95.5752	0	0	0	5	117	81	193	0	99	88	plus	plus	135	11CG6AG45GTAG3GA43	1	-	1:1	CAGA	GGACACTGTGGTTAGGAC	-	193	171
A00554:20:HCTLLDRXX:2:2119:10583:25081	RatNor_3_chr6_IGHV8-18x01_Rattusnorvegicus_BN_Sprague-Dawley_P_V-REGION_725565nn725865_301nt_1_____301_0_301___	94.6903	0	0	0	3	115	193	81	0	99	83	plus	minus	119	43CT3TCCA6AT38TC6GC11	1	-	1:0	GG	CAGA	-	81	171
A00554:20:HCTLLDRXX:2:2119:10583:25081	RatNor_3_chr6_IGHV8-18x01_Rattusnorvegicus_BN_Sprague-Dawley_P_V-REGION_725565nn725865_301nt_1_____301_0_301___	95.5752	0	0	0	5	117	81	193	0	99	88	plus	plus	119	11CG6AG45GTAG3GA43	1	-	1:0	CAGA	GG	-	193	171
A00554:20:HCTLLDRXX:2:2120:28131:14512	RatNor_3_chr6_IGHV7-16x01_Rattusnorvegicus_BN_Sprague-Dawley_P_V-REGION_1306379nn1306684_306nt_1_____306_0_306__rev-compl_	97.3822	0	0	0	31	221	305	115	0	99	166	plus	minus	221	43GA49GA2GA69AG7TC16	1	-	1:0	AGGCACAACGTAGACGGTAGTGTGAGCCCC	-	-	115	332
A00554:20:HCTLLDRXX:2:2120:28131:14512	RatNor_3_chr6_IGHV7-16x01_Rattusnorvegicus_BN_Sprague-Dawley_P_V-REGION_1306379nn1306684_306nt_1_____306_0_306__rev-compl_	97.3822	0	0	0	1	191	115	305	0	99	166	plus	plus	221	16AG7TC69CT2CT49CT43	1	-	1:0	-	AGGCACAACGTAGACGGTAGTGTGAGCCCC	-	305	332
A00554:20:HCTLLDRXX:2:2120:28067:27148	RatNor_3_chr6_IGHV8-18x01_Rattusnorvegicus_BN_Sprague-Dawley_P_V-REGION_725565nn725865_301nt_1_____301_0_301___	96.4286	0	0	0	28	111	193	110	0	99	69	plus	minus	111	43CT3TCCA35	1	-	1:0	GGACACTGTGGTTAGGACAAAACGGCG	-	-	110	138
A00554:20:HCTLLDRXX:2:2120:28067:27148	RatNor_3_chr6_IGHV8-18x01_Rattusnorvegicus_BN_Sprague-Dawley_P_V-REGION_725565nn725865_301nt_1_____301_0_301___	96.4286	0	0	0	1	84	110	193	0	99	69	plus	plus	111	35GTAG3GA43	1	-	1:0	-	GGACACTGTGGTTAGGACAAAACGGCG	-	193	138
A00554:20:HCTLLDRXX:2:2120:15148:32142	RatNor_3_chr6_IGHV8-18x01_Rattusnorvegicus_BN_Sprague-Dawley_P_V-REGION_725565nn725865_301nt_1_____301_0_301___	94.9153	0	0	0	1	118	76	193	0	99	88	plus	plus	144	4GC11CG6AG45GTAG3TA43	1	-	1:0	-	GGACACTGTGGTTAGGACAAAACGGC	-	193	176
A00554:20:HCTLLDRXX:2:2120:15148:32142	RatNor_3_chr6_IGHV8-18x01_Rattusnorvegicus_BN_Sprague-Dawley_P_V-REGION_725565nn725865_301nt_1_____301_0_301___	94.9153	0	0	0	27	144	193	76	0	99	88	plus	minus	144	43AT3TCCA45TC6GC11CG4	1	-	1:0	GGACACTGTGGTTAGGACAAAACGGC	-	-	76	176
A00554:20:HCTLLDRXX:2:2121:21775:15374	RatNor_3_chr6_IGHV8-18x01_Rattusnorvegicus_BN_Sprague-Dawley_P_V-REGION_725565nn725865_301nt_1_____301_0_301___	92.5	0	0	0	1	160	19	178	0	99	100	plus	plus	160	8CT10AC1AT24AT4GA1CA7TC11CG25TC8TC17GTAG32	1	-	1:0	-	-	-	-	100
A00554:20:HCTLLDRXX:2:2121:2338:34601	RatNor_3_chr6_IGHV8-18x01_Rattusnorvegicus_BN_Sprague-Dawley_P_V-REGION_725565nn725865_301nt_1_____301_0_301___	95.2703	0	0	0	1	148	188	41	0	99	113	plus	minus	156	11AT30TCCA52GC16GT4CT4TA24	1	-	1:0	-	TCTGGTTT	-	41	226
A00554:20:HCTLLDRXX:2:2121:2338:34601	RatNor_3_chr6_IGHV8-18x01_Rattusnorvegicus_BN_Sprague-Dawley_P_V-REGION_725565nn725865_301nt_1_____301_0_301___	95.2703	0	0	0	9	156	41	188	0	99	113	plus	plus	156	24AT4GA4CA16CG52GTAG30TA11	1	-	1:0	TCTGGTTT	-	-	188	226
A00554:20:HCTLLDRXX:2:2121:2013:29089	RatNor_3_chr6_IGHV8-18x01_Rattusnorvegicus_BN_Sprague-Dawley_P_V-REGION_725565nn725865_301nt_1_____301_0_301___	94.7368	0	0	0	1	95	99	193	0	99	70	plus	plus	118	29AT11TA4GTAG3GA43	1	-	1:0	-	GGACACTCTTGTTAGGATAAAAT	-	-	70
A00554:20:HCTLLDRXX:2:2122:4553:5306	RatNor_3_chr6_IGHV8-18x01_Rattusnorvegicus_BN_Sprague-Dawley_P_V-REGION_725565nn725865_301nt_1_____301_0_301___	94.1176	0	0	0	1	119	189	71	0	99	84	plus	minus	130	39CT3TCCA45TC6GC11CG4GT4	1	-	1:0	-	CCTAGTTTTTC	-	71	168
A00554:20:HCTLLDRXX:2:2122:4553:5306	RatNor_3_chr6_IGHV8-18x01_Rattusnorvegicus_BN_Sprague-Dawley_P_V-REGION_725565nn725865_301nt_1_____301_0_301___	94.1176	0	0	0	12	130	71	189	0	99	84	plus	plus	130	4CA4GC11CG6AG45GTAG3GA39	1	-	1:0	CCTAGTTTTTC	-	-	189	168
A00554:20:HCTLLDRXX:2:2122:26015:23563	RatNor_3_chr6_IGHV8-18x01_Rattusnorvegicus_BN_Sprague-Dawley_P_V-REGION_725565nn725865_301nt_1_____301_0_301___	94.1176	0	0	0	1	119	189	71	0	99	84	plus	minus	123	39CTAG2TCCA16CA35GC16GT4	1	-	1:0	-	ACCA	-	71	168
A00554:20:HCTLLDRXX:2:2122:26015:23563	RatNor_3_chr6_IGHV8-18x01_Rattusnorvegicus_BN_Sprague-Dawley_P_V-REGION_725565nn725865_301nt_1_____301_0_301___	94.1176	0	0	0	5	123	71	189	0	99	84	plus	plus	123	4CA16CG35GT16GTAG2TCGA39	1	-	1:0	ACCA	-	-	189	168
A00554:20:HCTLLDRXX:2:2123:1362:23390	RatNor_3_chr6_IGHV8-18x01_Rattusnorvegicus_BN_Sprague-Dawley_P_V-REGION_725565nn725865_301nt_1_____301_0_301___	93.913	0	0	0	1	115	190	76	0	99	80	plus	minus	131	40CT3TCCA14CT30TC6GC11CG4	1	-	1:0	-	GTTTCCCTAGTTTTTC	-	76	160
A00554:20:HCTLLDRXX:2:2123:1362:23390	RatNor_3_chr6_IGHV8-18x01_Rattusnorvegicus_BN_Sprague-Dawley_P_V-REGION_725565nn725865_301nt_1_____301_0_301___	93.913	0	0	0	17	131	76	190	0	99	80	plus	plus	131	4GC11CG6AG30GA14GTAG3GA40	1	-	1:0	GTTTCCCTAGTTTTTC	-	-	190	160
A00554:20:HCTLLDRXX:2:2124:9444:15405	RatNor_3_chr6_IGHV8-18x01_Rattusnorvegicus_BN_Sprague-Dawley_P_V-REGION_725565nn725865_301nt_1_____301_0_301___	96.8085	0	0	0	28	121	193	100	0	99	79	plus	minus	124	43CT3TCCA45	1	-	1:0	GGACACTGTGGTTAGGACAAAACGGCA	TTC	-	100	158
A00554:20:HCTLLDRXX:2:2124:9444:15405	RatNor_3_chr6_IGHV8-18x01_Rattusnorvegicus_BN_Sprague-Dawley_P_V-REGION_725565nn725865_301nt_1_____301_0_301___	96.8085	0	0	0	4	97	100	193	0	99	79	plus	plus	124	45GTAG3GA43	1	-	1:0	TTC	GGACACTGTGGTTAGGACAAAACGGCA	-	193	158
A00554:20:HCTLLDRXX:2:2125:22372:6668	RatNor_3_chr6_IGHV8-18x01_Rattusnorvegicus_BN_Sprague-Dawley_P_V-REGION_725565nn725865_301nt_1_____301_0_301___	96.5517	0	0	0	28	114	193	107	0	99	72	plus	minus	114	43CT3TCCA38	1	-	1:0	GGACACTGTGGTTAGGACAAAACGGCA	-	-	-	72
A00554:20:HCTLLDRXX:2:2125:15835:22561	RatNor_3_chr6_IGHV8-18x01_Rattusnorvegicus_BN_Sprague-Dawley_P_V-REGION_725565nn725865_301nt_1_____301_0_301___	94.0678	0	0	0	19	136	193	76	0	99	83	plus	minus	136	43CT3TCCA13GA31TC6GC11CG4	1	-	1:0	GGACACTGTGGTTAGGAC	-	-	76	166
A00554:20:HCTLLDRXX:2:2125:15835:22561	RatNor_3_chr6_IGHV8-18x01_Rattusnorvegicus_BN_Sprague-Dawley_P_V-REGION_725565nn725865_301nt_1_____301_0_301___	94.0678	0	0	0	1	118	76	193	0	99	83	plus	plus	136	4GC11CG6AG31CT13GTAG3GA43	1	-	1:0	-	GGACACTGTGGTTAGGAC	-	193	166
A00554:20:HCTLLDRXX:2:2126:25825:12837	RatNor_3_chr6_IGHV8-18x01_Rattusnorvegicus_BN_Sprague-Dawley_P_V-REGION_725565nn725865_301nt_1_____301_0_301___	96.1538	0	0	0	6	109	144	41	0	99	84	plus	minus	138	52GC16GT4CT4TA24	1	-	1:0	GAATC	TCTGGTTTGATCCACTTGGACTTAAGTTT	-	41	168
A00554:20:HCTLLDRXX:2:2126:25825:12837	RatNor_3_chr6_IGHV8-18x01_Rattusnorvegicus_BN_Sprague-Dawley_P_V-REGION_725565nn725865_301nt_1_____301_0_301___	96.1538	0	0	0	30	133	41	144	0	99	84	plus	plus	138	24AT4GA4CA16CG52	1	-	1:0	TCTGGTTTGATCCACTTGGACTTAAGTTT	GAATC	-	144	168
A00554:20:HCTLLDRXX:2:2126:25165:20337	RatNor_3_chr6_IGHV8-18x01_Rattusnorvegicus_BN_Sprague-Dawley_P_V-REGION_725565nn725865_301nt_1_____301_0_301___	94.2308	0	0	0	9	112	144	41	0	99	74	plus	minus	113	52GC10TC11ACAC2TA4AC19	1	-	1:0	GAATCGAC	T	-	41	153
A00554:20:HCTLLDRXX:2:2126:25165:20337	RatNor_3_chr6_IGHV8-18x01_Rattusnorvegicus_BN_Sprague-Dawley_P_V-REGION_725565nn725865_301nt_1_____301_0_301___	95.1923	0	0	0	2	105	41	144	0	99	79	plus	plus	113	24AT2TG12AG10CG28AC23	1	-	1:0	T	GAATCGAC	-	144	153
A00554:20:HCTLLDRXX:2:2126:18249:25269	RatNor_3_chr6_IGHV8-18x01_Rattusnorvegicus_BN_Sprague-Dawley_P_V-REGION_725565nn725865_301nt_1_____301_0_301___	93.3962	0	0	0	3	108	176	71	0	99	71	plus	minus	117	26CT3TCCA45TC6GC11CG4GT4	1	-	1:0	TG	CCTAGTTTT	-	71	142
A00554:20:HCTLLDRXX:2:2126:18249:25269	RatNor_3_chr6_IGHV8-18x01_Rattusnorvegicus_BN_Sprague-Dawley_P_V-REGION_725565nn725865_301nt_1_____301_0_301___	93.3962	0	0	0	10	115	71	176	0	99	71	plus	plus	117	4CA4GC11CG6AG45GTAG3GA26	1	-	1:0	CCTAGTTTT	AG	-	176	142
A00554:20:HCTLLDRXX:2:2127:30843:15922	RatNor_3_chr6_IGHV8-18x01_Rattusnorvegicus_BN_Sprague-Dawley_P_V-REGION_725565nn725865_301nt_1_____301_0_301___	94.6903	0	0	0	19	131	193	81	0	99	83	plus	minus	132	32GA10CT3TCCA45TC6GC11	1	-	1:0	GGACACTGTGGTTAGGAC	C	-	81	166
A00554:20:HCTLLDRXX:2:2127:30843:15922	RatNor_3_chr6_IGHV8-18x01_Rattusnorvegicus_BN_Sprague-Dawley_P_V-REGION_725565nn725865_301nt_1_____301_0_301___	94.6903	0	0	0	2	114	81	193	0	99	83	plus	plus	132	11CG6AG45GTAG3GA10CT32	1	-	1:0	C	GGACACTGTGGTTAGGAC	-	193	166
A00554:20:HCTLLDRXX:2:2127:12192:22514	RatNor_3_chr6_IGHV8-18x01_Rattusnorvegicus_BN_Sprague-Dawley_P_V-REGION_725565nn725865_301nt_1_____301_0_301___	94.3089	0	0	0	7	129	71	193	0	99	88	plus	plus	140	4CA4GC11CG6AG45GTAG3GA43	1	-	1:0	CCTAGT	GGACACTGTGG	-	-	88
A00554:20:HCTLLDRXX:2:2128:11306:10269	RatNor_3_chr6_IGHV8-18x01_Rattusnorvegicus_BN_Sprague-Dawley_P_V-REGION_725565nn725865_301nt_1_____301_0_301___	94.3925	0	0	0	17	123	193	87	0	99	77	plus	minus	123	43CT3TCCA13GA31TC6GC5	1	-	1:0	GGACACTGTGGTTAGG	-	-	-	77
A00554:20:HCTLLDRXX:2:2128:24433:24518	RatNor_3_chr6_IGHV8-18x01_Rattusnorvegicus_BN_Sprague-Dawley_P_V-REGION_725565nn725865_301nt_1_____301_0_301___	94.3089	0	0	0	5	127	193	71	0	99	88	plus	minus	146	43CT3TCCA45TC6GC11CG4GT4	1	-	1:0	GGAC	CCTAGTTTTTCTTCTATTA	-	71	176
A00554:20:HCTLLDRXX:2:2128:24433:24518	RatNor_3_chr6_IGHV8-18x01_Rattusnorvegicus_BN_Sprague-Dawley_P_V-REGION_725565nn725865_301nt_1_____301_0_301___	94.3089	0	0	0	20	142	71	193	0	99	88	plus	plus	146	4CA4GC11CG6AG45GTAG3GA43	1	-	1:0	CCTAGTTTTTCTTCTATTA	GGAC	-	193	176
A00554:20:HCTLLDRXX:2:2128:2356:14747	RatNor_3_chr6_IGHV8-18x01_Rattusnorvegicus_BN_Sprague-Dawley_P_V-REGION_725565nn725865_301nt_1_____301_0_301___	92.5676	0	0	0	5	152	192	45	0	99	93	plus	minus	152	39GT2CT3TCCA52GC16GT2GT1CT1TC1GCTA20	1	-	1:0	GGAC	-	-	45	186
A00554:20:HCTLLDRXX:2:2128:2356:14747	RatNor_3_chr6_IGHV8-18x01_Rattusnorvegicus_BN_Sprague-Dawley_P_V-REGION_725565nn725865_301nt_1_____301_0_301___	92.5676	0	0	0	1	148	45	192	0	99	93	plus	plus	152	20ATCG1AG1GA1CA2CA16CG52GTAG3GA2CA39	1	-	1:0	-	GGAC	-	192	186
A00554:20:HCTLLDRXX:2:2128:8422:15013	RatNor_3_chr6_IGHV8-18x01_Rattusnorvegicus_BN_Sprague-Dawley_P_V-REGION_725565nn725865_301nt_1_____301_0_301___	93.8462	0	0	0	21	150	190	61	0	99	90	plus	minus	150	40CT3TCCA52GC10TC5GT4CT4TA4	1	-	1:1	TAAGGACACTGTGGTTAGGA	-	-	61	180
A00554:20:HCTLLDRXX:2:2128:8422:15013	RatNor_3_chr6_IGHV8-18x01_Rattusnorvegicus_BN_Sprague-Dawley_P_V-REGION_725565nn725865_301nt_1_____301_0_301___	93.8462	0	0	0	1	130	61	190	0	99	90	plus	plus	150	4AT4GA4CA5AG10CG52GTAG3GA40	1	-	1:1	-	TAAGGACACTGTGGTTAGGA	-	190	180
A00554:20:HCTLLDRXX:2:2128:31114:15734	RatNor_3_chr6_IGHV8-18x01_Rattusnorvegicus_BN_Sprague-Dawley_P_V-REGION_725565nn725865_301nt_1_____301_0_301___	94.5652	0	0	0	2	93	190	99	0	99	67	plus	minus	100	40CT3TCCA15GA25AT4	1	-	1:2	G	CCCTGTG	-	99	134
A00554:20:HCTLLDRXX:2:2128:31114:15734	RatNor_3_chr6_IGHV8-18x01_Rattusnorvegicus_BN_Sprague-Dawley_P_V-REGION_725565nn725865_301nt_1_____301_0_301___	94.5652	0	0	0	8	99	99	190	0	99	67	plus	plus	100	4TA25CT15GTAG3GA40	1	-	1:2	CCCTGTG	G	-	190	134
A00554:20:HCTLLDRXX:2:2129:14968:32080	RatNor_3_chr6_IGHV8-18x01_Rattusnorvegicus_BN_Sprague-Dawley_P_V-REGION_725565nn725865_301nt_1_____301_0_301___	94.9153	0	0	0	13	130	193	76	0	99	88	plus	minus	132	43CT3TCCA45TC6GC11CG4	1	-	1:0	GGACACGGTGGT	GC	-	76	176
A00554:20:HCTLLDRXX:2:2129:14968:32080	RatNor_3_chr6_IGHV8-18x01_Rattusnorvegicus_BN_Sprague-Dawley_P_V-REGION_725565nn725865_301nt_1_____301_0_301___	94.9153	0	0	0	3	120	76	193	0	99	88	plus	plus	132	4GC11CG6AG45GTAG3GA43	1	-	1:0	GC	GGACACGGGGGT	-	193	176
A00554:20:HCTLLDRXX:2:2129:31340:33317	RatNor_3_chr6_IGHV8-18x01_Rattusnorvegicus_BN_Sprague-Dawley_P_V-REGION_725565nn725865_301nt_1_____301_0_301___	95.5752	0	0	0	2	114	193	81	0	99	88	plus	minus	114	43CT3TCCA45TC6GC11	1	-	1:1	G	-	-	81	176
A00554:20:HCTLLDRXX:2:2129:31340:33317	RatNor_3_chr6_IGHV8-18x01_Rattusnorvegicus_BN_Sprague-Dawley_P_V-REGION_725565nn725865_301nt_1_____301_0_301___	95.5752	0	0	0	1	113	81	193	0	99	88	plus	plus	114	11CG6AG45GTAG3GA43	1	-	1:1	-	G	-	193	176
A00554:20:HCTLLDRXX:2:2129:31340:33599	RatNor_3_chr6_IGHV8-18x01_Rattusnorvegicus_BN_Sprague-Dawley_P_V-REGION_725565nn725865_301nt_1_____301_0_301___	95.5752	0	0	0	2	114	193	81	0	99	88	plus	minus	114	43CT3TCCA45TC6GC11	1	-	1:2	G	-	-	81	176
A00554:20:HCTLLDRXX:2:2129:31340:33599	RatNor_3_chr6_IGHV8-18x01_Rattusnorvegicus_BN_Sprague-Dawley_P_V-REGION_725565nn725865_301nt_1_____301_0_301___	95.5752	0	0	0	1	113	81	193	0	99	88	plus	plus	114	11CG6AG45GTAG3GA43	1	-	1:2	-	G	-	193	176
A00554:20:HCTLLDRXX:2:2130:24786:6746	RatNor_3_chr6_IGHV8-18x01_Rattusnorvegicus_BN_Sprague-Dawley_P_V-REGION_725565nn725865_301nt_1_____301_0_301___	92.5373	0	0	0	1	134	60	193	0	99	84	plus	plus	135	5AT4GA4CA16CG6AG17CA27GTAG3GA23TC19	1	-	1:0	-	G	-	-	84
A00554:20:HCTLLDRXX:2:2129:3604:22106	RatNor_3_chr6_IGHV8-18x01_Rattusnorvegicus_BN_Sprague-Dawley_P_V-REGION_725565nn725865_301nt_1_____301_0_301___	100	0	0	0	21	67	193	147	0	99	47	plus	minus	75	47	1	-	1:0	GGACACTGTGGTTAGGACAG	TCTTGATC	-	147	94
A00554:20:HCTLLDRXX:2:2129:3604:22106	RatNor_3_chr6_IGHV8-18x01_Rattusnorvegicus_BN_Sprague-Dawley_P_V-REGION_725565nn725865_301nt_1_____301_0_301___	100	0	0	0	9	55	147	193	0	99	47	plus	plus	75	47	1	-	1:0	TCTTGATC	GGACACTGTGGTTAGGACAG	-	193	94
A00554:20:HCTLLDRXX:2:2129:3640:22138	RatNor_3_chr6_IGHV8-18x01_Rattusnorvegicus_BN_Sprague-Dawley_P_V-REGION_725565nn725865_301nt_1_____301_0_301___	100	0	0	0	21	67	193	147	0	99	47	plus	minus	75	47	1	-	1:1	GGACACTGTGGTTAGGACAG	TCTTGATC	-	147	94
A00554:20:HCTLLDRXX:2:2129:3640:22138	RatNor_3_chr6_IGHV8-18x01_Rattusnorvegicus_BN_Sprague-Dawley_P_V-REGION_725565nn725865_301nt_1_____301_0_301___	100	0	0	0	9	55	147	193	0	99	47	plus	plus	75	47	1	-	1:1	TCTTGATC	GGACACTGTGGTTAGGACAG	-	193	94
A00554:20:HCTLLDRXX:2:2130:8910:16642	RatNor_3_chr6_IGHV8-18x01_Rattusnorvegicus_BN_Sprague-Dawley_P_V-REGION_725565nn725865_301nt_1_____301_0_301___	92.7461	0	0	0	27	219	193	1	0	99	123	plus	minus	250	43CT3TCCA40GA11GC11AG9CT4TA24TACTTG10GA12CT1GA11	1	-	1:0	GGACACTGTGGTTAGGACAAAACGGC	GCTTGAGACAAGTTAATCTTATGTAGCCTC	-	-	123
A00554:20:HCTLLDRXX:2:2130:7780:21418	RatNor_3_chr6_IGHV8-18x01_Rattusnorvegicus_BN_Sprague-Dawley_P_V-REGION_725565nn725865_301nt_1_____301_0_301___	95.1923	0	0	0	1	104	86	189	0	99	79	plus	plus	131	6CG6AG31CT13GTAG43	1	-	1:0	-	AAAAGGACACTGTTGTTAGGACAAAAC	-	-	79
A00554:20:HCTLLDRXX:2:2130:17626:23500	RatNor_3_chr6_IGHV8-18x01_Rattusnorvegicus_BN_Sprague-Dawley_P_V-REGION_725565nn725865_301nt_1_____301_0_301___	95.1923	0	0	0	7	110	41	144	0	99	79	plus	plus	118	24AT4GA5GA6TA8CG52	1	-	1:1	TCTGAT	GAATGGAC	-	144	158
A00554:20:HCTLLDRXX:2:2130:17626:23500	RatNor_3_chr6_IGHV8-18x01_Rattusnorvegicus_BN_Sprague-Dawley_P_V-REGION_725565nn725865_301nt_1_____301_0_301___	95.1923	0	0	0	9	112	144	41	0	99	79	plus	minus	118	52GC8AT6CT5CT4TA24	1	-	1:1	GAATGGAC	TCTGAT	-	41	158
A00554:20:HCTLLDRXX:2:2130:7229:20870	RatNor_3_chr6_IGHV8-18x01_Rattusnorvegicus_BN_Sprague-Dawley_P_V-REGION_725565nn725865_301nt_1_____301_0_301___	95.3704	0	0	0	1	108	86	193	0	99	83	plus	plus	131	6CG6AG31CT13GTAG47	1	-	1:0	-	GGACACTGTTGTTAGGACAAAAC	-	193	166
A00554:20:HCTLLDRXX:2:2130:7229:20870	RatNor_3_chr6_IGHV8-18x01_Rattusnorvegicus_BN_Sprague-Dawley_P_V-REGION_725565nn725865_301nt_1_____301_0_301___	95.3704	0	0	0	24	131	193	86	0	99	83	plus	minus	131	47TCCA13GA31TC6GC6	1	-	1:0	GGACACTGTTGTTAGGACAAAAC	-	-	86	166
A00554:20:HCTLLDRXX:2:2130:10854:26303	RatNor_3_chr6_IGHV8-18x01_Rattusnorvegicus_BN_Sprague-Dawley_P_V-REGION_725565nn725865_301nt_1_____301_0_301___	94.0678	0	0	0	1	118	188	71	0	99	83	plus	minus	130	38CT3TCCA45TC6GC11CG4GT4	1	-	1:0	-	CCTAGTTTTTCT	-	71	166
A00554:20:HCTLLDRXX:2:2130:10854:26303	RatNor_3_chr6_IGHV8-18x01_Rattusnorvegicus_BN_Sprague-Dawley_P_V-REGION_725565nn725865_301nt_1_____301_0_301___	94.0678	0	0	0	13	130	71	188	0	99	83	plus	plus	130	4CA4GC11CG6AG45GTAG3GA38	1	-	1:0	CCTAGTTTTTCT	-	-	188	166
A00554:20:HCTLLDRXX:2:2130:4517:34272	RatNor_3_chr6_IGHV8-18x01_Rattusnorvegicus_BN_Sprague-Dawley_P_V-REGION_725565nn725865_301nt_1_____301_0_301___	95.5752	0	0	0	19	131	193	81	0	99	88	plus	minus	134	43CT3TCCA45TC6GC11	1	-	1:0	GGACACTGTGGTTAGGAC	CAG	-	81	176
A00554:20:HCTLLDRXX:2:2130:4517:34272	RatNor_3_chr6_IGHV8-18x01_Rattusnorvegicus_BN_Sprague-Dawley_P_V-REGION_725565nn725865_301nt_1_____301_0_301___	95.5752	0	0	0	4	116	81	193	0	99	88	plus	plus	134	11CG6AG45GTAG3GA43	1	-	1:0	CAG	GGACACTGTGGTTAGGAC	-	193	176
A00554:20:HCTLLDRXX:2:2131:30309:28933	RatNor_3_chr6_IGHV8-18x01_Rattusnorvegicus_BN_Sprague-Dawley_P_V-REGION_725565nn725865_301nt_1_____301_0_301___	96.8085	0	0	0	19	112	193	100	0	99	79	plus	minus	116	43CT3TCCA45	1	-	1:0	GGACACTGTGGTTAGGAC	TTCC	-	100	158
A00554:20:HCTLLDRXX:2:2131:30309:28933	RatNor_3_chr6_IGHV8-18x01_Rattusnorvegicus_BN_Sprague-Dawley_P_V-REGION_725565nn725865_301nt_1_____301_0_301___	96.8085	0	0	0	5	98	100	193	0	99	79	plus	plus	116	45GTAG3GA43	1	-	1:0	TTCC	GGACACTGTGGTTAGGAC	-	193	158
A00554:20:HCTLLDRXX:2:2131:25952:29246	RatNor_3_chr6_IGHV8-18x01_Rattusnorvegicus_BN_Sprague-Dawley_P_V-REGION_725565nn725865_301nt_1_____301_0_301___	94.1176	0	0	0	1	119	189	71	0	99	84	plus	minus	138	39CT3TCCA45TC6GC11CG4GT4	1	-	1:1	-	CCTAGTTTTTCTTCTATTA	-	71	168
A00554:20:HCTLLDRXX:2:2131:25952:29246	RatNor_3_chr6_IGHV8-18x01_Rattusnorvegicus_BN_Sprague-Dawley_P_V-REGION_725565nn725865_301nt_1_____301_0_301___	94.1176	0	0	0	20	138	71	189	0	99	84	plus	plus	138	4CA4GC11CG6AG45GTAG3GA39	1	-	1:1	CCTAGTTTTTCTTCTATTA	-	-	189	168
A00554:20:HCTLLDRXX:2:2131:10881:31610	RatNor_3_chr6_IGHV8-18x01_Rattusnorvegicus_BN_Sprague-Dawley_P_V-REGION_725565nn725865_301nt_1_____301_0_301___	95.5752	0	0	0	27	139	193	81	0	99	88	plus	minus	141	47TCCA13GA31TC6GC11	1	-	1:2	GGACACTGTGGTTAGGACAAAACGGC	CA	-	81	176
A00554:20:HCTLLDRXX:2:2131:10881:31610	RatNor_3_chr6_IGHV8-18x01_Rattusnorvegicus_BN_Sprague-Dawley_P_V-REGION_725565nn725865_301nt_1_____301_0_301___	95.5752	0	0	0	3	115	81	193	0	99	88	plus	plus	141	11CG6AG31CT13GTAG47	1	-	1:2	CA	GGACACTGTGGTTAGGACAAAACGGC	-	193	176
A00554:20:HCTLLDRXX:2:2132:24505:18380	RatNor_3_chr6_IGHV1-23x01_Rattusnorvegicus_BN_Sprague-Dawley_P_V-REGION_159590nn159882_293nt_1_____293_0_293__rev-compl_	98.1818	0	0	0	1	165	165	1	0	99	150	plus	minus	186	102AG12AG4CT44	1	-	1:0	-	ATAGTGGACAACTGAAGTTAC	-	1	300
A00554:20:HCTLLDRXX:2:2132:24505:18380	RatNor_3_chr6_IGHV1-23x01_Rattusnorvegicus_BN_Sprague-Dawley_P_V-REGION_159590nn159882_293nt_1_____293_0_293__rev-compl_	98.1818	0	0	0	22	186	1	165	0	99	150	plus	plus	186	44GA4TC12TC102	1	-	1:0	ATAGTGGACAACTGAAGTTAC	-	-	165	300
A00554:20:HCTLLDRXX:2:2133:26467:9189	RatNor_3_chr6_IGHV8-18x01_Rattusnorvegicus_BN_Sprague-Dawley_P_V-REGION_725565nn725865_301nt_1_____301_0_301___	95.5752	0	0	0	19	131	193	81	0	99	88	plus	minus	134	43CT3TCCA45TC6GC11	1	-	1:0	GGACACTGTGGTTAGGAC	CAG	-	81	176
A00554:20:HCTLLDRXX:2:2133:26467:9189	RatNor_3_chr6_IGHV8-18x01_Rattusnorvegicus_BN_Sprague-Dawley_P_V-REGION_725565nn725865_301nt_1_____301_0_301___	95.5752	0	0	0	4	116	81	193	0	99	88	plus	plus	134	11CG6AG45GTAG3GA43	1	-	1:0	CAG	GGACACTGTGGTTAGGAC	-	193	176
A00554:20:HCTLLDRXX:2:2132:7591:33646	RatNor_3_chr6_IGHV8-18x01_Rattusnorvegicus_BN_Sprague-Dawley_P_V-REGION_725565nn725865_301nt_1_____301_0_301___	94.0678	0	0	0	1	118	188	71	0	99	83	plus	minus	130	38CT3TCCA45TC6GC11CG4GT4	1	-	1:0	-	CCTAGTTTTTCT	-	71	166
A00554:20:HCTLLDRXX:2:2132:7591:33646	RatNor_3_chr6_IGHV8-18x01_Rattusnorvegicus_BN_Sprague-Dawley_P_V-REGION_725565nn725865_301nt_1_____301_0_301___	94.0678	0	0	0	13	130	71	188	0	99	83	plus	plus	130	4CA4GC11CG6AG45GTAG3GA38	1	-	1:0	CCTAGTTTTTCT	-	-	188	166
A00554:20:HCTLLDRXX:2:2133:24297:12571	RatNor_3_chr6_IGHV8-18x01_Rattusnorvegicus_BN_Sprague-Dawley_P_V-REGION_725565nn725865_301nt_1_____301_0_301___	95.5752	0	0	0	19	131	193	81	0	99	88	plus	minus	135	43CT3TCCA45TC6GC11	1	-	1:0	GGACACTGTGGTAAGGAC	CAGA	-	81	176
A00554:20:HCTLLDRXX:2:2133:24297:12571	RatNor_3_chr6_IGHV8-18x01_Rattusnorvegicus_BN_Sprague-Dawley_P_V-REGION_725565nn725865_301nt_1_____301_0_301___	95.5752	0	0	0	5	117	81	193	0	99	88	plus	plus	135	11CG6AG45GTAG3GA43	1	-	1:0	CAGA	GGACACTGTGGTAAGGAC	-	193	176
A00554:20:HCTLLDRXX:2:2133:11424:14982	RatNor_3_chr6_IGHV8-18x01_Rattusnorvegicus_BN_Sprague-Dawley_P_V-REGION_725565nn725865_301nt_1_____301_0_301___	94.5455	0	0	0	1	110	190	81	0	99	80	plus	minus	111	40CT3TCCA19GC25TC6GC11	1	-	1:1	-	C	-	81	160
A00554:20:HCTLLDRXX:2:2133:11424:14982	RatNor_3_chr6_IGHV8-18x01_Rattusnorvegicus_BN_Sprague-Dawley_P_V-REGION_725565nn725865_301nt_1_____301_0_301___	94.5455	0	0	0	2	111	81	190	0	99	80	plus	plus	111	11CG6AG25CG19GTAG3GA40	1	-	1:1	C	-	-	190	160
A00554:20:HCTLLDRXX:2:2133:32796:19366	RatNor_3_chr6_IGHV8-18x01_Rattusnorvegicus_BN_Sprague-Dawley_P_V-REGION_725565nn725865_301nt_1_____301_0_301___	93.9597	0	0	0	1	149	45	193	0	99	104	plus	plus	172	20AT4GA4CA16CG29CA22GTAG3GA24CA18	1	-	1:0	-	GGACACTGTTGTTAGGACAAAAC	-	193	208
A00554:20:HCTLLDRXX:2:2133:32796:19366	RatNor_3_chr6_IGHV8-18x01_Rattusnorvegicus_BN_Sprague-Dawley_P_V-REGION_725565nn725865_301nt_1_____301_0_301___	93.9597	0	0	0	24	172	193	45	0	99	104	plus	minus	172	18GT24CT3TCCA22GT29GC16GT4CT4TA20	1	-	1:0	GGACACTGTTGTTAGGACAAAAC	-	-	45	208
A00554:20:HCTLLDRXX:2:2133:8802:28792	RatNor_3_chr6_IGHV8-18x01_Rattusnorvegicus_BN_Sprague-Dawley_P_V-REGION_725565nn725865_301nt_1_____301_0_301___	94.3089	0	0	0	12	134	71	193	0	99	88	plus	plus	146	4CA4GC11CG6AG45GTAG3GA43	1	-	1:0	CCTAGTTTTTC	GGACACTGTGGT	-	-	88
A00554:20:HCTLLDRXX:2:2134:26793:12477	RatNor_3_chr6_IGHV8-18x01_Rattusnorvegicus_BN_Sprague-Dawley_P_V-REGION_725565nn725865_301nt_1_____301_0_301___	93.6364	0	0	0	1	110	190	81	0	99	75	plus	minus	111	40CT3TCCA19GC7CT17TC6GC11	1	-	1:0	-	C	-	81	150
A00554:20:HCTLLDRXX:2:2134:26793:12477	RatNor_3_chr6_IGHV8-18x01_Rattusnorvegicus_BN_Sprague-Dawley_P_V-REGION_725565nn725865_301nt_1_____301_0_301___	93.6364	0	0	0	2	111	81	190	0	99	75	plus	plus	111	11CG6AG17GA7CG19GTAG3GA40	1	-	1:0	C	-	-	190	150
A00554:20:HCTLLDRXX:2:2135:9426:2347	RatNor_3_chr6_IGHV8-18x01_Rattusnorvegicus_BN_Sprague-Dawley_P_V-REGION_725565nn725865_301nt_1_____301_0_301___	95.8763	0	0	0	27	123	193	97	0	99	77	plus	minus	123	5TC37CT3TCCA48	1	-	1:0	GGACACTGTGGTTAGGACAAAGCGGC	-	-	97	154
A00554:20:HCTLLDRXX:2:2135:9426:2347	RatNor_3_chr6_IGHV8-18x01_Rattusnorvegicus_BN_Sprague-Dawley_P_V-REGION_725565nn725865_301nt_1_____301_0_301___	95.8763	0	0	0	1	97	97	193	0	99	77	plus	plus	123	48GTAG3GA37AG5	1	-	1:0	-	GGACACTGTGGTTAGGACAAAGCGGC	-	193	154
A00554:20:HCTLLDRXX:2:2135:12373:3850	RatNor_3_chr6_IGHV7-16x01_Rattusnorvegicus_BN_Sprague-Dawley_P_V-REGION_1306379nn1306684_306nt_1_____306_0_306__rev-compl_	100	0	0	0	1	96	96	1	0	99	96	plus	minus	133	96	1	-	1:1	-	ACGGTGAATGCCTCAAAACGCAGGCAGGGG	-	1	189
A00554:20:HCTLLDRXX:2:2135:12373:3850	RatNor_3_chr6_IGHV7-16x01_Rattusnorvegicus_BN_Sprague-Dawley_P_V-REGION_1306379nn1306684_306nt_1_____306_0_306__rev-compl_	100	0	0	0	38	130	1	93	0	99	93	plus	plus	133	93	1	-	1:1	ACGGTGAATGCCTCAAAACGCAGGCAGGGG	AAC	-	96	189
A00554:20:HCTLLDRXX:2:2135:7084:24752	RatNor_3_chr6_IGHV8-18x01_Rattusnorvegicus_BN_Sprague-Dawley_P_V-REGION_725565nn725865_301nt_1_____301_0_301___	93.2773	0	0	0	1	119	159	41	0	99	79	plus	minus	125	9CT3TCCA52GC16GT4CT4TA19AG4	1	-	1:0	-	TCTGGT	-	41	158
A00554:20:HCTLLDRXX:2:2135:7084:24752	RatNor_3_chr6_IGHV8-18x01_Rattusnorvegicus_BN_Sprague-Dawley_P_V-REGION_725565nn725865_301nt_1_____301_0_301___	93.2773	0	0	0	7	125	41	159	0	99	79	plus	plus	125	4TC19AT4GA4CA16CG52GTAG3GA9	1	-	1:0	TCTGGT	-	-	159	158
A00554:20:HCTLLDRXX:2:2136:26530:8516	RatNor_3_chr6_IGHV8-18x01_Rattusnorvegicus_BN_Sprague-Dawley_P_V-REGION_725565nn725865_301nt_1_____301_0_301___	95.5752	0	0	0	27	139	193	81	0	99	88	plus	minus	141	47TCCA13GA31TC6GC11	1	-	1:0	GGACACTGTGGTTAGGACAAAACGGC	CA	-	81	176
A00554:20:HCTLLDRXX:2:2136:26530:8516	RatNor_3_chr6_IGHV8-18x01_Rattusnorvegicus_BN_Sprague-Dawley_P_V-REGION_725565nn725865_301nt_1_____301_0_301___	95.5752	0	0	0	3	115	81	193	0	99	88	plus	plus	141	11CG6AG31CT13GTAG47	1	-	1:0	CA	GGACACTGTGGTTAGGACAAAACGGC	-	193	176
A00554:20:HCTLLDRXX:2:2136:22272:27946	RatNor_3_chr6_IGHV8-18x01_Rattusnorvegicus_BN_Sprague-Dawley_P_V-REGION_725565nn725865_301nt_1_____301_0_301___	92.3077	0	0	0	2	92	174	84	0	99	56	plus	minus	92	24CT3TCCA18TC21TA4TC6GC8	1	-	1:0	G	-	-	84	112
A00554:20:HCTLLDRXX:2:2136:22272:27946	RatNor_3_chr6_IGHV8-18x01_Rattusnorvegicus_BN_Sprague-Dawley_P_V-REGION_725565nn725865_301nt_1_____301_0_301___	92.3077	0	0	0	1	91	84	174	0	99	56	plus	plus	92	8CG6AG4AT21AG18GTAG3GA24	1	-	1:0	-	G	-	174	112
A00554:20:HCTLLDRXX:2:2137:15619:26631	RatNor_3_chr6_IGHV8-18x01_Rattusnorvegicus_BN_Sprague-Dawley_P_V-REGION_725565nn725865_301nt_1_____301_0_301___	93.8462	0	0	0	21	150	190	61	0	99	90	plus	minus	150	40CT3TCCA52GC10TC5GT4CT4TA4	1	-	1:0	TAAGGACACTGTGGTTAGGA	-	-	61	180
A00554:20:HCTLLDRXX:2:2137:15619:26631	RatNor_3_chr6_IGHV8-18x01_Rattusnorvegicus_BN_Sprague-Dawley_P_V-REGION_725565nn725865_301nt_1_____301_0_301___	93.8462	0	0	0	1	130	61	190	0	99	90	plus	plus	150	4AT4GA4CA5AG10CG52GTAG3GA40	1	-	1:0	-	TAAGGACACTGTGGTTAGGA	-	190	180
A00554:20:HCTLLDRXX:2:2137:22146:32236	RatNor_3_chr6_IGHV8-18x01_Rattusnorvegicus_BN_Sprague-Dawley_P_V-REGION_725565nn725865_301nt_1_____301_0_301___	94.3089	0	0	0	2	124	193	71	0	99	88	plus	minus	133	43CT3TCCA45TC6GC11CG4GT4	1	-	1:0	G	CCTAGTTTT	-	71	176
A00554:20:HCTLLDRXX:2:2137:22146:32236	RatNor_3_chr6_IGHV8-18x01_Rattusnorvegicus_BN_Sprague-Dawley_P_V-REGION_725565nn725865_301nt_1_____301_0_301___	94.3089	0	0	0	10	132	71	193	0	99	88	plus	plus	133	4CA4GC11CG6AG45GTAG3GA43	1	-	1:0	CCTAGTTTT	G	-	193	176
A00554:20:HCTLLDRXX:2:2137:4327:32910	RatNor_3_chr6_IGHV8-18x01_Rattusnorvegicus_BN_Sprague-Dawley_P_V-REGION_725565nn725865_301nt_1_____301_0_301___	92.5676	0	0	0	5	152	192	45	0	99	93	plus	minus	152	39GT2CT3TCCA52GC16GT2GT1CT1TC1GCTA20	1	-	1:1	GGAC	-	-	45	186
A00554:20:HCTLLDRXX:2:2137:4327:32910	RatNor_3_chr6_IGHV8-18x01_Rattusnorvegicus_BN_Sprague-Dawley_P_V-REGION_725565nn725865_301nt_1_____301_0_301___	92.5676	0	0	0	1	148	45	192	0	99	93	plus	plus	152	20ATCG1AG1GA1CA2CA16CG52GTAG3GA2CA39	1	-	1:1	-	GGAC	-	192	186
A00554:20:HCTLLDRXX:2:2139:24867:1219	RatNor_3_chr6_IGHV8-18x01_Rattusnorvegicus_BN_Sprague-Dawley_P_V-REGION_725565nn725865_301nt_1_____301_0_301___	95	0	0	0	27	126	193	94	0	99	75	plus	minus	126	10CA32CT3TCCA45TC5	1	-	1:0	GGACACTGTGGTTAGGACAAAACGGC	-	-	94	150
A00554:20:HCTLLDRXX:2:2139:24867:1219	RatNor_3_chr6_IGHV8-18x01_Rattusnorvegicus_BN_Sprague-Dawley_P_V-REGION_725565nn725865_301nt_1_____301_0_301___	95	0	0	0	1	100	94	193	0	99	75	plus	plus	126	5AG45GTAG3GA32GT10	1	-	1:0	-	GGACACTGTGGTTAGGACAAAACGGC	-	193	150
A00554:20:HCTLLDRXX:2:2139:9326:20525	RatNor_3_chr6_IGHV8-18x01_Rattusnorvegicus_BN_Sprague-Dawley_P_V-REGION_725565nn725865_301nt_1_____301_0_301___	94.3089	0	0	0	5	127	193	71	0	99	88	plus	minus	145	47TCCA13GA31TC6GC11CG4GT4	1	-	1:0	GGAC	CCTAGTTTTTCTTCTATT	-	71	176
A00554:20:HCTLLDRXX:2:2139:9326:20525	RatNor_3_chr6_IGHV8-18x01_Rattusnorvegicus_BN_Sprague-Dawley_P_V-REGION_725565nn725865_301nt_1_____301_0_301___	94.3089	0	0	0	19	141	71	193	0	99	88	plus	plus	145	4CA4GC11CG6AG31CT13GTAG47	1	-	1:0	CCTAGTTTTTCTTCTATT	GGAC	-	193	176
A00554:20:HCTLLDRXX:2:2140:24840:12038	RatNor_3_chr6_IGHV8-18x01_Rattusnorvegicus_BN_Sprague-Dawley_P_V-REGION_725565nn725865_301nt_1_____301_0_301___	92.5	0	0	0	1	160	178	19	0	99	100	plus	minus	160	32TCCA17AG8AG25GC11AG7GT1CT4TA24TA1TG10GA8	1	-	1:0	-	-	-	19	200
A00554:20:HCTLLDRXX:2:2140:24840:12038	RatNor_3_chr6_IGHV8-18x01_Rattusnorvegicus_BN_Sprague-Dawley_P_V-REGION_725565nn725865_301nt_1_____301_0_301___	92.5	0	0	0	1	160	19	178	0	99	100	plus	plus	160	8CT10AC1AT24AT4GA1CA7TC11CG25TC8TC17GTAG32	1	-	1:0	-	-	-	178	200
A00554:20:HCTLLDRXX:2:2140:14606:12446	RatNor_3_chr6_IGHV8-18x01_Rattusnorvegicus_BN_Sprague-Dawley_P_V-REGION_725565nn725865_301nt_1_____301_0_301___	95.5752	0	0	0	30	142	193	81	0	99	88	plus	minus	148	43CT3TCCA45TC6GC11	1	-	1:1	GGACACTGTGGTTAGGACAAAACGGCAAC	CAGATG	-	81	176
A00554:20:HCTLLDRXX:2:2140:14606:12446	RatNor_3_chr6_IGHV8-18x01_Rattusnorvegicus_BN_Sprague-Dawley_P_V-REGION_725565nn725865_301nt_1_____301_0_301___	95.5752	0	0	0	7	119	81	193	0	99	88	plus	plus	148	11CG6AG45GTAG3GA43	1	-	1:1	CAGATG	GGACACTGTGGTTAGGACAAAACGGCAAC	-	193	176
A00554:20:HCTLLDRXX:2:2139:15637:27602	RatNor_3_chr6_IGHV8-18x01_Rattusnorvegicus_BN_Sprague-Dawley_P_V-REGION_725565nn725865_301nt_1_____301_0_301___	95.3704	0	0	0	27	134	193	86	0	99	83	plus	minus	134	43CT3TCCA45TC6GC6	1	-	1:0	GGACACTGTGGTTAGGACAAAACGGC	-	-	86	166
A00554:20:HCTLLDRXX:2:2139:15637:27602	RatNor_3_chr6_IGHV8-18x01_Rattusnorvegicus_BN_Sprague-Dawley_P_V-REGION_725565nn725865_301nt_1_____301_0_301___	95.3704	0	0	0	1	108	86	193	0	99	83	plus	plus	134	6CG6AG45GTAG3GA43	1	-	1:0	-	GGACACTGTGGTTAGGACAAAACGGC	-	193	166
A00554:20:HCTLLDRXX:2:2140:16550:26741	RatNor_3_chr6_IGHV8-18x01_Rattusnorvegicus_BN_Sprague-Dawley_P_V-REGION_725565nn725865_301nt_1_____301_0_301___	94.5946	0	0	0	2	75	144	71	0	99	54	plus	minus	82	45TC6GC11CG4GT4	1	-	1:0	G	CCTAGTT	-	71	108
A00554:20:HCTLLDRXX:2:2140:16550:26741	RatNor_3_chr6_IGHV8-18x01_Rattusnorvegicus_BN_Sprague-Dawley_P_V-REGION_725565nn725865_301nt_1_____301_0_301___	94.5946	0	0	0	8	81	71	144	0	99	54	plus	plus	82	4CA4GC11CG6AG45	1	-	1:0	CCTAGTT	G	-	144	108
A00554:20:HCTLLDRXX:2:2141:27100:8876	RatNor_3_chr6_IGHV8-18x01_Rattusnorvegicus_BN_Sprague-Dawley_P_V-REGION_725565nn725865_301nt_1_____301_0_301___	95.7895	0	0	0	17	111	193	99	0	99	75	plus	minus	111	20TC22CT3TCCA46	1	-	1:0	GGACACTGTTGTTAGG	-	-	99	150
A00554:20:HCTLLDRXX:2:2141:27100:8876	RatNor_3_chr6_IGHV8-18x01_Rattusnorvegicus_BN_Sprague-Dawley_P_V-REGION_725565nn725865_301nt_1_____301_0_301___	95.7895	0	0	0	1	95	99	193	0	99	75	plus	plus	111	46GTAG3GA22AG20	1	-	1:0	-	GGACACTGTTGTTAGG	-	193	150
A00554:20:HCTLLDRXX:2:2143:18701:14591	RatNor_3_chr6_IGHV8-18x01_Rattusnorvegicus_BN_Sprague-Dawley_P_V-REGION_725565nn725865_301nt_1_____301_0_301___	94.9153	0	0	0	13	130	193	76	0	99	88	plus	minus	132	43CT3TCCA45TC6GC11CG4	1	-	1:0	GGACACGGTGGT	GC	-	76	176
A00554:20:HCTLLDRXX:2:2143:18701:14591	RatNor_3_chr6_IGHV8-18x01_Rattusnorvegicus_BN_Sprague-Dawley_P_V-REGION_725565nn725865_301nt_1_____301_0_301___	94.9153	0	0	0	3	120	76	193	0	99	88	plus	plus	132	4GC11CG6AG45GTAG3GA43	1	-	1:0	GC	GGACACGGTGGT	-	193	176
A00554:20:HCTLLDRXX:2:2143:8892:9502	RatNor_3_chr6_IGHV8-18x01_Rattusnorvegicus_BN_Sprague-Dawley_P_V-REGION_725565nn725865_301nt_1_____301_0_301___	94.1667	0	0	0	1	120	190	71	0	99	85	plus	minus	140	40CT3TCCA45TC6GC11CG4GT4	1	-	1:0	-	CCTAGTTTTTCTTCTATTAG	-	71	170
A00554:20:HCTLLDRXX:2:2143:8892:9502	RatNor_3_chr6_IGHV8-18x01_Rattusnorvegicus_BN_Sprague-Dawley_P_V-REGION_725565nn725865_301nt_1_____301_0_301___	94.1667	0	0	0	21	140	71	190	0	99	85	plus	plus	140	4CA4GC11CG6AG45GTAG3GA40	1	-	1:0	CCTAGTTTTTCTTCTATTAG	-	-	190	170
A00554:20:HCTLLDRXX:2:2143:8142:25833	RatNor_3_chr6_IGHV8-18x01_Rattusnorvegicus_BN_Sprague-Dawley_P_V-REGION_725565nn725865_301nt_1_____301_0_301___	94.6903	0	0	0	19	131	193	81	0	99	83	plus	minus	132	32GA10CT3TCCA45TC6GC11	1	-	1:0	GGACACTGTGGTTAGGAC	C	-	81	166
A00554:20:HCTLLDRXX:2:2143:8142:25833	RatNor_3_chr6_IGHV8-18x01_Rattusnorvegicus_BN_Sprague-Dawley_P_V-REGION_725565nn725865_301nt_1_____301_0_301___	94.6903	0	0	0	2	114	81	193	0	99	83	plus	plus	132	11CG6AG45GTAG3GA10CT32	1	-	1:0	C	GGACACTGTGGTTAGGAC	-	193	166
A00554:20:HCTLLDRXX:2:2144:14217:1094	RatNor_3_chr6_IGHV8-18x01_Rattusnorvegicus_BN_Sprague-Dawley_P_V-REGION_725565nn725865_301nt_1_____301_0_301___	94.6903	0	0	0	19	131	193	81	0	99	83	plus	minus	132	32GA10CT3TCCA45TC6GC11	1	-	1:0	GGACACTGTGGTTAGGAC	C	-	81	166
A00554:20:HCTLLDRXX:2:2144:14217:1094	RatNor_3_chr6_IGHV8-18x01_Rattusnorvegicus_BN_Sprague-Dawley_P_V-REGION_725565nn725865_301nt_1_____301_0_301___	94.6903	0	0	0	2	114	81	193	0	99	83	plus	plus	132	11CG6AG45GTAG3GA10CT32	1	-	1:0	C	GGACACTGTGGTTAGGAC	-	193	166
A00554:20:HCTLLDRXX:2:2144:10438:21198	RatNor_3_chr6_IGHV8-18x01_Rattusnorvegicus_BN_Sprague-Dawley_P_V-REGION_725565nn725865_301nt_1_____301_0_301___	96.0526	0	0	0	12	87	193	118	0	99	61	plus	minus	87	43CT3TCCA27	1	-	1:0	GGACACTGTGG	-	-	118	122
A00554:20:HCTLLDRXX:2:2144:10438:21198	RatNor_3_chr6_IGHV8-18x01_Rattusnorvegicus_BN_Sprague-Dawley_P_V-REGION_725565nn725865_301nt_1_____301_0_301___	96.0526	0	0	0	1	76	118	193	0	99	61	plus	plus	87	27GTAG3GA43	1	-	1:0	-	GGACACTGTGG	-	193	122
A00554:20:HCTLLDRXX:2:2145:2067:1532	RatNor_3_chr6_IGHV8-18x01_Rattusnorvegicus_BN_Sprague-Dawley_P_V-REGION_725565nn725865_301nt_1_____301_0_301___	93.1034	0	0	0	1	116	76	191	0	99	76	plus	plus	117	4GC11CG6AG10AG20CT13GTAG3GA41	1	-	1:0	-	G	-	-	76
A00554:20:HCTLLDRXX:2:2145:22299:1814	V01241_IGKCx01_Rattusnorvegicus_LEW_LOU_F_C-REGION_c_443nn762_321nt_1__1____321_0_321___	100	0	0	0	1	156	166	321	0	99	156	plus	plus	251	156	1	-	1:1	-	TAGACCCAAAGGTCCTGAGGTGCCACCTGC	-	-	156
A00554:20:HCTLLDRXX:2:2145:21450:10927	RatNor_3_chr6_IGHV8-18x01_Rattusnorvegicus_BN_Sprague-Dawley_P_V-REGION_725565nn725865_301nt_1_____301_0_301___	94.2308	0	0	0	7	110	41	144	0	99	74	plus	plus	118	24AT4GA5GA6TA8CG15AC36	1	-	1:0	TCTGAT	GAATGGAC	-	-	74
A00554:20:HCTLLDRXX:2:2145:25283:12242	RatNor_3_chr6_IGHV8-18x01_Rattusnorvegicus_BN_Sprague-Dawley_P_V-REGION_725565nn725865_301nt_1_____301_0_301___	94.3089	0	0	0	13	135	193	71	0	99	88	plus	minus	146	43CT3TCCA45TC6GC11CG4GT4	1	-	1:1	GGACACTGTGGC	CCTAGTTTTTC	-	71	176
A00554:20:HCTLLDRXX:2:2145:25283:12242	RatNor_3_chr6_IGHV8-18x01_Rattusnorvegicus_BN_Sprague-Dawley_P_V-REGION_725565nn725865_301nt_1_____301_0_301___	94.3089	0	0	0	12	134	71	193	0	99	88	plus	plus	146	4CA4GC11CG6AG45GTAG3GA43	1	-	1:1	CCTAGTTTTTC	GGACACTGTGGC	-	193	176
A00554:20:HCTLLDRXX:2:2145:5656:12258	RatNor_3_chr6_IGHV8-18x01_Rattusnorvegicus_BN_Sprague-Dawley_P_V-REGION_725565nn725865_301nt_1_____301_0_301___	93.4959	0	0	0	3	125	193	71	0	99	83	plus	minus	137	6AT36CT3TCCA45TC6GC11CG4GT4	1	-	1:2	GG	CCTAGTTTTTCT	-	71	171
A00554:20:HCTLLDRXX:2:2145:5656:12258	RatNor_3_chr6_IGHV8-18x01_Rattusnorvegicus_BN_Sprague-Dawley_P_V-REGION_725565nn725865_301nt_1_____301_0_301___	94.3089	0	0	0	13	135	71	193	0	99	88	plus	plus	137	4CA4GC11CG6AG45GTAG3GA43	1	-	1:2	CCTAGTTTTTCT	GG	-	193	171
A00554:20:HCTLLDRXX:2:2145:15194:30561	RatNor_3_chr6_IGHV8-18x01_Rattusnorvegicus_BN_Sprague-Dawley_P_V-REGION_725565nn725865_301nt_1_____301_0_301___	94.9153	0	0	0	27	144	193	76	0	99	88	plus	minus	144	43CT3TCCA45TC6GC11CG4	1	-	1:0	GGACACGGTGGTTAGGACAAAACGGC	-	-	76	176
A00554:20:HCTLLDRXX:2:2145:15194:30561	RatNor_3_chr6_IGHV8-18x01_Rattusnorvegicus_BN_Sprague-Dawley_P_V-REGION_725565nn725865_301nt_1_____301_0_301___	94.9153	0	0	0	1	118	76	193	0	99	88	plus	plus	144	4GC11CG6AG45GTAG3GA43	1	-	1:0	-	GGACACGGTGGTTAGGACAAAACGGC	-	193	176
A00554:20:HCTLLDRXX:2:2146:10122:24659	RatNor_3_chr6_IGHV8-18x01_Rattusnorvegicus_BN_Sprague-Dawley_P_V-REGION_725565nn725865_301nt_1_____301_0_301___	96.0784	0	0	0	8	160	41	193	0	99	123	plus	plus	171	24AT4GAAG20CG52GTAG47	1	-	1:0	TCTGGTA	GGACACTGTTG	-	193	236
A00554:20:HCTLLDRXX:2:2146:10122:24659	RatNor_3_chr6_IGHV8-18x01_Rattusnorvegicus_BN_Sprague-Dawley_P_V-REGION_725565nn725865_301nt_1_____301_0_301___	94.7712	0	0	0	12	164	193	41	0	99	113	plus	minus	171	47TCCA19GC32GC20TCCT4TA10GT13	1	-	1:0	GGACACTGTTG	TCTGGTA	-	41	236
A00554:20:HCTLLDRXX:2:2147:26395:9220	RatNor_3_chr6_IGHV8-18x01_Rattusnorvegicus_BN_Sprague-Dawley_P_V-REGION_725565nn725865_301nt_1_____301_0_301___	92.8105	0	0	0	2	154	193	41	0	99	98	plus	minus	162	43CT3TCCA45TC6GC11CG4GT4CT1TC1GCTA24	1	-	1:0	G	TCTGGTTT	-	41	196
A00554:20:HCTLLDRXX:2:2147:26395:9220	RatNor_3_chr6_IGHV8-18x01_Rattusnorvegicus_BN_Sprague-Dawley_P_V-REGION_725565nn725865_301nt_1_____301_0_301___	92.8105	0	0	0	9	161	41	193	0	99	98	plus	plus	162	24ATCG1AG1GA4CA4GC11CG6AG45GTAG3GA43	1	-	1:0	TCTGGTTT	G	-	193	196
A00554:20:HCTLLDRXX:2:2147:6885:27665	RatNor_3_chr6_IGHV8-18x01_Rattusnorvegicus_BN_Sprague-Dawley_P_V-REGION_725565nn725865_301nt_1_____301_0_301___	94.6903	0	0	0	19	131	193	81	0	99	83	plus	minus	135	43CTAG2TCCA45TC6GC11	1	-	1:0	AGACACTGTGGTTAGGAC	CAGA	-	-	83
A00554:20:HCTLLDRXX:2:2148:19931:33974	RatNor_3_chr6_IGHV8-18x01_Rattusnorvegicus_BN_Sprague-Dawley_P_V-REGION_725565nn725865_301nt_1_____301_0_301___	94.3089	0	0	0	2	124	193	71	0	99	88	plus	minus	129	43CT3TCCA45TC6GC11CG4GT4	1	-	1:0	G	CCTAG	-	71	176
A00554:20:HCTLLDRXX:2:2148:19931:33974	RatNor_3_chr6_IGHV8-18x01_Rattusnorvegicus_BN_Sprague-Dawley_P_V-REGION_725565nn725865_301nt_1_____301_0_301___	94.3089	0	0	0	6	128	71	193	0	99	88	plus	plus	129	4CA4GC11CG6AG45GTAG3GA43	1	-	1:0	CCTAG	G	-	193	176
A00554:20:HCTLLDRXX:2:2149:10059:8735	RatNor_3_chr6_IGHV8-18x01_Rattusnorvegicus_BN_Sprague-Dawley_P_V-REGION_725565nn725865_301nt_1_____301_0_301___	93.3333	0	0	0	1	120	190	71	0	99	80	plus	minus	131	40CT3TCCA13GA31TC6GC11CG4GT4	1	-	1:0	-	CCTAGTTTTTC	-	71	160
A00554:20:HCTLLDRXX:2:2149:10059:8735	RatNor_3_chr6_IGHV8-18x01_Rattusnorvegicus_BN_Sprague-Dawley_P_V-REGION_725565nn725865_301nt_1_____301_0_301___	93.3333	0	0	0	12	131	71	190	0	99	80	plus	plus	131	4CA4GC11CG6AG31CT13GTAG3GA40	1	-	1:0	CCTAGTTTTTC	-	-	190	160
A00554:20:HCTLLDRXX:2:2150:23312:9549	RatNor_3_chr6_IGHV8-18x01_Rattusnorvegicus_BN_Sprague-Dawley_P_V-REGION_725565nn725865_301nt_1_____301_0_301___	95.5752	0	0	0	30	142	193	81	0	99	88	plus	minus	148	43CT3TCCA45TC6GC11	1	-	1:0	GGACACTGTGGTTAGGACAAAACGGCAAC	CAGATG	-	81	176
A00554:20:HCTLLDRXX:2:2150:23312:9549	RatNor_3_chr6_IGHV8-18x01_Rattusnorvegicus_BN_Sprague-Dawley_P_V-REGION_725565nn725865_301nt_1_____301_0_301___	95.5752	0	0	0	7	119	81	193	0	99	88	plus	plus	148	11CG6AG45GTAG3GA43	1	-	1:0	CAGATG	GGACACTGTGGTTAGGACAAAACGGCAAC	-	193	176
A00554:20:HCTLLDRXX:2:2151:10520:35556	RatNor_3_chr6_IGHV8-18x01_Rattusnorvegicus_BN_Sprague-Dawley_P_V-REGION_725565nn725865_301nt_1_____301_0_301___	92.437	0	0	0	1	118	189	71	0	99	74	plus	minus	124	39CT3TCCA13GA20TC10-C6GC11CG4GT4	1	-	1:0	-	CCTAGT	-	71	148
A00554:20:HCTLLDRXX:2:2151:10520:35556	RatNor_3_chr6_IGHV8-18x01_Rattusnorvegicus_BN_Sprague-Dawley_P_V-REGION_725565nn725865_301nt_1_____301_0_301___	92.437	0	0	0	7	124	71	189	0	99	74	plus	plus	124	4CA4GC11CG6-G10AG20CT13GTAG3GA39	1	-	1:0	CCTAGT	-	-	189	148
A00554:20:HCTLLDRXX:2:2152:26657:15812	RatNor_3_chr6_IGHV8-18x01_Rattusnorvegicus_BN_Sprague-Dawley_P_V-REGION_725565nn725865_301nt_1_____301_0_301___	95	0	0	0	19	98	193	114	0	99	60	plus	minus	98	43CT3TCCA17AG13	1	-	1:0	GGACACTGTGGTTAGGAC	-	-	114	120
A00554:20:HCTLLDRXX:2:2152:26657:15812	RatNor_3_chr6_IGHV8-18x01_Rattusnorvegicus_BN_Sprague-Dawley_P_V-REGION_725565nn725865_301nt_1_____301_0_301___	95	0	0	0	1	80	114	193	0	99	60	plus	plus	98	13TC17GTAG3GA43	1	-	1:0	-	GGACACTGTGGTTAGGAC	-	193	120
A00554:20:HCTLLDRXX:2:2152:24189:23688	RatNor_3_chr6_IGHV8-18x01_Rattusnorvegicus_BN_Sprague-Dawley_P_V-REGION_725565nn725865_301nt_1_____301_0_301___	93.4959	0	0	0	8	130	193	71	0	99	83	plus	minus	133	38GT8TCCA13GA31TC6GC11CG4GT4	1	-	1:0	GGACACT	CCT	-	71	166
A00554:20:HCTLLDRXX:2:2152:24189:23688	RatNor_3_chr6_IGHV8-18x01_Rattusnorvegicus_BN_Sprague-Dawley_P_V-REGION_725565nn725865_301nt_1_____301_0_301___	93.4959	0	0	0	4	126	71	193	0	99	83	plus	plus	133	4CA4GC11CG6AG27AC3CT13GTAG47	1	-	1:0	CCT	GGACACT	-	193	166
A00554:20:HCTLLDRXX:2:2152:16288:27539	RatNor_3_chr6_IGHV8-18x01_Rattusnorvegicus_BN_Sprague-Dawley_P_V-REGION_725565nn725865_301nt_1_____301_0_301___	92.1348	0	0	0	1	89	71	159	0	99	54	plus	plus	89	4CA4GC11CG6AG31CT13GTAG13	1	-	1:0	-	-	-	159	108
A00554:20:HCTLLDRXX:2:2152:16288:27539	RatNor_3_chr6_IGHV8-18x01_Rattusnorvegicus_BN_Sprague-Dawley_P_V-REGION_725565nn725865_301nt_1_____301_0_301___	92.1348	0	0	0	1	89	159	71	0	99	54	plus	minus	89	13TCCA13GA31TC6GC11CG4GT4	1	-	1:0	-	-	-	71	108
A00554:20:HCTLLDRXX:2:2153:24514:15358	RatNor_3_chr6_IGHV8-18x01_Rattusnorvegicus_BN_Sprague-Dawley_P_V-REGION_725565nn725865_301nt_1_____301_0_301___	95.5752	0	0	0	4	116	81	193	0	99	88	plus	plus	142	11CG52GTAG3GA28GC14	1	-	1:0	AAG	GGACACTGTTGTTAGGACAAAACGGC	-	-	88
A00554:20:HCTLLDRXX:2:2153:19081:10739	RatNor_3_chr6_IGHV8-18x01_Rattusnorvegicus_BN_Sprague-Dawley_P_V-REGION_725565nn725865_301nt_1_____301_0_301___	95.4955	0	0	0	5	115	191	81	0	99	86	plus	minus	118	41CT3TCCA45TC6GC11	1	-	1:0	GAGG	CAG	-	81	172
A00554:20:HCTLLDRXX:2:2153:19081:10739	RatNor_3_chr6_IGHV8-18x01_Rattusnorvegicus_BN_Sprague-Dawley_P_V-REGION_725565nn725865_301nt_1_____301_0_301___	95.4955	0	0	0	4	114	81	191	0	99	86	plus	plus	118	11CG6AG45GTAG3GA41	1	-	1:0	CAG	GAGG	-	191	172
A00554:20:HCTLLDRXX:2:2153:24433:22733	RatNor_3_chr6_IGHV8-18x01_Rattusnorvegicus_BN_Sprague-Dawley_P_V-REGION_725565nn725865_301nt_1_____301_0_301___	92	0	0	0	1	122	190	66	0	99	75	plus	minus	122	23-T-A15CT3TCCA46-T5GC11AG3CT5CT4	1	-	1:0	-	-	-	66	150
A00554:20:HCTLLDRXX:2:2153:24433:22733	RatNor_3_chr6_IGHV8-18x01_Rattusnorvegicus_BN_Sprague-Dawley_P_V-REGION_725565nn725865_301nt_1_____301_0_301___	92	0	0	0	1	122	66	190	0	99	75	plus	plus	122	4GA5GA3TC11CG5-A46GTAG3GA15-T-A23	1	-	1:0	-	-	-	190	150
A00554:20:HCTLLDRXX:2:2154:6470:3458	RatNor_3_chr6_IGHV8-18x01_Rattusnorvegicus_BN_Sprague-Dawley_P_V-REGION_725565nn725865_301nt_1_____301_0_301___	94.5652	0	0	0	2	93	190	99	0	99	67	plus	minus	100	40CT3TCCA15GA25AT4	1	-	1:0	G	CCCTGTG	-	99	134
A00554:20:HCTLLDRXX:2:2154:6470:3458	RatNor_3_chr6_IGHV8-18x01_Rattusnorvegicus_BN_Sprague-Dawley_P_V-REGION_725565nn725865_301nt_1_____301_0_301___	94.5652	0	0	0	8	99	99	190	0	99	67	plus	plus	100	4TA25CT15GTAG3GA40	1	-	1:0	CCCTGTG	G	-	190	134
A00554:20:HCTLLDRXX:2:2154:3830:5776	RatNor_3_chr6_IGHV8-18x01_Rattusnorvegicus_BN_Sprague-Dawley_P_V-REGION_725565nn725865_301nt_1_____301_0_301___	95.5224	0	0	0	13	79	193	127	0	99	52	plus	minus	79	47TCCA13GA4	1	-	1:0	GGACACTGTGGT	-	-	127	104
A00554:20:HCTLLDRXX:2:2154:3830:5776	RatNor_3_chr6_IGHV8-18x01_Rattusnorvegicus_BN_Sprague-Dawley_P_V-REGION_725565nn725865_301nt_1_____301_0_301___	95.5224	0	0	0	1	67	127	193	0	99	52	plus	plus	79	4CT13GTAG47	1	-	1:0	-	GGACACTGTGGT	-	193	104
A00554:20:HCTLLDRXX:2:2154:1687:11334	RatNor_3_chr6_IGHV8-18x01_Rattusnorvegicus_BN_Sprague-Dawley_P_V-REGION_725565nn725865_301nt_1_____301_0_301___	93.1034	0	0	0	1	145	190	46	0	99	95	plus	minus	145	44TCCA45TC6GC11CG4GT4CT1TC1GCTA19	1	-	1:0	-	-	-	46	190
A00554:20:HCTLLDRXX:2:2154:1687:11334	RatNor_3_chr6_IGHV8-18x01_Rattusnorvegicus_BN_Sprague-Dawley_P_V-REGION_725565nn725865_301nt_1_____301_0_301___	93.1034	0	0	0	1	145	46	190	0	99	95	plus	plus	145	19ATCG1AG1GA4CA4GC11CG6AG45GTAG44	1	-	1:0	-	-	-	190	190
A00554:20:HCTLLDRXX:2:2155:14398:23140	RatNor_3_chr6_IGHV8-18x01_Rattusnorvegicus_BN_Sprague-Dawley_P_V-REGION_725565nn725865_301nt_1_____301_0_301___	92.4658	0	0	0	1	146	190	45	0	99	91	plus	minus	146	40CT3TCCA45TC6GC11CG4GT4CT1TC1GCTA20	1	-	1:0	-	-	-	45	182
A00554:20:HCTLLDRXX:2:2155:14398:23140	RatNor_3_chr6_IGHV8-18x01_Rattusnorvegicus_BN_Sprague-Dawley_P_V-REGION_725565nn725865_301nt_1_____301_0_301___	92.4658	0	0	0	1	146	45	190	0	99	91	plus	plus	146	20ATCG1AG1GA4CA4GC11CG6AG45GTAG3GA40	1	-	1:0	-	-	-	190	182
A00554:20:HCTLLDRXX:2:2155:15998:23625	RatNor_3_chr6_IGHV8-18x01_Rattusnorvegicus_BN_Sprague-Dawley_P_V-REGION_725565nn725865_301nt_1_____301_0_301___	93.1507	0	0	0	1	146	190	45	0	99	96	plus	minus	146	40CT3TCCA45TC6GC11CG9CT1TC1GCTA20	1	-	1:1	-	-	-	45	192
A00554:20:HCTLLDRXX:2:2155:15998:23625	RatNor_3_chr6_IGHV8-18x01_Rattusnorvegicus_BN_Sprague-Dawley_P_V-REGION_725565nn725865_301nt_1_____301_0_301___	93.1507	0	0	0	1	146	45	190	0	99	96	plus	plus	146	20ATCG1AG1GA9GC11CG6AG45GTAG3GA40	1	-	1:1	-	-	-	190	192
A00554:20:HCTLLDRXX:2:2156:7925:20854	RatNor_3_chr6_IGHV8-18x01_Rattusnorvegicus_BN_Sprague-Dawley_P_V-REGION_725565nn725865_301nt_1_____301_0_301___	94.9153	0	0	0	27	144	193	76	0	99	88	plus	minus	144	43CT3TCCA45TC6GC11CG4	1	-	1:0	GGACACGGTGGTTAGGACAAAACGGC	-	-	76	176
A00554:20:HCTLLDRXX:2:2156:7925:20854	RatNor_3_chr6_IGHV8-18x01_Rattusnorvegicus_BN_Sprague-Dawley_P_V-REGION_725565nn725865_301nt_1_____301_0_301___	94.9153	0	0	0	1	118	76	193	0	99	88	plus	plus	144	4GC11CG6AG45GTAG3GA43	1	-	1:0	-	GGACACGGTGGTTAGGACAAAACGGC	-	193	176
A00554:20:HCTLLDRXX:2:2157:20943:4539	RatNor_3_chr6_IGHV8-18x01_Rattusnorvegicus_BN_Sprague-Dawley_P_V-REGION_725565nn725865_301nt_1_____301_0_301___	94.3089	0	0	0	12	134	193	71	0	99	88	plus	minus	140	43CT3TCCA45TC6GC11CG4GT4	1	-	1:0	GGACACTGTGG	CCTAGT	-	71	176
A00554:20:HCTLLDRXX:2:2157:20943:4539	RatNor_3_chr6_IGHV8-18x01_Rattusnorvegicus_BN_Sprague-Dawley_P_V-REGION_725565nn725865_301nt_1_____301_0_301___	94.3089	0	0	0	7	129	71	193	0	99	88	plus	plus	140	4CA4GC11CG6AG45GTAG3GA43	1	-	1:0	CCTAGT	GGACACTGTGG	-	193	176
A00554:20:HCTLLDRXX:2:2157:6714:24173	RatNor_3_chr6_IGHV8-18x01_Rattusnorvegicus_BN_Sprague-Dawley_P_V-REGION_725565nn725865_301nt_1_____301_0_301___	94.0678	0	0	0	3	120	76	193	0	99	83	plus	plus	126	4GC11CG6AG45GTAG2TCGA43	1	-	1:0	GC	GGACAC	-	-	83
A00554:20:HCTLLDRXX:2:2157:17942:27148	RatNor_3_chr6_IGHV8-18x01_Rattusnorvegicus_BN_Sprague-Dawley_P_V-REGION_725565nn725865_301nt_1_____301_0_301___	93.75	0	0	0	37	228	2	193	0	99	132	plus	plus	251	12GA12CT10ACGAAT24AT4GA4CA16CG52GTAG3GA43	1	-	1:0	CAATACCTATGTTTATGTCATGTTCTCCAC	GGACACTGTGGTTAGGACAAAAC	-	-	132
A00554:20:HCTLLDRXX:2:2157:1271:30624	RatNor_3_chr6_IGHV8-18x01_Rattusnorvegicus_BN_Sprague-Dawley_P_V-REGION_725565nn725865_301nt_1_____301_0_301___	93.4959	0	0	0	2	124	193	71	0	99	83	plus	minus	136	43CT3TCCA13GA31TC6GC11CG4GT4	1	-	1:0	G	CCTAGTTTTTCT	-	71	166
A00554:20:HCTLLDRXX:2:2157:1271:30624	RatNor_3_chr6_IGHV8-18x01_Rattusnorvegicus_BN_Sprague-Dawley_P_V-REGION_725565nn725865_301nt_1_____301_0_301___	93.4959	0	0	0	13	135	71	193	0	99	83	plus	plus	136	4CA4GC11CG6AG31CT13GTAG3GA43	1	-	1:0	CCTAGTTTTTCT	G	-	193	166
A00554:20:HCTLLDRXX:2:2157:1877:31109	RatNor_3_chr6_IGHV8-18x01_Rattusnorvegicus_BN_Sprague-Dawley_P_V-REGION_725565nn725865_301nt_1_____301_0_301___	93.4959	0	0	0	2	124	193	71	0	99	83	plus	minus	136	43CT3TCCA13GA31TC6GC11CG4GT4	1	-	1:1	G	CCTAGTTTTTCT	-	71	166
A00554:20:HCTLLDRXX:2:2157:1877:31109	RatNor_3_chr6_IGHV8-18x01_Rattusnorvegicus_BN_Sprague-Dawley_P_V-REGION_725565nn725865_301nt_1_____301_0_301___	93.4959	0	0	0	13	135	71	193	0	99	83	plus	plus	136	4CA4GC11CG6AG31CT13GTAG3GA43	1	-	1:1	CCTAGTTTTTCT	G	-	193	166
A00554:20:HCTLLDRXX:2:2158:5828:19664	RatNor_3_chr6_IGHV8-18x01_Rattusnorvegicus_BN_Sprague-Dawley_P_V-REGION_725565nn725865_301nt_1_____301_0_301___	93.3333	0	0	0	19	167	41	190	0	99	100	plus	plus	167	24AT4GA4CA5AGGA9CG52GTAG3GA8-G31	1	-	1:0	TCAGGTTTGATGTGGAGC	-	-	190	200
A00554:20:HCTLLDRXX:2:2158:5828:19664	RatNor_3_chr6_IGHV8-18x01_Rattusnorvegicus_BN_Sprague-Dawley_P_V-REGION_725565nn725865_301nt_1_____301_0_301___	93.3333	0	0	0	1	149	190	41	0	99	100	plus	minus	167	31-C8CT3TCCA52GC9CTTC5GT4CT4TA24	1	-	1:0	-	TCAGGTTTGATGTGGAGC	-	41	200
A00554:20:HCTLLDRXX:2:2158:8838:5149	RatNor_3_chr6_IGHV8-18x01_Rattusnorvegicus_BN_Sprague-Dawley_P_V-REGION_725565nn725865_301nt_1_____301_0_301___	96.7391	0	0	0	17	108	193	102	0	99	77	plus	minus	108	47TCCA13GA29	1	-	1:0	GGACACTGTGGTTAGG	-	-	102	154
A00554:20:HCTLLDRXX:2:2158:8838:5149	RatNor_3_chr6_IGHV8-18x01_Rattusnorvegicus_BN_Sprague-Dawley_P_V-REGION_725565nn725865_301nt_1_____301_0_301___	96.7391	0	0	0	1	92	102	193	0	99	77	plus	plus	108	29CT13GTAG47	1	-	1:0	-	GGACACTGTGGTTAGG	-	193	154
A00554:20:HCTLLDRXX:2:2159:16586:2754	RatNor_3_chr6_IGHV8-18x01_Rattusnorvegicus_BN_Sprague-Dawley_P_V-REGION_725565nn725865_301nt_1_____301_0_301___	94.9153	0	0	0	13	130	193	76	0	99	88	plus	minus	132	43CT3TCCA45TC6GC11CG4	1	-	1:0	GGACACGGTGGT	GC	-	76	176
A00554:20:HCTLLDRXX:2:2159:16586:2754	RatNor_3_chr6_IGHV8-18x01_Rattusnorvegicus_BN_Sprague-Dawley_P_V-REGION_725565nn725865_301nt_1_____301_0_301___	94.9153	0	0	0	3	120	76	193	0	99	88	plus	plus	132	4GC11CG6AG45GTAG3GA43	1	-	1:0	GC	GGACACGGTGGT	-	193	176
A00554:20:HCTLLDRXX:2:2158:13141:34209	RatNor_3_chr6_IGHV8-18x01_Rattusnorvegicus_BN_Sprague-Dawley_P_V-REGION_725565nn725865_301nt_1_____301_0_301___	94.8718	0	0	0	17	133	193	77	0	99	87	plus	minus	133	41TG1CT3TCCA29CT22GC15	1	-	1:0	GGACACTGTCATTAGG	-	-	77	179
A00554:20:HCTLLDRXX:2:2158:13141:34209	RatNor_3_chr6_IGHV8-18x01_Rattusnorvegicus_BN_Sprague-Dawley_P_V-REGION_725565nn725865_301nt_1_____301_0_301___	95.7265	0	0	0	1	117	77	193	0	99	92	plus	plus	133	15CG22GA29GTAG3GA43	1	-	1:0	-	GGACACTGTCATTAGG	-	193	179
A00554:20:HCTLLDRXX:2:2159:32560:7999	RatNor_3_chr6_IGHV7-16x01_Rattusnorvegicus_BN_Sprague-Dawley_P_V-REGION_1306379nn1306684_306nt_1_____306_0_306__rev-compl_	97.5962	0	0	0	43	250	305	98	0	99	183	plus	minus	250	43GA49GA2GA69AG7TC33	1	-	1:0	AGGCACAACGTAGACGGTAGTGTGAGCCCA	-	-	1	376
A00554:20:HCTLLDRXX:2:2159:32560:7999	RatNor_3_chr6_IGHV7-16x01_Rattusnorvegicus_BN_Sprague-Dawley_P_V-REGION_1306379nn1306684_306nt_1_____306_0_306__rev-compl_	98.5577	0	0	0	38	245	1	208	0	99	193	plus	plus	250	97CA32AG7TC69	1	-	1:0	ACGGTGAATGCCTCAAAACGCAGGCAGGGG	CCACC	-	305	376
A00554:20:HCTLLDRXX:2:2160:32588:10426	RatNor_3_chr6_IGHV8-18x01_Rattusnorvegicus_BN_Sprague-Dawley_P_V-REGION_725565nn725865_301nt_1_____301_0_301___	95.9596	0	0	0	17	115	193	95	0	99	79	plus	minus	115	43CT3TCCA45TC4	1	-	1:0	GGACACTGTGGTTAGG	-	-	95	158
A00554:20:HCTLLDRXX:2:2160:32588:10426	RatNor_3_chr6_IGHV8-18x01_Rattusnorvegicus_BN_Sprague-Dawley_P_V-REGION_725565nn725865_301nt_1_____301_0_301___	95.9596	0	0	0	1	99	95	193	0	99	79	plus	plus	115	4AG45GTAG3GA43	1	-	1:0	-	GGACACTGTGGTTAGG	-	193	158
A00554:20:HCTLLDRXX:2:2160:31837:19586	RatNor_3_chr6_IGHV8-18x01_Rattusnorvegicus_BN_Sprague-Dawley_P_V-REGION_725565nn725865_301nt_1_____301_0_301___	95	0	0	0	1	120	190	71	0	99	90	plus	minus	131	40CT3TC46TC6GC11CG4GT4	1	-	1:0	-	CCTAGTTTTTC	-	71	175
A00554:20:HCTLLDRXX:2:2160:31837:19586	RatNor_3_chr6_IGHV8-18x01_Rattusnorvegicus_BN_Sprague-Dawley_P_V-REGION_725565nn725865_301nt_1_____301_0_301___	94.1667	0	0	0	12	131	71	190	0	99	85	plus	plus	131	4CA4GC11CG6AG45GTAG3GA40	1	-	1:0	CCTAGTTTTTC	-	-	190	175
A00554:20:HCTLLDRXX:2:2161:9661:20729	RatNor_3_chr6_IGHV8-18x01_Rattusnorvegicus_BN_Sprague-Dawley_P_V-REGION_725565nn725865_301nt_1_____301_0_301___	93.9597	0	0	0	1	149	45	193	0	99	104	plus	plus	172	20AT4GA4CA16CG29CA22GTAG3GA24CA18	1	-	1:0	-	GGACACTGTTGTTAGGACAAAAC	-	193	208
A00554:20:HCTLLDRXX:2:2161:9661:20729	RatNor_3_chr6_IGHV8-18x01_Rattusnorvegicus_BN_Sprague-Dawley_P_V-REGION_725565nn725865_301nt_1_____301_0_301___	93.9597	0	0	0	24	172	193	45	0	99	104	plus	minus	172	18GT24CT3TCCA22GT29GC16GT4CT4TA20	1	-	1:0	GGACACTGTTGTTAGGACAAAAC	-	-	45	208
A00554:20:HCTLLDRXX:2:2161:32280:30405	RatNor_3_chr6_IGHV8-18x01_Rattusnorvegicus_BN_Sprague-Dawley_P_V-REGION_725565nn725865_301nt_1_____301_0_301___	93.0233	0	0	0	3	88	193	108	0	99	56	plus	minus	90	32GA10CTCG2TCCA11AG25	1	-	1:0	AG	AA	-	108	112
A00554:20:HCTLLDRXX:2:2161:32280:30405	RatNor_3_chr6_IGHV8-18x01_Rattusnorvegicus_BN_Sprague-Dawley_P_V-REGION_725565nn725865_301nt_1_____301_0_301___	93.0233	0	0	0	3	88	108	193	0	99	56	plus	plus	90	25TC11GTAG2GCGA10CT32	1	-	1:0	AA	AG	-	193	112
A00554:20:HCTLLDRXX:2:2163:3893:14121	RatNor_3_chr6_IGHV8-18x01_Rattusnorvegicus_BN_Sprague-Dawley_P_V-REGION_725565nn725865_301nt_1_____301_0_301___	92.6316	0	0	0	14	203	1	190	0	99	120	plus	plus	224	10TG2GA12CT10ACGAAT24AT4GA4CA5AG10CG52GTAG3GA40	1	-	1:0	GCTTTGTACAGGG	TAAGGACACTGTGGTTAGGAC	-	-	120
A00554:20:HCTLLDRXX:2:2164:32172:14121	RatNor_3_chr6_IGHV8-18x01_Rattusnorvegicus_BN_Sprague-Dawley_P_V-REGION_725565nn725865_301nt_1_____301_0_301___	95.3704	0	0	0	30	137	193	86	0	99	83	plus	minus	137	43CT3TCCA45TC6GC6	1	-	1:0	GGACACTGTGGTTAGGACAAAACGGCAAC	-	-	86	166
A00554:20:HCTLLDRXX:2:2164:32172:14121	RatNor_3_chr6_IGHV8-18x01_Rattusnorvegicus_BN_Sprague-Dawley_P_V-REGION_725565nn725865_301nt_1_____301_0_301___	95.3704	0	0	0	1	108	86	193	0	99	83	plus	plus	137	6CG6AG45GTAG3GA43	1	-	1:0	-	GGACACTGTGGTTAGGACAAAACGGCAAC	-	193	166
A00554:20:HCTLLDRXX:2:2164:31620:10316	RatNor_3_chr6_IGHV8-18x01_Rattusnorvegicus_BN_Sprague-Dawley_P_V-REGION_725565nn725865_301nt_1_____301_0_301___	92.7461	0	0	0	13	205	1	193	0	99	123	plus	plus	249	13GA12CT10ACGAAT24AT4GA4CA16CG21GA30GTAG3GA22AG20	1	-	1:0	GCTTTGTACAGG	GGACACTGTTGTTAGGACAAAACGGAAACC	-	193	246
A00554:20:HCTLLDRXX:2:2164:31620:10316	RatNor_3_chr6_IGHV8-18x01_Rattusnorvegicus_BN_Sprague-Dawley_P_V-REGION_725565nn725865_301nt_1_____301_0_301___	92.7461	0	0	0	47	239	193	1	0	99	123	plus	minus	251	20TC22CT3TCCA30CT21GC16GT4CT4TA24TACTTG10GA12CT13	1	-	1:0	GGACACTGTTGTTAGGACAAAACGGAAACC	GCTTTGTACAGG	-	1	246
A00554:20:HCTLLDRXX:2:2164:26793:19648	RatNor_3_chr6_IGHV8-18x01_Rattusnorvegicus_BN_Sprague-Dawley_P_V-REGION_725565nn725865_301nt_1_____301_0_301___	95.5752	0	0	0	19	131	193	81	0	99	88	plus	minus	134	43CT3TCCA45TC6GC11	1	-	1:0	GGACACTGTGGTTAGGAC	CAG	-	81	176
A00554:20:HCTLLDRXX:2:2164:26793:19648	RatNor_3_chr6_IGHV8-18x01_Rattusnorvegicus_BN_Sprague-Dawley_P_V-REGION_725565nn725865_301nt_1_____301_0_301___	95.5752	0	0	0	4	116	81	193	0	99	88	plus	plus	134	11CG6AG45GTAG3GA43	1	-	1:0	CAG	GGACACTGTGGTTAGGAC	-	193	176
A00554:20:HCTLLDRXX:2:2164:12834:31203	RatNor_3_chr6_IGHV8-18x01_Rattusnorvegicus_BN_Sprague-Dawley_P_V-REGION_725565nn725865_301nt_1_____301_0_301___	94.5455	0	0	0	7	116	193	85	0	99	80	plus	minus	127	43CT3TCCA8A-37TC6GC7	1	-	1:0	GGACGC	ATAACAGACAG	-	85	160
A00554:20:HCTLLDRXX:2:2164:12834:31203	RatNor_3_chr6_IGHV8-18x01_Rattusnorvegicus_BN_Sprague-Dawley_P_V-REGION_725565nn725865_301nt_1_____301_0_301___	94.5455	0	0	0	12	121	85	193	0	99	80	plus	plus	127	7CG6AG37T-8GTAG3GA43	1	-	1:0	ATAACAGACAG	GGACGC	-	193	160
A00554:20:HCTLLDRXX:2:2166:1615:24674	RatNor_3_chr6_IGHV8-18x01_Rattusnorvegicus_BN_Sprague-Dawley_P_V-REGION_725565nn725865_301nt_1_____301_0_301___	94.3089	0	0	0	7	129	193	71	0	99	88	plus	minus	141	43CT3TCCA45TC6GC11CG4GT4	1	-	1:0	GGACAG	CCTAGTTTTTCT	-	71	176
A00554:20:HCTLLDRXX:2:2166:1615:24674	RatNor_3_chr6_IGHV8-18x01_Rattusnorvegicus_BN_Sprague-Dawley_P_V-REGION_725565nn725865_301nt_1_____301_0_301___	94.3089	0	0	0	13	135	71	193	0	99	88	plus	plus	141	4CA4GC11CG6AG45GTAG3GA43	1	-	1:0	CCTAGTTTTTCT	GGACAG	-	193	176
A00554:20:HCTLLDRXX:2:2166:31548:31078	RatNor_3_chr6_IGHV8-18x01_Rattusnorvegicus_BN_Sprague-Dawley_P_V-REGION_725565nn725865_301nt_1_____301_0_301___	93.0435	0	0	0	1	114	191	77	0	99	75	plus	minus	114	6-A11TC22CT3TCCA11TG40GC9CT5	1	-	1:0	-	-	-	77	145
A00554:20:HCTLLDRXX:2:2166:31548:31078	RatNor_3_chr6_IGHV8-18x01_Rattusnorvegicus_BN_Sprague-Dawley_P_V-REGION_725565nn725865_301nt_1_____301_0_301___	92.1739	0	0	0	1	114	77	191	0	99	70	plus	plus	114	5GA9CGCA39AC11GTAG3GA22AG11-T6	1	-	1:0	-	-	-	191	145
A00554:20:HCTLLDRXX:2:2166:12897:18161	RatNor_3_chr6_IGHV8-18x01_Rattusnorvegicus_BN_Sprague-Dawley_P_V-REGION_725565nn725865_301nt_1_____301_0_301___	94.9153	0	0	0	27	144	193	76	0	99	88	plus	minus	147	43CT3TCCA45TC6GC11CG4	1	-	1:0	GGACACTGTGGTTAGGACAAAACGGC	GCT	-	76	176
A00554:20:HCTLLDRXX:2:2166:12897:18161	RatNor_3_chr6_IGHV8-18x01_Rattusnorvegicus_BN_Sprague-Dawley_P_V-REGION_725565nn725865_301nt_1_____301_0_301___	94.9153	0	0	0	4	121	76	193	0	99	88	plus	plus	147	4GC11CG6AG45GTAG3GA43	1	-	1:0	GCT	GGACACTGTGGTTAGGACAAAACGGC	-	193	176
A00554:20:HCTLLDRXX:2:2167:21169:12383	RatNor_3_chr6_IGHV8-18x01_Rattusnorvegicus_BN_Sprague-Dawley_P_V-REGION_725565nn725865_301nt_1_____301_0_301___	92.7461	0	0	0	7	199	193	1	0	99	123	plus	minus	250	47TCCA46CT5GC11AG2GACT5CT4TA24TACTTG10GA12CT13	1	-	1:0	GGACAC	GCTTTGTACAGGGTGATAAGCATGAATCGA	-	-	123
A00554:20:HCTLLDRXX:2:2167:19027:14090	RatNor_3_chr6_IGHV8-18x01_Rattusnorvegicus_BN_Sprague-Dawley_P_V-REGION_725565nn725865_301nt_1_____301_0_301___	93.2642	0	0	0	55	247	1	193	0	99	128	plus	plus	251	13GA2AC9CT10TCGAAT24AT4GA4CA16CG52GTAG3GA43	1	-	1:1	GCTTTGTACAAGGTGATAAGCATGGATCGA	GGAC	-	-	128
A00554:20:HCTLLDRXX:2:2168:7835:11772	RatNor_3_chr6_IGHV8-18x01_Rattusnorvegicus_BN_Sprague-Dawley_P_V-REGION_725565nn725865_301nt_1_____301_0_301___	96.7033	0	0	0	19	109	193	103	0	99	76	plus	minus	109	43CT3TCCA42	1	-	1:0	GGACACTGTGGTTAGGAC	-	-	103	152
A00554:20:HCTLLDRXX:2:2168:7835:11772	RatNor_3_chr6_IGHV8-18x01_Rattusnorvegicus_BN_Sprague-Dawley_P_V-REGION_725565nn725865_301nt_1_____301_0_301___	96.7033	0	0	0	1	91	103	193	0	99	76	plus	plus	109	42GTAG3GA43	1	-	1:0	-	GGACACTGTGGTTAGGAC	-	193	152
A00554:20:HCTLLDRXX:2:2168:20302:35931	RatNor_3_chr6_IGHV7-16x01_Rattusnorvegicus_BN_Sprague-Dawley_P_V-REGION_1306379nn1306684_306nt_1_____306_0_306__rev-compl_	98.5507	0	0	0	110	247	1	138	0	99	128	plus	plus	251	79GT50AG7	1	-	1:0	ACGGTGAATGCCTCAAAACGCAGGCAGGGG	TGGT	-	-	128
A00554:20:HCTLLDRXX:2:2169:24415:26804	RatNor_3_chr6_IGHV8-18x01_Rattusnorvegicus_BN_Sprague-Dawley_P_V-REGION_725565nn725865_301nt_1_____301_0_301___	94.9153	0	0	0	1	118	76	193	0	99	88	plus	plus	148	4GC11CG30GA21GTAG3GA43	1	-	1:0	-	GGACACTGTGGTTAGGAGAAAACGGCAACC	-	-	88
A00554:20:HCTLLDRXX:2:2172:4399:7200	RatNor_3_chr6_IGHV8-18x01_Rattusnorvegicus_BN_Sprague-Dawley_P_V-REGION_725565nn725865_301nt_1_____301_0_301___	94.4444	0	0	0	1	108	188	81	0	99	78	plus	minus	112	25CA12CT3TCCA45TC6GC11	1	-	1:0	-	CAGA	-	81	156
A00554:20:HCTLLDRXX:2:2172:4399:7200	RatNor_3_chr6_IGHV8-18x01_Rattusnorvegicus_BN_Sprague-Dawley_P_V-REGION_725565nn725865_301nt_1_____301_0_301___	94.4444	0	0	0	5	112	81	188	0	99	78	plus	plus	112	11CG6AG45GTAG3GA12GT25	1	-	1:0	CAGA	-	-	188	156
A00554:20:HCTLLDRXX:2:2172:14986:8719	RatNor_3_chr6_IGHV8-18x01_Rattusnorvegicus_BN_Sprague-Dawley_P_V-REGION_725565nn725865_301nt_1_____301_0_301___	94.9495	0	0	0	12	110	193	95	0	99	74	plus	minus	110	43CTAG2TCCA45TC4	1	-	1:1	GGACACTGTGG	-	-	95	148
A00554:20:HCTLLDRXX:2:2172:14986:8719	RatNor_3_chr6_IGHV8-18x01_Rattusnorvegicus_BN_Sprague-Dawley_P_V-REGION_725565nn725865_301nt_1_____301_0_301___	94.9495	0	0	0	1	99	95	193	0	99	74	plus	plus	110	4AG45GTAG2TCGA43	1	-	1:1	-	GGACACTGTGG	-	193	148
A00554:20:HCTLLDRXX:2:2173:18322:6198	RatNor_3_chr6_IGHV8-18x01_Rattusnorvegicus_BN_Sprague-Dawley_P_V-REGION_725565nn725865_301nt_1_____301_0_301___	95.8763	0	0	0	1	97	189	93	0	99	77	plus	minus	128	39CT3TCCA45TC6	1	-	1:0	-	TGGGCTCCCATATTTTGACTTGCCAACAGA	-	93	154
A00554:20:HCTLLDRXX:2:2173:18322:6198	RatNor_3_chr6_IGHV8-18x01_Rattusnorvegicus_BN_Sprague-Dawley_P_V-REGION_725565nn725865_301nt_1_____301_0_301___	95.8763	0	0	0	32	128	93	189	0	99	77	plus	plus	128	6AG45GTAG3GA39	1	-	1:0	TGGGCTCCCATATTTTGACTTGCCAACAGA	-	-	189	154
A00554:20:HCTLLDRXX:2:2173:15212:11772	RatNor_3_chr6_IGHV8-18x01_Rattusnorvegicus_BN_Sprague-Dawley_P_V-REGION_725565nn725865_301nt_1_____301_0_301___	92.7461	0	0	0	33	225	1	193	0	99	123	plus	plus	250	13GA12CT10ACGAAT24AT9GA5AG10CG4AG35GC11ATAG33AT13	1	-	1:0	GCTTTGTACAGGGTGATAAGCATGGCTCGA	GGACATTGTTGTTAGGAAAAAAACG	-	-	123
A00554:20:HCTLLDRXX:2:2175:5593:12587	RatNor_3_chr6_IGHV8-18x01_Rattusnorvegicus_BN_Sprague-Dawley_P_V-REGION_725565nn725865_301nt_1_____301_0_301___	95.5357	0	0	0	2	113	193	82	0	99	87	plus	minus	113	43CT3TCCA45TC6GC10	1	-	1:0	G	-	-	82	174
A00554:20:HCTLLDRXX:2:2175:5593:12587	RatNor_3_chr6_IGHV8-18x01_Rattusnorvegicus_BN_Sprague-Dawley_P_V-REGION_725565nn725865_301nt_1_____301_0_301___	95.5357	0	0	0	1	112	82	193	0	99	87	plus	plus	113	10CG6AG45GTAG3GA43	1	-	1:0	-	G	-	193	174
A00554:20:HCTLLDRXX:2:2175:6560:13197	RatNor_3_chr6_IGHV8-18x01_Rattusnorvegicus_BN_Sprague-Dawley_P_V-REGION_725565nn725865_301nt_1_____301_0_301___	95.5752	0	0	0	5	117	81	193	0	99	88	plus	plus	135	11CG6AG45GTAG3GA43	1	-	1:1	CAGA	GGACACGGTGGTTAGGAC	-	-	88
A00554:20:HCTLLDRXX:2:2175:11388:32988	RatNor_6_chr6_IGHG2Ax01_Rattusnorvegicus_BN_Sprague-Dawley_F_CH3-CHS_g_555699nn556018_321nt_1__1____321_0_321__rev-compl_	99.3103	0	0	0	107	251	321	177	0	99	140	plus	minus	251	77AT67	2	-	1:0	TGATCCCAGAGTCCAGTGGCCCCTCTTGGC	-	-	7	386
A00554:20:HCTLLDRXX:2:2175:11388:32988	RatNor_6_chr6_IGHG2Ax01_Rattusnorvegicus_BN_Sprague-Dawley_F_CH3-CHS_g_555699nn556018_321nt_1__1____321_0_321__rev-compl_	99.6016	0	0	0	1	251	7	257	0	99	246	plus	plus	251	245TG5	2	-	1:0	-	-	-	321	386
A00554:20:HCTLLDRXX:2:2175:11388:32988	AABR03049560_IGHG2Ax01_Rattusnorvegicus_BN_SsNHsdMCW_F_CH1_H_CH2_CH3_CH-S_14917nn15207_14545nn14577_14111nn14431_13675nn13994_966nt_1__1____966_0_966___	99.3103	0	0	0	107	251	966	822	0	99	140	plus	minus	251	77AT67	2	-	1:1	TGATCCCAGAGTCCAGTGGCCCCTCTTGGC	-	-	652	386
A00554:20:HCTLLDRXX:2:2175:11388:32988	AABR03049560_IGHG2Ax01_Rattusnorvegicus_BN_SsNHsdMCW_F_CH1_H_CH2_CH3_CH-S_14917nn15207_14545nn14577_14111nn14431_13675nn13994_966nt_1__1____966_0_966___	99.6016	0	0	0	1	251	652	902	0	99	246	plus	plus	251	245TG5	2	-	1:1	-	-	-	966	386
A00554:20:HCTLLDRXX:2:2176:6940:12226	RatNor_3_chr6_IGHV8-18x01_Rattusnorvegicus_BN_Sprague-Dawley_P_V-REGION_725565nn725865_301nt_1_____301_0_301___	93.1034	0	0	0	2	117	191	76	0	99	76	plus	minus	117	41CT3TCCA13GA20TC10TC6GC11CG4	1	-	1:0	G	-	-	76	152
A00554:20:HCTLLDRXX:2:2176:6940:12226	RatNor_3_chr6_IGHV8-18x01_Rattusnorvegicus_BN_Sprague-Dawley_P_V-REGION_725565nn725865_301nt_1_____301_0_301___	93.1034	0	0	0	1	116	76	191	0	99	76	plus	plus	117	4GC11CG6AG10AG20CT13GTAG3GA41	1	-	1:0	-	G	-	191	152
A00554:20:HCTLLDRXX:2:2176:25446:33442	RatNor_3_chr6_IGHV8-18x01_Rattusnorvegicus_BN_Sprague-Dawley_P_V-REGION_725565nn725865_301nt_1_____301_0_301___	92.7461	0	0	0	39	231	193	1	0	99	123	plus	minus	249	43CT3TCCA26CG25GC11CG4GT4CT4TA24TACTTG10GA12CT13	1	-	1:0	GGACACTGTGGTTAGGACAAAACGGCAACC	GCTTTGTACAGGGTGATA	-	1	246
A00554:20:HCTLLDRXX:2:2176:25446:33442	RatNor_3_chr6_IGHV8-18x01_Rattusnorvegicus_BN_Sprague-Dawley_P_V-REGION_725565nn725865_301nt_1_____301_0_301___	92.7461	0	0	0	37	229	1	193	0	99	123	plus	plus	250	13GA12CT10ACGAAT24AT4GA4CA4GC11CG25GC26GTAG3GA43	1	-	1:0	GCTTTGTACAGGGTGATAAGCATGGATCGA	GGACACTGTGGTTAGGACAAA	-	193	246
A00554:20:HCTLLDRXX:2:2177:16333:8954	RatNor_3_chr6_IGHV8-18x01_Rattusnorvegicus_BN_Sprague-Dawley_P_V-REGION_725565nn725865_301nt_1_____301_0_301___	93.7824	0	0	0	26	218	193	1	0	99	133	plus	minus	251	47TCCA52GC20TCCT4TA24TACTTG10GA2AG9CT13	1	-	1:0	GGACACTGTTGTTAGGACAAAATGG	GATTTGTACAGTGTGATAAGCATGGATTGA	-	-	133
A00554:20:HCTLLDRXX:2:2177:19714:20040	RatNor_3_chr6_IGHV8-18x01_Rattusnorvegicus_BN_Sprague-Dawley_P_V-REGION_725565nn725865_301nt_1_____301_0_301___	94.3089	0	0	0	3	125	193	71	0	99	88	plus	minus	137	43CT3TCCA45TC6GC11CG4GT4	1	-	1:0	GG	CCTAGTTTTTCT	-	71	176
A00554:20:HCTLLDRXX:2:2177:19714:20040	RatNor_3_chr6_IGHV8-18x01_Rattusnorvegicus_BN_Sprague-Dawley_P_V-REGION_725565nn725865_301nt_1_____301_0_301___	94.3089	0	0	0	13	135	71	193	0	99	88	plus	plus	137	4CA4GC11CG6AG45GTAG3GA43	1	-	1:0	CCTAGTTTTTCT	GG	-	193	176
A00554:20:HCTLLDRXX:2:2177:7572:21590	RatNor_3_chr6_IGHV8-18x01_Rattusnorvegicus_BN_Sprague-Dawley_P_V-REGION_725565nn725865_301nt_1_____301_0_301___	95.7447	0	0	0	30	123	193	100	0	99	74	plus	minus	123	38CT4CT3TCCA45	1	-	1:1	GGACACTGTGGTTAGGACAAAACGGCAAC	-	-	100	148
A00554:20:HCTLLDRXX:2:2177:7572:21590	RatNor_3_chr6_IGHV8-18x01_Rattusnorvegicus_BN_Sprague-Dawley_P_V-REGION_725565nn725865_301nt_1_____301_0_301___	95.7447	0	0	0	1	94	100	193	0	99	74	plus	plus	123	45GTAG3GA4GA38	1	-	1:1	-	GGACACTGTGGTTAGGACAAAACGGCAAC	-	193	148
A00554:20:HCTLLDRXX:2:2178:10791:2143	RatNor_3_chr6_IGHV8-18x01_Rattusnorvegicus_BN_Sprague-Dawley_P_V-REGION_725565nn725865_301nt_1_____301_0_301___	95.5752	0	0	0	30	142	193	81	0	99	88	plus	minus	145	43CT3TCCA45TC6GC11	1	-	1:0	GGACACTGTGGTTAGGACAAAATGGCAAC	CAG	-	81	176
A00554:20:HCTLLDRXX:2:2178:10791:2143	RatNor_3_chr6_IGHV8-18x01_Rattusnorvegicus_BN_Sprague-Dawley_P_V-REGION_725565nn725865_301nt_1_____301_0_301___	95.5752	0	0	0	4	116	81	193	0	99	88	plus	plus	145	11CG6AG45GTAG3GA43	1	-	1:0	CAG	GGACACTGTGGTTAGGACAAAATGGCAAC	-	193	176
A00554:20:HCTLLDRXX:2:2178:15555:10394	AABR03049259_IGHMx01_Rattusnorvegicus_BN_SsNHsdMCW_F_CH1_CH2_CH3_CH4_M1_M2_19785nn20099_19327nn19665_18729nn19046_18290nn18622_16395nn16510_16270nn16275_1428nt_1__1____1428_0_1428___	100	0	0	0	1	128	316	189	0	99	128	plus	minus	128	128	2	-	1:0	-	-	-	189	256
A00554:20:HCTLLDRXX:2:2178:15555:10394	AABR03049259_IGHMx01_Rattusnorvegicus_BN_SsNHsdMCW_F_CH1_CH2_CH3_CH4_M1_M2_19785nn20099_19327nn19665_18729nn19046_18290nn18622_16395nn16510_16270nn16275_1428nt_1__1____1428_0_1428___	100	0	0	0	1	128	189	316	0	99	128	plus	plus	128	128	2	-	1:0	-	-	-	316	256
A00554:20:HCTLLDRXX:2:2178:15555:10394	AABR03049259_IGHMx01_Rattusnorvegicus_BN_SsNHsdMCW_F_CH1_CH2_CH3_CH4_CH-S_19785nn20099_19327nn19665_18729nn19046_18231nn18622_1365nt_1__1____1365_0_1365___	100	0	0	0	1	128	316	189	0	99	128	plus	minus	128	128	2	-	1:1	-	-	-	189	256
A00554:20:HCTLLDRXX:2:2178:15555:10394	AABR03049259_IGHMx01_Rattusnorvegicus_BN_SsNHsdMCW_F_CH1_CH2_CH3_CH4_CH-S_19785nn20099_19327nn19665_18729nn19046_18231nn18622_1365nt_1__1____1365_0_1365___	100	0	0	0	1	128	189	316	0	99	128	plus	plus	128	128	2	-	1:1	-	-	-	316	256
A00554:20:HCTLLDRXX:2:2201:17472:7200	RatNor_3_chr6_IGHV8-18x01_Rattusnorvegicus_BN_Sprague-Dawley_P_V-REGION_725565nn725865_301nt_1_____301_0_301___	93.3333	0	0	0	1	120	190	71	0	99	80	plus	minus	131	40CT3TCCA32GT12TC6GC11CG4GT4	1	-	1:0	-	CCTAGTTTTTC	-	71	165
A00554:20:HCTLLDRXX:2:2201:17472:7200	RatNor_3_chr6_IGHV8-18x01_Rattusnorvegicus_BN_Sprague-Dawley_P_V-REGION_725565nn725865_301nt_1_____301_0_301___	94.1667	0	0	0	12	131	71	190	0	99	85	plus	plus	131	4CA4GC11CG6AG45GTAG3GA40	1	-	1:0	CCTAGTTTTTC	-	-	190	165
A00554:20:HCTLLDRXX:2:2202:16333:1595	RatNor_3_chr6_IGHV8-18x01_Rattusnorvegicus_BN_Sprague-Dawley_P_V-REGION_725565nn725865_301nt_1_____301_0_301___	95.3704	0	0	0	27	134	193	86	0	99	83	plus	minus	134	43CT3TCCA45TC6GC6	1	-	1:0	GGACACTGTGGTTAGGACAAAACGGC	-	-	86	166
A00554:20:HCTLLDRXX:2:2202:16333:1595	RatNor_3_chr6_IGHV8-18x01_Rattusnorvegicus_BN_Sprague-Dawley_P_V-REGION_725565nn725865_301nt_1_____301_0_301___	95.3704	0	0	0	1	108	86	193	0	99	83	plus	plus	134	6CG6AG45GTAG3GA43	1	-	1:0	-	GGAAACTGTGGTTAGGACAAAACGGC	-	193	166
A00554:20:HCTLLDRXX:2:2202:12454:17832	RatNor_3_chr6_IGHV8-18x01_Rattusnorvegicus_BN_Sprague-Dawley_P_V-REGION_725565nn725865_301nt_1_____301_0_301___	93.2642	0	0	0	46	238	1	193	0	99	128	plus	plus	251	13GA12CT10ACGAAT24AT4GA4CA16CG12AT39GTAG3GA43	1	-	1:0	GCTTTGTACAGGGTGATAAGCATGGATCAA	GGACGCTGTTGTT	-	193	256
A00554:20:HCTLLDRXX:2:2202:12454:17832	RatNor_3_chr6_IGHV8-18x01_Rattusnorvegicus_BN_Sprague-Dawley_P_V-REGION_725565nn725865_301nt_1_____301_0_301___	93.2642	0	0	0	27	219	193	1	0	99	128	plus	minus	251	43CT3TCCA39TA12GC16GT4CT4TA24TACTTG10GA12CT13	1	-	1:0	GGACGCTGTTGTTAGGACAAAACGGC	GCTTTGTACAGGGTGATAAGCATGGATCAA	-	1	256
A00554:20:HCTLLDRXX:2:2203:5575:16720	RatNor_3_chr6_IGHV8-18x01_Rattusnorvegicus_BN_Sprague-Dawley_P_V-REGION_725565nn725865_301nt_1_____301_0_301___	95.5752	0	0	0	3	115	193	81	0	99	88	plus	minus	119	43CT3TCCA45TC6GC11	1	-	1:0	GG	CAGA	-	81	166
A00554:20:HCTLLDRXX:2:2203:5575:16720	RatNor_3_chr6_IGHV8-18x01_Rattusnorvegicus_BN_Sprague-Dawley_P_V-REGION_725565nn725865_301nt_1_____301_0_301___	93.8053	0	0	0	5	117	81	193	0	99	78	plus	plus	119	11CG6AG30CA14GTAG3GA17CA25	1	-	1:0	CAGA	GG	-	193	166
A00554:20:HCTLLDRXX:2:2203:28058:7905	AABR03052981_IGHV5S40x01_Rattusnorvegicus_BN_SsNHsdMCW_P_V-REGION_2114nn2412_299nt_1_____299_0_299__rev-compl_	94.7154	0	0	0	1	246	54	299	0	99	181	plus	plus	249	15CGAT58GCAC84AC1CA4ACCA19GC11AC4GT13GA18AG6	1	-	1:0	-	CAT	-	-	181
A00554:20:HCTLLDRXX:2:2204:18846:13620	RatNor_3_chr6_IGHV8-18x01_Rattusnorvegicus_BN_Sprague-Dawley_P_V-REGION_725565nn725865_301nt_1_____301_0_301___	93.8776	0	0	0	1	147	190	44	0	99	102	plus	minus	147	40CT3TCCA52GC10TC5GT4CT4TA12GA8	1	-	1:0	-	-	-	44	204
A00554:20:HCTLLDRXX:2:2204:18846:13620	RatNor_3_chr6_IGHV8-18x01_Rattusnorvegicus_BN_Sprague-Dawley_P_V-REGION_725565nn725865_301nt_1_____301_0_301___	93.8776	0	0	0	1	147	44	190	0	99	102	plus	plus	147	8CT12AT4GA4CA5AG10CG52GTAG3GA40	1	-	1:0	-	-	-	190	204
A00554:20:HCTLLDRXX:2:2205:29559:4930	RatNor_3_chr6_IGHV8-18x01_Rattusnorvegicus_BN_Sprague-Dawley_P_V-REGION_725565nn725865_301nt_1_____301_0_301___	95.3704	0	0	0	27	134	193	86	0	99	83	plus	minus	134	43CT3TCCA45TC6GC6	1	-	1:0	GGACACTGTGGTTAGGACAAAACGGC	-	-	86	166
A00554:20:HCTLLDRXX:2:2205:29559:4930	RatNor_3_chr6_IGHV8-18x01_Rattusnorvegicus_BN_Sprague-Dawley_P_V-REGION_725565nn725865_301nt_1_____301_0_301___	95.3704	0	0	0	1	108	86	193	0	99	83	plus	plus	134	6CG6AG45GTAG3GA43	1	-	1:0	-	GGACACTGTGGTTAGGACAAAACGGC	-	193	166
A00554:20:HCTLLDRXX:2:2206:28845:8985	RatNor_3_chr6_IGHV8-18x01_Rattusnorvegicus_BN_Sprague-Dawley_P_V-REGION_725565nn725865_301nt_1_____301_0_301___	94.6809	0	0	0	18	111	193	100	0	99	69	plus	minus	114	8CA7GT26CT3TCCA45	1	-	1:0	GGACACTGTGGTTAGGA	TTC	-	100	148
A00554:20:HCTLLDRXX:2:2206:28845:8985	RatNor_3_chr6_IGHV8-18x01_Rattusnorvegicus_BN_Sprague-Dawley_P_V-REGION_725565nn725865_301nt_1_____301_0_301___	96.8085	0	0	0	4	97	100	193	0	99	79	plus	plus	114	45GTAG3GA43	1	-	1:0	TTC	GGACACTGTGGTTAGGA	-	193	148
A00554:20:HCTLLDRXX:2:2205:21251:27305	RatNor_3_chr6_IGHV8-18x01_Rattusnorvegicus_BN_Sprague-Dawley_P_V-REGION_725565nn725865_301nt_1_____301_0_301___	100	0	0	0	21	67	193	147	0	99	47	plus	minus	75	47	1	-	1:0	GGACACTGTGGTTAGGACAG	TCTTGATC	-	147	94
A00554:20:HCTLLDRXX:2:2205:21251:27305	RatNor_3_chr6_IGHV8-18x01_Rattusnorvegicus_BN_Sprague-Dawley_P_V-REGION_725565nn725865_301nt_1_____301_0_301___	100	0	0	0	9	55	147	193	0	99	47	plus	plus	75	47	1	-	1:0	TCTTGATC	GGACACTGTGGTTAGGACAG	-	193	94
A00554:20:HCTLLDRXX:2:2207:23619:10739	RatNor_3_chr6_IGHV8-18x01_Rattusnorvegicus_BN_Sprague-Dawley_P_V-REGION_725565nn725865_301nt_1_____301_0_301___	94.4444	0	0	0	1	72	142	71	0	99	52	plus	minus	83	43TC6GC11CG4GT4	1	-	1:0	-	CCTAGTTTTTC	-	71	104
A00554:20:HCTLLDRXX:2:2207:23619:10739	RatNor_3_chr6_IGHV8-18x01_Rattusnorvegicus_BN_Sprague-Dawley_P_V-REGION_725565nn725865_301nt_1_____301_0_301___	94.4444	0	0	0	12	83	71	142	0	99	52	plus	plus	83	4CA4GC11CG6AG43	1	-	1:0	CCTAGTTTTTC	-	-	142	104
A00554:20:HCTLLDRXX:2:2207:19072:25942	RatNor_3_chr6_IGHV8-18x01_Rattusnorvegicus_BN_Sprague-Dawley_P_V-REGION_725565nn725865_301nt_1_____301_0_301___	95.5752	0	0	0	12	124	193	81	0	99	88	plus	minus	145	43CT3TCCA45TC6GC11	1	-	1:0	GGACACTGTGG	CAGCTGCTTCCCTAGTTTTTC	-	76	176
A00554:20:HCTLLDRXX:2:2207:19072:25942	RatNor_3_chr6_IGHV8-18x01_Rattusnorvegicus_BN_Sprague-Dawley_P_V-REGION_725565nn725865_301nt_1_____301_0_301___	94.9153	0	0	0	17	134	76	193	0	99	88	plus	plus	145	4GC11CG6AG45GTAG3GA43	1	-	1:0	GATTCCCTAGTTTTTC	GGACACTGTGG	-	193	176
A00554:20:HCTLLDRXX:2:2207:6723:20024	RatNor_3_chr6_IGHV8-18x01_Rattusnorvegicus_BN_Sprague-Dawley_P_V-REGION_725565nn725865_301nt_1_____301_0_301___	94.6903	0	0	0	19	131	193	81	0	99	83	plus	minus	135	43CTAG2TCCA45TC6GC11	1	-	1:0	AGACACTGTGGTTAGGTC	CAGA	-	-	83
A00554:20:HCTLLDRXX:2:2208:29017:31798	RatNor_3_chr6_IGHV8-18x01_Rattusnorvegicus_BN_Sprague-Dawley_P_V-REGION_725565nn725865_301nt_1_____301_0_301___	93.8776	0	0	0	1	147	190	44	0	99	102	plus	minus	147	40CT3TCCA52GC10TC5GT4CT4TA12GA8	1	-	1:0	-	-	-	44	204
A00554:20:HCTLLDRXX:2:2208:29017:31798	RatNor_3_chr6_IGHV8-18x01_Rattusnorvegicus_BN_Sprague-Dawley_P_V-REGION_725565nn725865_301nt_1_____301_0_301___	93.8776	0	0	0	1	147	44	190	0	99	102	plus	plus	147	8CT12AT4GA4CA5AG10CG52GTAG3GA40	1	-	1:0	-	-	-	190	204
A00554:20:HCTLLDRXX:2:2209:25771:5259	RatNor_3_chr6_IGHV8-18x01_Rattusnorvegicus_BN_Sprague-Dawley_P_V-REGION_725565nn725865_301nt_1_____301_0_301___	94.6903	0	0	0	7	119	193	81	0	99	83	plus	minus	125	43CT3TCCA9TG35TC6GC11	1	-	1:0	GGACAC	CAGATG	-	81	171
A00554:20:HCTLLDRXX:2:2209:25771:5259	RatNor_3_chr6_IGHV8-18x01_Rattusnorvegicus_BN_Sprague-Dawley_P_V-REGION_725565nn725865_301nt_1_____301_0_301___	95.5752	0	0	0	7	119	81	193	0	99	88	plus	plus	125	11CG6AG45GTAG3GA43	1	-	1:0	CAGATG	GGACAA	-	193	171
A00554:20:HCTLLDRXX:2:2208:27001:25551	RatNor_3_chr6_IGHV8-18x01_Rattusnorvegicus_BN_Sprague-Dawley_P_V-REGION_725565nn725865_301nt_1_____301_0_301___	95.5357	0	0	0	12	123	193	82	0	99	87	plus	minus	138	43CT3TCCA45TC6GC10	1	-	1:0	GGACACTGTGG	ACAGATGCTTCCCTA	-	-	87
A00554:20:HCTLLDRXX:2:2209:16857:18255	RatNor_3_chr6_IGHV8-18x01_Rattusnorvegicus_BN_Sprague-Dawley_P_V-REGION_725565nn725865_301nt_1_____301_0_301___	94.6429	0	0	0	3	114	187	76	0	99	82	plus	minus	129	4GA36TCCA45TC2AC3GC16	1	-	1:0	TT	GCTGCCCTAGTTTTT	-	76	169
A00554:20:HCTLLDRXX:2:2209:16857:18255	RatNor_3_chr6_IGHV8-18x01_Rattusnorvegicus_BN_Sprague-Dawley_P_V-REGION_725565nn725865_301nt_1_____301_0_301___	95.5357	0	0	0	16	127	76	187	0	99	87	plus	plus	129	16CG6AG45GTAG36CT4	1	-	1:0	GCTGCCCTAGTTTTT	GG	-	187	169
A00554:20:HCTLLDRXX:2:2209:5529:11318	RatNor_3_chr6_IGHV8-18x01_Rattusnorvegicus_BN_Sprague-Dawley_P_V-REGION_725565nn725865_301nt_1_____301_0_301___	93.8776	0	0	0	1	147	190	44	0	99	102	plus	minus	147	40CT3TCCA52GC10TC5GT4CT4TA12GA8	1	-	1:0	-	-	-	44	199
A00554:20:HCTLLDRXX:2:2209:5529:11318	RatNor_3_chr6_IGHV8-18x01_Rattusnorvegicus_BN_Sprague-Dawley_P_V-REGION_725565nn725865_301nt_1_____301_0_301___	93.1973	0	0	0	1	147	44	190	0	99	97	plus	plus	147	8CT12AT4GA4CA5AG4AC5CG52GTAG3GA40	1	-	1:0	-	-	-	190	199
A00554:20:HCTLLDRXX:2:2210:10809:12915	RatNor_3_chr6_IGHV8-18x01_Rattusnorvegicus_BN_Sprague-Dawley_P_V-REGION_725565nn725865_301nt_1_____301_0_301___	94.6309	0	0	0	1	149	45	193	0	99	109	plus	plus	165	10CT9AT4GA4GA16CG52GTAG3GA43	1	-	1:0	-	GGACACTGTGGTTAGG	-	193	218
A00554:20:HCTLLDRXX:2:2210:10809:12915	RatNor_3_chr6_IGHV8-18x01_Rattusnorvegicus_BN_Sprague-Dawley_P_V-REGION_725565nn725865_301nt_1_____301_0_301___	94.6309	0	0	0	17	165	193	45	0	99	109	plus	minus	165	43CT3TCCA52GC16CT4CT4TA9GA10	1	-	1:0	GGACACTGTGGTTAGG	-	-	45	218
A00554:20:HCTLLDRXX:2:2210:32018:18521	RatNor_3_chr6_IGHV8-18x01_Rattusnorvegicus_BN_Sprague-Dawley_P_V-REGION_725565nn725865_301nt_1_____301_0_301___	95.3271	0	0	0	27	133	193	87	0	99	82	plus	minus	133	20TC26TCCA40GA11GC5	1	-	1:0	GGACACTGTTGTTAAGACAAAATGGC	-	-	87	164
A00554:20:HCTLLDRXX:2:2210:32018:18521	RatNor_3_chr6_IGHV8-18x01_Rattusnorvegicus_BN_Sprague-Dawley_P_V-REGION_725565nn725865_301nt_1_____301_0_301___	95.3271	0	0	0	1	107	87	193	0	99	82	plus	plus	133	5CG11CT40GTAG26AG20	1	-	1:0	-	GGACACTGTTGTTAAGACAAAATGGC	-	193	164
A00554:20:HCTLLDRXX:2:2210:10700:23218	RatNor_3_chr6_IGHV8-18x01_Rattusnorvegicus_BN_Sprague-Dawley_P_V-REGION_725565nn725865_301nt_1_____301_0_301___	95.1389	0	0	0	4	147	187	44	0	99	109	plus	minus	147	37CT3TCCA52GC16GT4CT4TA21	1	-	1:0	TGC	-	-	44	218
A00554:20:HCTLLDRXX:2:2210:10700:23218	RatNor_3_chr6_IGHV8-18x01_Rattusnorvegicus_BN_Sprague-Dawley_P_V-REGION_725565nn725865_301nt_1_____301_0_301___	95.1389	0	0	0	1	144	44	187	0	99	109	plus	plus	147	21AT4GA4CA16CG52GTAG3GA37	1	-	1:0	-	TGC	-	187	218
A00554:20:HCTLLDRXX:2:2212:26883:7373	RatNor_3_chr6_IGHV8-18x01_Rattusnorvegicus_BN_Sprague-Dawley_P_V-REGION_725565nn725865_301nt_1_____301_0_301___	95.6522	0	0	0	30	121	193	102	0	99	72	plus	minus	121	9TC33CT3TCCA43	1	-	1:0	GGACACTGTGGTTAGGACAAAACGTCAAC	-	-	102	144
A00554:20:HCTLLDRXX:2:2212:26883:7373	RatNor_3_chr6_IGHV8-18x01_Rattusnorvegicus_BN_Sprague-Dawley_P_V-REGION_725565nn725865_301nt_1_____301_0_301___	95.6522	0	0	0	1	92	102	193	0	99	72	plus	plus	121	43GTAG3GA33AG9	1	-	1:0	-	GGACACTGTGGTTAGGACAAAACGGCAAC	-	193	144
A00554:20:HCTLLDRXX:2:2212:11867:9893	RatNor_3_chr6_IGHV8-18x01_Rattusnorvegicus_BN_Sprague-Dawley_P_V-REGION_725565nn725865_301nt_1_____301_0_301___	93.3333	0	0	0	1	120	190	71	0	99	80	plus	minus	131	40CT3TCCA13GA31TC6GC11CG4GT4	1	-	1:0	-	CCTAGTTTTTC	-	71	160
A00554:20:HCTLLDRXX:2:2212:11867:9893	RatNor_3_chr6_IGHV8-18x01_Rattusnorvegicus_BN_Sprague-Dawley_P_V-REGION_725565nn725865_301nt_1_____301_0_301___	93.3333	0	0	0	12	131	71	190	0	99	80	plus	plus	131	4CA4GC11CG6CG31CT13GTAG3GA40	1	-	1:0	CCTAGTTTTTC	-	-	190	160
A00554:20:HCTLLDRXX:2:2212:5638:17707	RatNor_3_chr6_IGHV8-18x01_Rattusnorvegicus_BN_Sprague-Dawley_P_V-REGION_725565nn725865_301nt_1_____301_0_301___	94.5946	0	0	0	13	86	144	71	0	99	54	plus	minus	91	45TC6GC11CG4GT4	1	-	1:0	GAATCGACAAAT	CCTAG	-	71	108
A00554:20:HCTLLDRXX:2:2212:5638:17707	RatNor_3_chr6_IGHV8-18x01_Rattusnorvegicus_BN_Sprague-Dawley_P_V-REGION_725565nn725865_301nt_1_____301_0_301___	94.5946	0	0	0	6	79	71	144	0	99	54	plus	plus	91	4CA4GC11CG6AG45	1	-	1:0	CCTAG	GAATCGACAAAT	-	144	108
A00554:20:HCTLLDRXX:2:2212:21133:28823	RatNor_3_chr6_IGHV8-18x01_Rattusnorvegicus_BN_Sprague-Dawley_P_V-REGION_725565nn725865_301nt_1_____301_0_301___	95	0	0	0	1	100	94	193	0	99	75	plus	plus	126	5AG45GTAG3GA32GT10	1	-	1:0	-	GGACACTGTGGTTAGGACAAAACGGC	-	-	75
A00554:20:HCTLLDRXX:2:2213:7491:8108	RatNor_3_chr6_IGHV8-18x01_Rattusnorvegicus_BN_Sprague-Dawley_P_V-REGION_725565nn725865_301nt_1_____301_0_301___	93.0693	0	0	0	2	102	193	93	0	99	66	plus	minus	104	21GA21CT3TCCA27GT11GA5TC6	1	-	1:0	G	GC	-	93	132
A00554:20:HCTLLDRXX:2:2213:7491:8108	RatNor_3_chr6_IGHV8-18x01_Rattusnorvegicus_BN_Sprague-Dawley_P_V-REGION_725565nn725865_301nt_1_____301_0_301___	93.0693	0	0	0	3	103	93	193	0	99	66	plus	plus	104	6AG5CT11CA27GTAG3GA21CT21	1	-	1:0	GC	G	-	193	132
A00554:20:HCTLLDRXX:2:2212:15320:35415	RatNor_3_chr6_IGHV8-18x01_Rattusnorvegicus_BN_Sprague-Dawley_P_V-REGION_725565nn725865_301nt_1_____301_0_301___	96.6102	0	0	0	3	120	193	76	0	99	98	plus	minus	120	43CT3TCCA52GC16	1	-	1:0	GG	-	-	76	196
A00554:20:HCTLLDRXX:2:2212:15320:35415	RatNor_3_chr6_IGHV8-18x01_Rattusnorvegicus_BN_Sprague-Dawley_P_V-REGION_725565nn725865_301nt_1_____301_0_301___	96.6102	0	0	0	1	118	76	193	0	99	98	plus	plus	120	16CG52GTAG3GA43	1	-	1:0	-	GG	-	193	196
A00554:20:HCTLLDRXX:2:2213:11650:2159	RatNor_3_chr6_IGHV8-18x01_Rattusnorvegicus_BN_Sprague-Dawley_P_V-REGION_725565nn725865_301nt_1_____301_0_301___	94.8718	0	0	0	1	117	77	193	0	99	87	plus	plus	133	15CG17TG4GA29GTAG3GA43	1	-	1:0	-	GGACACTGTCATTAGG	-	-	87
A00554:20:HCTLLDRXX:2:2213:18674:21089	RatNor_3_chr6_IGHV8-18x01_Rattusnorvegicus_BN_Sprague-Dawley_P_V-REGION_725565nn725865_301nt_1_____301_0_301___	92	0	0	0	1	100	45	144	0	99	60	plus	plus	100	20ATCG1AG1GA4CA4GC11CG6AG45	1	-	1:0	-	-	-	-	60
A00554:20:HCTLLDRXX:2:2213:31060:36965	RatNor_3_chr6_IGHV8-18x01_Rattusnorvegicus_BN_Sprague-Dawley_P_V-REGION_725565nn725865_301nt_1_____301_0_301___	94.0678	0	0	0	3	120	193	76	0	99	83	plus	minus	121	19AG23CT3TCCA27GT17TC6GC16	1	-	1:0	GG	G	-	76	166
A00554:20:HCTLLDRXX:2:2213:31060:36965	RatNor_3_chr6_IGHV8-18x01_Rattusnorvegicus_BN_Sprague-Dawley_P_V-REGION_725565nn725865_301nt_1_____301_0_301___	94.0678	0	0	0	2	119	76	193	0	99	83	plus	plus	121	16CG6AG17CA27GTAG3GA23TC19	1	-	1:0	G	GG	-	193	166
A00554:20:HCTLLDRXX:2:2215:24867:30029	RatNor_3_chr6_IGHV8-18x01_Rattusnorvegicus_BN_Sprague-Dawley_P_V-REGION_725565nn725865_301nt_1_____301_0_301___	93.9597	0	0	0	1	149	45	193	0	99	104	plus	plus	172	20AT4GA4CA16CG29CA22GTAG3GA24CA18	1	-	1:0	-	GGACACTGTTGTTAGGACAAAAC	-	-	104
A00554:20:HCTLLDRXX:2:2216:23773:7999	RatNor_3_chr6_IGHV8-18x01_Rattusnorvegicus_BN_Sprague-Dawley_P_V-REGION_725565nn725865_301nt_1_____301_0_301___	93.3333	0	0	0	1	120	190	71	0	99	80	plus	minus	131	40CT3TCCA13GA31TC6GC11CG4GT4	1	-	1:0	-	CCTAGTTTTTC	-	71	160
A00554:20:HCTLLDRXX:2:2216:23773:7999	RatNor_3_chr6_IGHV8-18x01_Rattusnorvegicus_BN_Sprague-Dawley_P_V-REGION_725565nn725865_301nt_1_____301_0_301___	93.3333	0	0	0	12	131	71	190	0	99	80	plus	plus	131	4CA4GC11CG6AG31CT13GTAG3GA40	1	-	1:0	CCTAGTTTTTC	-	-	190	160
A00554:20:HCTLLDRXX:2:2216:18050:28776	RatNor_3_chr6_IGHV8-18x01_Rattusnorvegicus_BN_Sprague-Dawley_P_V-REGION_725565nn725865_301nt_1_____301_0_301___	92.5	0	0	0	1	160	19	178	0	99	100	plus	plus	160	8CT10AC1AT24AT4GA1CA7TC11CG25TC8TC17GTAG32	1	-	1:0	-	-	-	-	100
A00554:20:HCTLLDRXX:2:2217:8947:12352	RatNor_3_chr6_IGHV8-18x01_Rattusnorvegicus_BN_Sprague-Dawley_P_V-REGION_725565nn725865_301nt_1_____301_0_301___	96.1538	0	0	0	6	109	144	41	0	99	84	plus	minus	138	52GC16GT4CT4TA24	1	-	1:0	GAATC	TCTGGTTTGATCCACTTGGACTTAAGTTT	-	41	168
A00554:20:HCTLLDRXX:2:2217:8947:12352	RatNor_3_chr6_IGHV8-18x01_Rattusnorvegicus_BN_Sprague-Dawley_P_V-REGION_725565nn725865_301nt_1_____301_0_301___	96.1538	0	0	0	30	133	41	144	0	99	84	plus	plus	138	24AT4GA4CA16CG52	1	-	1:0	TCTGGTTTGATCCACTTGGACTTAAGTTT	GAATC	-	144	168
A00554:20:HCTLLDRXX:2:2217:22516:14184	RatNor_3_chr6_IGHV8-18x01_Rattusnorvegicus_BN_Sprague-Dawley_P_V-REGION_725565nn725865_301nt_1_____301_0_301___	95.7265	0	0	0	5	121	192	76	0	99	92	plus	minus	152	39GT2CT3TCCA52GC16	1	-	1:0	GGAC	GCTGCCCTAGTTTTTCTTCTCTTAGTTTGA	-	45	185
A00554:20:HCTLLDRXX:2:2217:22516:14184	RatNor_3_chr6_IGHV8-18x01_Rattusnorvegicus_BN_Sprague-Dawley_P_V-REGION_725565nn725865_301nt_1_____301_0_301___	92.5676	0	0	0	1	148	45	192	0	99	93	plus	plus	152	20ATCG1AG1GA1CA2CA16CG52GTAG3GA2CA39	1	-	1:0	-	GGAC	-	192	185
A00554:20:HCTLLDRXX:2:2218:4616:12837	RatNor_3_chr6_IGHV8-18x01_Rattusnorvegicus_BN_Sprague-Dawley_P_V-REGION_725565nn725865_301nt_1_____301_0_301___	95	0	0	0	22	101	124	45	0	99	60	plus	minus	101	32GC16GT4CT4TA20	1	-	1:0	TATTATCAGGGTAATTATTAA	-	-	45	120
A00554:20:HCTLLDRXX:2:2218:4616:12837	RatNor_3_chr6_IGHV8-18x01_Rattusnorvegicus_BN_Sprague-Dawley_P_V-REGION_725565nn725865_301nt_1_____301_0_301___	95	0	0	0	1	80	45	124	0	99	60	plus	plus	101	20AT4GA4CA16CG32	1	-	1:0	-	TATTATCAGGGTAATTATTAA	-	124	120
A00554:20:HCTLLDRXX:2:2218:4101:13322	RatNor_3_chr6_IGHV8-18x01_Rattusnorvegicus_BN_Sprague-Dawley_P_V-REGION_725565nn725865_301nt_1_____301_0_301___	95	0	0	0	22	101	124	45	0	99	60	plus	minus	101	32GC16GT4CT4TA20	1	-	1:1	TATTATCAGGGTAATTATTAA	-	-	45	120
A00554:20:HCTLLDRXX:2:2218:4101:13322	RatNor_3_chr6_IGHV8-18x01_Rattusnorvegicus_BN_Sprague-Dawley_P_V-REGION_725565nn725865_301nt_1_____301_0_301___	95	0	0	0	1	80	45	124	0	99	60	plus	plus	101	20AT4GA4CA16CG32	1	-	1:1	-	TATTATCAGGGTAATTATTAA	-	124	120
A00554:20:HCTLLDRXX:2:2218:30210:25848	RatNor_3_chr6_IGHV8-18x01_Rattusnorvegicus_BN_Sprague-Dawley_P_V-REGION_725565nn725865_301nt_1_____301_0_301___	92.381	0	0	0	1	105	178	74	0	99	65	plus	minus	105	9GT17GT4TCCA25AT5TG10GT9GC18	1	-	1:0	-	-	-	74	130
A00554:20:HCTLLDRXX:2:2218:30210:25848	RatNor_3_chr6_IGHV8-18x01_Rattusnorvegicus_BN_Sprague-Dawley_P_V-REGION_725565nn725865_301nt_1_____301_0_301___	92.381	0	0	0	1	105	74	178	0	99	65	plus	plus	105	18CG9CA10AC5TA25GTAG4CA17CA9	1	-	1:0	-	-	-	178	130
A00554:20:HCTLLDRXX:2:2219:19479:24392	RatNor_3_chr6_IGHV8-18x01_Rattusnorvegicus_BN_Sprague-Dawley_P_V-REGION_725565nn725865_301nt_1_____301_0_301___	94.1667	0	0	0	2	121	190	71	0	99	85	plus	minus	137	40CT3TCCA45TC6GC11CG4GT4	1	-	1:0	G	CCTAGTTTTTCTTCTA	-	71	170
A00554:20:HCTLLDRXX:2:2219:19479:24392	RatNor_3_chr6_IGHV8-18x01_Rattusnorvegicus_BN_Sprague-Dawley_P_V-REGION_725565nn725865_301nt_1_____301_0_301___	94.1667	0	0	0	17	136	71	190	0	99	85	plus	plus	137	4CA4GC11CG6AG45GTAG3GA40	1	-	1:0	CCTAGTTTTTCTTCTA	G	-	190	170
A00554:20:HCTLLDRXX:2:2220:24343:11710	RatNor_3_chr6_IGHV8-18x01_Rattusnorvegicus_BN_Sprague-Dawley_P_V-REGION_725565nn725865_301nt_1_____301_0_301___	92.381	0	0	0	1	105	178	74	0	99	65	plus	minus	105	9GT17GT4TCCA25AT5TG10GT9GC18	1	-	1:0	-	-	-	74	130
A00554:20:HCTLLDRXX:2:2220:24343:11710	RatNor_3_chr6_IGHV8-18x01_Rattusnorvegicus_BN_Sprague-Dawley_P_V-REGION_725565nn725865_301nt_1_____301_0_301___	92.381	0	0	0	1	105	74	178	0	99	65	plus	plus	105	18CG9CA10AC5TA25GTAG4CA17CA9	1	-	1:0	-	-	-	178	130
A00554:20:HCTLLDRXX:2:2220:18322:6918	RatNor_3_chr6_IGHV8-18x01_Rattusnorvegicus_BN_Sprague-Dawley_P_V-REGION_725565nn725865_301nt_1_____301_0_301___	95.6522	0	0	0	27	118	193	102	0	99	72	plus	minus	118	43CT3TCCA13GA29	1	-	1:0	GGACACTGTGGTTAGGACAAAACGGC	-	-	-	72
A00554:20:HCTLLDRXX:2:2220:16532:10582	RatNor_3_chr6_IGHV8-18x01_Rattusnorvegicus_BN_Sprague-Dawley_P_V-REGION_725565nn725865_301nt_1_____301_0_301___	92.1687	0	0	0	4	169	183	18	0	99	101	plus	minus	169	37TCCA45TC6GC16GT4CT1TC1GCTA24TACTTG10GA9	1	-	1:1	ATA	-	-	18	202
A00554:20:HCTLLDRXX:2:2220:16532:10582	RatNor_3_chr6_IGHV8-18x01_Rattusnorvegicus_BN_Sprague-Dawley_P_V-REGION_725565nn725865_301nt_1_____301_0_301___	92.1687	0	0	0	1	166	18	183	0	99	101	plus	plus	169	9CT10ACGAAT24ATCG1AG1GA4CA16CG6AG45GTAG37	1	-	1:1	-	ATA	-	183	202
A00554:20:HCTLLDRXX:2:2222:6912:28995	RatNor_3_chr6_IGHV8-18x01_Rattusnorvegicus_BN_Sprague-Dawley_P_V-REGION_725565nn725865_301nt_1_____301_0_301___	94.9495	0	0	0	12	110	193	95	0	99	74	plus	minus	110	43CTAG2TCCA45TC4	1	-	1:0	GGACACTGTGG	-	-	95	148
A00554:20:HCTLLDRXX:2:2222:6912:28995	RatNor_3_chr6_IGHV8-18x01_Rattusnorvegicus_BN_Sprague-Dawley_P_V-REGION_725565nn725865_301nt_1_____301_0_301___	94.9495	0	0	0	1	99	95	193	0	99	74	plus	plus	110	4AG45GTAG2TCGA43	1	-	1:0	-	GGACACTGTGG	-	193	148
A00554:20:HCTLLDRXX:2:2223:1027:26412	RatNor_3_chr6_IGHV8-18x01_Rattusnorvegicus_BN_Sprague-Dawley_P_V-REGION_725565nn725865_301nt_1_____301_0_301___	95.5752	0	0	0	27	139	193	81	0	99	88	plus	minus	144	43CT3TCCA45TC6GC11	1	-	1:0	GGACACTGTGGTTAGGACAAAACGGG	CCGAT	-	81	176
A00554:20:HCTLLDRXX:2:2223:1027:26412	RatNor_3_chr6_IGHV8-18x01_Rattusnorvegicus_BN_Sprague-Dawley_P_V-REGION_725565nn725865_301nt_1_____301_0_301___	95.5752	0	0	0	6	118	81	193	0	99	88	plus	plus	144	11CG6AG45GTAG3GA43	1	-	1:0	CCGAT	GGACACTGTGGTTAGGACAAAACGGG	-	193	176
A00554:20:HCTLLDRXX:2:2223:9480:14904	RatNor_3_chr6_IGHV8-18x01_Rattusnorvegicus_BN_Sprague-Dawley_P_V-REGION_725565nn725865_301nt_1_____301_0_301___	96.0396	0	0	0	5	104	193	93	0	99	81	plus	minus	108	43CT3TCCA45-C6	1	-	1:0	GGAC	GCCC	-	93	162
A00554:20:HCTLLDRXX:2:2223:9480:14904	RatNor_3_chr6_IGHV8-18x01_Rattusnorvegicus_BN_Sprague-Dawley_P_V-REGION_725565nn725865_301nt_1_____301_0_301___	96.0396	0	0	0	5	104	93	193	0	99	81	plus	plus	108	6-G45GTAG3GA43	1	-	1:0	GCCC	GGAC	-	193	162
A00554:20:HCTLLDRXX:2:2223:19036:16172	RatNor_3_chr6_IGHV8-18x01_Rattusnorvegicus_BN_Sprague-Dawley_P_V-REGION_725565nn725865_301nt_1_____301_0_301___	95.5752	0	0	0	19	131	193	81	0	99	88	plus	minus	135	43CT3TCCA45TC6GC11	1	-	1:1	GGACACTGTGGTAAGGAC	CAGA	-	81	176
A00554:20:HCTLLDRXX:2:2223:19036:16172	RatNor_3_chr6_IGHV8-18x01_Rattusnorvegicus_BN_Sprague-Dawley_P_V-REGION_725565nn725865_301nt_1_____301_0_301___	95.5752	0	0	0	5	117	81	193	0	99	88	plus	plus	135	11CG6AG45GTAG3GA43	1	-	1:1	CAGA	GGACACTGTGGTAAGGAC	-	193	176
A00554:20:HCTLLDRXX:2:2224:12147:12195	AABR03049259_IGHMx01_Rattusnorvegicus_BN_SsNHsdMCW_F_CH1_CH2_CH3_CH4_M1_M2_19785nn20099_19327nn19665_18729nn19046_18290nn18622_16395nn16510_16270nn16275_1428nt_1__1____1428_0_1428___	96.2264	0	0	0	93	251	1428	1270	0	99	129	plus	minus	251	47CG26GT5CA23AC5AT42AC5	1	-	1:0	TGACTCTCAGCATGGAAGGACATCAGAGAG	-	-	1198	320
A00554:20:HCTLLDRXX:2:2224:12147:12195	AABR03049259_IGHMx01_Rattusnorvegicus_BN_SsNHsdMCW_F_CH1_CH2_CH3_CH4_M1_M2_19785nn20099_19327nn19665_18729nn19046_18290nn18622_16395nn16510_16270nn16275_1428nt_1__1____1428_0_1428___	96.5368	0	0	0	1	231	1198	1428	0	99	191	plus	plus	250	28AC19CG16AC6AC50TG45AT9AC26AC24	1	-	1:0	-	TGACTCTCAGCATGGAAGG	-	1428	320
A00554:20:HCTLLDRXX:2:2224:32777:30514	RatNor_3_chr6_IGHV8-18x01_Rattusnorvegicus_BN_Sprague-Dawley_P_V-REGION_725565nn725865_301nt_1_____301_0_301___	94.1667	0	0	0	2	121	190	71	0	99	85	plus	minus	137	40CT3TCCA45TC6GC11CG4GT4	1	-	1:0	G	CCTAGTTTTTCTTCTA	-	-	85
A00554:20:HCTLLDRXX:2:2225:17906:8202	RatNor_3_chr6_IGHV8-18x01_Rattusnorvegicus_BN_Sprague-Dawley_P_V-REGION_725565nn725865_301nt_1_____301_0_301___	96.2963	0	0	0	26	106	193	113	0	99	66	plus	minus	106	43CT3TCTA32	1	-	1:0	GGACACTGTGGTTAGGACAAATCGG	-	-	113	132
A00554:20:HCTLLDRXX:2:2225:17906:8202	RatNor_3_chr6_IGHV8-18x01_Rattusnorvegicus_BN_Sprague-Dawley_P_V-REGION_725565nn725865_301nt_1_____301_0_301___	96.2963	0	0	0	1	81	113	193	0	99	66	plus	plus	106	32ATAG3GA43	1	-	1:0	-	GGACACTGTGGTTAGGACAAATCGG	-	193	132
A00554:20:HCTLLDRXX:2:2224:27344:35509	RatNor_3_chr6_IGHV8-18x01_Rattusnorvegicus_BN_Sprague-Dawley_P_V-REGION_725565nn725865_301nt_1_____301_0_301___	94.3089	0	0	0	6	128	193	71	0	99	88	plus	minus	139	43CT3TCTA45TC6GC11CG4GT4	1	-	1:0	GGACG	CCTAGTTTTTC	-	71	176
A00554:20:HCTLLDRXX:2:2224:27344:35509	RatNor_3_chr6_IGHV8-18x01_Rattusnorvegicus_BN_Sprague-Dawley_P_V-REGION_725565nn725865_301nt_1_____301_0_301___	94.3089	0	0	0	12	134	71	193	0	99	88	plus	plus	139	4CA4GC11CG6AG45ATAG3GA43	1	-	1:0	CCTAGTTTTTC	GGACG	-	193	176
A00554:20:HCTLLDRXX:2:2225:31132:27539	RatNor_3_chr6_IGHV8-18x01_Rattusnorvegicus_BN_Sprague-Dawley_P_V-REGION_725565nn725865_301nt_1_____301_0_301___	95.3488	0	0	0	26	111	193	108	0	99	66	plus	minus	111	38GT4CT3TCCA37	1	-	1:0	GGACACTGTGGTTAGGACAAAACGG	-	-	108	137
A00554:20:HCTLLDRXX:2:2225:31132:27539	RatNor_3_chr6_IGHV8-18x01_Rattusnorvegicus_BN_Sprague-Dawley_P_V-REGION_725565nn725865_301nt_1_____301_0_301___	96.5116	0	0	0	1	86	108	193	0	99	71	plus	plus	111	37GTAG3GA43	1	-	1:0	-	GGACACTGTGGTTAGGACAAAACGG	-	193	137
A00554:20:HCTLLDRXX:2:2226:12183:14638	RatNor_3_chr6_IGHV8-18x01_Rattusnorvegicus_BN_Sprague-Dawley_P_V-REGION_725565nn725865_301nt_1_____301_0_301___	92.6667	0	0	0	2	151	193	44	0	99	95	plus	minus	151	43CT3TCCA45TC6GC11CG4GT4CT1TC1GCTA21	1	-	1:0	G	-	-	44	190
A00554:20:HCTLLDRXX:2:2226:12183:14638	RatNor_3_chr6_IGHV8-18x01_Rattusnorvegicus_BN_Sprague-Dawley_P_V-REGION_725565nn725865_301nt_1_____301_0_301___	92.6667	0	0	0	1	150	44	193	0	99	95	plus	plus	151	21ATCG1AG1GA4CA4GC11CG6AG45GTAG3GA43	1	-	1:0	-	G	-	193	190
A00554:20:HCTLLDRXX:2:2226:9001:2425	RatNor_3_chr6_IGHV8-18x01_Rattusnorvegicus_BN_Sprague-Dawley_P_V-REGION_725565nn725865_301nt_1_____301_0_301___	93.4959	0	0	0	5	127	193	71	0	99	83	plus	minus	139	43CT3TCCA45TC6GC2TC8CG4GT4	1	-	1:0	GGAC	CCTAGTTTTTCT	-	71	166
A00554:20:HCTLLDRXX:2:2226:9001:2425	RatNor_3_chr6_IGHV8-18x01_Rattusnorvegicus_BN_Sprague-Dawley_P_V-REGION_725565nn725865_301nt_1_____301_0_301___	93.4959	0	0	0	13	135	71	193	0	99	83	plus	plus	139	4CA4GC8AG2CG6AG45GTAG3GA43	1	-	1:0	CCTAGTTTTTCT	GGAC	-	193	166
A00554:20:HCTLLDRXX:2:2226:13458:21355	RatNor_3_chr6_IGHV8-18x01_Rattusnorvegicus_BN_Sprague-Dawley_P_V-REGION_725565nn725865_301nt_1_____301_0_301___	93.1507	0	0	0	1	146	190	45	0	99	96	plus	minus	146	40CT3TCCA45TC6GC11CG9CT1TC1GCTA20	1	-	1:0	-	-	-	45	192
A00554:20:HCTLLDRXX:2:2226:13458:21355	RatNor_3_chr6_IGHV8-18x01_Rattusnorvegicus_BN_Sprague-Dawley_P_V-REGION_725565nn725865_301nt_1_____301_0_301___	93.1507	0	0	0	1	146	45	190	0	99	96	plus	plus	146	20ATCG1AG1GA9GC11CG6AG45GTAG3GA40	1	-	1:0	-	-	-	190	192
A00554:20:HCTLLDRXX:2:2228:11966:8594	RatNor_3_chr6_IGHV8-18x01_Rattusnorvegicus_BN_Sprague-Dawley_P_V-REGION_725565nn725865_301nt_1_____301_0_301___	95.5752	0	0	0	27	139	193	81	0	99	88	plus	minus	141	47TCCA13GA31TC6GC11	1	-	1:0	GGACACTGTGGTTAGGACAAAACGGC	CA	-	81	176
A00554:20:HCTLLDRXX:2:2228:11966:8594	RatNor_3_chr6_IGHV8-18x01_Rattusnorvegicus_BN_Sprague-Dawley_P_V-REGION_725565nn725865_301nt_1_____301_0_301___	95.5752	0	0	0	3	115	81	193	0	99	88	plus	plus	141	11CG6AG31CT13GTAG47	1	-	1:0	CA	GGACACTGTGGTTAGGACAAAACGGC	-	193	176
A00554:20:HCTLLDRXX:2:2228:15835:32487	RatNor_3_chr6_IGHV8-18x01_Rattusnorvegicus_BN_Sprague-Dawley_P_V-REGION_725565nn725865_301nt_1_____301_0_301___	94.3089	0	0	0	5	127	71	193	0	99	88	plus	plus	138	4CA4GC11CG6AG45GTAG3GA43	1	-	1:0	CCTA	GGACACTGTGG	-	193	176
A00554:20:HCTLLDRXX:2:2228:15835:32487	RatNor_3_chr6_IGHV8-18x01_Rattusnorvegicus_BN_Sprague-Dawley_P_V-REGION_725565nn725865_301nt_1_____301_0_301___	94.3089	0	0	0	12	134	193	71	0	99	88	plus	minus	138	43CT3TCCA45TC6GC11CG4GT4	1	-	1:0	GGACACTGTGG	CCTA	-	71	176
A00554:20:HCTLLDRXX:2:2228:15835:29669	RatNor_3_chr6_IGHV8-18x01_Rattusnorvegicus_BN_Sprague-Dawley_P_V-REGION_725565nn725865_301nt_1_____301_0_301___	96.7033	0	0	0	1	91	103	193	0	99	76	plus	plus	120	42GTAG3GA43	1	-	1:0	-	GGACACTGTGGTTAGGACAAATCGGCAAC	-	-	76
A00554:20:HCTLLDRXX:2:2229:22498:36198	RatNor_3_chr6_IGHV8-18x01_Rattusnorvegicus_BN_Sprague-Dawley_P_V-REGION_725565nn725865_301nt_1_____301_0_301___	91.8367	0	0	0	1	98	142	45	0	99	58	plus	minus	98	43TC6GC11CG4GT4CT1TC1GCTA20	1	-	1:0	-	-	-	45	116
A00554:20:HCTLLDRXX:2:2229:22498:36198	RatNor_3_chr6_IGHV8-18x01_Rattusnorvegicus_BN_Sprague-Dawley_P_V-REGION_725565nn725865_301nt_1_____301_0_301___	91.8367	0	0	0	1	98	45	142	0	99	58	plus	plus	98	20ATCG1AG1GA4CA4GC11CG6AG43	1	-	1:0	-	-	-	142	116
A00554:20:HCTLLDRXX:2:2229:5348:30044	RatNor_3_chr6_IGHV8-18x01_Rattusnorvegicus_BN_Sprague-Dawley_P_V-REGION_725565nn725865_301nt_1_____301_0_301___	94.0678	0	0	0	8	125	71	188	0	99	83	plus	plus	125	4CA4GC11CG6AG45GTAG3GA38	1	-	1:0	CCTAGTT	-	-	-	83
A00554:20:HCTLLDRXX:2:2230:9399:20462	RatNor_3_chr6_IGHV8-18x01_Rattusnorvegicus_BN_Sprague-Dawley_P_V-REGION_725565nn725865_301nt_1_____301_0_301___	95.8763	0	0	0	27	123	193	97	0	99	77	plus	minus	123	5TC37CT3TCCA48	1	-	1:0	GGACACTGTGGTTAGGACAAAGCGGC	-	-	97	154
A00554:20:HCTLLDRXX:2:2230:9399:20462	RatNor_3_chr6_IGHV8-18x01_Rattusnorvegicus_BN_Sprague-Dawley_P_V-REGION_725565nn725865_301nt_1_____301_0_301___	95.8763	0	0	0	1	97	97	193	0	99	77	plus	plus	123	48GTAG3GA37AG5	1	-	1:0	-	GGACACTGTGGTTAGGACAAAGCGGC	-	193	154
A00554:20:HCTLLDRXX:2:2230:15275:25160	RatNor_3_chr6_IGHV8-18x01_Rattusnorvegicus_BN_Sprague-Dawley_P_V-REGION_725565nn725865_301nt_1_____301_0_301___	95.5752	0	0	0	6	118	81	193	0	99	88	plus	plus	144	11CG6AG45GTAG3GA43	1	-	1:0	CCGAT	GGACACTGTGGTTAGGACAAAACGGG	-	-	88
A00554:20:HCTLLDRXX:2:2230:29261:28620	RatNor_3_chr6_IGHV8-18x01_Rattusnorvegicus_BN_Sprague-Dawley_P_V-REGION_725565nn725865_301nt_1_____301_0_301___	96.6102	0	0	0	19	136	193	76	0	99	98	plus	minus	139	43CT3TCCA52GC16	1	-	1:1	GGACACTGTGGTTAGGAC	GCT	-	76	196
A00554:20:HCTLLDRXX:2:2230:29261:28620	RatNor_3_chr6_IGHV8-18x01_Rattusnorvegicus_BN_Sprague-Dawley_P_V-REGION_725565nn725865_301nt_1_____301_0_301___	96.6102	0	0	0	4	121	76	193	0	99	98	plus	plus	139	16CG52GTAG3GA43	1	-	1:1	GCT	GGACACTGTGGTTAGGAC	-	193	196
A00554:20:HCTLLDRXX:2:2231:7392:32080	RatNor_3_chr6_IGHV8-18x01_Rattusnorvegicus_BN_Sprague-Dawley_P_V-REGION_725565nn725865_301nt_1_____301_0_301___	95.4248	0	0	0	3	155	193	41	0	99	118	plus	minus	167	43CT3TCCA52GC16GT4CT4TA24	1	-	1:0	GG	TTTGGTTTGTTG	-	41	236
A00554:20:HCTLLDRXX:2:2231:7392:32080	RatNor_3_chr6_IGHV8-18x01_Rattusnorvegicus_BN_Sprague-Dawley_P_V-REGION_725565nn725865_301nt_1_____301_0_301___	95.4248	0	0	0	13	165	41	193	0	99	118	plus	plus	167	24AT4GA4CA16CG52GTAG3GA43	1	-	1:0	TTTGGTTTGTTG	GG	-	193	236
A00554:20:HCTLLDRXX:2:2231:7310:32283	RatNor_3_chr6_IGHV8-18x01_Rattusnorvegicus_BN_Sprague-Dawley_P_V-REGION_725565nn725865_301nt_1_____301_0_301___	95.122	0	0	0	13	135	193	71	0	99	93	plus	minus	146	11AG31CT3TCCA52GC16GT4	1	-	1:1	GCACACTGTGGA	CACACCTTTTC	-	71	186
A00554:20:HCTLLDRXX:2:2231:7310:32283	RatNor_3_chr6_IGHV8-18x01_Rattusnorvegicus_BN_Sprague-Dawley_P_V-REGION_725565nn725865_301nt_1_____301_0_301___	95.122	0	0	0	12	134	71	193	0	99	93	plus	plus	146	4CA16CG52GTAG3GA31TC11	1	-	1:1	CACACCTTTTC	GCACACTGTGGA	-	193	186
A00554:20:HCTLLDRXX:2:2232:27091:22482	RatNor_3_chr6_IGHV8-18x01_Rattusnorvegicus_BN_Sprague-Dawley_P_V-REGION_725565nn725865_301nt_1_____301_0_301___	94.0678	0	0	0	3	120	193	76	0	99	83	plus	minus	121	19AG23CT3TCCA27GT17TC6GC16	1	-	1:0	GG	G	-	76	166
A00554:20:HCTLLDRXX:2:2232:27091:22482	RatNor_3_chr6_IGHV8-18x01_Rattusnorvegicus_BN_Sprague-Dawley_P_V-REGION_725565nn725865_301nt_1_____301_0_301___	94.0678	0	0	0	2	119	76	193	0	99	83	plus	plus	121	16CG6AG17CA27GTAG3GA23TC19	1	-	1:0	G	GG	-	193	166
A00554:20:HCTLLDRXX:2:2232:3766:8985	AABR03032102_IGKV3S9x01_Rattusnorvegicus_BN_SsNHsdMCW_F_V-REGION_0nn0_284nt_1_____284_0_284___	100	0	0	0	1	251	265	15	0	99	251	plus	minus	251	251	1	-	1:0	-	-	-	1	489
A00554:20:HCTLLDRXX:2:2232:3766:8985	AABR03032102_IGKV3S9x01_Rattusnorvegicus_BN_SsNHsdMCW_F_V-REGION_0nn0_284nt_1_____284_0_284___	100	0	0	0	14	251	1	238	0	99	238	plus	plus	251	238	1	-	1:0	ACCAGTGGAGCCT	-	-	265	489
A00554:20:HCTLLDRXX:2:2232:21603:13166	RatNor_3_chr6_IGHV8-18x01_Rattusnorvegicus_BN_Sprague-Dawley_P_V-REGION_725565nn725865_301nt_1_____301_0_301___	94.3089	0	0	0	5	127	193	71	0	99	88	plus	minus	145	47TCCA13GA31TC6GC11CG4GT4	1	-	1:0	GGAC	CCTAGTTTTTCTTCTATT	-	71	176
A00554:20:HCTLLDRXX:2:2232:21603:13166	RatNor_3_chr6_IGHV8-18x01_Rattusnorvegicus_BN_Sprague-Dawley_P_V-REGION_725565nn725865_301nt_1_____301_0_301___	94.3089	0	0	0	19	141	71	193	0	99	88	plus	plus	145	4CA4GC11CG6AG31CT13GTAG47	1	-	1:0	CCTAGTTTTTCTTCTATT	GGAC	-	193	176
A00554:20:HCTLLDRXX:2:2232:13503:36338	RatNor_3_chr6_IGHV8-18x01_Rattusnorvegicus_BN_Sprague-Dawley_P_V-REGION_725565nn725865_301nt_1_____301_0_301___	96.2963	0	0	0	30	110	193	113	0	99	66	plus	minus	110	43CT3TCCA32	1	-	1:0	GGACACTGTGTTTAGGACAAAACGGCAAC	-	-	113	132
A00554:20:HCTLLDRXX:2:2232:13503:36338	RatNor_3_chr6_IGHV8-18x01_Rattusnorvegicus_BN_Sprague-Dawley_P_V-REGION_725565nn725865_301nt_1_____301_0_301___	96.2963	0	0	0	1	81	113	193	0	99	66	plus	plus	110	32GTAG3GA43	1	-	1:0	-	GGACACTGTGTTTAGGACAAAACGGCAAC	-	193	132
A00554:20:HCTLLDRXX:2:2233:2998:8876	RatNor_3_chr6_IGHV8-18x01_Rattusnorvegicus_BN_Sprague-Dawley_P_V-REGION_725565nn725865_301nt_1_____301_0_301___	96.6102	0	0	0	19	136	193	76	0	99	98	plus	minus	139	43CT3TCCA52GC16	1	-	1:0	GGACACTGTGGTTAGTAC	GCT	-	76	196
A00554:20:HCTLLDRXX:2:2233:2998:8876	RatNor_3_chr6_IGHV8-18x01_Rattusnorvegicus_BN_Sprague-Dawley_P_V-REGION_725565nn725865_301nt_1_____301_0_301___	96.6102	0	0	0	4	121	76	193	0	99	98	plus	plus	139	16CG52GTAG3GA43	1	-	1:0	GCT	GGACACTGTGGTTAGGAC	-	193	196
A00554:20:HCTLLDRXX:2:2233:9155:20917	RatNor_3_chr6_IGHV7-16x01_Rattusnorvegicus_BN_Sprague-Dawley_P_V-REGION_1306379nn1306684_306nt_1_____306_0_306__rev-compl_	99.3711	0	0	0	1	159	159	1	0	99	154	plus	minus	170	106CA52	1	-	1:0	-	ACGGTGAATAC	-	1	313
A00554:20:HCTLLDRXX:2:2233:9155:20917	RatNor_3_chr6_IGHV7-16x01_Rattusnorvegicus_BN_Sprague-Dawley_P_V-REGION_1306379nn1306684_306nt_1_____306_0_306__rev-compl_	100	0	0	0	12	170	1	159	0	99	159	plus	plus	170	159	1	-	1:0	ACGGTGAATAC	-	-	159	313
A00554:20:HCTLLDRXX:2:2233:22869:18270	RatNor_3_chr6_IGHV8-18x01_Rattusnorvegicus_BN_Sprague-Dawley_P_V-REGION_725565nn725865_301nt_1_____301_0_301___	94.9153	0	0	0	25	140	193	76	0	99	88	plus	minus	140	47TCCA4-T-C34GA11GC16	1	-	1:0	GGACACTGTTGTTAGAACAAAATG	-	-	76	176
A00554:20:HCTLLDRXX:2:2233:22869:18270	RatNor_3_chr6_IGHV8-18x01_Rattusnorvegicus_BN_Sprague-Dawley_P_V-REGION_725565nn725865_301nt_1_____301_0_301___	94.9153	0	0	0	1	116	76	193	0	99	88	plus	plus	140	16CG11CT34-G-A4GTAG47	1	-	1:0	-	GGACACTGTTGTTCGAACAAAATG	-	193	176
A00554:20:HCTLLDRXX:2:2233:20952:28980	RatNor_3_chr6_IGHV8-18x01_Rattusnorvegicus_BN_Sprague-Dawley_P_V-REGION_725565nn725865_301nt_1_____301_0_301___	94.8148	0	0	0	2	136	193	59	0	99	100	plus	minus	136	43CT3TCCA52GC16GT4CT4CA6	1	-	1:0	G	-	-	59	200
A00554:20:HCTLLDRXX:2:2233:20952:28980	RatNor_3_chr6_IGHV8-18x01_Rattusnorvegicus_BN_Sprague-Dawley_P_V-REGION_725565nn725865_301nt_1_____301_0_301___	94.8148	0	0	0	1	135	59	193	0	99	100	plus	plus	136	6GT4GA4CA16CG52GTAG3GA43	1	-	1:0	-	G	-	193	200
A00554:20:HCTLLDRXX:2:2234:2085:19507	RatNor_3_chr6_IGHV8-18x01_Rattusnorvegicus_BN_Sprague-Dawley_P_V-REGION_725565nn725865_301nt_1_____301_0_301___	94.5652	0	0	0	17	108	193	102	0	99	67	plus	minus	108	15TC27CT3ACCA5AC37	1	-	1:0	GGACACTGTGGTTAGG	-	-	102	134
A00554:20:HCTLLDRXX:2:2234:2085:19507	RatNor_3_chr6_IGHV8-18x01_Rattusnorvegicus_BN_Sprague-Dawley_P_V-REGION_725565nn725865_301nt_1_____301_0_301___	94.5652	0	0	0	1	92	102	193	0	99	67	plus	plus	108	37TG5GTTG3GA27AG15	1	-	1:0	-	GGACACTGTGGTTAGG	-	193	134
A00554:20:HCTLLDRXX:2:2234:10294:22451	RatNor_3_chr6_IGHV8-18x01_Rattusnorvegicus_BN_Sprague-Dawley_P_V-REGION_725565nn725865_301nt_1_____301_0_301___	94.8454	0	0	0	1	97	45	141	0	99	72	plus	plus	117	20AT4GA4CA16CG6AG42	1	-	1:1	-	AAAGAAATGACAAATCGGAT	-	-	72
A00554:20:HCTLLDRXX:2:2234:10484:22561	RatNor_3_chr6_IGHV8-18x01_Rattusnorvegicus_BN_Sprague-Dawley_P_V-REGION_725565nn725865_301nt_1_____301_0_301___	95	0	0	0	18	117	144	45	0	99	75	plus	minus	117	45TC6GC16GT4CT4TA20	1	-	1:2	GAAATGACAAATCGGAT	-	-	45	150
A00554:20:HCTLLDRXX:2:2234:10484:22561	RatNor_3_chr6_IGHV8-18x01_Rattusnorvegicus_BN_Sprague-Dawley_P_V-REGION_725565nn725865_301nt_1_____301_0_301___	95	0	0	0	1	100	45	144	0	99	75	plus	plus	117	20AT4GA4CA16CG6AG45	1	-	1:2	-	GAAATGACAAATCGGAT	-	144	150
A00554:20:HCTLLDRXX:2:2235:23113:8484	RatNor_3_chr6_IGHV8-18x01_Rattusnorvegicus_BN_Sprague-Dawley_P_V-REGION_725565nn725865_301nt_1_____301_0_301___	95.7447	0	0	0	30	123	193	100	0	99	74	plus	minus	123	38CT4CT3TCCA45	1	-	1:0	GGACACTGTGGTTAGGACAAAACGGCAAC	-	-	100	148
A00554:20:HCTLLDRXX:2:2235:23113:8484	RatNor_3_chr6_IGHV8-18x01_Rattusnorvegicus_BN_Sprague-Dawley_P_V-REGION_725565nn725865_301nt_1_____301_0_301___	95.7447	0	0	0	1	94	100	193	0	99	74	plus	plus	123	45GTAG3GA4GA38	1	-	1:0	-	GGACACTGTGGTTAGGACAAAACGGCAAC	-	193	148
A00554:20:HCTLLDRXX:2:2235:7907:8766	RatNor_3_chr6_IGHV8-18x01_Rattusnorvegicus_BN_Sprague-Dawley_P_V-REGION_725565nn725865_301nt_1_____301_0_301___	95.5752	0	0	0	2	114	193	81	0	99	88	plus	minus	114	43CT3TCCA45TC6GC11	1	-	1:1	G	-	-	81	176
A00554:20:HCTLLDRXX:2:2235:7907:8766	RatNor_3_chr6_IGHV8-18x01_Rattusnorvegicus_BN_Sprague-Dawley_P_V-REGION_725565nn725865_301nt_1_____301_0_301___	95.5752	0	0	0	1	113	81	193	0	99	88	plus	plus	114	11CG6AG45GTAG3GA43	1	-	1:1	-	G	-	193	176
A00554:20:HCTLLDRXX:2:2235:8938:16063	RatNor_3_chr6_IGHV8-18x01_Rattusnorvegicus_BN_Sprague-Dawley_P_V-REGION_725565nn725865_301nt_1_____301_0_301___	94.0678	0	0	0	19	136	193	76	0	99	83	plus	minus	136	43CT3TCCA13GA31TC6GC11CG4	1	-	1:0	GGACACTGTGGTTAGGAC	-	-	76	166
A00554:20:HCTLLDRXX:2:2235:8938:16063	RatNor_3_chr6_IGHV8-18x01_Rattusnorvegicus_BN_Sprague-Dawley_P_V-REGION_725565nn725865_301nt_1_____301_0_301___	94.0678	0	0	0	1	118	76	193	0	99	83	plus	plus	136	4GC11CG6AG31CT13GTAG3GA43	1	-	1:0	-	GGACACTGTGGTTAGGAC	-	193	166
A00554:20:HCTLLDRXX:2:2235:21947:27070	RatNor_3_chr6_IGHV8-18x01_Rattusnorvegicus_BN_Sprague-Dawley_P_V-REGION_725565nn725865_301nt_1_____301_0_301___	94.3089	0	0	0	5	127	71	193	0	99	88	plus	plus	128	4CA4GC11CG6AG45GTAG3GA43	1	-	1:0	CCTA	G	-	193	176
A00554:20:HCTLLDRXX:2:2235:21947:27070	RatNor_3_chr6_IGHV8-18x01_Rattusnorvegicus_BN_Sprague-Dawley_P_V-REGION_725565nn725865_301nt_1_____301_0_301___	94.3089	0	0	0	2	124	193	71	0	99	88	plus	minus	128	43CT3TCCA45TC6GC11CG4GT4	1	-	1:0	G	CCTA	-	71	176
A00554:20:HCTLLDRXX:2:2235:5647:21668	RatNor_3_chr6_IGHV8-18x01_Rattusnorvegicus_BN_Sprague-Dawley_P_V-REGION_725565nn725865_301nt_1_____301_0_301___	94.0678	0	0	0	11	128	193	76	0	99	83	plus	minus	128	26AT16CT3TCCA45TC6GC11CG4	1	-	1:0	GGACACTGTG	-	-	76	166
A00554:20:HCTLLDRXX:2:2235:5647:21668	RatNor_3_chr6_IGHV8-18x01_Rattusnorvegicus_BN_Sprague-Dawley_P_V-REGION_725565nn725865_301nt_1_____301_0_301___	94.0678	0	0	0	1	118	76	193	0	99	83	plus	plus	128	4GC11CG6AG45GTAG3GA16TA26	1	-	1:0	-	GGACACTGTG	-	193	166
A00554:20:HCTLLDRXX:2:2235:5602:22310	RatNor_3_chr6_IGHV8-18x01_Rattusnorvegicus_BN_Sprague-Dawley_P_V-REGION_725565nn725865_301nt_1_____301_0_301___	94.0678	0	0	0	11	128	193	76	0	99	83	plus	minus	128	26AT16CT3TCCA45TC6GC11CG4	1	-	1:1	GGACACTGTG	-	-	76	166
A00554:20:HCTLLDRXX:2:2235:5602:22310	RatNor_3_chr6_IGHV8-18x01_Rattusnorvegicus_BN_Sprague-Dawley_P_V-REGION_725565nn725865_301nt_1_____301_0_301___	94.0678	0	0	0	1	118	76	193	0	99	83	plus	plus	128	4GC11CG6AG45GTAG3GA16TA26	1	-	1:1	-	GGACACTGTG	-	193	166
A00554:20:HCTLLDRXX:2:2236:24659:23062	RatNor_3_chr6_IGHV8-18x01_Rattusnorvegicus_BN_Sprague-Dawley_P_V-REGION_725565nn725865_301nt_1_____301_0_301___	94.9153	0	0	0	13	130	193	76	0	99	88	plus	minus	132	43CT3TCCA45TC6GC11CG4	1	-	1:0	GGACACGGTGGT	GC	-	76	176
A00554:20:HCTLLDRXX:2:2236:24659:23062	RatNor_3_chr6_IGHV8-18x01_Rattusnorvegicus_BN_Sprague-Dawley_P_V-REGION_725565nn725865_301nt_1_____301_0_301___	94.9153	0	0	0	3	120	76	193	0	99	88	plus	plus	132	4GC11CG6AG45GTAG3GA43	1	-	1:0	GC	GGACACGGTGGT	-	193	176
A00554:20:HCTLLDRXX:2:2237:18304:1814	RatNor_3_chr6_IGHV8-18x01_Rattusnorvegicus_BN_Sprague-Dawley_P_V-REGION_725565nn725865_301nt_1_____301_0_301___	95.6522	0	0	0	22	136	190	76	0	99	90	plus	minus	139	40CT3TCCA52GC10TC5	1	-	1:0	TAAGGACACTGTGGTTAGGAC	GCT	-	76	180
A00554:20:HCTLLDRXX:2:2237:18304:1814	RatNor_3_chr6_IGHV8-18x01_Rattusnorvegicus_BN_Sprague-Dawley_P_V-REGION_725565nn725865_301nt_1_____301_0_301___	95.6522	0	0	0	4	118	76	190	0	99	90	plus	plus	139	5AG10CG52GTAG3GA40	1	-	1:0	GCT	TAAGGACACTGTGGTTAGGAC	-	190	180
A00554:20:HCTLLDRXX:2:2239:29731:1783	RatNor_3_chr6_IGHV7-16x01_Rattusnorvegicus_BN_Sprague-Dawley_P_V-REGION_1306379nn1306684_306nt_1_____306_0_306__rev-compl_	99.5516	0	0	0	29	251	306	84	0	99	218	plus	minus	251	53GT169	1	-	1:0	CACAATGTAGACGGTAGTGTCAGCCCTT	-	-	74	451
A00554:20:HCTLLDRXX:2:2239:29731:1783	RatNor_3_chr6_IGHV7-16x01_Rattusnorvegicus_BN_Sprague-Dawley_P_V-REGION_1306379nn1306684_306nt_1_____306_0_306__rev-compl_	100	0	0	0	1	233	74	306	0	99	233	plus	plus	251	233	1	-	1:0	-	CACAATGTAGACGGTAGT	-	306	451
A00554:20:HCTLLDRXX:2:2240:5059:25347	RatNor_3_chr6_IGHV8-18x01_Rattusnorvegicus_BN_Sprague-Dawley_P_V-REGION_725565nn725865_301nt_1_____301_0_301___	93.1217	0	0	0	3	191	189	1	0	99	124	plus	minus	251	39CT3TCCA52GC16GT4CTTC3TA24TACTTG10GA12CT13	1	-	1:0	GC	GCTTTGTACAGGGTGATAAGCATGGATCAA	-	-	124
A00554:20:HCTLLDRXX:2:2240:25328:11099	RatNor_3_chr6_IGHV8-18x01_Rattusnorvegicus_BN_Sprague-Dawley_P_V-REGION_725565nn725865_301nt_1_____301_0_301___	96.5517	0	0	0	27	113	193	107	0	99	72	plus	minus	113	43CT3TCCA38	1	-	1:0	GGACACTGTGGTTAGGACAAAACGGC	-	-	107	144
A00554:20:HCTLLDRXX:2:2240:25328:11099	RatNor_3_chr6_IGHV8-18x01_Rattusnorvegicus_BN_Sprague-Dawley_P_V-REGION_725565nn725865_301nt_1_____301_0_301___	96.5517	0	0	0	1	87	107	193	0	99	72	plus	plus	113	38GTAG3GA43	1	-	1:0	-	GGACACTGTGGTTAGGACAAAACGGC	-	193	144
A00554:20:HCTLLDRXX:2:2241:25328:7592	RatNor_3_chr6_IGHV8-18x01_Rattusnorvegicus_BN_Sprague-Dawley_P_V-REGION_725565nn725865_301nt_1_____301_0_301___	96.2963	0	0	0	29	109	193	113	0	99	66	plus	minus	109	43CT3TCCA32	1	-	1:0	GGACACTGTGGTTAGGACAAAACGGCGG	-	-	113	132
A00554:20:HCTLLDRXX:2:2241:25328:7592	RatNor_3_chr6_IGHV8-18x01_Rattusnorvegicus_BN_Sprague-Dawley_P_V-REGION_725565nn725865_301nt_1_____301_0_301___	96.2963	0	0	0	1	81	113	193	0	99	66	plus	plus	109	32GTAG3GA43	1	-	1:0	-	GGACACTGTGGTTAGGACAAAACGGCGG	-	193	132
A00554:20:HCTLLDRXX:2:2241:21667:10551	RatNor_3_chr6_IGHV8-18x01_Rattusnorvegicus_BN_Sprague-Dawley_P_V-REGION_725565nn725865_301nt_1_____301_0_301___	94.3089	0	0	0	12	134	193	71	0	99	88	plus	minus	145	43CT3TCCA45TC6GC11CG4GT4	1	-	1:1	GGACACTGTGG	CCTAGTTTTTC	-	71	176
A00554:20:HCTLLDRXX:2:2241:21667:10551	RatNor_3_chr6_IGHV8-18x01_Rattusnorvegicus_BN_Sprague-Dawley_P_V-REGION_725565nn725865_301nt_1_____301_0_301___	94.3089	0	0	0	12	134	71	193	0	99	88	plus	plus	145	4CA4GC11CG6AG45GTAG3GA43	1	-	1:1	CCTAGTTTTTC	GGACACTGTGG	-	193	176
A00554:20:HCTLLDRXX:2:2241:21576:10739	RatNor_3_chr6_IGHV8-18x01_Rattusnorvegicus_BN_Sprague-Dawley_P_V-REGION_725565nn725865_301nt_1_____301_0_301___	94.3089	0	0	0	12	134	193	71	0	99	88	plus	minus	145	43CT3TCCA45TC6GC11CG4GT4	1	-	1:2	GGACACTGTGG	CCTAGTTTTTC	-	71	176
A00554:20:HCTLLDRXX:2:2241:21576:10739	RatNor_3_chr6_IGHV8-18x01_Rattusnorvegicus_BN_Sprague-Dawley_P_V-REGION_725565nn725865_301nt_1_____301_0_301___	94.3089	0	0	0	12	134	71	193	0	99	88	plus	plus	145	4CA4GC11CG6AG45GTAG3GA43	1	-	1:2	CCTAGTTTTTC	GGACACTGTGG	-	193	176
A00554:20:HCTLLDRXX:2:2241:3215:13072	RatNor_3_chr6_IGHV8-18x01_Rattusnorvegicus_BN_Sprague-Dawley_P_V-REGION_725565nn725865_301nt_1_____301_0_301___	93.9597	0	0	0	20	168	193	45	0	99	104	plus	minus	168	43CT3TCCA27GT24GC14TA1GT4CT4TA20	1	-	1:0	GGACACTGTGGTTAGGACG	-	-	45	208
A00554:20:HCTLLDRXX:2:2241:3215:13072	RatNor_3_chr6_IGHV8-18x01_Rattusnorvegicus_BN_Sprague-Dawley_P_V-REGION_725565nn725865_301nt_1_____301_0_301___	93.9597	0	0	0	1	149	45	193	0	99	104	plus	plus	168	20AT4GA4CA1AT14CG24CA27GTAG3GA43	1	-	1:0	-	GGACACTGTGGTTAGGACG	-	193	208
A00554:20:HCTLLDRXX:2:2241:31448:25864	RatNor_3_chr6_IGHV8-18x01_Rattusnorvegicus_BN_Sprague-Dawley_P_V-REGION_725565nn725865_301nt_1_____301_0_301___	94.3089	0	0	0	13	135	193	71	0	99	88	plus	minus	146	43CT3TCCA45TC6GC11CG4GT4	1	-	1:0	GGACACTGTGGC	CCTAGTTTTTC	-	71	176
A00554:20:HCTLLDRXX:2:2241:31448:25864	RatNor_3_chr6_IGHV8-18x01_Rattusnorvegicus_BN_Sprague-Dawley_P_V-REGION_725565nn725865_301nt_1_____301_0_301___	94.3089	0	0	0	12	134	71	193	0	99	88	plus	plus	146	4CA4GC11CG6AG45GTAG3GA43	1	-	1:0	CCTAGTTTTTC	GGACACTGTGGC	-	193	176
A00554:20:HCTLLDRXX:2:2242:15474:15702	RatNor_3_chr6_IGHV8-18x01_Rattusnorvegicus_BN_Sprague-Dawley_P_V-REGION_725565nn725865_301nt_1_____301_0_301___	93.75	0	0	0	2	145	50	193	0	99	99	plus	plus	153	15AT4GA4CA16CG5GA28TC17GTAG3GA43	1	-	1:0	G	GGACACTG	-	193	198
A00554:20:HCTLLDRXX:2:2242:15474:15702	RatNor_3_chr6_IGHV8-18x01_Rattusnorvegicus_BN_Sprague-Dawley_P_V-REGION_725565nn725865_301nt_1_____301_0_301___	93.75	0	0	0	9	152	193	50	0	99	99	plus	minus	153	43CT3TCCA17AG28CT5GC16GT4CT4TA15	1	-	1:0	GGACACTG	G	-	50	198
A00554:20:HCTLLDRXX:2:2242:8929:9784	RatNor_3_chr6_IGHV8-18x01_Rattusnorvegicus_BN_Sprague-Dawley_P_V-REGION_725565nn725865_301nt_1_____301_0_301___	95.5752	0	0	0	27	139	193	81	0	99	88	plus	minus	145	43CT3TCCA45TC6GC11	1	-	1:0	GGACACTGTGGTTAGGACAAAACGGC	CAGATG	-	81	176
A00554:20:HCTLLDRXX:2:2242:8929:9784	RatNor_3_chr6_IGHV8-18x01_Rattusnorvegicus_BN_Sprague-Dawley_P_V-REGION_725565nn725865_301nt_1_____301_0_301___	95.5752	0	0	0	7	119	81	193	0	99	88	plus	plus	145	11CG6AG45GTAG3GA43	1	-	1:0	CAGATG	GGACACTGTGGTTAGGACAAAACGGC	-	193	176
A00554:20:HCTLLDRXX:2:2242:3803:29340	RatNor_3_chr6_IGHV8-18x01_Rattusnorvegicus_BN_Sprague-Dawley_P_V-REGION_725565nn725865_301nt_1_____301_0_301___	92.973	0	0	0	66	250	1	185	0	99	120	plus	plus	250	13GA12CT10ACGAAT24AT4TA4CA16CG35GT16GTAG3GA35	1	-	1:0	GCTTTGTACAGGGTGATAAGCATGGATCGA	-	-	-	120
A00554:20:HCTLLDRXX:2:2242:3540:24377	RatNor_3_chr6_IGHV8-18x01_Rattusnorvegicus_BN_Sprague-Dawley_P_V-REGION_725565nn725865_301nt_1_____301_0_301___	93.8053	0	0	0	2	114	193	81	0	99	78	plus	minus	117	32GA10CT3TCCA29CT15TC6GC11	1	-	1:0	G	CAG	-	81	156
A00554:20:HCTLLDRXX:2:2242:3540:24377	RatNor_3_chr6_IGHV8-18x01_Rattusnorvegicus_BN_Sprague-Dawley_P_V-REGION_725565nn725865_301nt_1_____301_0_301___	93.8053	0	0	0	4	116	81	193	0	99	78	plus	plus	117	11CG6AG15GA29GTAG3GA10CT32	1	-	1:0	CAG	G	-	193	156
A00554:20:HCTLLDRXX:2:2243:21197:17440	RatNor_3_chr6_IGHV8-18x01_Rattusnorvegicus_BN_Sprague-Dawley_P_V-REGION_725565nn725865_301nt_1_____301_0_301___	94.0678	0	0	0	3	120	193	76	0	99	83	plus	minus	121	19AG23CT3TCCA27GT17TC6GC16	1	-	1:0	GG	G	-	76	166
A00554:20:HCTLLDRXX:2:2243:21197:17440	RatNor_3_chr6_IGHV8-18x01_Rattusnorvegicus_BN_Sprague-Dawley_P_V-REGION_725565nn725865_301nt_1_____301_0_301___	94.0678	0	0	0	2	119	76	193	0	99	83	plus	plus	121	16CG6AG17CA27GTAG3GA23TC19	1	-	1:0	G	GG	-	193	166
A00554:20:HCTLLDRXX:2:2243:10556:36213	RatNor_3_chr6_IGHV8-18x01_Rattusnorvegicus_BN_Sprague-Dawley_P_V-REGION_725565nn725865_301nt_1_____301_0_301___	95.9596	0	0	0	17	115	193	95	0	99	79	plus	minus	115	43CT3TCCA45TC4	1	-	1:0	GGACACTGTGGTTAGG	-	-	95	158
A00554:20:HCTLLDRXX:2:2243:10556:36213	RatNor_3_chr6_IGHV8-18x01_Rattusnorvegicus_BN_Sprague-Dawley_P_V-REGION_725565nn725865_301nt_1_____301_0_301___	95.9596	0	0	0	1	99	95	193	0	99	79	plus	plus	115	4AG45GTAG3GA43	1	-	1:0	-	GGACACTGGGGTTAGG	-	193	158
A00554:20:HCTLLDRXX:2:2244:32687:11913	RatNor_3_chr6_IGHV7-16x01_Rattusnorvegicus_BN_Sprague-Dawley_P_V-REGION_1306379nn1306684_306nt_1_____306_0_306__rev-compl_	97.3822	0	0	0	31	221	305	115	0	99	166	plus	minus	221	43GA49GA2GA69AG7TC16	1	-	1:0	AGGCACAACGTAGACGGTAGTGTGAGCCCC	-	-	115	332
A00554:20:HCTLLDRXX:2:2244:32687:11913	RatNor_3_chr6_IGHV7-16x01_Rattusnorvegicus_BN_Sprague-Dawley_P_V-REGION_1306379nn1306684_306nt_1_____306_0_306__rev-compl_	97.3822	0	0	0	1	191	115	305	0	99	166	plus	plus	221	16AG7TC69CT2CT49CT43	1	-	1:0	-	AGGCACAACGTAGACGGTAGTGTGAGCCCC	-	305	332
A00554:20:HCTLLDRXX:2:2244:22110:25379	RatNor_3_chr6_IGHV8-18x01_Rattusnorvegicus_BN_Sprague-Dawley_P_V-REGION_725565nn725865_301nt_1_____301_0_301___	94.0678	0	0	0	3	120	76	193	0	99	83	plus	plus	127	4GC11CG6AG45GTAG2TCGA43	1	-	1:0	GC	GGACACT	-	193	166
A00554:20:HCTLLDRXX:2:2244:22110:25379	RatNor_3_chr6_IGHV8-18x01_Rattusnorvegicus_BN_Sprague-Dawley_P_V-REGION_725565nn725865_301nt_1_____301_0_301___	94.0678	0	0	0	8	125	193	76	0	99	83	plus	minus	127	43CTAG2TCCA45TC6GC11CG4	1	-	1:0	GGACACT	GC	-	76	166
A00554:20:HCTLLDRXX:2:2244:16378:27070	RatNor_3_chr6_IGHV8-18x01_Rattusnorvegicus_BN_Sprague-Dawley_P_V-REGION_725565nn725865_301nt_1_____301_0_301___	93.1034	0	0	0	1	145	190	46	0	99	95	plus	minus	145	44TCCA45TC6GC11CG4GT4CT1TC1GCTA19	1	-	1:1	-	-	-	46	190
A00554:20:HCTLLDRXX:2:2244:16378:27070	RatNor_3_chr6_IGHV8-18x01_Rattusnorvegicus_BN_Sprague-Dawley_P_V-REGION_725565nn725865_301nt_1_____301_0_301___	93.1034	0	0	0	1	145	46	190	0	99	95	plus	plus	145	19ATCG1AG1GA4CA4GC11CG6AG45GTAG44	1	-	1:1	-	-	-	190	190
A00554:20:HCTLLDRXX:2:2245:4146:4288	RatNor_3_chr6_IGHV8-18x01_Rattusnorvegicus_BN_Sprague-Dawley_P_V-REGION_725565nn725865_301nt_1_____301_0_301___	95.4128	0	0	0	1	109	193	85	0	99	84	plus	minus	140	43CT3TCCA45TC6GC7	1	-	1:0	-	CTTCCAGATGCTTCCCTAGTTTTTCTTCTA	-	-	84
A00554:20:HCTLLDRXX:2:2245:26765:10269	RatNor_3_chr6_IGHV8-18x01_Rattusnorvegicus_BN_Sprague-Dawley_P_V-REGION_725565nn725865_301nt_1_____301_0_301___	95.6522	0	0	0	30	144	190	76	0	99	90	plus	minus	147	40CT3TCCA52GC10TC5	1	-	1:0	TAAGGACACTGTGGTTAGGACAAAACGGC	GCT	-	76	180
A00554:20:HCTLLDRXX:2:2245:26765:10269	RatNor_3_chr6_IGHV8-18x01_Rattusnorvegicus_BN_Sprague-Dawley_P_V-REGION_725565nn725865_301nt_1_____301_0_301___	95.6522	0	0	0	4	118	76	190	0	99	90	plus	plus	147	5AG10CG52GTAG3GA40	1	-	1:0	GCT	TAAGGACACTGTGGTTAGGACAAAACGGC	-	190	180
A00554:20:HCTLLDRXX:2:2245:13087:19492	RatNor_3_chr6_IGHV8-18x01_Rattusnorvegicus_BN_Sprague-Dawley_P_V-REGION_725565nn725865_301nt_1_____301_0_301___	95.3271	0	0	0	30	136	193	87	0	99	82	plus	minus	136	43CT3TCCA45TC6GC5	1	-	1:0	GGACACTGTGGTTAGGACAAAACGACAAC	-	-	87	164
A00554:20:HCTLLDRXX:2:2245:13087:19492	RatNor_3_chr6_IGHV8-18x01_Rattusnorvegicus_BN_Sprague-Dawley_P_V-REGION_725565nn725865_301nt_1_____301_0_301___	95.3271	0	0	0	1	107	87	193	0	99	82	plus	plus	136	5CG6AG45GTAG3GA43	1	-	1:0	-	GGACACTGTGGTTAGGACAAAACGACAAC	-	193	164
A00554:20:HCTLLDRXX:2:2245:22580:21057	RatNor_3_chr6_IGHV8-18x01_Rattusnorvegicus_BN_Sprague-Dawley_P_V-REGION_725565nn725865_301nt_1_____301_0_301___	92.7461	0	0	0	7	199	193	1	0	99	123	plus	minus	250	47TCCA46CT5GC11AG2GACT5CT4TA24TACTTG10GA12CT13	1	-	1:1	GGACAC	GCTTTGTACAGGGTGATAAGCATGAATCGA	-	-	123
A00554:20:HCTLLDRXX:2:2246:16052:2331	RatNor_3_chr6_IGHV8-18x01_Rattusnorvegicus_BN_Sprague-Dawley_P_V-REGION_725565nn725865_301nt_1_____301_0_301___	91.8367	0	0	0	1	98	142	45	0	99	58	plus	minus	98	43TC6GC11CG4GT4CT1TC1GCTA20	1	-	1:0	-	-	-	45	116
A00554:20:HCTLLDRXX:2:2246:16052:2331	RatNor_3_chr6_IGHV8-18x01_Rattusnorvegicus_BN_Sprague-Dawley_P_V-REGION_725565nn725865_301nt_1_____301_0_301___	91.8367	0	0	0	1	98	45	142	0	99	58	plus	plus	98	20ATCG1AG1GA4CA4GC11CG6AG43	1	-	1:0	-	-	-	142	116
A00554:20:HCTLLDRXX:2:2246:21233:6198	RatNor_3_chr6_IGHV8-18x01_Rattusnorvegicus_BN_Sprague-Dawley_P_V-REGION_725565nn725865_301nt_1_____301_0_301___	94.5455	0	0	0	7	116	193	85	0	99	80	plus	minus	127	43CT3TCCA8A-37TC6GC7	1	-	1:1	GGACGC	ATAACAGACAG	-	85	160
A00554:20:HCTLLDRXX:2:2246:21233:6198	RatNor_3_chr6_IGHV8-18x01_Rattusnorvegicus_BN_Sprague-Dawley_P_V-REGION_725565nn725865_301nt_1_____301_0_301___	94.5455	0	0	0	12	121	85	193	0	99	80	plus	plus	127	7CG6AG37T-8GTAG3GA43	1	-	1:1	ATAACAGACAG	GGACGC	-	193	160
A00554:20:HCTLLDRXX:2:2245:11921:35258	RatNor_3_chr6_IGHV8-18x01_Rattusnorvegicus_BN_Sprague-Dawley_P_V-REGION_725565nn725865_301nt_1_____301_0_301___	97.3684	0	0	0	28	103	193	118	0	99	66	plus	minus	103	47TCCA27	1	-	1:0	GGACACTGTGGTTAGGACAAATAGGCA	-	-	118	132
A00554:20:HCTLLDRXX:2:2245:11921:35258	RatNor_3_chr6_IGHV8-18x01_Rattusnorvegicus_BN_Sprague-Dawley_P_V-REGION_725565nn725865_301nt_1_____301_0_301___	97.3684	0	0	0	1	76	118	193	0	99	66	plus	plus	103	27GTAG47	1	-	1:0	-	GGACACTGTGGTTAGGACAAATAGGCA	-	193	132
A00554:20:HCTLLDRXX:2:2247:22073:3082	RatNor_3_chr6_IGHV8-18x01_Rattusnorvegicus_BN_Sprague-Dawley_P_V-REGION_725565nn725865_301nt_1_____301_0_301___	94.7368	0	0	0	24	118	193	99	0	99	70	plus	minus	118	43CT3TCCA4AT11TA29	1	-	1:0	GGACACTCTTGTTAGGATAAAAT	-	-	99	140
A00554:20:HCTLLDRXX:2:2247:22073:3082	RatNor_3_chr6_IGHV8-18x01_Rattusnorvegicus_BN_Sprague-Dawley_P_V-REGION_725565nn725865_301nt_1_____301_0_301___	94.7368	0	0	0	1	95	99	193	0	99	70	plus	plus	118	29AT11TA4GTAG3GA43	1	-	1:0	-	GGACACTCTTGTTAGGATAAAAT	-	193	140
A00554:20:HCTLLDRXX:2:2247:4942:18192	RatNor_3_chr6_IGHV8-18x01_Rattusnorvegicus_BN_Sprague-Dawley_P_V-REGION_725565nn725865_301nt_1_____301_0_301___	94.9153	0	0	0	1	118	76	193	0	99	88	plus	plus	144	4GC11CG6AG45GTAG3GA43	1	-	1:0	-	GGACACGGTGGTTAGGACAAAACGGC	-	-	88
A00554:20:HCTLLDRXX:2:2250:21133:10128	RatNor_3_chr6_IGHV8-18x01_Rattusnorvegicus_BN_Sprague-Dawley_P_V-REGION_725565nn725865_301nt_1_____301_0_301___	93.0435	0	0	0	1	114	191	77	0	99	75	plus	minus	114	6-A11TC22CT3TCCA11TG40GC9CT5	1	-	1:0	-	-	-	77	150
A00554:20:HCTLLDRXX:2:2250:21133:10128	RatNor_3_chr6_IGHV8-18x01_Rattusnorvegicus_BN_Sprague-Dawley_P_V-REGION_725565nn725865_301nt_1_____301_0_301___	93.0435	0	0	0	1	114	77	191	0	99	75	plus	plus	114	5GA9CG40AC11GTAG3GA22AG11-T6	1	-	1:0	-	-	-	191	150
A00554:20:HCTLLDRXX:2:2251:8721:5415	RatNor_3_chr6_IGHV8-18x01_Rattusnorvegicus_BN_Sprague-Dawley_P_V-REGION_725565nn725865_301nt_1_____301_0_301___	92.7461	0	0	0	7	199	193	1	0	99	123	plus	minus	250	47TCCA46CT5GC11AG2GACT5CT4TA24TACTTG10GA12CT13	1	-	1:0	GGACAC	GCTTTGTACAGGGTGATAAGCATGAATCGA	-	-	123
A00554:20:HCTLLDRXX:2:2251:29550:19883	RatNor_3_chr6_IGHV8-18x01_Rattusnorvegicus_BN_Sprague-Dawley_P_V-REGION_725565nn725865_301nt_1_____301_0_301___	95	0	0	0	27	126	193	94	0	99	75	plus	minus	126	10CA32CT3TCCA45TC5	1	-	1:0	GGACACTGTGGTTAGGACAAAACGGC	-	-	94	150
A00554:20:HCTLLDRXX:2:2251:29550:19883	RatNor_3_chr6_IGHV8-18x01_Rattusnorvegicus_BN_Sprague-Dawley_P_V-REGION_725565nn725865_301nt_1_____301_0_301___	95	0	0	0	1	100	94	193	0	99	75	plus	plus	126	5AG45GTAG3GA32GT10	1	-	1:0	-	GGACACTGTGGTTAGGACAAAACGGC	-	193	150
A00554:20:HCTLLDRXX:2:2251:28682:16438	RatNor_3_chr6_IGHV8-18x01_Rattusnorvegicus_BN_Sprague-Dawley_P_V-REGION_725565nn725865_301nt_1_____301_0_301___	95.1613	0	0	0	23	146	46	169	0	99	94	plus	plus	151	24GA9AC11CG52GTAG3GA19	1	-	1:0	AAGTATCTGGTTTGATGTCGAG	ATGGC	-	-	94
A00554:20:HCTLLDRXX:2:2252:11659:19680	RatNor_3_chr6_IGHV8-18x01_Rattusnorvegicus_BN_Sprague-Dawley_P_V-REGION_725565nn725865_301nt_1_____301_0_301___	94.0678	0	0	0	19	136	193	76	0	99	83	plus	minus	136	43CT3TCCA13GA31TC6GC11CG4	1	-	1:0	GGACACTGTGGTTAGGAC	-	-	76	166
A00554:20:HCTLLDRXX:2:2252:11659:19680	RatNor_3_chr6_IGHV8-18x01_Rattusnorvegicus_BN_Sprague-Dawley_P_V-REGION_725565nn725865_301nt_1_____301_0_301___	94.0678	0	0	0	1	118	76	193	0	99	83	plus	plus	136	4GC11CG6AG31CT13GTAG3GA43	1	-	1:0	-	GGACACTGTGGTTAGGAC	-	193	166
A00554:20:HCTLLDRXX:2:2253:20636:2065	RatNor_3_chr6_IGHV8-18x01_Rattusnorvegicus_BN_Sprague-Dawley_P_V-REGION_725565nn725865_301nt_1_____301_0_301___	96.8085	0	0	0	13	106	100	193	0	99	79	plus	plus	132	45GTAG3GA43	1	-	1:0	TTTCCAGTGTCC	GGACACCGTGATTTGGACAAATCGGC	-	193	158
A00554:20:HCTLLDRXX:2:2253:20636:2065	RatNor_3_chr6_IGHV8-18x01_Rattusnorvegicus_BN_Sprague-Dawley_P_V-REGION_725565nn725865_301nt_1_____301_0_301___	96.8085	0	0	0	27	120	193	100	0	99	79	plus	minus	132	43CT3TCCA45	1	-	1:0	GGACACCGTGATTTGGACAAATCGGC	TTTCCAGTGTCC	-	100	158
A00554:20:HCTLLDRXX:2:2253:19108:16736	RatNor_3_chr6_IGHV8-18x01_Rattusnorvegicus_BN_Sprague-Dawley_P_V-REGION_725565nn725865_301nt_1_____301_0_301___	93.5897	0	0	0	1	78	118	41	0	99	53	plus	minus	89	26GC16GT4CTAC3CA24	1	-	1:0	-	TCTAGTTTGAT	-	41	106
A00554:20:HCTLLDRXX:2:2253:19108:16736	RatNor_3_chr6_IGHV8-18x01_Rattusnorvegicus_BN_Sprague-Dawley_P_V-REGION_725565nn725865_301nt_1_____301_0_301___	93.5897	0	0	0	12	89	41	118	0	99	53	plus	plus	89	24GT3TGGA4CA16CG26	1	-	1:0	TCTAGTTTGAT	-	-	118	106
A00554:20:HCTLLDRXX:2:2254:26250:27383	RatNor_3_chr6_IGHV8-18x01_Rattusnorvegicus_BN_Sprague-Dawley_P_V-REGION_725565nn725865_301nt_1_____301_0_301___	93.3333	0	0	0	1	120	190	71	0	99	80	plus	minus	131	40CT3TCCA13GA31TC6GC11CG4GT4	1	-	1:0	-	CCTAGTTTTTC	-	71	160
A00554:20:HCTLLDRXX:2:2254:26250:27383	RatNor_3_chr6_IGHV8-18x01_Rattusnorvegicus_BN_Sprague-Dawley_P_V-REGION_725565nn725865_301nt_1_____301_0_301___	93.3333	0	0	0	12	131	71	190	0	99	80	plus	plus	131	4CA4GC11CG6AG31CT13GTAG3GA40	1	-	1:0	CCTAGTTTTTC	-	-	190	160
A00554:20:HCTLLDRXX:2:2255:9064:22952	RatNor_3_chr6_IGHV8-18x01_Rattusnorvegicus_BN_Sprague-Dawley_P_V-REGION_725565nn725865_301nt_1_____301_0_301___	95.4128	0	0	0	1	109	193	85	0	99	84	plus	minus	140	43CT3TCCA45TC6GC7	1	-	1:0	-	CTTCCAGATGCTTCCCTAGTTTTTCTTCTA	-	-	84
A00554:20:HCTLLDRXX:2:2255:23402:23140	RatNor_3_chr6_IGHV8-18x01_Rattusnorvegicus_BN_Sprague-Dawley_P_V-REGION_725565nn725865_301nt_1_____301_0_301___	92.4658	0	0	0	1	146	190	45	0	99	91	plus	minus	146	40CT3TCCA45TC6GC11CG4GT4CT1TC1GCTA20	1	-	1:1	-	-	-	45	182
A00554:20:HCTLLDRXX:2:2255:23402:23140	RatNor_3_chr6_IGHV8-18x01_Rattusnorvegicus_BN_Sprague-Dawley_P_V-REGION_725565nn725865_301nt_1_____301_0_301___	92.4658	0	0	0	1	146	45	190	0	99	91	plus	plus	146	20ATCG1AG1GA4CA4GC11CG6AG45GTAG3GA40	1	-	1:1	-	-	-	190	182
A00554:20:HCTLLDRXX:2:2255:26033:22404	RatNor_3_chr6_IGHV8-18x01_Rattusnorvegicus_BN_Sprague-Dawley_P_V-REGION_725565nn725865_301nt_1_____301_0_301___	95.614	0	0	0	1	114	189	76	0	99	89	plus	minus	129	6GA36TCCA45TC6GC16	1	-	1:0	-	GCTGCCCTAGTTTTT	-	76	178
A00554:20:HCTLLDRXX:2:2255:26033:22404	RatNor_3_chr6_IGHV8-18x01_Rattusnorvegicus_BN_Sprague-Dawley_P_V-REGION_725565nn725865_301nt_1_____301_0_301___	95.614	0	0	0	16	129	76	189	0	99	89	plus	plus	129	16CG6AG45GTAG36CT6	1	-	1:0	GCTGCCCTAGTTTTT	-	-	189	178
A00554:20:HCTLLDRXX:2:2256:14416:26428	RatNor_3_chr6_IGHV8-18x01_Rattusnorvegicus_BN_Sprague-Dawley_P_V-REGION_725565nn725865_301nt_1_____301_0_301___	94.1667	0	0	0	1	120	190	71	0	99	85	plus	minus	127	40CT3TCCA45TC6GC11CG4GT4	1	-	1:0	-	CCTAGTT	-	71	170
A00554:20:HCTLLDRXX:2:2256:14416:26428	RatNor_3_chr6_IGHV8-18x01_Rattusnorvegicus_BN_Sprague-Dawley_P_V-REGION_725565nn725865_301nt_1_____301_0_301___	94.1667	0	0	0	8	127	71	190	0	99	85	plus	plus	127	4CA4GC11CG6AG45GTAG3GA40	1	-	1:0	CCTAGTT	-	-	190	170
A00554:20:HCTLLDRXX:2:2256:18674:27602	RatNor_3_chr6_IGHV8-18x01_Rattusnorvegicus_BN_Sprague-Dawley_P_V-REGION_725565nn725865_301nt_1_____301_0_301___	95.6522	0	0	0	30	121	193	102	0	99	72	plus	minus	121	9TC33CT3TCCA43	1	-	1:1	GGACACTGTGGTTAGGACAAAACGGCAAC	-	-	102	144
A00554:20:HCTLLDRXX:2:2256:18674:27602	RatNor_3_chr6_IGHV8-18x01_Rattusnorvegicus_BN_Sprague-Dawley_P_V-REGION_725565nn725865_301nt_1_____301_0_301___	95.6522	0	0	0	1	92	102	193	0	99	72	plus	plus	121	43GTAG3GA33AG9	1	-	1:1	-	GGACACTGTGGTTAGGACAAAACGGCAAC	-	193	144
A00554:20:HCTLLDRXX:2:2256:13467:27727	RatNor_3_chr6_IGHV8-18x01_Rattusnorvegicus_BN_Sprague-Dawley_P_V-REGION_725565nn725865_301nt_1_____301_0_301___	94.0678	0	0	0	3	120	188	71	0	99	83	plus	minus	127	38CT3TCCA45TC6GC11CG4GT4	1	-	1:2	TC	CCTAGTT	-	71	166
A00554:20:HCTLLDRXX:2:2256:13467:27727	RatNor_3_chr6_IGHV8-18x01_Rattusnorvegicus_BN_Sprague-Dawley_P_V-REGION_725565nn725865_301nt_1_____301_0_301___	94.0678	0	0	0	8	125	71	188	0	99	83	plus	plus	127	4CA4GC11CG6AG45GTAG3GA38	1	-	1:2	CCTAGTT	GC	-	188	166
A00554:20:HCTLLDRXX:2:2257:3685:26318	RatNor_3_chr6_IGHV8-18x01_Rattusnorvegicus_BN_Sprague-Dawley_P_V-REGION_725565nn725865_301nt_1_____301_0_301___	95	0	0	0	5	104	193	94	0	99	75	plus	minus	104	43CTCG2TCCA45TC5	1	-	1:0	GGAC	-	-	94	150
A00554:20:HCTLLDRXX:2:2257:3685:26318	RatNor_3_chr6_IGHV8-18x01_Rattusnorvegicus_BN_Sprague-Dawley_P_V-REGION_725565nn725865_301nt_1_____301_0_301___	95	0	0	0	1	100	94	193	0	99	75	plus	plus	104	5AG45GTAG2GCGA43	1	-	1:0	-	GGAC	-	193	150
A00554:20:HCTLLDRXX:2:2258:16866:6684	AABR03049259_IGHMx01_Rattusnorvegicus_BN_SsNHsdMCW_F_CH1_CH2_CH3_CH4_M1_M2_19785nn20099_19327nn19665_18729nn19046_18290nn18622_16395nn16510_16270nn16275_1428nt_1__1____1428_0_1428___	98.1132	0	0	0	93	251	1428	1270	0	99	144	plus	minus	251	85GT5TA7AC59	1	-	1:0	TGACTCTCAGCATGGAAGGACATCAGAGAG	-	-	1198	375
A00554:20:HCTLLDRXX:2:2258:16866:6684	AABR03049259_IGHMx01_Rattusnorvegicus_BN_SsNHsdMCW_F_CH1_CH2_CH3_CH4_M1_M2_19785nn20099_19327nn19665_18729nn19046_18290nn18622_16395nn16510_16270nn16275_1428nt_1__1____1428_0_1428___	100	0	0	0	1	231	1198	1428	0	99	231	plus	plus	250	231	1	-	1:0	-	TGACTCTCAGCATGGAAGG	-	1428	375
A00554:20:HCTLLDRXX:2:2258:32325:14105	RatNor_3_chr6_IGHV8-18x01_Rattusnorvegicus_BN_Sprague-Dawley_P_V-REGION_725565nn725865_301nt_1_____301_0_301___	92.2414	0	0	0	1	116	174	59	0	99	71	plus	minus	116	15TC8CT3TCCA18AC33GC16GT4CT4TA6	1	-	1:0	-	-	-	59	142
A00554:20:HCTLLDRXX:2:2258:32325:14105	RatNor_3_chr6_IGHV8-18x01_Rattusnorvegicus_BN_Sprague-Dawley_P_V-REGION_725565nn725865_301nt_1_____301_0_301___	92.2414	0	0	0	1	116	59	174	0	99	71	plus	plus	116	6AT4GA4CA16CG33TG18GTAG3GA8AG15	1	-	1:0	-	-	-	174	142
A00554:20:HCTLLDRXX:2:2259:7491:7451	RatNor_3_chr6_IGHV8-18x01_Rattusnorvegicus_BN_Sprague-Dawley_P_V-REGION_725565nn725865_301nt_1_____301_0_301___	94.1667	0	0	0	1	120	190	71	0	99	85	plus	minus	132	40CT3TCCA45TC6GC11CG4GT4	1	-	1:0	-	CCTAGTTTTTCT	-	71	170
A00554:20:HCTLLDRXX:2:2259:7491:7451	RatNor_3_chr6_IGHV8-18x01_Rattusnorvegicus_BN_Sprague-Dawley_P_V-REGION_725565nn725865_301nt_1_____301_0_301___	94.1667	0	0	0	13	132	71	190	0	99	85	plus	plus	132	4CA4GC11CG6AG45GTAG3GA40	1	-	1:0	CCTAGTTTTTCT	-	-	190	170
A00554:20:HCTLLDRXX:2:2258:16749:29872	RatNor_3_chr6_IGHV8-18x01_Rattusnorvegicus_BN_Sprague-Dawley_P_V-REGION_725565nn725865_301nt_1_____301_0_301___	93.1217	0	0	0	3	191	189	1	0	99	124	plus	minus	251	39CT3TCCA52GC16GT4CTTC3TA24TACTTG10GA12CT13	1	-	1:0	GC	GCTTTGTACAGGGTGATAAGCATGGATCAA	-	-	124
A00554:20:HCTLLDRXX:2:2259:11776:22106	RatNor_3_chr6_IGHV8-18x01_Rattusnorvegicus_BN_Sprague-Dawley_P_V-REGION_725565nn725865_301nt_1_____301_0_301___	94.1667	0	0	0	2	121	190	71	0	99	85	plus	minus	133	40CT3TCCA45TC6GC11CG4GT4	1	-	1:0	C	CCTAGTTTTTCT	-	71	170
A00554:20:HCTLLDRXX:2:2259:11776:22106	RatNor_3_chr6_IGHV8-18x01_Rattusnorvegicus_BN_Sprague-Dawley_P_V-REGION_725565nn725865_301nt_1_____301_0_301___	94.1667	0	0	0	13	132	71	190	0	99	85	plus	plus	133	4CA4GC11CG6AG45GTAG3GA40	1	-	1:0	CCTAGTTTTTCT	C	-	190	170
A00554:20:HCTLLDRXX:2:2260:31593:17691	RatNor_3_chr6_IGHV8-18x01_Rattusnorvegicus_BN_Sprague-Dawley_P_V-REGION_725565nn725865_301nt_1_____301_0_301___	95.6522	0	0	0	27	118	193	102	0	99	72	plus	minus	118	43CT3TCCA13GA29	1	-	1:0	GGACACTGTGGTTAGGACAAAACGGC	-	-	102	144
A00554:20:HCTLLDRXX:2:2260:31593:17691	RatNor_3_chr6_IGHV8-18x01_Rattusnorvegicus_BN_Sprague-Dawley_P_V-REGION_725565nn725865_301nt_1_____301_0_301___	95.6522	0	0	0	1	92	102	193	0	99	72	plus	plus	118	29CT13GTAG3GA43	1	-	1:0	-	GGACACTGTGGTTAGGACAAAACGGC	-	193	144
A00554:20:HCTLLDRXX:2:2260:31882:17879	RatNor_3_chr6_IGHV8-18x01_Rattusnorvegicus_BN_Sprague-Dawley_P_V-REGION_725565nn725865_301nt_1_____301_0_301___	95.4955	0	0	0	5	115	191	81	0	99	86	plus	minus	118	41CT3TCCA45TC6GC11	1	-	1:1	GAGG	CAG	-	81	172
A00554:20:HCTLLDRXX:2:2260:31882:17879	RatNor_3_chr6_IGHV8-18x01_Rattusnorvegicus_BN_Sprague-Dawley_P_V-REGION_725565nn725865_301nt_1_____301_0_301___	95.4955	0	0	0	4	114	81	191	0	99	86	plus	plus	118	11CG6AG45GTAG3GA41	1	-	1:1	CAG	GAGG	-	191	172
A00554:20:HCTLLDRXX:2:2260:5584:25629	RatNor_3_chr6_IGHV8-18x01_Rattusnorvegicus_BN_Sprague-Dawley_P_V-REGION_725565nn725865_301nt_1_____301_0_301___	94.5946	0	0	0	3	76	144	71	0	99	54	plus	minus	89	45TC6GC11CG4GT4	1	-	1:0	GA	CCTAGTTTTTCTT	-	71	108
A00554:20:HCTLLDRXX:2:2260:5584:25629	RatNor_3_chr6_IGHV8-18x01_Rattusnorvegicus_BN_Sprague-Dawley_P_V-REGION_725565nn725865_301nt_1_____301_0_301___	94.5946	0	0	0	14	87	71	144	0	99	54	plus	plus	89	4CA4GC11CG6AG45	1	-	1:0	CCTAGTTTTTCTT	GA	-	144	108
A00554:20:HCTLLDRXX:2:2261:7527:3067	RatNor_3_chr6_IGHV8-18x01_Rattusnorvegicus_BN_Sprague-Dawley_P_V-REGION_725565nn725865_301nt_1_____301_0_301___	96.6102	0	0	0	19	136	193	76	0	99	98	plus	minus	142	43CT3TCCA52GC16	1	-	1:0	GGACACTGTGGTTAGGAC	GCTTCC	-	76	196
A00554:20:HCTLLDRXX:2:2261:7527:3067	RatNor_3_chr6_IGHV8-18x01_Rattusnorvegicus_BN_Sprague-Dawley_P_V-REGION_725565nn725865_301nt_1_____301_0_301___	96.6102	0	0	0	7	124	76	193	0	99	98	plus	plus	142	16CG52GTAG3GA43	1	-	1:0	GCTTCC	GGACACTGTGGTTAGGAC	-	193	196
A00554:20:HCTLLDRXX:2:2262:21983:4993	RatNor_3_chr6_IGHV8-18x01_Rattusnorvegicus_BN_Sprague-Dawley_P_V-REGION_725565nn725865_301nt_1_____301_0_301___	94.0678	0	0	0	3	120	76	193	0	99	83	plus	plus	127	4GC11CG6AG45GTAG2TCGA43	1	-	1:0	GC	GGACACT	-	193	166
A00554:20:HCTLLDRXX:2:2262:21983:4993	RatNor_3_chr6_IGHV8-18x01_Rattusnorvegicus_BN_Sprague-Dawley_P_V-REGION_725565nn725865_301nt_1_____301_0_301___	94.0678	0	0	0	8	125	193	76	0	99	83	plus	minus	127	43CTAG2TCCA45TC6GC11CG4	1	-	1:0	GGACACT	GC	-	76	166
A00554:20:HCTLLDRXX:2:2262:30508:13557	RatNor_3_chr6_IGHV8-18x01_Rattusnorvegicus_BN_Sprague-Dawley_P_V-REGION_725565nn725865_301nt_1_____301_0_301___	92.6316	0	0	0	31	220	190	1	0	99	120	plus	minus	251	40CT3TCCA52GC10TC5GT4CT4TA24TACTTG10GA12CT2AC10	1	-	1:0	TAAGGACACTGTGGTTAGGACAAAACGGCG	GCTTTGTACAGGACGATAAGCATGGATCGA	-	-	120
A00554:20:HCTLLDRXX:2:2261:5801:35618	RatNor_3_chr6_IGHV8-18x01_Rattusnorvegicus_BN_Sprague-Dawley_P_V-REGION_725565nn725865_301nt_1_____301_0_301___	96.4286	0	0	0	28	111	193	110	0	99	69	plus	minus	111	43CT3TCCA35	1	-	1:0	GGACACTGTGGTTAGGACAAAACGGCG	-	-	110	138
A00554:20:HCTLLDRXX:2:2261:5801:35618	RatNor_3_chr6_IGHV8-18x01_Rattusnorvegicus_BN_Sprague-Dawley_P_V-REGION_725565nn725865_301nt_1_____301_0_301___	96.4286	0	0	0	1	84	110	193	0	99	69	plus	plus	111	35GTAG3GA43	1	-	1:0	-	GGACACTGTGGTTAGGACAAAACGGCG	-	193	138
A00554:20:HCTLLDRXX:2:2262:14895:8813	RatNor_3_chr6_IGHV8-18x01_Rattusnorvegicus_BN_Sprague-Dawley_P_V-REGION_725565nn725865_301nt_1_____301_0_301___	96.7391	0	0	0	26	117	193	102	0	99	77	plus	minus	123	43CT3TCCA43	1	-	1:0	GGACACTGTGGCTAGGACAAAACGG	CTTTCC	-	102	154
A00554:20:HCTLLDRXX:2:2262:14895:8813	RatNor_3_chr6_IGHV8-18x01_Rattusnorvegicus_BN_Sprague-Dawley_P_V-REGION_725565nn725865_301nt_1_____301_0_301___	96.7391	0	0	0	7	98	102	193	0	99	77	plus	plus	123	43GTAG3GA43	1	-	1:0	CTTTCC	GGACACTGTGGCTAGGACAAAACGG	-	193	154
A00554:20:HCTLLDRXX:2:2263:32163:2487	RatNor_3_chr6_IGHV8-18x01_Rattusnorvegicus_BN_Sprague-Dawley_P_V-REGION_725565nn725865_301nt_1_____301_0_301___	96.8085	0	0	0	28	121	193	100	0	99	79	plus	minus	124	43CT3TCCA45	1	-	1:0	GGACACTGTGGTTAGGACAAAACGGCA	TTC	-	100	158
A00554:20:HCTLLDRXX:2:2263:32163:2487	RatNor_3_chr6_IGHV8-18x01_Rattusnorvegicus_BN_Sprague-Dawley_P_V-REGION_725565nn725865_301nt_1_____301_0_301___	96.8085	0	0	0	4	97	100	193	0	99	79	plus	plus	124	45GTAG3GA43	1	-	1:0	TTC	GGACACTGTGGTTAGGACAAAACGGCA	-	193	158
A00554:20:HCTLLDRXX:2:2262:24306:26021	RatNor_3_chr6_IGHV8-18x01_Rattusnorvegicus_BN_Sprague-Dawley_P_V-REGION_725565nn725865_301nt_1_____301_0_301___	94.7917	0	0	0	1	96	94	189	0	99	71	plus	plus	111	5AG45GTAG14CT6CA21	1	-	1:0	-	TAAAGGACACTGTCA	-	189	142
A00554:20:HCTLLDRXX:2:2262:24306:26021	RatNor_3_chr6_IGHV8-18x01_Rattusnorvegicus_BN_Sprague-Dawley_P_V-REGION_725565nn725865_301nt_1_____301_0_301___	94.7917	0	0	0	16	111	189	94	0	99	71	plus	minus	111	21GT6GA14TCCA45TC5	1	-	1:0	TAAAGGACACTGTCA	-	-	94	142
A00554:20:HCTLLDRXX:2:2263:28375:11647	RatNor_3_chr6_IGHV8-18x01_Rattusnorvegicus_BN_Sprague-Dawley_P_V-REGION_725565nn725865_301nt_1_____301_0_301___	92.6316	0	0	0	15	204	1	190	0	99	120	plus	plus	250	10TG2GA12CT10ACGAAT24AT4GA4CA5AG10CG52GTAG3GA40	1	-	1:0	GCTTTGTACAGGAC	TAAGGACACTGTGGTTAGGACAAAACGGCA	-	-	120
A00554:20:HCTLLDRXX:2:2263:17472:5259	RatNor_3_chr6_IGHV8-18x01_Rattusnorvegicus_BN_Sprague-Dawley_P_V-REGION_725565nn725865_301nt_1_____301_0_301___	92.1739	0	0	0	1	114	191	77	0	99	70	plus	minus	114	6-A11TC22CT3TCCA11TG22AC17GC9CT5	1	-	1:0	-	-	-	77	145
A00554:20:HCTLLDRXX:2:2263:17472:5259	RatNor_3_chr6_IGHV8-18x01_Rattusnorvegicus_BN_Sprague-Dawley_P_V-REGION_725565nn725865_301nt_1_____301_0_301___	93.0435	0	0	0	1	114	77	191	0	99	75	plus	plus	114	5GA9CG40AC11GTAG3GA22AG11-T6	1	-	1:0	-	-	-	191	145
A00554:20:HCTLLDRXX:2:2263:31810:29622	RatNor_3_chr6_IGHV8-18x01_Rattusnorvegicus_BN_Sprague-Dawley_P_V-REGION_725565nn725865_301nt_1_____301_0_301___	92.3567	0	0	0	1	156	178	22	0	99	97	plus	minus	159	32TCCA17AG8AG25GC11AG7GT1CT4-A24TA1TG10GA5	1	-	1:0	-	ACT	-	22	194
A00554:20:HCTLLDRXX:2:2263:31810:29622	RatNor_3_chr6_IGHV8-18x01_Rattusnorvegicus_BN_Sprague-Dawley_P_V-REGION_725565nn725865_301nt_1_____301_0_301___	92.3567	0	0	0	4	159	22	178	0	99	97	plus	plus	159	5CT10AC1AT24-T4GA1CA7TC11CG25TC8TC17GTAG32	1	-	1:0	ACT	-	-	178	194
A00554:20:HCTLLDRXX:2:2263:9751:30029	RatNor_3_chr6_IGHV8-18x01_Rattusnorvegicus_BN_Sprague-Dawley_P_V-REGION_725565nn725865_301nt_1_____301_0_301___	95.8763	0	0	0	1	97	189	93	0	99	77	plus	minus	128	39CT3TCCA45TC6	1	-	1:1	-	TGGGCTCCCATATTTTGACTTGCCAACAGA	-	93	154
A00554:20:HCTLLDRXX:2:2263:9751:30029	RatNor_3_chr6_IGHV8-18x01_Rattusnorvegicus_BN_Sprague-Dawley_P_V-REGION_725565nn725865_301nt_1_____301_0_301___	95.8763	0	0	0	32	128	93	189	0	99	77	plus	plus	128	6AG45GTAG3GA39	1	-	1:1	TGGGCTCCCATATTTTGACTTGCCAACAGA	-	-	189	154
A00554:20:HCTLLDRXX:2:2263:9787:30060	RatNor_3_chr6_IGHV8-18x01_Rattusnorvegicus_BN_Sprague-Dawley_P_V-REGION_725565nn725865_301nt_1_____301_0_301___	95.8763	0	0	0	1	97	189	93	0	99	77	plus	minus	128	39CT3TCCA45TC6	1	-	1:2	-	TGGGCTCCCATATTTTGACTTGCCAACAGA	-	93	154
A00554:20:HCTLLDRXX:2:2263:9787:30060	RatNor_3_chr6_IGHV8-18x01_Rattusnorvegicus_BN_Sprague-Dawley_P_V-REGION_725565nn725865_301nt_1_____301_0_301___	95.8763	0	0	0	32	128	93	189	0	99	77	plus	plus	128	6AG45GTAG3GA39	1	-	1:2	TGGGCTCCCATATTTTGACTTGCCAACAGA	-	-	189	154
A00554:20:HCTLLDRXX:2:2263:29622:31908	RatNor_3_chr6_IGHV8-18x01_Rattusnorvegicus_BN_Sprague-Dawley_P_V-REGION_725565nn725865_301nt_1_____301_0_301___	93.75	0	0	0	2	97	193	98	0	99	66	plus	minus	97	5TC37CTAG2TCCA39CA7	1	-	1:3	G	-	-	98	132
A00554:20:HCTLLDRXX:2:2263:29622:31908	RatNor_3_chr6_IGHV8-18x01_Rattusnorvegicus_BN_Sprague-Dawley_P_V-REGION_725565nn725865_301nt_1_____301_0_301___	93.75	0	0	0	1	96	98	193	0	99	66	plus	plus	97	7GT39GTAG2TCGA37AG5	1	-	1:3	-	G	-	193	132
A00554:20:HCTLLDRXX:2:2264:17119:9283	RatNor_3_chr6_IGHV8-18x01_Rattusnorvegicus_BN_Sprague-Dawley_P_V-REGION_725565nn725865_301nt_1_____301_0_301___	96.0396	0	0	0	5	104	193	93	0	99	81	plus	minus	108	43CT3TCCA45-C6	1	-	1:0	GGAC	GCCC	-	93	162
A00554:20:HCTLLDRXX:2:2264:17119:9283	RatNor_3_chr6_IGHV8-18x01_Rattusnorvegicus_BN_Sprague-Dawley_P_V-REGION_725565nn725865_301nt_1_____301_0_301___	96.0396	0	0	0	5	104	93	193	0	99	81	plus	plus	108	6-G45GTAG3GA43	1	-	1:0	GCCC	GGAC	-	193	162
A00554:20:HCTLLDRXX:2:2264:24144:30655	RatNor_3_chr6_IGHV8-18x01_Rattusnorvegicus_BN_Sprague-Dawley_P_V-REGION_725565nn725865_301nt_1_____301_0_301___	92.7461	0	0	0	46	238	1	193	0	99	123	plus	plus	251	13GA12CT10ACGAAT24AT4GA4CA16CG12AT39GTAG3GA9CA33	1	-	1:0	GCTTTGTACAGGGTGATAAGCATGGATCAA	GGACGCTGTTGTT	-	-	123
A00554:20:HCTLLDRXX:2:2265:7518:22216	RatNor_3_chr6_IGHV8-18x01_Rattusnorvegicus_BN_Sprague-Dawley_P_V-REGION_725565nn725865_301nt_1_____301_0_301___	94.3089	0	0	0	5	127	71	193	0	99	88	plus	plus	138	4CA4GC11CG6AG45GTAG3GA43	1	-	1:0	CCTA	GGACACTGTGG	-	193	176
A00554:20:HCTLLDRXX:2:2265:7518:22216	RatNor_3_chr6_IGHV8-18x01_Rattusnorvegicus_BN_Sprague-Dawley_P_V-REGION_725565nn725865_301nt_1_____301_0_301___	94.3089	0	0	0	12	134	193	71	0	99	88	plus	minus	138	43CT3TCCA45TC6GC11CG4GT4	1	-	1:0	GGACACTGTGG	CCTA	-	71	176
A00554:20:HCTLLDRXX:2:2265:3866:34053	RatNor_3_chr6_IGHV8-18x01_Rattusnorvegicus_BN_Sprague-Dawley_P_V-REGION_725565nn725865_301nt_1_____301_0_301___	94.3089	0	0	0	2	124	193	71	0	99	88	plus	minus	139	43CT3TCCA45TC6GC11CG4GT4	1	-	1:0	G	CCTAGTTTTTCTTCT	-	71	176
A00554:20:HCTLLDRXX:2:2265:3866:34053	RatNor_3_chr6_IGHV8-18x01_Rattusnorvegicus_BN_Sprague-Dawley_P_V-REGION_725565nn725865_301nt_1_____301_0_301___	94.3089	0	0	0	16	138	71	193	0	99	88	plus	plus	139	4CA4GC11CG6AG45GTAG3GA43	1	-	1:0	CCTAGTTTTTCTTCT	G	-	193	176
A00554:20:HCTLLDRXX:2:2266:13621:5196	RatNor_3_chr6_IGHV8-18x01_Rattusnorvegicus_BN_Sprague-Dawley_P_V-REGION_725565nn725865_301nt_1_____301_0_301___	94.3089	0	0	0	2	124	193	71	0	99	88	plus	minus	124	43CT3TCCA45TC6GC11CG4GT4	1	-	1:0	G	-	-	71	176
A00554:20:HCTLLDRXX:2:2266:13621:5196	RatNor_3_chr6_IGHV8-18x01_Rattusnorvegicus_BN_Sprague-Dawley_P_V-REGION_725565nn725865_301nt_1_____301_0_301___	94.3089	0	0	0	1	123	71	193	0	99	88	plus	plus	124	4CA4GC11CG6AG45GTAG3GA43	1	-	1:0	-	G	-	193	176
A00554:20:HCTLLDRXX:2:2265:5728:27414	RatNor_3_chr6_IGHV8-18x01_Rattusnorvegicus_BN_Sprague-Dawley_P_V-REGION_725565nn725865_301nt_1_____301_0_301___	95.6522	0	0	0	30	144	190	76	0	99	90	plus	minus	147	40CT3TCCA52GC10TC5	1	-	1:0	TAAGGACACTGTGGTTAGGACAAAACGGC	GCT	-	76	180
A00554:20:HCTLLDRXX:2:2265:5728:27414	RatNor_3_chr6_IGHV8-18x01_Rattusnorvegicus_BN_Sprague-Dawley_P_V-REGION_725565nn725865_301nt_1_____301_0_301___	95.6522	0	0	0	4	118	76	190	0	99	90	plus	plus	147	5AG10CG52GTAG3GA40	1	-	1:0	GCT	TAAGGACACTGTGGTTAGGACAAAACGGC	-	190	180
A00554:20:HCTLLDRXX:2:2266:9887:14293	RatNor_3_chr6_IGHV8-18x01_Rattusnorvegicus_BN_Sprague-Dawley_P_V-REGION_725565nn725865_301nt_1_____301_0_301___	96.8085	0	0	0	27	120	193	100	0	99	79	plus	minus	123	43CT3TCCA45	1	-	1:0	GGACACTGTGGTTAGGACAAAACGTC	TTC	-	100	153
A00554:20:HCTLLDRXX:2:2266:9887:14293	RatNor_3_chr6_IGHV8-18x01_Rattusnorvegicus_BN_Sprague-Dawley_P_V-REGION_725565nn725865_301nt_1_____301_0_301___	95.7447	0	0	0	4	97	100	193	0	99	74	plus	plus	123	34AT10GTAG3GA43	1	-	1:0	TTC	GGACACTGTGGTTAGGACAAAAAGGC	-	193	153
A00554:20:HCTLLDRXX:2:2266:3441:23015	RatNor_3_chr6_IGHV8-18x01_Rattusnorvegicus_BN_Sprague-Dawley_P_V-REGION_725565nn725865_301nt_1_____301_0_301___	95.6522	0	0	0	22	136	190	76	0	99	90	plus	minus	139	40CT3TCCA52GC10TC5	1	-	1:0	TAAGGACACTGTGGTTAGGAC	GCT	-	76	180
A00554:20:HCTLLDRXX:2:2266:3441:23015	RatNor_3_chr6_IGHV8-18x01_Rattusnorvegicus_BN_Sprague-Dawley_P_V-REGION_725565nn725865_301nt_1_____301_0_301___	95.6522	0	0	0	4	118	76	190	0	99	90	plus	plus	139	5AG10CG52GTAG3GA40	1	-	1:0	GCT	TAAGGACACTGTGGTTAGGAC	-	190	180
A00554:20:HCTLLDRXX:2:2267:19669:21057	RatNor_3_chr6_IGHV8-18x01_Rattusnorvegicus_BN_Sprague-Dawley_P_V-REGION_725565nn725865_301nt_1_____301_0_301___	96.8085	0	0	0	19	112	193	100	0	99	79	plus	minus	116	43CT3TCCA45	1	-	1:0	GGACACTGTGGTTAGGAC	TTCC	-	100	158
A00554:20:HCTLLDRXX:2:2267:19669:21057	RatNor_3_chr6_IGHV8-18x01_Rattusnorvegicus_BN_Sprague-Dawley_P_V-REGION_725565nn725865_301nt_1_____301_0_301___	96.8085	0	0	0	5	98	100	193	0	99	79	plus	plus	116	45GTAG3GA43	1	-	1:0	TTCC	GGACACGGTGGTTAGGAC	-	193	158
A00554:20:HCTLLDRXX:2:2267:1389:24345	RatNor_3_chr6_IGHV8-18x01_Rattusnorvegicus_BN_Sprague-Dawley_P_V-REGION_725565nn725865_301nt_1_____301_0_301___	93.75	0	0	0	1	96	94	189	0	99	66	plus	plus	111	5AG33AC11GTAG14CT6CA21	1	-	1:0	-	TAAAGGACACTGTCA	-	189	137
A00554:20:HCTLLDRXX:2:2267:1389:24345	RatNor_3_chr6_IGHV8-18x01_Rattusnorvegicus_BN_Sprague-Dawley_P_V-REGION_725565nn725865_301nt_1_____301_0_301___	94.7917	0	0	0	16	111	189	94	0	99	71	plus	minus	111	21GT6GA14TCCA45TC5	1	-	1:0	TAAAGGACACTGTCA	-	-	94	137
A00554:20:HCTLLDRXX:2:2268:24822:3928	RatNor_3_chr6_IGHV8-18x01_Rattusnorvegicus_BN_Sprague-Dawley_P_V-REGION_725565nn725865_301nt_1_____301_0_301___	92.7083	0	0	0	1	96	161	66	0	99	61	plus	minus	96	11CT3TCCA29CT22GC11CG9CT4	1	-	1:0	-	-	-	66	122
A00554:20:HCTLLDRXX:2:2268:24822:3928	RatNor_3_chr6_IGHV8-18x01_Rattusnorvegicus_BN_Sprague-Dawley_P_V-REGION_725565nn725865_301nt_1_____301_0_301___	92.7083	0	0	0	1	96	66	161	0	99	61	plus	plus	96	4GA9GC11CG22GA29GTAG3GA11	1	-	1:0	-	-	-	161	122
A00554:20:HCTLLDRXX:2:2268:20003:17378	RatNor_3_chr6_IGHV8-18x01_Rattusnorvegicus_BN_Sprague-Dawley_P_V-REGION_725565nn725865_301nt_1_____301_0_301___	92.4658	0	0	0	1	146	190	45	0	99	91	plus	minus	146	40CT3TCCA45TC6GC11CG4GT4CT1TC1GCTA20	1	-	1:0	-	-	-	-	91
A00554:20:HCTLLDRXX:2:2268:27326:27680	RatNor_3_chr6_IGHV8-18x01_Rattusnorvegicus_BN_Sprague-Dawley_P_V-REGION_725565nn725865_301nt_1_____301_0_301___	95.5752	0	0	0	7	119	193	81	0	99	88	plus	minus	125	43CT3TCCA45TC6GC11	1	-	1:0	GGACAC	CAGATG	-	81	176
A00554:20:HCTLLDRXX:2:2268:27326:27680	RatNor_3_chr6_IGHV8-18x01_Rattusnorvegicus_BN_Sprague-Dawley_P_V-REGION_725565nn725865_301nt_1_____301_0_301___	95.5752	0	0	0	7	119	81	193	0	99	88	plus	plus	125	11CG6AG45GTAG3GA43	1	-	1:0	CAGATG	GGACAC	-	193	176
A00554:20:HCTLLDRXX:2:2268:16559:28510	RatNor_3_chr6_IGHV8-18x01_Rattusnorvegicus_BN_Sprague-Dawley_P_V-REGION_725565nn725865_301nt_1_____301_0_301___	94.7368	0	0	0	24	118	193	99	0	99	70	plus	minus	118	43CT3TCCA4AT11TA29	1	-	1:1	GGACACTCTTGTTAGGATAAAAT	-	-	99	140
A00554:20:HCTLLDRXX:2:2268:16559:28510	RatNor_3_chr6_IGHV8-18x01_Rattusnorvegicus_BN_Sprague-Dawley_P_V-REGION_725565nn725865_301nt_1_____301_0_301___	94.7368	0	0	0	1	95	99	193	0	99	70	plus	plus	118	29AT11TA4GTAG3GA43	1	-	1:1	-	GGACACTCTTGTTAGGATAAAAT	-	193	140
A00554:20:HCTLLDRXX:2:2269:3857:12900	RatNor_3_chr6_IGHV8-18x01_Rattusnorvegicus_BN_Sprague-Dawley_P_V-REGION_725565nn725865_301nt_1_____301_0_301___	96.2963	0	0	0	29	109	193	113	0	99	66	plus	minus	109	43CT3TCCA32	1	-	1:0	GGACACTGTGGTTAGGACAAAACGGCGG	-	-	113	132
A00554:20:HCTLLDRXX:2:2269:3857:12900	RatNor_3_chr6_IGHV8-18x01_Rattusnorvegicus_BN_Sprague-Dawley_P_V-REGION_725565nn725865_301nt_1_____301_0_301___	96.2963	0	0	0	1	81	113	193	0	99	66	plus	plus	109	32GTAG3GA43	1	-	1:0	-	GGACACTGTGGTTAGGACAAAACGGCGG	-	193	132
A00554:20:HCTLLDRXX:2:2269:31186:34460	RatNor_3_chr6_IGHV8-18x01_Rattusnorvegicus_BN_Sprague-Dawley_P_V-REGION_725565nn725865_301nt_1_____301_0_301___	93.8776	0	0	0	1	147	190	44	0	99	102	plus	minus	147	40CT3TCCA52GC10TC5GT4CT4TA12GA8	1	-	1:0	-	-	-	44	204
A00554:20:HCTLLDRXX:2:2269:31186:34460	RatNor_3_chr6_IGHV8-18x01_Rattusnorvegicus_BN_Sprague-Dawley_P_V-REGION_725565nn725865_301nt_1_____301_0_301___	93.8776	0	0	0	1	147	44	190	0	99	102	plus	plus	147	8CT12AT4GA4CA5AG10CG52GTAG3GA40	1	-	1:0	-	-	-	190	204
A00554:20:HCTLLDRXX:2:2270:22941:2644	RatNor_3_chr6_IGHV8-18x01_Rattusnorvegicus_BN_Sprague-Dawley_P_V-REGION_725565nn725865_301nt_1_____301_0_301___	92.6174	0	0	0	6	154	193	45	0	99	94	plus	minus	154	47TCCA13GA31TC6GC11CG4GT4CT1TC1GCTA20	1	-	1:0	GGACC	-	-	45	188
A00554:20:HCTLLDRXX:2:2270:22941:2644	RatNor_3_chr6_IGHV8-18x01_Rattusnorvegicus_BN_Sprague-Dawley_P_V-REGION_725565nn725865_301nt_1_____301_0_301___	92.6174	0	0	0	1	149	45	193	0	99	94	plus	plus	154	20ATCG1AG1GA4CA4GC11CG6AG31CT13GTAG47	1	-	1:0	-	GGACC	-	193	188
A00554:20:HCTLLDRXX:2:2271:4472:1031	RatNor_3_chr6_IGHV8-18x01_Rattusnorvegicus_BN_Sprague-Dawley_P_V-REGION_725565nn725865_301nt_1_____301_0_301___	94.5946	0	0	0	13	86	144	71	0	99	54	plus	minus	91	45TC6GC11CG4GT4	1	-	1:0	GAATCGACAAAT	CCTAG	-	71	108
A00554:20:HCTLLDRXX:2:2271:4472:1031	RatNor_3_chr6_IGHV8-18x01_Rattusnorvegicus_BN_Sprague-Dawley_P_V-REGION_725565nn725865_301nt_1_____301_0_301___	94.5946	0	0	0	6	79	71	144	0	99	54	plus	plus	91	4CA4GC11CG6AG45	1	-	1:0	CCTAG	GAATCGACAAAT	-	144	108
A00554:20:HCTLLDRXX:2:2272:23023:10269	RatNor_3_chr6_IGHV8-18x01_Rattusnorvegicus_BN_Sprague-Dawley_P_V-REGION_725565nn725865_301nt_1_____301_0_301___	94.4444	0	0	0	1	108	188	81	0	99	78	plus	minus	112	25CA12CT3TCCA45TC6GC11	1	-	1:0	-	CAGA	-	81	156
A00554:20:HCTLLDRXX:2:2272:23023:10269	RatNor_3_chr6_IGHV8-18x01_Rattusnorvegicus_BN_Sprague-Dawley_P_V-REGION_725565nn725865_301nt_1_____301_0_301___	94.4444	0	0	0	5	112	81	188	0	99	78	plus	plus	112	11CG6AG45GTAG3GA12GT25	1	-	1:0	CAGA	-	-	188	156
A00554:20:HCTLLDRXX:2:2272:31114:23719	RatNor_3_chr6_IGHV8-18x01_Rattusnorvegicus_BN_Sprague-Dawley_P_V-REGION_725565nn725865_301nt_1_____301_0_301___	95.5752	0	0	0	27	139	193	81	0	99	88	plus	minus	141	47TCCA13GA31TC6GC11	1	-	1:0	GGACACTGTGGTTAGGACAAAACGGC	CA	-	81	176
A00554:20:HCTLLDRXX:2:2272:31114:23719	RatNor_3_chr6_IGHV8-18x01_Rattusnorvegicus_BN_Sprague-Dawley_P_V-REGION_725565nn725865_301nt_1_____301_0_301___	95.5752	0	0	0	3	115	81	193	0	99	88	plus	plus	141	11CG6AG31CT13GTAG47	1	-	1:0	CA	GGACACTGTGGTTAGGACAAAACGGC	-	193	176
A00554:20:HCTLLDRXX:2:2272:13774:27665	RatNor_3_chr6_IGHV8-18x01_Rattusnorvegicus_BN_Sprague-Dawley_P_V-REGION_725565nn725865_301nt_1_____301_0_301___	95.7265	0	0	0	17	133	193	77	0	99	92	plus	minus	133	43CT3TCCA29CT22GC15	1	-	1:0	GGACACTGTCATTAGG	-	-	77	184
A00554:20:HCTLLDRXX:2:2272:13774:27665	RatNor_3_chr6_IGHV8-18x01_Rattusnorvegicus_BN_Sprague-Dawley_P_V-REGION_725565nn725865_301nt_1_____301_0_301___	95.7265	0	0	0	1	117	77	193	0	99	92	plus	plus	133	15CG22GA29GTAG3GA43	1	-	1:0	-	GGACACTGTCATTAGG	-	193	184
A00554:20:HCTLLDRXX:2:2274:18105:7357	RatNor_3_chr6_IGHV8-18x01_Rattusnorvegicus_BN_Sprague-Dawley_P_V-REGION_725565nn725865_301nt_1_____301_0_301___	94.0678	0	0	0	11	128	193	76	0	99	83	plus	minus	128	26AT16CT3TCCA45TC6GC11CG4	1	-	1:0	GGACACTGTG	-	-	76	166
A00554:20:HCTLLDRXX:2:2274:18105:7357	RatNor_3_chr6_IGHV8-18x01_Rattusnorvegicus_BN_Sprague-Dawley_P_V-REGION_725565nn725865_301nt_1_____301_0_301___	94.0678	0	0	0	1	118	76	193	0	99	83	plus	plus	128	4GC11CG6AG45GTAG3GA16TA26	1	-	1:0	-	GGACACTGTG	-	193	166
A00554:20:HCTLLDRXX:2:2274:4209:19429	RatNor_3_chr6_IGHV8-18x01_Rattusnorvegicus_BN_Sprague-Dawley_P_V-REGION_725565nn725865_301nt_1_____301_0_301___	94.6903	0	0	0	2	114	193	81	0	99	83	plus	minus	117	43CT3TCCA12GC32TC6GC11	1	-	1:0	G	CAG	-	81	166
A00554:20:HCTLLDRXX:2:2274:4209:19429	RatNor_3_chr6_IGHV8-18x01_Rattusnorvegicus_BN_Sprague-Dawley_P_V-REGION_725565nn725865_301nt_1_____301_0_301___	94.6903	0	0	0	4	116	81	193	0	99	83	plus	plus	117	11CG6AG32CG12GTAG3GA43	1	-	1:0	CAG	G	-	193	166
A00554:20:HCTLLDRXX:2:2274:8106:27931	RatNor_3_chr6_IGHV8-18x01_Rattusnorvegicus_BN_Sprague-Dawley_P_V-REGION_725565nn725865_301nt_1_____301_0_301___	94.4444	0	0	0	1	108	188	81	0	99	78	plus	minus	112	25CA12CT3TCCA45TC6GC11	1	-	1:0	-	CAGA	-	81	156
A00554:20:HCTLLDRXX:2:2274:8106:27931	RatNor_3_chr6_IGHV8-18x01_Rattusnorvegicus_BN_Sprague-Dawley_P_V-REGION_725565nn725865_301nt_1_____301_0_301___	94.4444	0	0	0	5	112	81	188	0	99	78	plus	plus	112	11CG6AG45GTAG3GA12GT25	1	-	1:0	CAGA	-	-	188	156
A00554:20:HCTLLDRXX:2:2275:2031:14716	RatNor_3_chr6_IGHV8-18x01_Rattusnorvegicus_BN_Sprague-Dawley_P_V-REGION_725565nn725865_301nt_1_____301_0_301___	94.3089	0	0	0	7	129	71	193	0	99	88	plus	plus	147	4CA4GC11CG6AG45GTAG3GA43	1	-	1:0	CCTAGT	GGACACTGTGGTTAGGAC	-	-	88
A00554:20:HCTLLDRXX:2:2275:13196:5995	RatNor_3_chr6_IGHV8-18x01_Rattusnorvegicus_BN_Sprague-Dawley_P_V-REGION_725565nn725865_301nt_1_____301_0_301___	94.3089	0	0	0	13	135	193	71	0	99	88	plus	minus	143	43CT3TCCA45TC6GC11CG4GT4	1	-	1:0	GGACACTGTGGA	CCTAGTTT	-	71	176
A00554:20:HCTLLDRXX:2:2275:13196:5995	RatNor_3_chr6_IGHV8-18x01_Rattusnorvegicus_BN_Sprague-Dawley_P_V-REGION_725565nn725865_301nt_1_____301_0_301___	94.3089	0	0	0	9	131	71	193	0	99	88	plus	plus	143	4CA4GC11CG6AG45GTAG3GA43	1	-	1:0	CCTAGTTT	GGACACTGTGGA	-	193	176
A00554:20:HCTLLDRXX:2:2276:26404:3286	RatNor_3_chr6_IGHV8-18x01_Rattusnorvegicus_BN_Sprague-Dawley_P_V-REGION_725565nn725865_301nt_1_____301_0_301___	94.1667	0	0	0	1	120	190	71	0	99	85	plus	minus	127	40CT3TCCA45TC6GC11CG4GT4	1	-	1:0	-	CCTAGTT	-	71	170
A00554:20:HCTLLDRXX:2:2276:26404:3286	RatNor_3_chr6_IGHV8-18x01_Rattusnorvegicus_BN_Sprague-Dawley_P_V-REGION_725565nn725865_301nt_1_____301_0_301___	94.1667	0	0	0	8	127	71	190	0	99	85	plus	plus	127	4CA4GC11CG6AG45GTAG3GA40	1	-	1:0	CCTAGTT	-	-	190	170
A00554:20:HCTLLDRXX:2:2276:2049:18443	RatNor_3_chr6_IGHV8-18x01_Rattusnorvegicus_BN_Sprague-Dawley_P_V-REGION_725565nn725865_301nt_1_____301_0_301___	94.7368	0	0	0	1	133	177	45	0	99	98	plus	minus	133	27CT3TCCA52GC5AG15CT4TA20	1	-	1:0	-	-	-	45	196
A00554:20:HCTLLDRXX:2:2276:2049:18443	RatNor_3_chr6_IGHV8-18x01_Rattusnorvegicus_BN_Sprague-Dawley_P_V-REGION_725565nn725865_301nt_1_____301_0_301___	94.7368	0	0	0	1	133	45	177	0	99	98	plus	plus	133	20AT4GA15TC5CG52GTAG3GA27	1	-	1:0	-	-	-	177	196
A00554:20:HCTLLDRXX:2:2276:20871:21042	RatNor_3_chr6_IGHV8-18x01_Rattusnorvegicus_BN_Sprague-Dawley_P_V-REGION_725565nn725865_301nt_1_____301_0_301___	95.6522	0	0	0	30	121	193	102	0	99	72	plus	minus	121	9TC33CT3TCCA43	1	-	1:0	GGACACTGTGGTTAGGACAAAACGGCAAC	-	-	102	144
A00554:20:HCTLLDRXX:2:2276:20871:21042	RatNor_3_chr6_IGHV8-18x01_Rattusnorvegicus_BN_Sprague-Dawley_P_V-REGION_725565nn725865_301nt_1_____301_0_301___	95.6522	0	0	0	1	92	102	193	0	99	72	plus	plus	121	43GTAG3GA33AG9	1	-	1:0	-	GGACACTGTGGTTAGGACAAAACGGCAAC	-	193	144
A00554:20:HCTLLDRXX:2:2276:29342:29669	RatNor_3_chr6_IGHV8-18x01_Rattusnorvegicus_BN_Sprague-Dawley_P_V-REGION_725565nn725865_301nt_1_____301_0_301___	95.5752	0	0	0	30	142	193	81	0	99	88	plus	minus	145	43CT3TCCA45TC6GC11	1	-	1:0	GGACACTGTGGTTAGGACAAAATGGCAAC	CAG	-	81	176
A00554:20:HCTLLDRXX:2:2276:29342:29669	RatNor_3_chr6_IGHV8-18x01_Rattusnorvegicus_BN_Sprague-Dawley_P_V-REGION_725565nn725865_301nt_1_____301_0_301___	95.5752	0	0	0	4	116	81	193	0	99	88	plus	plus	145	11CG6AG45GTAG3GA43	1	-	1:0	CAG	GGACACTGTGGTTAGGACAAAATGGCAAC	-	193	176
A00554:20:HCTLLDRXX:2:2277:14064:10285	RatNor_3_chr6_IGHV8-18x01_Rattusnorvegicus_BN_Sprague-Dawley_P_V-REGION_725565nn725865_301nt_1_____301_0_301___	92.8105	0	0	0	2	154	193	41	0	99	98	plus	minus	162	43CT3TCCA45TC6GC11CG4GT4CT1TC1GCTA24	1	-	1:0	G	TCTGGTTT	-	41	196
A00554:20:HCTLLDRXX:2:2277:14064:10285	RatNor_3_chr6_IGHV8-18x01_Rattusnorvegicus_BN_Sprague-Dawley_P_V-REGION_725565nn725865_301nt_1_____301_0_301___	92.8105	0	0	0	9	161	41	193	0	99	98	plus	plus	162	24ATCG1AG1GA4CA4GC11CG6AG45GTAG3GA43	1	-	1:0	TCTGGTTT	G	-	193	196
A00554:20:HCTLLDRXX:2:2277:8495:12007	RatNor_3_chr6_IGHV8-18x01_Rattusnorvegicus_BN_Sprague-Dawley_P_V-REGION_725565nn725865_301nt_1_____301_0_301___	94.0678	0	0	0	8	125	193	76	0	99	83	plus	minus	127	43CTAG2TCCA45TC6GC11CG4	1	-	1:1	GGACACT	GC	-	-	83
A00554:20:HCTLLDRXX:2:2277:5394:36198	RatNor_3_chr6_IGHV8-18x01_Rattusnorvegicus_BN_Sprague-Dawley_P_V-REGION_725565nn725865_301nt_1_____301_0_301___	94.3089	0	0	0	3	125	193	71	0	99	88	plus	minus	137	43CT3TCCA45TC6GC11CG4GT4	1	-	1:0	GG	CCTAGTTTTTCT	-	71	176
A00554:20:HCTLLDRXX:2:2277:5394:36198	RatNor_3_chr6_IGHV8-18x01_Rattusnorvegicus_BN_Sprague-Dawley_P_V-REGION_725565nn725865_301nt_1_____301_0_301___	94.3089	0	0	0	13	135	71	193	0	99	88	plus	plus	137	4CA4GC11CG6AG45GTAG3GA43	1	-	1:0	CCTAGTTTTTCT	GG	-	193	176
