# Supplementary material for: Astrocytes express aberrant immunoglobulins as putative gatekeeper of astrocytes to neuronal progenitor conversion
Source: Cell Death Dis. 2023 Apr 4;14(4):237. doi: 10.1038/s41419-023-05737-9 (PMC10073301; doi:10.1038/s41419-023-05737-9)
Supplement: Supplementary file 14 — Supplementary Dataset 1 [file 41419_2023_5737_MOESM14_ESM.zip › Supp Data 1 RNAseq/magicblast_spinal.txt]

# MAGICBLAST 1.5.0
# /media/Script/prog/ncbi-magicblast-1.5.0/bin/magicblast -query /media/Run/Run_441/Output/FastQ/spinal_R1.fastq -query_mate /media/Run/Run_441/Output/FastQ/spinal_R2.fastq -db reference_IG_rat -no_unaligned -num_threads 15 -out magicblast_spinal.txt -outfmt tabular -infmt fastq
# Fields: query acc.	reference acc.	% identity	not used	not used	not used	query start	query end	reference start	reference end	not used	not used	score	query strand	reference strand	query length	BTOP	num placements	not used	compartment	left overhang	right overhang	mate reference	mate ref. start	composite score
A00554:20:HCTLLDRXX:1:2101:2718:6480	RatNor_3_chr6_IGHV8-18x01_Rattusnorvegicus_BN_Sprague-Dawley_P_V-REGION_725565nn725865_301nt_1_____301_0_301___	93.0435	0	0	0	1	115	190	76	0	99	75	plus	minus	115	17TC22CT3TCCA29GT15TC6GC11AG4	1	-	1:0	-	-	-	76	150
A00554:20:HCTLLDRXX:1:2101:2718:6480	RatNor_3_chr6_IGHV8-18x01_Rattusnorvegicus_BN_Sprague-Dawley_P_V-REGION_725565nn725865_301nt_1_____301_0_301___	93.0435	0	0	0	1	115	76	190	0	99	75	plus	plus	115	4TC11CG6AG15CA29GTAG3GA22AG17	1	-	1:0	-	-	-	190	150
A00554:20:HCTLLDRXX:1:2101:16414:32299	RatNor_3_chr6_IGHV8-18x01_Rattusnorvegicus_BN_Sprague-Dawley_P_V-REGION_725565nn725865_301nt_1_____301_0_301___	95.5752	0	0	0	30	142	193	81	0	99	88	plus	minus	142	43CT3TCCA45TC6GC11	1	-	1:0	GGACACTGTGGTTAGGACAAAACGGCAAC	-	-	-	88
A00554:20:HCTLLDRXX:1:2101:19217:33708	RatNor_3_chr6_IGHV8-18x01_Rattusnorvegicus_BN_Sprague-Dawley_P_V-REGION_725565nn725865_301nt_1_____301_0_301___	93.75	0	0	0	4	99	76	171	0	99	66	plus	plus	99	4GC11CG6AG45GTAG3GA21	1	-	1:1	GCT	-	-	171	132
A00554:20:HCTLLDRXX:1:2101:19217:33708	RatNor_3_chr6_IGHV8-18x01_Rattusnorvegicus_BN_Sprague-Dawley_P_V-REGION_725565nn725865_301nt_1_____301_0_301___	93.75	0	0	0	1	96	171	76	0	99	66	plus	minus	99	21CT3TCCA45TC6GC11CG4	1	-	1:1	-	GCT	-	76	132
A00554:20:HCTLLDRXX:1:2101:9055:36808	RatNor_3_chr6_IGHV1-23x01_Rattusnorvegicus_BN_Sprague-Dawley_P_V-REGION_159590nn159882_293nt_1_____293_0_293__rev-compl_	100	0	0	0	1	148	148	1	0	99	148	plus	minus	237	148	1	-	1:0	-	AGAGTGGACAACTGAAGTAACTGACAGGAG	-	1	296
A00554:20:HCTLLDRXX:1:2101:9055:36808	RatNor_3_chr6_IGHV1-23x01_Rattusnorvegicus_BN_Sprague-Dawley_P_V-REGION_159590nn159882_293nt_1_____293_0_293__rev-compl_	100	0	0	0	90	237	1	148	0	99	148	plus	plus	237	148	1	-	1:0	AGAGTGGACAACTGAAGTTACTGACAGGAG	-	-	148	296
A00554:20:HCTLLDRXX:1:2102:20012:2300	RatNor_3_chr6_IGHV8-18x01_Rattusnorvegicus_BN_Sprague-Dawley_P_V-REGION_725565nn725865_301nt_1_____301_0_301___	95.5224	0	0	0	2	68	78	144	0	99	52	plus	plus	81	12TG1CG5GA46	1	-	1:1	G	GAATCGACAAATG	-	144	104
A00554:20:HCTLLDRXX:1:2102:20012:2300	RatNor_3_chr6_IGHV8-18x01_Rattusnorvegicus_BN_Sprague-Dawley_P_V-REGION_725565nn725865_301nt_1_____301_0_301___	95.5224	0	0	0	14	80	144	78	0	99	52	plus	minus	81	46CT5GC1AC12	1	-	1:1	GAATCGACAAATG	G	-	78	104
A00554:20:HCTLLDRXX:1:2102:19144:23782	RatNor_3_chr6_IGHV8-18x01_Rattusnorvegicus_BN_Sprague-Dawley_P_V-REGION_725565nn725865_301nt_1_____301_0_301___	95.5752	0	0	0	5	117	81	193	0	99	88	plus	plus	140	11CG34TC17GTAG3GA43	1	-	1:0	CAGA	GGACACTGTGGTTAGGACAAAAC	-	-	88
A00554:20:HCTLLDRXX:1:2104:9362:1955	RatNor_6_chr6_IGHG2Bx01_Rattusnorvegicus_BN_Sprague-Dawley_F_CH1_g_499458nn499741_285nt_1__1_-1___285_0_285__rev-compl_	100	0	0	0	1	186	207	22	0	99	186	plus	minus	186	186	3	-	1:0	-	-	-	22	372
A00554:20:HCTLLDRXX:1:2104:9362:1955	RatNor_6_chr6_IGHG2Bx01_Rattusnorvegicus_BN_Sprague-Dawley_F_CH1_g_499458nn499741_285nt_1__1_-1___285_0_285__rev-compl_	100	0	0	0	1	186	22	207	0	99	186	plus	plus	186	186	3	-	1:0	-	-	-	207	372
A00554:20:HCTLLDRXX:1:2104:9362:1955	AABR03048905_IGHG2Bx01_Rattusnorvegicus_BN_SsNHsdMCW_F_CH1_H_CH2_CH3_M1_M2_19302nn19586_18936nn18998_18497nn18826_18083nn18397_16593nn16723_15979nn16059_1206nt_1__1____1206_0_1206___	100	0	0	0	1	186	207	22	0	99	186	plus	minus	186	186	3	-	1:1	-	-	-	22	372
A00554:20:HCTLLDRXX:1:2104:9362:1955	AABR03048905_IGHG2Bx01_Rattusnorvegicus_BN_SsNHsdMCW_F_CH1_H_CH2_CH3_M1_M2_19302nn19586_18936nn18998_18497nn18826_18083nn18397_16593nn16723_15979nn16059_1206nt_1__1____1206_0_1206___	100	0	0	0	1	186	22	207	0	99	186	plus	plus	186	186	3	-	1:1	-	-	-	207	372
A00554:20:HCTLLDRXX:1:2104:9362:1955	AABR03048905_IGHG2Bx01_Rattusnorvegicus_BN_SsNHsdMCW_F_CH1_H_CH2_CH3_CH-S_19302nn19586_18936nn18998_18497nn18826_18078nn18397_999nt_1__1____999_0_999___	100	0	0	0	1	186	207	22	0	99	186	plus	minus	186	186	3	-	1:2	-	-	-	22	372
A00554:20:HCTLLDRXX:1:2104:9362:1955	AABR03048905_IGHG2Bx01_Rattusnorvegicus_BN_SsNHsdMCW_F_CH1_H_CH2_CH3_CH-S_19302nn19586_18936nn18998_18497nn18826_18078nn18397_999nt_1__1____999_0_999___	100	0	0	0	1	186	22	207	0	99	186	plus	plus	186	186	3	-	1:2	-	-	-	207	372
A00554:20:HCTLLDRXX:1:2104:18150:13542	RatNor_3_chr6_IGHV8-18x01_Rattusnorvegicus_BN_Sprague-Dawley_P_V-REGION_725565nn725865_301nt_1_____301_0_301___	95.5752	0	0	0	5	117	81	193	0	99	88	plus	plus	138	11CG6AG45GTAG3GA43	1	-	1:0	CAGA	GTACACTGTGGTTAGGACAAA	-	-	88
A00554:20:HCTLLDRXX:1:2104:25446:34788	RatNor_3_chr6_IGHV8-18x01_Rattusnorvegicus_BN_Sprague-Dawley_P_V-REGION_725565nn725865_301nt_1_____301_0_301___	94.3089	0	0	0	2	124	193	71	0	99	88	plus	minus	129	43CT3TCCA45TC6GC11CG4GT4	1	-	1:0	G	CCTAG	-	71	176
A00554:20:HCTLLDRXX:1:2104:25446:34788	RatNor_3_chr6_IGHV8-18x01_Rattusnorvegicus_BN_Sprague-Dawley_P_V-REGION_725565nn725865_301nt_1_____301_0_301___	94.3089	0	0	0	6	128	71	193	0	99	88	plus	plus	129	4CA4GC11CG6AG45GTAG3GA43	1	-	1:0	CCTAG	G	-	193	176
A00554:20:HCTLLDRXX:1:2105:8151:14418	RatNor_3_chr6_IGHV8-18x01_Rattusnorvegicus_BN_Sprague-Dawley_P_V-REGION_725565nn725865_301nt_1_____301_0_301___	94.7917	0	0	0	19	114	193	98	0	99	71	plus	minus	114	14AG22TA5CT3TCCA47	1	-	1:0	GGACACTGTGGTTAGGAC	-	-	98	142
A00554:20:HCTLLDRXX:1:2105:8151:14418	RatNor_3_chr6_IGHV8-18x01_Rattusnorvegicus_BN_Sprague-Dawley_P_V-REGION_725565nn725865_301nt_1_____301_0_301___	94.7917	0	0	0	1	96	98	193	0	99	71	plus	plus	114	47GTAG3GA5AT22TC14	1	-	1:0	-	GGACACTGTGGTTAGGAC	-	193	142
A00554:20:HCTLLDRXX:1:2105:6325:2268	RatNor_3_chr6_IGHV8-18x01_Rattusnorvegicus_BN_Sprague-Dawley_P_V-REGION_725565nn725865_301nt_1_____301_0_301___	93.2886	0	0	0	3	151	193	45	0	99	99	plus	minus	151	47TCCA45TC6GC11CG4GT4AT1TC1GCTA20	1	-	1:0	GG	-	-	-	99
A00554:20:HCTLLDRXX:1:2105:8250:32002	RatNor_3_chr6_IGHV8-18x01_Rattusnorvegicus_BN_Sprague-Dawley_P_V-REGION_725565nn725865_301nt_1_____301_0_301___	92.6316	0	0	0	23	212	190	1	0	99	120	plus	minus	251	40CT3TCCA52GC10TC5GT4CT4TA24TACTTG10GA12CT2AC10	1	-	1:0	TAAGGACACTGTGGTTAGGACG	GCTTTGTACAGGACGATAAGCATGGATCGA	-	-	120
A00554:20:HCTLLDRXX:1:2105:20076:30749	RatNor_3_chr6_IGHV8-18x01_Rattusnorvegicus_BN_Sprague-Dawley_P_V-REGION_725565nn725865_301nt_1_____301_0_301___	97.4359	0	0	0	1	78	116	193	0	99	68	plus	plus	105	29GTAG47	1	-	1:0	-	GGACACTGTGGTTAGGACAAAACGGCC	-	-	68
A00554:20:HCTLLDRXX:1:2106:10059:6637	RatNor_3_chr6_IGHV8-18x01_Rattusnorvegicus_BN_Sprague-Dawley_P_V-REGION_725565nn725865_301nt_1_____301_0_301___	94.9153	0	0	0	8	125	76	193	0	99	88	plus	plus	138	4GC11CG6AG45GTAG3GA43	1	-	1:0	GCTTACC	GGACACTGTGGTT	-	-	88
A00554:20:HCTLLDRXX:1:2106:3685:34804	RatNor_3_chr6_IGHV8-18x01_Rattusnorvegicus_BN_Sprague-Dawley_P_V-REGION_725565nn725865_301nt_1_____301_0_301___	96.0396	0	0	0	5	105	193	93	0	99	81	plus	minus	109	47TCCA13GA31TC6	1	-	1:0	GGAC	GCCC	-	93	162
A00554:20:HCTLLDRXX:1:2106:3685:34804	RatNor_3_chr6_IGHV8-18x01_Rattusnorvegicus_BN_Sprague-Dawley_P_V-REGION_725565nn725865_301nt_1_____301_0_301___	96.0396	0	0	0	5	105	93	193	0	99	81	plus	plus	109	6AG31CT13GTAG47	1	-	1:0	GCCC	GGAC	-	193	162
A00554:20:HCTLLDRXX:1:2106:27688:28463	RatNor_3_chr6_IGHV8-18x01_Rattusnorvegicus_BN_Sprague-Dawley_P_V-REGION_725565nn725865_301nt_1_____301_0_301___	94.0678	0	0	0	1	118	188	71	0	99	83	plus	minus	129	42TCCA13GA31TC6GC11CG4GT4	1	-	1:0	-	CCTAGTTTTTC	-	71	166
A00554:20:HCTLLDRXX:1:2106:27688:28463	RatNor_3_chr6_IGHV8-18x01_Rattusnorvegicus_BN_Sprague-Dawley_P_V-REGION_725565nn725865_301nt_1_____301_0_301___	94.0678	0	0	0	12	129	71	188	0	99	83	plus	plus	129	4CA4GC11CG6AG31CT13GTAG42	1	-	1:0	CCTAGTTTTTC	-	-	188	166
A00554:20:HCTLLDRXX:1:2106:27353:23156	RatNor_3_chr6_IGHV8-18x01_Rattusnorvegicus_BN_Sprague-Dawley_P_V-REGION_725565nn725865_301nt_1_____301_0_301___	94.1176	0	0	0	7	159	193	41	0	99	108	plus	minus	165	11AG31CT3TCCA52GC16GT4CTAC3CA24	1	-	1:0	GCACAC	TCTAGT	-	41	216
A00554:20:HCTLLDRXX:1:2106:27353:23156	RatNor_3_chr6_IGHV8-18x01_Rattusnorvegicus_BN_Sprague-Dawley_P_V-REGION_725565nn725865_301nt_1_____301_0_301___	94.1176	0	0	0	7	159	41	193	0	99	108	plus	plus	165	24GT3TGGA4CA16CG52GTAG3GA31TC11	1	-	1:0	TCTAGT	GCACAC	-	193	216
A00554:20:HCTLLDRXX:1:2106:1217:24361	RatNor_3_chr6_IGHV8-18x01_Rattusnorvegicus_BN_Sprague-Dawley_P_V-REGION_725565nn725865_301nt_1_____301_0_301___	95.5752	0	0	0	12	124	193	81	0	99	88	plus	minus	128	43CT3TCCA45TC6GC11	1	-	1:1	GGACACTGTGG	CAGA	-	81	176
A00554:20:HCTLLDRXX:1:2106:1217:24361	RatNor_3_chr6_IGHV8-18x01_Rattusnorvegicus_BN_Sprague-Dawley_P_V-REGION_725565nn725865_301nt_1_____301_0_301___	95.5752	0	0	0	5	117	81	193	0	99	88	plus	plus	128	11CG6AG45GTAG3GA43	1	-	1:1	CAGA	GGACACTGTGG	-	193	176
A00554:20:HCTLLDRXX:1:2107:12292:11757	RatNor_3_chr6_IGHV8-18x01_Rattusnorvegicus_BN_Sprague-Dawley_P_V-REGION_725565nn725865_301nt_1_____301_0_301___	95.283	0	0	0	1	106	88	193	0	99	81	plus	plus	132	4CG6AG45GTAG3GA43	1	-	1:0	-	GGACACTGTTGTTTGGACAAAACGGC	-	193	162
A00554:20:HCTLLDRXX:1:2107:12292:11757	RatNor_3_chr6_IGHV8-18x01_Rattusnorvegicus_BN_Sprague-Dawley_P_V-REGION_725565nn725865_301nt_1_____301_0_301___	95.283	0	0	0	27	132	193	88	0	99	81	plus	minus	132	43CT3TCCA45TC6GC4	1	-	1:0	GGACACTGTTGTTTGGACAAAACGGC	-	-	88	162
A00554:20:HCTLLDRXX:1:2108:27371:8688	RatNor_3_chr6_IGHV8-18x01_Rattusnorvegicus_BN_Sprague-Dawley_P_V-REGION_725565nn725865_301nt_1_____301_0_301___	92.6316	0	0	0	13	202	190	1	0	99	120	plus	minus	250	40CT3TCCACT51GC16GT4CT4TA17CG6TACT11GA12CT2AC10	1	-	1:0	TAAGGACACTGT	GCTTTGTACAGGGTGATAAGAATGGATCGA	-	-	120
A00554:20:HCTLLDRXX:1:2108:20302:25316	RatNor_3_chr6_IGHV8-18x01_Rattusnorvegicus_BN_Sprague-Dawley_P_V-REGION_725565nn725865_301nt_1_____301_0_301___	95.8763	0	0	0	5	101	93	189	0	99	77	plus	plus	116	6AG45GTAG3GA39	1	-	1:0	GCCC	AAAAGGACACTGTGG	-	193	158
A00554:20:HCTLLDRXX:1:2108:20302:25316	RatNor_3_chr6_IGHV8-18x01_Rattusnorvegicus_BN_Sprague-Dawley_P_V-REGION_725565nn725865_301nt_1_____301_0_301___	96.0396	0	0	0	12	112	193	93	0	99	81	plus	minus	116	43CT3TCCA45TC6	1	-	1:0	GGACACTGTGG	GCCC	-	93	158
A00554:20:HCTLLDRXX:1:2109:11903:4570	RatNor_3_chr6_IGHV7-16x01_Rattusnorvegicus_BN_Sprague-Dawley_P_V-REGION_1306379nn1306684_306nt_1_____306_0_306__rev-compl_	100	0	0	0	1	177	177	1	0	99	177	plus	minus	250	177	1	-	1:0	-	ACGGTGAATACCTCAAAACGCAGGCAGGGG	-	1	317
A00554:20:HCTLLDRXX:1:2109:11903:4570	RatNor_3_chr6_IGHV7-16x01_Rattusnorvegicus_BN_Sprague-Dawley_P_V-REGION_1306379nn1306684_306nt_1_____306_0_306__rev-compl_	100	0	0	0	112	251	1	140	0	99	140	plus	plus	251	140	1	-	1:0	ACGGTGAATACCTCAAAACGCAGGCAGGGG	-	-	177	317
A00554:20:HCTLLDRXX:1:2109:27163:17722	RatNor_3_chr6_IGHV8-18x01_Rattusnorvegicus_BN_Sprague-Dawley_P_V-REGION_725565nn725865_301nt_1_____301_0_301___	95.3704	0	0	0	1	108	188	81	0	99	83	plus	minus	109	38CT3TCCA45TC6GC11	1	-	1:0	-	C	-	81	166
A00554:20:HCTLLDRXX:1:2109:27163:17722	RatNor_3_chr6_IGHV8-18x01_Rattusnorvegicus_BN_Sprague-Dawley_P_V-REGION_725565nn725865_301nt_1_____301_0_301___	95.3704	0	0	0	2	109	81	188	0	99	83	plus	plus	109	11CG6AG45GTAG3GA38	1	-	1:0	C	-	-	188	166
A00554:20:HCTLLDRXX:1:2109:32136:33379	RatNor_3_chr6_IGHV8-18x01_Rattusnorvegicus_BN_Sprague-Dawley_P_V-REGION_725565nn725865_301nt_1_____301_0_301___	92.5676	0	0	0	1	147	190	43	0	99	93	plus	minus	149	40CT2ATTCCA23-G21TC6GC3TA12GT4CT4TA22	1	-	1:0	-	GG	-	42	187
A00554:20:HCTLLDRXX:1:2109:32136:33379	RatNor_3_chr6_IGHV8-18x01_Rattusnorvegicus_BN_Sprague-Dawley_P_V-REGION_725565nn725865_301nt_1_____301_0_301___	92.6174	0	0	0	2	149	42	190	0	99	94	plus	plus	149	23AT4GA4CA12AT3CG6AG21-C23GTAGTA2GA40	1	-	1:0	G	-	-	190	187
A00554:20:HCTLLDRXX:1:2109:10601:29340	RatNor_3_chr6_IGHV8-18x01_Rattusnorvegicus_BN_Sprague-Dawley_P_V-REGION_725565nn725865_301nt_1_____301_0_301___	95.0495	0	0	0	5	105	93	193	0	99	76	plus	plus	110	6AG45GTAG2TCGA43	1	-	1:0	GCCC	GGACA	-	193	152
A00554:20:HCTLLDRXX:1:2109:10601:29340	RatNor_3_chr6_IGHV8-18x01_Rattusnorvegicus_BN_Sprague-Dawley_P_V-REGION_725565nn725865_301nt_1_____301_0_301___	95.0495	0	0	0	6	106	193	93	0	99	76	plus	minus	110	43CTAG2TCCA45TC6	1	-	1:0	GGACA	GCCC	-	93	152
A00554:20:HCTLLDRXX:1:2110:24777:5384	RatNor_3_chr6_IGHV8-18x01_Rattusnorvegicus_BN_Sprague-Dawley_P_V-REGION_725565nn725865_301nt_1_____301_0_301___	94.8718	0	0	0	3	119	193	77	0	99	87	plus	minus	121	43CT3TCCA37AG7TC6GC15	1	-	1:0	GG	GG	-	76	175
A00554:20:HCTLLDRXX:1:2110:24777:5384	RatNor_3_chr6_IGHV8-18x01_Rattusnorvegicus_BN_Sprague-Dawley_P_V-REGION_725565nn725865_301nt_1_____301_0_301___	94.9153	0	0	0	2	119	76	193	0	99	88	plus	plus	121	16CG6AG7TC37GTAG3GA43	1	-	1:0	G	GG	-	193	175
A00554:20:HCTLLDRXX:1:2110:31186:17801	RatNor_3_chr6_IGHV8-18x01_Rattusnorvegicus_BN_Sprague-Dawley_P_V-REGION_725565nn725865_301nt_1_____301_0_301___	92.5532	0	0	0	1	94	76	169	0	99	59	plus	plus	94	4GC11CG6AG32TG12GTAG3GA19	1	-	1:0	-	-	-	169	118
A00554:20:HCTLLDRXX:1:2110:31186:17801	RatNor_3_chr6_IGHV8-18x01_Rattusnorvegicus_BN_Sprague-Dawley_P_V-REGION_725565nn725865_301nt_1_____301_0_301___	92.5532	0	0	0	1	94	169	76	0	99	59	plus	minus	94	19CT3TCCA12AC32TC6GC11CG4	1	-	1:0	-	-	-	76	118
A00554:20:HCTLLDRXX:1:2111:12554:2065	RatNor_3_chr6_IGHV8-18x01_Rattusnorvegicus_BN_Sprague-Dawley_P_V-REGION_725565nn725865_301nt_1_____301_0_301___	94.2857	0	0	0	1	105	192	88	0	99	75	plus	minus	107	40TG1CT3TCCA45TC6GC4	1	-	1:0	-	GG	-	86	152
A00554:20:HCTLLDRXX:1:2111:12554:2065	RatNor_3_chr6_IGHV8-18x01_Rattusnorvegicus_BN_Sprague-Dawley_P_V-REGION_725565nn725865_301nt_1_____301_0_301___	94.3925	0	0	0	1	107	86	192	0	99	77	plus	plus	107	6CG6AG45GTAG3GA1AC40	1	-	1:0	-	-	-	192	152
A00554:20:HCTLLDRXX:1:2111:13612:4867	RatNor_3_chr6_IGHV8-18x01_Rattusnorvegicus_BN_Sprague-Dawley_P_V-REGION_725565nn725865_301nt_1_____301_0_301___	93.2584	0	0	0	2	90	133	45	0	99	59	plus	minus	90	34TC6GC3TA12GT4CT4TA20	1	-	1:1	C	-	-	45	118
A00554:20:HCTLLDRXX:1:2111:13612:4867	RatNor_3_chr6_IGHV8-18x01_Rattusnorvegicus_BN_Sprague-Dawley_P_V-REGION_725565nn725865_301nt_1_____301_0_301___	93.2584	0	0	0	1	89	45	133	0	99	59	plus	plus	90	20AT4GA4CA12AT3CG6AG34	1	-	1:1	-	C	-	133	118
A00554:20:HCTLLDRXX:1:2111:19135:11021	RatNor_3_chr6_IGHV8-18x01_Rattusnorvegicus_BN_Sprague-Dawley_P_V-REGION_725565nn725865_301nt_1_____301_0_301___	94.1667	0	0	0	1	120	190	71	0	99	85	plus	minus	140	40CT3TCCA45TC6GC11CG4GT4	1	-	1:0	-	CCTAGTTTTTCTTCTATTAG	-	71	170
A00554:20:HCTLLDRXX:1:2111:19135:11021	RatNor_3_chr6_IGHV8-18x01_Rattusnorvegicus_BN_Sprague-Dawley_P_V-REGION_725565nn725865_301nt_1_____301_0_301___	94.1667	0	0	0	21	140	71	190	0	99	85	plus	plus	140	4CA4GC11CG6AG45GTAG3GA40	1	-	1:0	CCTAGTTTTTCTTCTATTAG	-	-	190	170
A00554:20:HCTLLDRXX:1:2111:18276:18677	RatNor_3_chr6_IGHV8-18x01_Rattusnorvegicus_BN_Sprague-Dawley_P_V-REGION_725565nn725865_301nt_1_____301_0_301___	93.3333	0	0	0	1	105	175	71	0	99	70	plus	minus	117	25CT3TCCA45TC6GC11CG4GT4	1	-	1:0	-	CCTAGTTTTTCT	-	71	140
A00554:20:HCTLLDRXX:1:2111:18276:18677	RatNor_3_chr6_IGHV8-18x01_Rattusnorvegicus_BN_Sprague-Dawley_P_V-REGION_725565nn725865_301nt_1_____301_0_301___	93.3333	0	0	0	13	117	71	175	0	99	70	plus	plus	117	4CA4GC11CG6AG45GTAG3GA25	1	-	1:0	CCTAGTTTTTCT	-	-	175	140
A00554:20:HCTLLDRXX:1:2111:4110:14340	RatNor_3_chr6_IGHV8-18x01_Rattusnorvegicus_BN_Sprague-Dawley_P_V-REGION_725565nn725865_301nt_1_____301_0_301___	94.9153	0	0	0	19	136	193	76	0	99	88	plus	minus	136	43CT3TCCA45TC6GC11CG4	1	-	1:0	GGACACTGTGGTTAGGAC	-	-	76	176
A00554:20:HCTLLDRXX:1:2111:4110:14340	RatNor_3_chr6_IGHV8-18x01_Rattusnorvegicus_BN_Sprague-Dawley_P_V-REGION_725565nn725865_301nt_1_____301_0_301___	94.9153	0	0	0	1	118	76	193	0	99	88	plus	plus	136	4GC11CG6AG45GTAG3GA43	1	-	1:0	-	GGACACTGTGGTTAGGAC	-	193	176
A00554:20:HCTLLDRXX:1:2111:31277:28667	RatNor_3_chr6_IGHV8-18x01_Rattusnorvegicus_BN_Sprague-Dawley_P_V-REGION_725565nn725865_301nt_1_____301_0_301___	93.6	0	0	0	2	126	195	71	0	99	85	plus	minus	136	11TC33CT3TCCA45TC6GC11CG4GT4	1	-	1:0	C	CCTAGTTTTT	-	71	168
A00554:20:HCTLLDRXX:1:2111:31277:28667	RatNor_3_chr6_IGHV8-18x01_Rattusnorvegicus_BN_Sprague-Dawley_P_V-REGION_725565nn725865_301nt_1_____301_0_301___	93.4959	0	0	0	11	133	71	193	0	99	83	plus	plus	136	4CA4GC11CG6AG45GTAG3GA33AG9	1	-	1:0	CCTAGTTTTT	GGC	-	195	168
A00554:20:HCTLLDRXX:1:2111:8983:25034	RatNor_3_chr6_IGHV8-18x01_Rattusnorvegicus_BN_Sprague-Dawley_P_V-REGION_725565nn725865_301nt_1_____301_0_301___	94	0	0	0	1	100	175	76	0	99	70	plus	minus	117	25CT3TCCA45TC6AC11CG4	1	-	1:0	-	GCTGCCCTAGTTTTTCT	-	76	140
A00554:20:HCTLLDRXX:1:2111:8983:25034	RatNor_3_chr6_IGHV8-18x01_Rattusnorvegicus_BN_Sprague-Dawley_P_V-REGION_725565nn725865_301nt_1_____301_0_301___	94	0	0	0	18	117	76	175	0	99	70	plus	plus	117	4GC11TG6AG45GTAG3GA25	1	-	1:0	GCTGCCCTAGTTTTTCT	-	-	175	140
A00554:20:HCTLLDRXX:1:2112:12418:19680	RatNor_3_chr6_IGHV8-18x01_Rattusnorvegicus_BN_Sprague-Dawley_P_V-REGION_725565nn725865_301nt_1_____301_0_301___	95.283	0	0	0	4	109	76	181	0	99	81	plus	plus	109	4GC11CG6AG46AG3GA31	1	-	1:0	GCC	-	-	181	157
A00554:20:HCTLLDRXX:1:2112:12418:19680	RatNor_3_chr6_IGHV8-18x01_Rattusnorvegicus_BN_Sprague-Dawley_P_V-REGION_725565nn725865_301nt_1_____301_0_301___	94.3396	0	0	0	1	106	181	76	0	99	76	plus	minus	109	31CT3TC35AC10TC6GC11CG4	1	-	1:0	-	GCC	-	76	157
A00554:20:HCTLLDRXX:1:2112:29143:30044	RatNor_3_chr6_IGHV8-18x01_Rattusnorvegicus_BN_Sprague-Dawley_P_V-REGION_725565nn725865_301nt_1_____301_0_301___	93.578	0	0	0	10	118	71	179	0	99	74	plus	plus	118	4CA4GC11CG6AG45GTAG3GA29	1	-	1:0	CCTAGTTTT	-	-	-	74
A00554:20:HCTLLDRXX:1:2113:22408:2848	RatNor_3_chr6_IGHV8-18x01_Rattusnorvegicus_BN_Sprague-Dawley_P_V-REGION_725565nn725865_301nt_1_____301_0_301___	92.1053	0	0	0	1	114	189	76	0	99	69	plus	minus	114	4GA34CT3TCCA27CT13AT3TC6GC11CG4	1	-	1:0	-	-	-	76	138
A00554:20:HCTLLDRXX:1:2113:22408:2848	RatNor_3_chr6_IGHV8-18x01_Rattusnorvegicus_BN_Sprague-Dawley_P_V-REGION_725565nn725865_301nt_1_____301_0_301___	92.1053	0	0	0	1	114	76	189	0	99	69	plus	plus	114	4GC11CG6AG3TA13GA27GTAG3GA34CT4	1	-	1:0	-	-	-	189	138
A00554:20:HCTLLDRXX:1:2113:11026:3239	RatNor_3_chr6_IGHV8-18x01_Rattusnorvegicus_BN_Sprague-Dawley_P_V-REGION_725565nn725865_301nt_1_____301_0_301___	100	0	0	0	1	39	155	193	0	99	39	plus	plus	61	39	1	-	1:1	-	GGACACTGTGGTTAGGACAAAA	-	193	78
A00554:20:HCTLLDRXX:1:2113:11026:3239	RatNor_3_chr6_IGHV8-18x01_Rattusnorvegicus_BN_Sprague-Dawley_P_V-REGION_725565nn725865_301nt_1_____301_0_301___	100	0	0	0	23	61	193	155	0	99	39	plus	minus	61	39	1	-	1:1	GGACACTGTGGTTAGGACAAAA	-	-	155	78
A00554:20:HCTLLDRXX:1:2113:7346:30937	RatNor_3_chr6_IGHV8-18x01_Rattusnorvegicus_BN_Sprague-Dawley_P_V-REGION_725565nn725865_301nt_1_____301_0_301___	94.3089	0	0	0	2	124	193	71	0	99	88	plus	minus	136	43CT3TCCA45TC6GC11CG4GT4	1	-	1:0	G	CCTAGTTTTTCT	-	71	176
A00554:20:HCTLLDRXX:1:2113:7346:30937	RatNor_3_chr6_IGHV8-18x01_Rattusnorvegicus_BN_Sprague-Dawley_P_V-REGION_725565nn725865_301nt_1_____301_0_301___	94.3089	0	0	0	13	135	71	193	0	99	88	plus	plus	136	4CA4GC11CG6AG45GTAG3GA43	1	-	1:0	CCTAGTTTTTCT	G	-	193	176
A00554:20:HCTLLDRXX:1:2113:29234:31109	RatNor_3_chr6_IGHV8-18x01_Rattusnorvegicus_BN_Sprague-Dawley_P_V-REGION_725565nn725865_301nt_1_____301_0_301___	93.2692	0	0	0	1	104	174	71	0	99	69	plus	minus	116	24CT3TCCA45TC6GC11CG4GT4	1	-	1:1	-	CCTAGTTTTTCT	-	71	138
A00554:20:HCTLLDRXX:1:2113:29234:31109	RatNor_3_chr6_IGHV8-18x01_Rattusnorvegicus_BN_Sprague-Dawley_P_V-REGION_725565nn725865_301nt_1_____301_0_301___	93.2692	0	0	0	13	116	71	174	0	99	69	plus	plus	116	4CA4GC11CG6AG45GTAG3GA24	1	-	1:1	CCTAGTTTTTCT	-	-	174	138
A00554:20:HCTLLDRXX:1:2114:5791:5071	RatNor_3_chr6_IGHV8-18x01_Rattusnorvegicus_BN_Sprague-Dawley_P_V-REGION_725565nn725865_301nt_1_____301_0_301___	93.578	0	0	0	6	114	71	179	0	99	74	plus	plus	114	4CA4GC11CG6AG45GTAG3GA29	1	-	1:0	CCTAG	-	-	179	148
A00554:20:HCTLLDRXX:1:2114:5791:5071	RatNor_3_chr6_IGHV8-18x01_Rattusnorvegicus_BN_Sprague-Dawley_P_V-REGION_725565nn725865_301nt_1_____301_0_301___	93.578	0	0	0	1	109	179	71	0	99	74	plus	minus	114	29CT3TCCA45TC6GC11CG4GT4	1	-	1:0	-	CCTAG	-	71	148
A00554:20:HCTLLDRXX:1:2114:8250:6386	RatNor_3_chr6_IGHV8-18x01_Rattusnorvegicus_BN_Sprague-Dawley_P_V-REGION_725565nn725865_301nt_1_____301_0_301___	92.1053	0	0	0	1	76	161	86	0	99	46	plus	minus	78	11CT3TCCA13GA31TC6GC6	1	-	1:1	-	GG	-	84	94
A00554:20:HCTLLDRXX:1:2114:8250:6386	RatNor_3_chr6_IGHV8-18x01_Rattusnorvegicus_BN_Sprague-Dawley_P_V-REGION_725565nn725865_301nt_1_____301_0_301___	92.3077	0	0	0	1	78	84	161	0	99	48	plus	plus	78	8CG6AG31CT13GTAG3GA11	1	-	1:1	-	-	-	161	94
A00554:20:HCTLLDRXX:1:2114:19108:31861	RatNor_3_chr6_IGHV8-18x01_Rattusnorvegicus_BN_Sprague-Dawley_P_V-REGION_725565nn725865_301nt_1_____301_0_301___	93.3775	0	0	0	2	152	193	43	0	99	101	plus	minus	160	43CTAG2TCCA12AC3TA35GC21CT4TA17TG4	1	-	1:0	G	CATCTGGT	-	43	202
A00554:20:HCTLLDRXX:1:2114:19108:31861	RatNor_3_chr6_IGHV8-18x01_Rattusnorvegicus_BN_Sprague-Dawley_P_V-REGION_725565nn725865_301nt_1_____301_0_301___	93.3775	0	0	0	9	159	43	193	0	99	101	plus	plus	160	4AC17AT4GA21CG35AT3TG12GTAG2TCGA43	1	-	1:0	CATCTGGT	G	-	193	202
A00554:20:HCTLLDRXX:1:2115:25816:1391	RatNor_3_chr6_IGHV8-18x01_Rattusnorvegicus_BN_Sprague-Dawley_P_V-REGION_725565nn725865_301nt_1_____301_0_301___	94.6903	0	0	0	19	131	193	81	0	99	83	plus	minus	134	43CT3TCCA20CA24TC6GC11	1	-	1:0	GGACACGGTGGTTAGGAC	CAG	-	81	171
A00554:20:HCTLLDRXX:1:2115:25816:1391	RatNor_3_chr6_IGHV8-18x01_Rattusnorvegicus_BN_Sprague-Dawley_P_V-REGION_725565nn725865_301nt_1_____301_0_301___	95.5752	0	0	0	4	116	81	193	0	99	88	plus	plus	134	11CG6AG45GTAG3GA43	1	-	1:0	CAG	GGACACGGTGGTTAGGAC	-	193	171
A00554:20:HCTLLDRXX:1:2115:14959:4100	RatNor_3_chr6_IGHV8-18x01_Rattusnorvegicus_BN_Sprague-Dawley_P_V-REGION_725565nn725865_301nt_1_____301_0_301___	96.8085	0	0	0	27	120	193	100	0	99	79	plus	minus	120	43CT3TCCA45	1	-	1:0	GGACACTGTGGTTAGGACAAAACGAC	-	-	100	158
A00554:20:HCTLLDRXX:1:2115:14959:4100	RatNor_3_chr6_IGHV8-18x01_Rattusnorvegicus_BN_Sprague-Dawley_P_V-REGION_725565nn725865_301nt_1_____301_0_301___	96.8085	0	0	0	1	94	100	193	0	99	79	plus	plus	120	45GTAG3GA43	1	-	1:0	-	GGACACTGTGGTTAGGACAAAACGAC	-	193	158
A00554:20:HCTLLDRXX:1:2115:8359:21136	RatNor_3_chr6_IGHV8-18x01_Rattusnorvegicus_BN_Sprague-Dawley_P_V-REGION_725565nn725865_301nt_1_____301_0_301___	95.5752	0	0	0	4	116	81	193	0	99	88	plus	plus	146	11CG6AG31CT13GTAG47	1	-	1:0	CAG	GGACACTGTGGTTAGGACAAAACGGCAACC	-	-	88
A00554:20:HCTLLDRXX:1:2116:10303:16423	RatNor_3_chr6_IGHV8-18x01_Rattusnorvegicus_BN_Sprague-Dawley_P_V-REGION_725565nn725865_301nt_1_____301_0_301___	96	0	0	0	27	126	193	94	0	99	80	plus	minus	126	43CT3TCCA45TC5	1	-	1:0	GGACACTGTGGTTAGGACAAAACGGA	-	-	94	160
A00554:20:HCTLLDRXX:1:2116:10303:16423	RatNor_3_chr6_IGHV8-18x01_Rattusnorvegicus_BN_Sprague-Dawley_P_V-REGION_725565nn725865_301nt_1_____301_0_301___	96	0	0	0	1	100	94	193	0	99	80	plus	plus	126	5AG45GTAG3GA43	1	-	1:0	-	GGACACTGTGGTTAGGACAAAACGGA	-	193	160
A00554:20:HCTLLDRXX:1:2116:16333:10175	RatNor_3_chr6_IGHV8-18x01_Rattusnorvegicus_BN_Sprague-Dawley_P_V-REGION_725565nn725865_301nt_1_____301_0_301___	96.4602	0	0	0	34	146	193	81	0	99	93	plus	minus	151	43CT3TCCA52GC11	1	-	1:0	GGACACTGTTGTTAGGACAAAACGACAACC	CAGAC	-	81	186
A00554:20:HCTLLDRXX:1:2116:16333:10175	RatNor_3_chr6_IGHV8-18x01_Rattusnorvegicus_BN_Sprague-Dawley_P_V-REGION_725565nn725865_301nt_1_____301_0_301___	96.4602	0	0	0	6	118	81	193	0	99	93	plus	plus	151	11CG52GTAG3GA43	1	-	1:0	CAGAC	GGACACTGTTGTTAGGACAAAACGACAACC	-	193	186
A00554:20:HCTLLDRXX:1:2116:26440:12680	RatNor_3_chr6_IGHV8-18x01_Rattusnorvegicus_BN_Sprague-Dawley_P_V-REGION_725565nn725865_301nt_1_____301_0_301___	94.0171	0	0	0	1	117	161	45	0	99	82	plus	minus	117	11CT3TCCA45TC6GC15CT10TA20	1	-	1:1	-	-	-	45	164
A00554:20:HCTLLDRXX:1:2116:26440:12680	RatNor_3_chr6_IGHV8-18x01_Rattusnorvegicus_BN_Sprague-Dawley_P_V-REGION_725565nn725865_301nt_1_____301_0_301___	94.0171	0	0	0	1	117	45	161	0	99	82	plus	plus	117	20AT10GA15CG6AG45GTAG3GA11	1	-	1:1	-	-	-	161	164
A00554:20:HCTLLDRXX:1:2116:4173:32142	RatNor_3_chr6_IGHV8-18x01_Rattusnorvegicus_BN_Sprague-Dawley_P_V-REGION_725565nn725865_301nt_1_____301_0_301___	92.6316	0	0	0	30	219	1	190	0	99	120	plus	plus	251	13GA12CT10ACGAAT24AT4GA4CA16CG52GTAG2TCGAGA39	1	-	1:0	GCTCTGTACAGGGTGATAAGCATGGATCG	GAAGGACACTGTTGTTAGGACAAAATGGCA	-	-	120
A00554:20:HCTLLDRXX:1:2116:15275:33520	RatNor_3_chr6_IGHV8-18x01_Rattusnorvegicus_BN_Sprague-Dawley_P_V-REGION_725565nn725865_301nt_1_____301_0_301___	94.3089	0	0	0	5	127	193	71	0	99	88	plus	minus	138	43CT3TCCA45TC6GC11CG4GT4	1	-	1:1	GGAC	CCTAGTTTTTC	-	71	176
A00554:20:HCTLLDRXX:1:2116:15275:33520	RatNor_3_chr6_IGHV8-18x01_Rattusnorvegicus_BN_Sprague-Dawley_P_V-REGION_725565nn725865_301nt_1_____301_0_301___	94.3089	0	0	0	12	134	71	193	0	99	88	plus	plus	138	4CA4GC11CG6AG45GTAG3GA43	1	-	1:1	CCTAGTTTTTC	GGAC	-	193	176
A00554:20:HCTLLDRXX:1:2117:1832:7138	RatNor_3_chr6_IGHV7-16x01_Rattusnorvegicus_BN_Sprague-Dawley_P_V-REGION_1306379nn1306684_306nt_1_____306_0_306__rev-compl_	100	0	0	0	1	183	298	116	0	99	183	plus	minus	183	183	1	-	1:0	-	-	-	116	361
A00554:20:HCTLLDRXX:1:2117:1832:7138	RatNor_3_chr6_IGHV7-16x01_Rattusnorvegicus_BN_Sprague-Dawley_P_V-REGION_1306379nn1306684_306nt_1_____306_0_306__rev-compl_	99.4536	0	0	0	1	183	116	298	0	99	178	plus	plus	183	170AT12	1	-	1:0	-	-	-	298	361
A00554:20:HCTLLDRXX:1:2117:21784:31892	RatNor_3_chr6_IGHV8-18x01_Rattusnorvegicus_BN_Sprague-Dawley_P_V-REGION_725565nn725865_301nt_1_____301_0_301___	96.2025	0	0	0	1	79	115	193	0	99	64	plus	plus	105	30GTAG3GA43	1	-	1:0	-	GGACACTGTGGTTAGGACAAAACGGC	-	-	64
A00554:20:HCTLLDRXX:1:2118:11794:3129	RatNor_3_chr6_IGHV8-18x01_Rattusnorvegicus_BN_Sprague-Dawley_P_V-REGION_725565nn725865_301nt_1_____301_0_301___	93.3775	0	0	0	2	152	193	43	0	99	101	plus	minus	160	43CTAG2TCCA12AC3TA35GC21CT4TA17TG4	1	-	1:0	G	CATCTGGT	-	43	202
A00554:20:HCTLLDRXX:1:2118:11794:3129	RatNor_3_chr6_IGHV8-18x01_Rattusnorvegicus_BN_Sprague-Dawley_P_V-REGION_725565nn725865_301nt_1_____301_0_301___	93.3775	0	0	0	9	159	43	193	0	99	101	plus	plus	160	4AC17AT4GA21CG35AT3TG12GTAG2TCGA43	1	-	1:0	CATCTGGT	G	-	193	202
A00554:20:HCTLLDRXX:1:2118:5611:11397	RatNor_3_chr6_IGHV8-18x01_Rattusnorvegicus_BN_Sprague-Dawley_P_V-REGION_725565nn725865_301nt_1_____301_0_301___	95.8333	0	0	0	24	95	193	122	0	99	57	plus	minus	95	43CT3TCCA23	1	-	1:0	GGACACTGTGGTTAGGACAAAAC	-	-	122	114
A00554:20:HCTLLDRXX:1:2118:5611:11397	RatNor_3_chr6_IGHV8-18x01_Rattusnorvegicus_BN_Sprague-Dawley_P_V-REGION_725565nn725865_301nt_1_____301_0_301___	95.8333	0	0	0	1	72	122	193	0	99	57	plus	plus	95	23GTAG3GA43	1	-	1:0	-	GGACACTGTGGTTAGGACAAAAC	-	193	114
A00554:20:HCTLLDRXX:1:2118:24189:13448	RatNor_3_chr6_IGHV8-18x01_Rattusnorvegicus_BN_Sprague-Dawley_P_V-REGION_725565nn725865_301nt_1_____301_0_301___	93.2203	0	0	0	1	118	188	71	0	99	78	plus	minus	129	38CTAG2TCCA45TC6GC11CG4GT4	1	-	1:0	-	CCTAGTTTTTC	-	71	156
A00554:20:HCTLLDRXX:1:2118:24189:13448	RatNor_3_chr6_IGHV8-18x01_Rattusnorvegicus_BN_Sprague-Dawley_P_V-REGION_725565nn725865_301nt_1_____301_0_301___	93.2203	0	0	0	12	129	71	188	0	99	78	plus	plus	129	4CA4GC11CG6AG45GTAG2TCGA38	1	-	1:0	CCTAGTTTTTC	-	-	188	156
A00554:20:HCTLLDRXX:1:2118:31168:17112	RatNor_3_chr6_IGHV8-18x01_Rattusnorvegicus_BN_Sprague-Dawley_P_V-REGION_725565nn725865_301nt_1_____301_0_301___	93.75	0	0	0	2	129	193	66	0	99	88	plus	minus	129	25AT6GA10CT3TCCA46CT5GC21CT4	1	-	1:0	G	-	-	66	176
A00554:20:HCTLLDRXX:1:2118:31168:17112	RatNor_3_chr6_IGHV8-18x01_Rattusnorvegicus_BN_Sprague-Dawley_P_V-REGION_725565nn725865_301nt_1_____301_0_301___	93.75	0	0	0	1	128	66	193	0	99	88	plus	plus	129	4GA21CG5GA46GTAG3GA10CT6TA25	1	-	1:0	-	G	-	193	176
A00554:20:HCTLLDRXX:1:2118:10655:22733	RatNor_3_chr6_IGHV8-18x01_Rattusnorvegicus_BN_Sprague-Dawley_P_V-REGION_725565nn725865_301nt_1_____301_0_301___	93.2773	0	0	0	2	120	159	41	0	99	79	plus	minus	126	13TCCA31AG20GC11AG4GT4CT4TA24	1	-	1:0	G	TCTGGT	-	41	158
A00554:20:HCTLLDRXX:1:2118:10655:22733	RatNor_3_chr6_IGHV8-18x01_Rattusnorvegicus_BN_Sprague-Dawley_P_V-REGION_725565nn725865_301nt_1_____301_0_301___	93.2773	0	0	0	7	125	41	159	0	99	79	plus	plus	126	24AT4GA4CA4TC11CG20TC31GTAG13	1	-	1:0	TCTGGT	G	-	159	158
A00554:20:HCTLLDRXX:1:2118:32841:24799	RatNor_3_chr6_IGHV8-18x01_Rattusnorvegicus_BN_Sprague-Dawley_P_V-REGION_725565nn725865_301nt_1_____301_0_301___	95.7447	0	0	0	12	105	193	100	0	99	74	plus	minus	108	43CT3TCCA20CA24	1	-	1:0	GGACACTGTGG	TTC	-	100	146
A00554:20:HCTLLDRXX:1:2118:32841:24799	RatNor_3_chr6_IGHV8-18x01_Rattusnorvegicus_BN_Sprague-Dawley_P_V-REGION_725565nn725865_301nt_1_____301_0_301___	95.6522	0	0	0	4	95	100	191	0	99	72	plus	plus	108	45GTAG3GA5GT35	1	-	1:0	TTC	CAGGACACTGTGG	-	193	146
A00554:20:HCTLLDRXX:1:2119:9408:1626	RatNor_3_chr6_IGHV8-18x01_Rattusnorvegicus_BN_Sprague-Dawley_P_V-REGION_725565nn725865_301nt_1_____301_0_301___	94.0678	0	0	0	5	122	193	76	0	99	83	plus	minus	135	43CT3TCCA45TC4CG1GC11CG4	1	-	1:0	GGAC	GCTTACCTAGTTT	-	71	171
A00554:20:HCTLLDRXX:1:2119:9408:1626	RatNor_3_chr6_IGHV8-18x01_Rattusnorvegicus_BN_Sprague-Dawley_P_V-REGION_725565nn725865_301nt_1_____301_0_301___	94.3089	0	0	0	9	131	71	193	0	99	88	plus	plus	135	4CA4GC11CG6AG45GTAG3GA43	1	-	1:0	CCTAGTTT	GGAC	-	193	171
A00554:20:HCTLLDRXX:1:2119:7310:2253	RatNor_3_chr6_IGHV8-18x01_Rattusnorvegicus_BN_Sprague-Dawley_P_V-REGION_725565nn725865_301nt_1_____301_0_301___	92.4658	0	0	0	1	146	190	45	0	99	91	plus	minus	146	44TCCA13GA31TC6GC11CG4GT4CT1TC1GCTA20	1	-	1:1	-	-	-	45	182
A00554:20:HCTLLDRXX:1:2119:7310:2253	RatNor_3_chr6_IGHV8-18x01_Rattusnorvegicus_BN_Sprague-Dawley_P_V-REGION_725565nn725865_301nt_1_____301_0_301___	92.4658	0	0	0	1	146	45	190	0	99	91	plus	plus	146	20ATCG1AG1GA4CA4GC11CG6AG31CT13GTAG44	1	-	1:1	-	-	-	190	182
A00554:20:HCTLLDRXX:1:2119:27706:17942	RatNor_3_chr6_IGHV8-18x01_Rattusnorvegicus_BN_Sprague-Dawley_P_V-REGION_725565nn725865_301nt_1_____301_0_301___	92.7461	0	0	0	54	245	1	193	0	99	123	plus	plus	251	13GA12CT10ACGAAT2GC21AT4GA4CA4-C11CG52GTAG3GA43	1	-	1:0	GCTTTGTACTGGGTGATAAGCATGGATCGA	GGACAC	-	-	123
A00554:20:HCTLLDRXX:1:2119:25518:19006	RatNor_3_chr6_IGHV8-18x01_Rattusnorvegicus_BN_Sprague-Dawley_P_V-REGION_725565nn725865_301nt_1_____301_0_301___	96.6102	0	0	0	10	127	76	193	0	99	98	plus	plus	143	16CG52GTAG3GA43	1	-	1:0	GGTTCCCCA	GGACACTGTGGTTAGG	-	193	196
A00554:20:HCTLLDRXX:1:2119:25518:19006	RatNor_3_chr6_IGHV8-18x01_Rattusnorvegicus_BN_Sprague-Dawley_P_V-REGION_725565nn725865_301nt_1_____301_0_301___	96.6102	0	0	0	17	134	193	76	0	99	98	plus	minus	143	43CT3TCCA52GC16	1	-	1:0	GGACACTGTGGTTAGG	GGTTCCCCA	-	76	196
A00554:20:HCTLLDRXX:1:2119:18873:32330	RatNor_3_chr6_IGHV8-18x01_Rattusnorvegicus_BN_Sprague-Dawley_P_V-REGION_725565nn725865_301nt_1_____301_0_301___	96.5812	0	0	0	10	126	193	77	0	99	97	plus	minus	126	43CT3TCCA52GC15	1	-	1:0	GGACACTGT	-	-	77	194
A00554:20:HCTLLDRXX:1:2119:18873:32330	RatNor_3_chr6_IGHV8-18x01_Rattusnorvegicus_BN_Sprague-Dawley_P_V-REGION_725565nn725865_301nt_1_____301_0_301___	96.5812	0	0	0	1	117	77	193	0	99	97	plus	plus	126	15CG52GTAG3GA43	1	-	1:0	-	GGACACTGT	-	193	194
A00554:20:HCTLLDRXX:1:2120:6777:13385	RatNor_3_chr6_IGHV8-18x01_Rattusnorvegicus_BN_Sprague-Dawley_P_V-REGION_725565nn725865_301nt_1_____301_0_301___	96.0396	0	0	0	3	103	93	193	0	99	81	plus	plus	109	6AG45GTAG3GA43	1	-	1:0	GC	GGACAC	-	193	162
A00554:20:HCTLLDRXX:1:2120:6777:13385	RatNor_3_chr6_IGHV8-18x01_Rattusnorvegicus_BN_Sprague-Dawley_P_V-REGION_725565nn725865_301nt_1_____301_0_301___	96.0396	0	0	0	7	107	193	93	0	99	81	plus	minus	109	43CT3TCCA45TC6	1	-	1:0	GGACAC	GC	-	93	162
A00554:20:HCTLLDRXX:1:2121:5909:1391	RatNor_3_chr6_IGHV1-31x01_Rattusnorvegicus_BN_Sprague-Dawley_F_V-REGION_316388nn316681_294nt_1_____294_0_294__rev-compl_	100	0	0	0	5	249	293	49	0	99	245	plus	minus	249	245	1	-	1:0	ACAC	-	-	1	421
A00554:20:HCTLLDRXX:1:2121:5909:1391	RatNor_3_chr6_IGHV1-31x01_Rattusnorvegicus_BN_Sprague-Dawley_F_V-REGION_316388nn316681_294nt_1_____294_0_294__rev-compl_	100	0	0	0	76	251	1	176	0	99	176	plus	plus	251	176	1	-	1:0	GGAGTGGACACCTGGAGAAGATGACTGATT	-	-	293	421
A00554:20:HCTLLDRXX:1:2121:18186:9846	RatNor_3_chr6_IGHV8-18x01_Rattusnorvegicus_BN_Sprague-Dawley_P_V-REGION_725565nn725865_301nt_1_____301_0_301___	95.3704	0	0	0	22	129	193	86	0	99	83	plus	minus	129	43CT3TCCA45TC6GC6	1	-	1:0	GGACACTGTGGTTAGGACCAA	-	-	86	166
A00554:20:HCTLLDRXX:1:2121:18186:9846	RatNor_3_chr6_IGHV8-18x01_Rattusnorvegicus_BN_Sprague-Dawley_P_V-REGION_725565nn725865_301nt_1_____301_0_301___	95.3704	0	0	0	1	108	86	193	0	99	83	plus	plus	129	6CG6AG45GTAG3GA43	1	-	1:0	-	GGACACTGTGGTTAGGACCAA	-	193	166
A00554:20:HCTLLDRXX:1:2121:10004:12743	RatNor_3_chr6_IGHV8-18x01_Rattusnorvegicus_BN_Sprague-Dawley_P_V-REGION_725565nn725865_301nt_1_____301_0_301___	95.283	0	0	0	24	129	193	88	0	99	81	plus	minus	131	43CT3TCCA45TC6GC4	1	-	1:0	GGACACTGTGGTTAGGACAAAAC	GG	-	86	164
A00554:20:HCTLLDRXX:1:2121:10004:12743	RatNor_3_chr6_IGHV8-18x01_Rattusnorvegicus_BN_Sprague-Dawley_P_V-REGION_725565nn725865_301nt_1_____301_0_301___	95.3704	0	0	0	1	108	86	193	0	99	83	plus	plus	131	6CG6AG45GTAG3GA43	1	-	1:0	-	GGACACTGTGGTTAGGACAAAAC	-	193	164
A00554:20:HCTLLDRXX:1:2121:31675:20369	RatNor_3_chr6_IGHV8-18x01_Rattusnorvegicus_BN_Sprague-Dawley_P_V-REGION_725565nn725865_301nt_1_____301_0_301___	94.9153	0	0	0	8	125	76	193	0	99	88	plus	plus	148	4GC11CG6AG45GTAG3GA43	1	-	1:0	GCTTCCC	GGACACTGTGGTTAGGACAAAAC	-	193	176
A00554:20:HCTLLDRXX:1:2121:31675:20369	RatNor_3_chr6_IGHV8-18x01_Rattusnorvegicus_BN_Sprague-Dawley_P_V-REGION_725565nn725865_301nt_1_____301_0_301___	94.9153	0	0	0	24	141	193	76	0	99	88	plus	minus	148	43CT3TCCA45TC6GC11CG4	1	-	1:0	GGACACTGTGGTTAGGACAAAAC	GCTTCCC	-	76	176
A00554:20:HCTLLDRXX:1:2121:5638:29481	RatNor_3_chr6_IGHV8-18x01_Rattusnorvegicus_BN_Sprague-Dawley_P_V-REGION_725565nn725865_301nt_1_____301_0_301___	96	0	0	0	27	126	193	94	0	99	80	plus	minus	126	43CT3TCCA45TC5	1	-	1:0	GGACACTGTGGTTAGGACAAAACGGC	-	-	94	160
A00554:20:HCTLLDRXX:1:2121:5638:29481	RatNor_3_chr6_IGHV8-18x01_Rattusnorvegicus_BN_Sprague-Dawley_P_V-REGION_725565nn725865_301nt_1_____301_0_301___	96	0	0	0	1	100	94	193	0	99	80	plus	plus	126	5AG45GTAG3GA43	1	-	1:0	-	GGACACTGTGGTTAGGACAAAACGGC	-	193	160
A00554:20:HCTLLDRXX:1:2121:14452:31469	RatNor_3_chr6_IGHV8-18x01_Rattusnorvegicus_BN_Sprague-Dawley_P_V-REGION_725565nn725865_301nt_1_____301_0_301___	96.0396	0	0	0	5	105	93	193	0	99	81	plus	plus	116	6AG45GTAG3GA43	1	-	1:1	GCCC	GGACACTGTGG	-	193	162
A00554:20:HCTLLDRXX:1:2121:14452:31469	RatNor_3_chr6_IGHV8-18x01_Rattusnorvegicus_BN_Sprague-Dawley_P_V-REGION_725565nn725865_301nt_1_____301_0_301___	96.0396	0	0	0	12	112	193	93	0	99	81	plus	minus	116	43CT3TCCA45TC6	1	-	1:1	GGACACTGTGG	GCCC	-	93	162
A00554:20:HCTLLDRXX:1:2122:28067:12493	RatNor_3_chr6_IGHV8-18x01_Rattusnorvegicus_BN_Sprague-Dawley_P_V-REGION_725565nn725865_301nt_1_____301_0_301___	94.6903	0	0	0	3	115	193	81	0	99	83	plus	minus	115	23CT19CT3TCCA45TC6GC11	1	-	1:0	GG	-	-	81	166
A00554:20:HCTLLDRXX:1:2122:28067:12493	RatNor_3_chr6_IGHV8-18x01_Rattusnorvegicus_BN_Sprague-Dawley_P_V-REGION_725565nn725865_301nt_1_____301_0_301___	94.6903	0	0	0	1	113	81	193	0	99	83	plus	plus	115	11CG6AG45GTAG3GA19GA23	1	-	1:0	-	GG	-	193	166
A00554:20:HCTLLDRXX:1:2122:7238:27899	RatNor_3_chr6_IGHV8-18x01_Rattusnorvegicus_BN_Sprague-Dawley_P_V-REGION_725565nn725865_301nt_1_____301_0_301___	96.0526	0	0	0	28	103	193	118	0	99	61	plus	minus	103	43CT3TCCA27	1	-	1:0	GGACACTGTGGTTAGGACAAAACGGCA	-	-	118	122
A00554:20:HCTLLDRXX:1:2122:7238:27899	RatNor_3_chr6_IGHV8-18x01_Rattusnorvegicus_BN_Sprague-Dawley_P_V-REGION_725565nn725865_301nt_1_____301_0_301___	96.0526	0	0	0	1	76	118	193	0	99	61	plus	plus	103	27GTAG3GA43	1	-	1:0	-	GGACACTGTGGTTAGGACAAAACGGCA	-	193	122
A00554:20:HCTLLDRXX:1:2122:2980:36307	RatNor_3_chr6_IGHV7-16x01_Rattusnorvegicus_BN_Sprague-Dawley_P_V-REGION_1306379nn1306684_306nt_1_____306_0_306__rev-compl_	98.2906	0	0	0	1	117	191	75	0	99	107	plus	minus	117	52AG7TC56	1	-	1:0	-	-	-	75	214
A00554:20:HCTLLDRXX:1:2122:2980:36307	RatNor_3_chr6_IGHV7-16x01_Rattusnorvegicus_BN_Sprague-Dawley_P_V-REGION_1306379nn1306684_306nt_1_____306_0_306__rev-compl_	98.2906	0	0	0	1	117	75	191	0	99	107	plus	plus	117	56AG7TC52	1	-	1:0	-	-	-	191	214
A00554:20:HCTLLDRXX:1:2123:13747:11960	RatNor_3_chr6_IGHV8-18x01_Rattusnorvegicus_BN_Sprague-Dawley_P_V-REGION_725565nn725865_301nt_1_____301_0_301___	97	0	0	0	1	100	45	144	0	99	85	plus	plus	138	21AG21GT3CG52	1	-	1:0	-	GGATTGACAAAGGGGATCTGCAGAAGCTAC	-	144	170
A00554:20:HCTLLDRXX:1:2123:13747:11960	RatNor_3_chr6_IGHV8-18x01_Rattusnorvegicus_BN_Sprague-Dawley_P_V-REGION_725565nn725865_301nt_1_____301_0_301___	97	0	0	0	39	138	144	45	0	99	85	plus	minus	138	52GC3CA21TC21	1	-	1:0	GGATTGACAAAGGGGATCTGCAGAAGCTAC	-	-	45	170
A00554:20:HCTLLDRXX:1:2123:20672:12430	RatNor_3_chr6_IGHV8-18x01_Rattusnorvegicus_BN_Sprague-Dawley_P_V-REGION_725565nn725865_301nt_1_____301_0_301___	96.8085	0	0	0	27	120	193	100	0	99	79	plus	minus	120	43CT3TCCA45	1	-	1:1	GGACACTGTGGTTAGGACAAAACGAC	-	-	100	158
A00554:20:HCTLLDRXX:1:2123:20672:12430	RatNor_3_chr6_IGHV8-18x01_Rattusnorvegicus_BN_Sprague-Dawley_P_V-REGION_725565nn725865_301nt_1_____301_0_301___	96.8085	0	0	0	1	94	100	193	0	99	79	plus	plus	120	45GTAG3GA43	1	-	1:1	-	GGACACTGTGGTTAGGACAAAACGAC	-	193	158
A00554:20:HCTLLDRXX:1:2123:2058:20087	RatNor_3_chr6_IGHV8-18x01_Rattusnorvegicus_BN_Sprague-Dawley_P_V-REGION_725565nn725865_301nt_1_____301_0_301___	96.4602	0	0	0	5	117	193	81	0	99	93	plus	minus	121	47TCCA45TC6GC11	1	-	1:0	GGAC	CAGA	-	81	186
A00554:20:HCTLLDRXX:1:2123:2058:20087	RatNor_3_chr6_IGHV8-18x01_Rattusnorvegicus_BN_Sprague-Dawley_P_V-REGION_725565nn725865_301nt_1_____301_0_301___	96.4602	0	0	0	5	117	81	193	0	99	93	plus	plus	121	11CG6AG45GTAG47	1	-	1:0	CAGA	GGAC	-	193	186
A00554:20:HCTLLDRXX:1:2123:26386:22764	RatNor_6_chr6_IGHG2Bx01_Rattusnorvegicus_BN_Sprague-Dawley_F_CH1_g_499458nn499741_285nt_1__1_-1___285_0_285__rev-compl_	100	0	0	0	1	186	207	22	0	99	186	plus	minus	186	186	3	-	1:1	-	-	-	22	372
A00554:20:HCTLLDRXX:1:2123:26386:22764	RatNor_6_chr6_IGHG2Bx01_Rattusnorvegicus_BN_Sprague-Dawley_F_CH1_g_499458nn499741_285nt_1__1_-1___285_0_285__rev-compl_	100	0	0	0	1	186	22	207	0	99	186	plus	plus	186	186	3	-	1:1	-	-	-	207	372
A00554:20:HCTLLDRXX:1:2123:26386:22764	AABR03048905_IGHG2Bx01_Rattusnorvegicus_BN_SsNHsdMCW_F_CH1_H_CH2_CH3_M1_M2_19302nn19586_18936nn18998_18497nn18826_18083nn18397_16593nn16723_15979nn16059_1206nt_1__1____1206_0_1206___	100	0	0	0	1	186	207	22	0	99	186	plus	minus	186	186	3	-	1:2	-	-	-	22	372
A00554:20:HCTLLDRXX:1:2123:26386:22764	AABR03048905_IGHG2Bx01_Rattusnorvegicus_BN_SsNHsdMCW_F_CH1_H_CH2_CH3_M1_M2_19302nn19586_18936nn18998_18497nn18826_18083nn18397_16593nn16723_15979nn16059_1206nt_1__1____1206_0_1206___	100	0	0	0	1	186	22	207	0	99	186	plus	plus	186	186	3	-	1:2	-	-	-	207	372
A00554:20:HCTLLDRXX:1:2123:26386:22764	AABR03048905_IGHG2Bx01_Rattusnorvegicus_BN_SsNHsdMCW_F_CH1_H_CH2_CH3_CH-S_19302nn19586_18936nn18998_18497nn18826_18078nn18397_999nt_1__1____999_0_999___	100	0	0	0	1	186	207	22	0	99	186	plus	minus	186	186	3	-	1:3	-	-	-	22	372
A00554:20:HCTLLDRXX:1:2123:26386:22764	AABR03048905_IGHG2Bx01_Rattusnorvegicus_BN_SsNHsdMCW_F_CH1_H_CH2_CH3_CH-S_19302nn19586_18936nn18998_18497nn18826_18078nn18397_999nt_1__1____999_0_999___	100	0	0	0	1	186	22	207	0	99	186	plus	plus	186	186	3	-	1:3	-	-	-	207	372
A00554:20:HCTLLDRXX:1:2124:11017:1595	RatNor_3_chr6_IGHV8-18x01_Rattusnorvegicus_BN_Sprague-Dawley_P_V-REGION_725565nn725865_301nt_1_____301_0_301___	93.8596	0	0	0	6	119	71	184	0	99	79	plus	plus	119	4CA4GC11CG6AG45GTAG3GA34	1	-	1:0	CCTAG	-	-	184	158
A00554:20:HCTLLDRXX:1:2124:11017:1595	RatNor_3_chr6_IGHV8-18x01_Rattusnorvegicus_BN_Sprague-Dawley_P_V-REGION_725565nn725865_301nt_1_____301_0_301___	93.8596	0	0	0	1	114	184	71	0	99	79	plus	minus	119	34CT3TCCA45TC6GC11CG4GT4	1	-	1:0	-	CCTAG	-	71	158
A00554:20:HCTLLDRXX:1:2124:14118:1830	RatNor_3_chr6_IGHV8-18x01_Rattusnorvegicus_BN_Sprague-Dawley_P_V-REGION_725565nn725865_301nt_1_____301_0_301___	95.4545	0	0	0	1	110	190	81	0	99	85	plus	minus	113	40CT3TCCA45TC6GC11	1	-	1:1	-	CAG	-	81	170
A00554:20:HCTLLDRXX:1:2124:14118:1830	RatNor_3_chr6_IGHV8-18x01_Rattusnorvegicus_BN_Sprague-Dawley_P_V-REGION_725565nn725865_301nt_1_____301_0_301___	95.4545	0	0	0	4	113	81	190	0	99	85	plus	plus	113	11CG6AG45GTAG3GA40	1	-	1:1	CAG	-	-	190	170
A00554:20:HCTLLDRXX:1:2124:24279:4335	RatNor_3_chr6_IGHV8-18x01_Rattusnorvegicus_BN_Sprague-Dawley_P_V-REGION_725565nn725865_301nt_1_____301_0_301___	94.0678	0	0	0	8	125	76	193	0	99	83	plus	plus	134	4GC11CG6AG45GTAG3GA3CA39	1	-	1:2	GCTTCCC	GGACACTGT	-	193	171
A00554:20:HCTLLDRXX:1:2124:24279:4335	RatNor_3_chr6_IGHV8-18x01_Rattusnorvegicus_BN_Sprague-Dawley_P_V-REGION_725565nn725865_301nt_1_____301_0_301___	94.9153	0	0	0	10	127	193	76	0	99	88	plus	minus	134	43CT3TCCA45TC6GC11CG4	1	-	1:2	GGACACTGT	GCTTCCC	-	76	171
A00554:20:HCTLLDRXX:1:2124:7365:29653	RatNor_3_chr6_IGHV8-18x01_Rattusnorvegicus_BN_Sprague-Dawley_P_V-REGION_725565nn725865_301nt_1_____301_0_301___	93.8462	0	0	0	1	65	159	95	0	99	45	plus	minus	74	9CT3TCCA45TC4	1	-	1:0	-	TTGCCCATG	-	86	94
A00554:20:HCTLLDRXX:1:2124:7365:29653	RatNor_3_chr6_IGHV8-18x01_Rattusnorvegicus_BN_Sprague-Dawley_P_V-REGION_725565nn725865_301nt_1_____301_0_301___	93.2432	0	0	0	1	74	86	159	0	99	49	plus	plus	74	6CG6AG45GTAG3GA9	1	-	1:0	-	-	-	159	94
A00554:20:HCTLLDRXX:1:2124:6994:31610	RatNor_1_chr6_IGHV5-43x01_Rattusnorvegicus_BN_Sprague-Dawley_F_V-REGION_777439nn777738_300nt_1_____300_0_300___	99.5951	0	0	0	5	251	283	37	0	99	242	plus	minus	251	188GT58	2	-	1:0	ACTG	-	-	1	441
A00554:20:HCTLLDRXX:1:2124:6994:31610	RatNor_1_chr6_IGHV5-43x01_Rattusnorvegicus_BN_Sprague-Dawley_F_V-REGION_777439nn777738_300nt_1_____300_0_300___	99.5098	0	0	0	48	251	1	204	0	99	199	plus	plus	251	94CA109	2	-	1:0	ACACTGCACACCTCTTTGACATTTGTGCCT	-	-	283	441
A00554:20:HCTLLDRXX:1:2124:6994:31610	AABR03052056_IGHV5S54x01_Rattusnorvegicus_BN_SsNHsdMCW_F_V-REGION_727nn1026_300nt_1_____300_0_300__rev-compl_	99.5951	0	0	0	5	251	283	37	0	99	242	plus	minus	251	188GT58	2	-	1:1	ACTG	-	-	1	441
A00554:20:HCTLLDRXX:1:2124:6994:31610	AABR03052056_IGHV5S54x01_Rattusnorvegicus_BN_SsNHsdMCW_F_V-REGION_727nn1026_300nt_1_____300_0_300__rev-compl_	99.5098	0	0	0	48	251	1	204	0	99	199	plus	plus	251	94CA109	2	-	1:1	ACACTGCACACCTCTTTGACATTTGTGCCT	-	-	283	441
A00554:20:HCTLLDRXX:1:2125:15302:6731	RatNor_3_chr6_IGHV8-18x01_Rattusnorvegicus_BN_Sprague-Dawley_P_V-REGION_725565nn725865_301nt_1_____301_0_301___	92.7461	0	0	0	54	246	1	193	0	99	123	plus	plus	250	13GA12CT10ACGAAT24AT4GA4CA4TC11CG20TC31GTAG20TA26	1	-	1:0	GCTTTGTACAGGGTGATAAGCATGGATCGA	GGAC	-	-	123
A00554:20:HCTLLDRXX:1:2125:4444:12853	RatNor_3_chr6_IGHV8-18x01_Rattusnorvegicus_BN_Sprague-Dawley_P_V-REGION_725565nn725865_301nt_1_____301_0_301___	94.7917	0	0	0	19	114	193	98	0	99	71	plus	minus	114	14AG22TA5CT3TCCA47	1	-	1:0	GGACACTGTGGTTAGGAC	-	-	98	142
A00554:20:HCTLLDRXX:1:2125:4444:12853	RatNor_3_chr6_IGHV8-18x01_Rattusnorvegicus_BN_Sprague-Dawley_P_V-REGION_725565nn725865_301nt_1_____301_0_301___	94.7917	0	0	0	1	96	98	193	0	99	71	plus	plus	114	47GTAG3GA5AT22TC14	1	-	1:0	-	GGACACTGTGGTTAGGAC	-	193	142
A00554:20:HCTLLDRXX:1:2125:9236:30326	RatNor_3_chr6_IGHV8-18x01_Rattusnorvegicus_BN_Sprague-Dawley_P_V-REGION_725565nn725865_301nt_1_____301_0_301___	96.0396	0	0	0	5	105	93	193	0	99	81	plus	plus	135	6AG45GTAG3GA43	1	-	1:0	GCCC	GGACACTGTGGTTAGGACAAAACGGCAACC	-	193	162
A00554:20:HCTLLDRXX:1:2125:9236:30326	RatNor_3_chr6_IGHV8-18x01_Rattusnorvegicus_BN_Sprague-Dawley_P_V-REGION_725565nn725865_301nt_1_____301_0_301___	96.0396	0	0	0	31	131	193	93	0	99	81	plus	minus	135	43CT3TCCA45TC6	1	-	1:0	GGACACTGTGGTTAGGACAAAACGGCAACC	GCCC	-	93	162
A00554:20:HCTLLDRXX:1:2126:26883:9596	RatNor_3_chr6_IGHV8-18x01_Rattusnorvegicus_BN_Sprague-Dawley_P_V-REGION_725565nn725865_301nt_1_____301_0_301___	96.0526	0	0	0	24	99	193	118	0	99	61	plus	minus	99	43CT3TCCA27	1	-	1:0	GGACACTGTGGTTAGGACAAATC	-	-	118	122
A00554:20:HCTLLDRXX:1:2126:26883:9596	RatNor_3_chr6_IGHV8-18x01_Rattusnorvegicus_BN_Sprague-Dawley_P_V-REGION_725565nn725865_301nt_1_____301_0_301___	96.0526	0	0	0	1	76	118	193	0	99	61	plus	plus	99	27GTAG3GA43	1	-	1:0	-	GGACACTGTGGTTAGGACAAAAC	-	193	122
A00554:20:HCTLLDRXX:1:2126:28158:11616	RatNor_3_chr6_IGHV8-18x01_Rattusnorvegicus_BN_Sprague-Dawley_P_V-REGION_725565nn725865_301nt_1_____301_0_301___	96.0396	0	0	0	27	127	193	93	0	99	81	plus	minus	134	43CT3TCCA45TC6	1	-	1:0	GGACACTGTGGTTAGGACAAAACGGC	GCCTATG	-	93	162
A00554:20:HCTLLDRXX:1:2126:28158:11616	RatNor_3_chr6_IGHV8-18x01_Rattusnorvegicus_BN_Sprague-Dawley_P_V-REGION_725565nn725865_301nt_1_____301_0_301___	96.0396	0	0	0	8	108	93	193	0	99	81	plus	plus	134	6AG45GTAG3GA43	1	-	1:0	GCCTATG	GGACACTGTGGTTAGGACAAAACGGC	-	193	162
A00554:20:HCTLLDRXX:1:2126:31105:26303	RatNor_3_chr6_IGHV8-18x01_Rattusnorvegicus_BN_Sprague-Dawley_P_V-REGION_725565nn725865_301nt_1_____301_0_301___	96.0396	0	0	0	19	119	193	93	0	99	81	plus	minus	121	43CT3TCCA45TC6	1	-	1:0	GGACACCGTGGTTAGGAC	GC	-	93	162
A00554:20:HCTLLDRXX:1:2126:31105:26303	RatNor_3_chr6_IGHV8-18x01_Rattusnorvegicus_BN_Sprague-Dawley_P_V-REGION_725565nn725865_301nt_1_____301_0_301___	96.0396	0	0	0	3	103	93	193	0	99	81	plus	plus	121	6AG45GTAG3GA43	1	-	1:0	GC	GGACACCGTGGTTAGGAC	-	193	162
A00554:20:HCTLLDRXX:1:2127:18620:2018	RatNor_3_chr6_IGHV8-18x01_Rattusnorvegicus_BN_Sprague-Dawley_P_V-REGION_725565nn725865_301nt_1_____301_0_301___	92.7461	0	0	0	14	206	1	193	0	99	123	plus	plus	250	13GA12CT10ACGAATCT23AT4GA4CA16CG48GT3GTAG10AG36	1	-	1:0	GCTTTGTACAGGG	GGACACTATTGTTAGGACAAAACGGCAACC	-	-	123
A00554:20:HCTLLDRXX:1:2127:15085:10113	RatNor_3_chr6_IGHV8-18x01_Rattusnorvegicus_BN_Sprague-Dawley_P_V-REGION_725565nn725865_301nt_1_____301_0_301___	93.2203	0	0	0	11	128	193	76	0	99	78	plus	minus	130	43CT3TCCA27GT12TA4TC6GC11CG4	1	-	1:0	GGACACTGTG	GC	-	76	161
A00554:20:HCTLLDRXX:1:2127:15085:10113	RatNor_3_chr6_IGHV8-18x01_Rattusnorvegicus_BN_Sprague-Dawley_P_V-REGION_725565nn725865_301nt_1_____301_0_301___	94.0678	0	0	0	3	120	76	193	0	99	83	plus	plus	130	4GC11CG6AG4AT40GTAG3GA43	1	-	1:0	GC	GGACACTGTG	-	193	161
A00554:20:HCTLLDRXX:1:2127:7554:30452	RatNor_3_chr6_IGHV8-18x01_Rattusnorvegicus_BN_Sprague-Dawley_P_V-REGION_725565nn725865_301nt_1_____301_0_301___	92.6316	0	0	0	26	215	1	190	0	99	120	plus	plus	215	13GA12CT10ACGAATCT23AT4GA4CA16CG52GTAG3GA8AG31	1	-	1:0	GCTTTGTACAGGGTGATGAGCATGG	-	-	190	240
A00554:20:HCTLLDRXX:1:2127:7554:30452	RatNor_3_chr6_IGHV8-18x01_Rattusnorvegicus_BN_Sprague-Dawley_P_V-REGION_725565nn725865_301nt_1_____301_0_301___	92.6316	0	0	0	1	190	190	1	0	99	120	plus	minus	215	31TC8CT3TCCA52GC16GT4CT4TA23GATACTTG10GA12CT13	1	-	1:0	-	GCTTTGTACAGGGTGATGAGCATGG	-	1	240
A00554:20:HCTLLDRXX:1:2128:7337:2926	RatNor_3_chr6_IGHV8-18x01_Rattusnorvegicus_BN_Sprague-Dawley_P_V-REGION_725565nn725865_301nt_1_____301_0_301___	93.3333	0	0	0	1	105	71	175	0	99	70	plus	plus	105	4CA4GC11CG6AG45GTAG3GA25	1	-	1:0	-	-	-	-	70
A00554:20:HCTLLDRXX:1:2128:26223:12085	RatNor_3_chr6_IGHV8-18x01_Rattusnorvegicus_BN_Sprague-Dawley_P_V-REGION_725565nn725865_301nt_1_____301_0_301___	95.3704	0	0	0	27	134	193	86	0	99	83	plus	minus	134	43CT3TCCA45TC6GC6	1	-	1:0	GGACACTGTGGTTAGGACAAAACGGC	-	-	86	166
A00554:20:HCTLLDRXX:1:2128:26223:12085	RatNor_3_chr6_IGHV8-18x01_Rattusnorvegicus_BN_Sprague-Dawley_P_V-REGION_725565nn725865_301nt_1_____301_0_301___	95.3704	0	0	0	1	108	86	193	0	99	83	plus	plus	134	6CG6AG45GTAG3GA43	1	-	1:0	-	GGACACTGTGGTTAGGACAAAACGGC	-	193	166
A00554:20:HCTLLDRXX:1:2128:14452:22795	RatNor_3_chr6_IGHV8-18x01_Rattusnorvegicus_BN_Sprague-Dawley_P_V-REGION_725565nn725865_301nt_1_____301_0_301___	92.517	0	0	0	1	147	44	190	0	99	92	plus	plus	147	21ATCG1AG1GA4CA4GC11CG6AG45GTAG3GA40	1	-	1:0	-	-	-	-	92
A00554:20:HCTLLDRXX:1:2129:25934:8829	RatNor_3_chr6_IGHV8-18x01_Rattusnorvegicus_BN_Sprague-Dawley_P_V-REGION_725565nn725865_301nt_1_____301_0_301___	92.6174	0	0	0	10	157	193	45	0	99	94	plus	minus	157	15-C27CT3TCCA8TA43GC10TC5GT4CT2GA1TA20	1	-	1:0	GGACACTGC	-	-	45	188
A00554:20:HCTLLDRXX:1:2129:25934:8829	RatNor_3_chr6_IGHV8-18x01_Rattusnorvegicus_BN_Sprague-Dawley_P_V-REGION_725565nn725865_301nt_1_____301_0_301___	92.6174	0	0	0	1	148	45	193	0	99	94	plus	plus	157	20AT1CT2GA4CA5AG10CG43AT8GTAG3GA27-G15	1	-	1:0	-	GGACACTGC	-	193	188
A00554:20:HCTLLDRXX:1:2129:17011:13228	RatNor_3_chr6_IGHV8-18x01_Rattusnorvegicus_BN_Sprague-Dawley_P_V-REGION_725565nn725865_301nt_1_____301_0_301___	96.2025	0	0	0	29	107	193	115	0	99	64	plus	minus	107	43CT3TCCA30	1	-	1:0	GGACACTGTGGTTAGGACAAAACGGCAG	-	-	115	128
A00554:20:HCTLLDRXX:1:2129:17011:13228	RatNor_3_chr6_IGHV8-18x01_Rattusnorvegicus_BN_Sprague-Dawley_P_V-REGION_725565nn725865_301nt_1_____301_0_301___	96.2025	0	0	0	1	79	115	193	0	99	64	plus	plus	107	30GTAG3GA43	1	-	1:0	-	GGACACTGTGGTTAGGACAAAACGGCAG	-	193	128
A00554:20:HCTLLDRXX:1:2129:2736:13683	RatNor_3_chr6_IGHV8-18x01_Rattusnorvegicus_BN_Sprague-Dawley_P_V-REGION_725565nn725865_301nt_1_____301_0_301___	94.0678	0	0	0	19	136	193	76	0	99	83	plus	minus	138	43CT3TCCA12TC32TC6GC10TC5	1	-	1:1	GGACACTGTGGTTAGGAC	GC	-	76	166
A00554:20:HCTLLDRXX:1:2129:2736:13683	RatNor_3_chr6_IGHV8-18x01_Rattusnorvegicus_BN_Sprague-Dawley_P_V-REGION_725565nn725865_301nt_1_____301_0_301___	94.0678	0	0	0	3	120	76	193	0	99	83	plus	plus	138	5AG10CG6AG32AG12GTAG3GA43	1	-	1:1	GC	GGACACTGTGGTTAGGAC	-	193	166
A00554:20:HCTLLDRXX:1:2129:1515:23093	RatNor_3_chr6_IGHV8-18x01_Rattusnorvegicus_BN_Sprague-Dawley_P_V-REGION_725565nn725865_301nt_1_____301_0_301___	92.6316	0	0	0	23	212	190	1	0	99	120	plus	minus	251	40CT3TCCA52GC10TC5GT4CT4TA24TACTTG10GA12CT2AC10	1	-	1:0	TAAGGACACTGTGGTTAGGACG	GCTTTGTACAGGACGATCAGCATGGATCGA	-	-	120
A00554:20:HCTLLDRXX:1:2129:1877:23688	RatNor_3_chr6_IGHV8-18x01_Rattusnorvegicus_BN_Sprague-Dawley_P_V-REGION_725565nn725865_301nt_1_____301_0_301___	93.5484	0	0	0	2	94	174	82	0	99	63	plus	minus	98	15TC8AT3TCCA24AG27GC10	1	-	1:1	C	TGAG	-	82	126
A00554:20:HCTLLDRXX:1:2129:1877:23688	RatNor_3_chr6_IGHV8-18x01_Rattusnorvegicus_BN_Sprague-Dawley_P_V-REGION_725565nn725865_301nt_1_____301_0_301___	93.5484	0	0	0	5	97	82	174	0	99	63	plus	plus	98	10CG27TC24GTAG3TA8AG15	1	-	1:1	TGAG	C	-	174	126
A00554:20:HCTLLDRXX:1:2129:12961:30483	RatNor_3_chr6_IGHV8-18x01_Rattusnorvegicus_BN_Sprague-Dawley_P_V-REGION_725565nn725865_301nt_1_____301_0_301___	97.4576	0	0	0	12	129	76	193	0	99	103	plus	plus	152	16CG52GTAG47	1	-	1:0	GCTTTCCCAAT	GGACACTGGGGTTAGGACAAAAT	-	193	206
A00554:20:HCTLLDRXX:1:2129:12961:30483	RatNor_3_chr6_IGHV8-18x01_Rattusnorvegicus_BN_Sprague-Dawley_P_V-REGION_725565nn725865_301nt_1_____301_0_301___	97.4576	0	0	0	24	141	193	76	0	99	103	plus	minus	152	47TCCA52GC16	1	-	1:0	GGACACTGGGGTTAGGACAAAAT	GCTTTCCCAAT	-	76	206
A00554:20:HCTLLDRXX:1:2130:29677:17127	RatNor_3_chr6_IGHV8-18x01_Rattusnorvegicus_BN_Sprague-Dawley_P_V-REGION_725565nn725865_301nt_1_____301_0_301___	94.5946	0	0	0	3	76	144	71	0	99	54	plus	minus	85	45TC6GC11CG4GT4	1	-	1:0	GA	CCTAGTTTT	-	71	108
A00554:20:HCTLLDRXX:1:2130:29677:17127	RatNor_3_chr6_IGHV8-18x01_Rattusnorvegicus_BN_Sprague-Dawley_P_V-REGION_725565nn725865_301nt_1_____301_0_301___	94.5946	0	0	0	10	83	71	144	0	99	54	plus	plus	85	4CA4GC11CG6AG45	1	-	1:0	CCTAGTTTT	GA	-	144	108
A00554:20:HCTLLDRXX:1:2130:5285:23390	RatNor_3_chr6_IGHV8-18x01_Rattusnorvegicus_BN_Sprague-Dawley_P_V-REGION_725565nn725865_301nt_1_____301_0_301___	95.4545	0	0	0	1	88	87	174	0	99	68	plus	plus	88	5CG52GTAG3GA24	1	-	1:0	-	-	-	174	136
A00554:20:HCTLLDRXX:1:2130:5285:23390	RatNor_3_chr6_IGHV8-18x01_Rattusnorvegicus_BN_Sprague-Dawley_P_V-REGION_725565nn725865_301nt_1_____301_0_301___	95.4545	0	0	0	1	88	174	87	0	99	68	plus	minus	88	24CT3TCCA52GC5	1	-	1:0	-	-	-	87	136
A00554:20:HCTLLDRXX:1:2130:7726:31563	RatNor_3_chr6_IGHV8-18x01_Rattusnorvegicus_BN_Sprague-Dawley_P_V-REGION_725565nn725865_301nt_1_____301_0_301___	95.5752	0	0	0	4	116	81	193	0	99	88	plus	plus	143	11CG6AG31CT13GTAG47	1	-	1:0	CAG	GGACACTGTGGTTAGGACAAAACGGCG	-	-	88
A00554:20:HCTLLDRXX:1:2131:15239:1767	RatNor_3_chr6_IGHV8-18x01_Rattusnorvegicus_BN_Sprague-Dawley_P_V-REGION_725565nn725865_301nt_1_____301_0_301___	92.7461	0	0	0	19	211	193	1	0	99	123	plus	minus	213	9TC33CT3TC33GT19GC3GA17GT4TA24TACTTG10GATG11CT13	1	-	1:0	GGACACTGTTGTTAGGAC	GC	-	1	246
A00554:20:HCTLLDRXX:1:2131:15239:1767	RatNor_3_chr6_IGHV8-18x01_Rattusnorvegicus_BN_Sprague-Dawley_P_V-REGION_725565nn725865_301nt_1_____301_0_301___	92.7461	0	0	0	3	195	1	193	0	99	123	plus	plus	213	13GA12CT10ACGAAT24AT4GA17CT3CG19CA32GTAG3GA33AG9	1	-	1:0	GC	GGACACTGTTGTTAGGAC	-	193	246
A00554:20:HCTLLDRXX:1:2131:8296:22780	RatNor_3_chr6_IGHV8-18x01_Rattusnorvegicus_BN_Sprague-Dawley_P_V-REGION_725565nn725865_301nt_1_____301_0_301___	94.9153	0	0	0	7	124	193	76	0	99	88	plus	minus	124	43CT3TCCA45TC6GC11CG4	1	-	1:0	GGACAC	-	-	76	176
A00554:20:HCTLLDRXX:1:2131:8296:22780	RatNor_3_chr6_IGHV8-18x01_Rattusnorvegicus_BN_Sprague-Dawley_P_V-REGION_725565nn725865_301nt_1_____301_0_301___	94.9153	0	0	0	1	118	76	193	0	99	88	plus	plus	124	4GC11CG6AG45GTAG3GA43	1	-	1:0	-	GGACAC	-	193	176
A00554:20:HCTLLDRXX:1:2131:3043:34256	RatNor_3_chr6_IGHV8-18x01_Rattusnorvegicus_BN_Sprague-Dawley_P_V-REGION_725565nn725865_301nt_1_____301_0_301___	92.4658	0	0	0	1	146	190	45	0	99	91	plus	minus	146	40CT3TCCA45TC6GC11CG4GT4CT1TC1GCTA20	1	-	1:0	-	-	-	45	182
A00554:20:HCTLLDRXX:1:2131:3043:34256	RatNor_3_chr6_IGHV8-18x01_Rattusnorvegicus_BN_Sprague-Dawley_P_V-REGION_725565nn725865_301nt_1_____301_0_301___	92.4658	0	0	0	1	146	45	190	0	99	91	plus	plus	146	20ATCG1AG1GA4CA4GC11CG6AG45GTAG3GA40	1	-	1:0	-	-	-	190	182
A00554:20:HCTLLDRXX:1:2132:23339:6903	RatNor_3_chr6_IGHV8-18x01_Rattusnorvegicus_BN_Sprague-Dawley_P_V-REGION_725565nn725865_301nt_1_____301_0_301___	95.5556	0	0	0	1	90	182	93	0	99	70	plus	minus	92	32CT3TCCA45TC6	1	-	1:0	-	GC	-	93	140
A00554:20:HCTLLDRXX:1:2132:23339:6903	RatNor_3_chr6_IGHV8-18x01_Rattusnorvegicus_BN_Sprague-Dawley_P_V-REGION_725565nn725865_301nt_1_____301_0_301___	95.5556	0	0	0	3	92	93	182	0	99	70	plus	plus	92	6AG45GTAG3GA32	1	-	1:0	GC	-	-	182	140
A00554:20:HCTLLDRXX:1:2132:29107:4523	RatNor_3_chr6_IGHV8-18x01_Rattusnorvegicus_BN_Sprague-Dawley_P_V-REGION_725565nn725865_301nt_1_____301_0_301___	92.6316	0	0	0	26	215	1	190	0	99	120	plus	plus	215	13GA12CT10ACGAATCT23AT4GA4CA16CG52GTAG3GA8AG31	1	-	1:0	GCTTTGTACAGGGTGATGAGCATTG	-	-	-	120
A00554:20:HCTLLDRXX:1:2132:23113:6073	RatNor_3_chr6_IGHV8-18x01_Rattusnorvegicus_BN_Sprague-Dawley_P_V-REGION_725565nn725865_301nt_1_____301_0_301___	95.5556	0	0	0	1	90	182	93	0	99	70	plus	minus	92	32CT3TCCA45TC6	1	-	1:1	-	GC	-	93	140
A00554:20:HCTLLDRXX:1:2132:23113:6073	RatNor_3_chr6_IGHV8-18x01_Rattusnorvegicus_BN_Sprague-Dawley_P_V-REGION_725565nn725865_301nt_1_____301_0_301___	95.5556	0	0	0	3	92	93	182	0	99	70	plus	plus	92	6AG45GTAG3GA32	1	-	1:1	GC	-	-	182	140
A00554:20:HCTLLDRXX:1:2133:21133:14325	RatNor_3_chr6_IGHV8-18x01_Rattusnorvegicus_BN_Sprague-Dawley_P_V-REGION_725565nn725865_301nt_1_____301_0_301___	94.6809	0	0	0	12	105	193	100	0	99	69	plus	minus	108	43CT3TCCA13GA8GT22	1	-	1:0	GGACACTGTGG	TTC	-	100	143
A00554:20:HCTLLDRXX:1:2133:21133:14325	RatNor_3_chr6_IGHV8-18x01_Rattusnorvegicus_BN_Sprague-Dawley_P_V-REGION_725565nn725865_301nt_1_____301_0_301___	95.7447	0	0	0	4	97	100	193	0	99	74	plus	plus	108	31CT13GTAG3GA43	1	-	1:0	TTC	GGACACTGTGG	-	193	143
A00554:20:HCTLLDRXX:1:2134:23511:17033	RatNor_3_chr6_IGHV8-18x01_Rattusnorvegicus_BN_Sprague-Dawley_P_V-REGION_725565nn725865_301nt_1_____301_0_301___	94.6667	0	0	0	1	150	191	42	0	99	110	plus	minus	175	45TCCA37TG14GC11CG4GT4CT4TA23	1	-	1:0	-	GTCTGGTTTGATGTGGAGGTACCTG	-	42	220
A00554:20:HCTLLDRXX:1:2134:23511:17033	RatNor_3_chr6_IGHV8-18x01_Rattusnorvegicus_BN_Sprague-Dawley_P_V-REGION_725565nn725865_301nt_1_____301_0_301___	94.6667	0	0	0	26	175	42	191	0	99	110	plus	plus	175	23AT4GA4CA4GC11CG14AC37GTAG45	1	-	1:0	GTCTGGTTTGATGTGGAGGTACCTG	-	-	191	220
A00554:20:HCTLLDRXX:1:2135:25301:14685	RatNor_3_chr6_IGHV8-18x01_Rattusnorvegicus_BN_Sprague-Dawley_P_V-REGION_725565nn725865_301nt_1_____301_0_301___	93.9759	0	0	0	4	86	81	163	0	99	58	plus	plus	86	11CG6AG33AC11GTAG17	1	-	1:0	CAG	-	-	163	116
A00554:20:HCTLLDRXX:1:2135:25301:14685	RatNor_3_chr6_IGHV8-18x01_Rattusnorvegicus_BN_Sprague-Dawley_P_V-REGION_725565nn725865_301nt_1_____301_0_301___	93.9759	0	0	0	1	83	163	81	0	99	58	plus	minus	86	17TCCA11TG33TC6GC11	1	-	1:0	-	CAG	-	81	116
A00554:20:HCTLLDRXX:1:2135:20528:31344	RatNor_3_chr6_IGHV8-18x01_Rattusnorvegicus_BN_Sprague-Dawley_P_V-REGION_725565nn725865_301nt_1_____301_0_301___	92.8571	0	0	0	4	101	173	76	0	99	63	plus	minus	101	23CTAG2TCCA45TC6GC11CG4	1	-	1:0	TAA	-	-	76	126
A00554:20:HCTLLDRXX:1:2135:20528:31344	RatNor_3_chr6_IGHV8-18x01_Rattusnorvegicus_BN_Sprague-Dawley_P_V-REGION_725565nn725865_301nt_1_____301_0_301___	92.8571	0	0	0	1	98	76	173	0	99	63	plus	plus	101	4GC11CG6AG45GTAG2TCGA23	1	-	1:0	-	TAA	-	173	126
A00554:20:HCTLLDRXX:1:2136:9733:8202	RatNor_3_chr6_IGHV8-18x01_Rattusnorvegicus_BN_Sprague-Dawley_P_V-REGION_725565nn725865_301nt_1_____301_0_301___	95.4545	0	0	0	19	128	193	84	0	99	85	plus	minus	128	43CT3TCCA45TC6GC8	1	-	1:0	GGACACTGTGGTTAGGAC	-	-	84	170
A00554:20:HCTLLDRXX:1:2136:9733:8202	RatNor_3_chr6_IGHV8-18x01_Rattusnorvegicus_BN_Sprague-Dawley_P_V-REGION_725565nn725865_301nt_1_____301_0_301___	95.4545	0	0	0	1	110	84	193	0	99	85	plus	plus	128	8CG6AG45GTAG3GA43	1	-	1:0	-	GGACACTGTGGTTAGGAC	-	193	170
A00554:20:HCTLLDRXX:1:2136:17815:12085	RatNor_3_chr6_IGHV8-18x01_Rattusnorvegicus_BN_Sprague-Dawley_P_V-REGION_725565nn725865_301nt_1_____301_0_301___	95.7447	0	0	0	19	112	193	100	0	99	74	plus	minus	115	43CT3TCCA21GT23	1	-	1:0	GGACACTGTGGTTAGGAC	TTC	-	100	153
A00554:20:HCTLLDRXX:1:2136:17815:12085	RatNor_3_chr6_IGHV8-18x01_Rattusnorvegicus_BN_Sprague-Dawley_P_V-REGION_725565nn725865_301nt_1_____301_0_301___	96.8085	0	0	0	4	97	100	193	0	99	79	plus	plus	115	45GTAG3GA43	1	-	1:0	TTC	GGACACTGTGGTTAGGAC	-	193	153
A00554:20:HCTLLDRXX:1:2136:5330:12132	RatNor_3_chr6_IGHV8-18x01_Rattusnorvegicus_BN_Sprague-Dawley_P_V-REGION_725565nn725865_301nt_1_____301_0_301___	93.0693	0	0	0	1	101	188	88	0	99	66	plus	minus	101	38CT3TCCA19TC21CT3TC6TC4	1	-	1:1	-	-	-	88	132
A00554:20:HCTLLDRXX:1:2136:5330:12132	RatNor_3_chr6_IGHV8-18x01_Rattusnorvegicus_BN_Sprague-Dawley_P_V-REGION_725565nn725865_301nt_1_____301_0_301___	93.0693	0	0	0	1	101	88	188	0	99	66	plus	plus	101	4AG6AG3GA21AG19GTAG3GA38	1	-	1:1	-	-	-	188	132
A00554:20:HCTLLDRXX:1:2136:12156:16282	RatNor_3_chr6_IGHV8-18x01_Rattusnorvegicus_BN_Sprague-Dawley_P_V-REGION_725565nn725865_301nt_1_____301_0_301___	96.4912	0	0	0	17	129	193	80	0	99	94	plus	minus	129	41-G5TCCA52AC12	1	-	1:0	GGACACTGTGGTTAGG	-	-	80	188
A00554:20:HCTLLDRXX:1:2136:12156:16282	RatNor_3_chr6_IGHV8-18x01_Rattusnorvegicus_BN_Sprague-Dawley_P_V-REGION_725565nn725865_301nt_1_____301_0_301___	96.4912	0	0	0	1	113	80	193	0	99	94	plus	plus	129	12TG52GTAG5-C41	1	-	1:0	-	GGACACTGTGGTTAGG	-	193	188
A00554:20:HCTLLDRXX:1:2136:4634:36354	RatNor_3_chr6_IGHV8-18x01_Rattusnorvegicus_BN_Sprague-Dawley_P_V-REGION_725565nn725865_301nt_1_____301_0_301___	96.8085	0	0	0	28	121	193	100	0	99	79	plus	minus	124	43CT3TCCA45	1	-	1:0	GGACACGGTGGTTAGGACAAAACGGCA	TTC	-	100	158
A00554:20:HCTLLDRXX:1:2136:4634:36354	RatNor_3_chr6_IGHV8-18x01_Rattusnorvegicus_BN_Sprague-Dawley_P_V-REGION_725565nn725865_301nt_1_____301_0_301___	96.8085	0	0	0	4	97	100	193	0	99	79	plus	plus	124	45GTAG3GA43	1	-	1:0	TTC	GGACACGGTGGTTAGGACAAAACGGCA	-	193	158
A00554:20:HCTLLDRXX:1:2137:4273:5165	RatNor_3_chr6_IGHV8-18x01_Rattusnorvegicus_BN_Sprague-Dawley_P_V-REGION_725565nn725865_301nt_1_____301_0_301___	92.7083	0	0	0	58	249	1	192	0	99	122	plus	plus	249	13GA12CT10ACGAAT24AT9GA5AG10CG4AG35GC11ATAG33AT12	1	-	1:0	GCTTTGTACAGGGTGATAAGCATGGCTCGA	-	-	-	122
A00554:20:HCTLLDRXX:1:2137:29568:9424	RatNor_3_chr6_IGHV8-18x01_Rattusnorvegicus_BN_Sprague-Dawley_P_V-REGION_725565nn725865_301nt_1_____301_0_301___	95.0495	0	0	0	3	103	93	193	0	99	76	plus	plus	109	6AG37GA7GTAG3GA43	1	-	1:0	GC	GGACAC	-	193	150
A00554:20:HCTLLDRXX:1:2137:29568:9424	RatNor_3_chr6_IGHV8-18x01_Rattusnorvegicus_BN_Sprague-Dawley_P_V-REGION_725565nn725865_301nt_1_____301_0_301___	95.7447	0	0	0	7	100	193	100	0	99	74	plus	minus	109	43CT3TCCA7CT37	1	-	1:0	GGACAC	TTACAGTGC	-	93	150
A00554:20:HCTLLDRXX:1:2137:31403:27571	RatNor_3_chr6_IGHV8-18x01_Rattusnorvegicus_BN_Sprague-Dawley_P_V-REGION_725565nn725865_301nt_1_____301_0_301___	97.9167	0	0	0	1	96	98	193	0	99	86	plus	plus	142	47GTAG47	1	-	1:0	-	GGACACTGTTGTTAGGACAAAATGGCAACC	-	193	172
A00554:20:HCTLLDRXX:1:2137:31403:27571	RatNor_3_chr6_IGHV8-18x01_Rattusnorvegicus_BN_Sprague-Dawley_P_V-REGION_725565nn725865_301nt_1_____301_0_301___	97.9167	0	0	0	47	142	193	98	0	99	86	plus	minus	142	47TCCA47	1	-	1:0	GGACACTGTTGTTAGGACAAAATGGCAACC	-	-	98	172
A00554:20:HCTLLDRXX:1:2138:15555:8296	RatNor_3_chr6_IGHV8-18x01_Rattusnorvegicus_BN_Sprague-Dawley_P_V-REGION_725565nn725865_301nt_1_____301_0_301___	94.0171	0	0	0	8	123	77	193	0	99	82	plus	plus	134	4AG10CG52GTTG3GA10CT15-A16	1	-	1:0	CTCTTCC	GGAAACTGTGG	-	193	164
A00554:20:HCTLLDRXX:1:2138:15555:8296	RatNor_3_chr6_IGHV8-18x01_Rattusnorvegicus_BN_Sprague-Dawley_P_V-REGION_725565nn725865_301nt_1_____301_0_301___	94.0171	0	0	0	12	127	193	77	0	99	82	plus	minus	134	16-T15GA10CT3ACCA52GC10TC4	1	-	1:0	GGAAACTGTGG	CTCTTCC	-	77	164
A00554:20:HCTLLDRXX:1:2138:20392:23907	RatNor_3_chr6_IGHV8-18x01_Rattusnorvegicus_BN_Sprague-Dawley_P_V-REGION_725565nn725865_301nt_1_____301_0_301___	96.0784	0	0	0	3	104	93	193	0	99	82	plus	plus	138	44T-8GTAG3GA43	1	-	1:0	GC	GACACTGTTGTTAGGACAAAATGGCAACCA	-	193	164
A00554:20:HCTLLDRXX:1:2138:20392:23907	RatNor_3_chr6_IGHV8-18x01_Rattusnorvegicus_BN_Sprague-Dawley_P_V-REGION_725565nn725865_301nt_1_____301_0_301___	96.0784	0	0	0	35	136	193	93	0	99	82	plus	minus	138	43CT3TCCA8A-44	1	-	1:0	GACACTGTTGTTAGGACAAAATGGCAACCA	GC	-	93	164
A00554:20:HCTLLDRXX:1:2139:11207:6715	RatNor_3_chr6_IGHV8-18x01_Rattusnorvegicus_BN_Sprague-Dawley_P_V-REGION_725565nn725865_301nt_1_____301_0_301___	95.0495	0	0	0	4	104	93	193	0	99	76	plus	plus	122	6AG4AT40GTAG3GA43	1	-	1:0	GCC	GGACACTGTGCTTAGGAC	-	193	152
A00554:20:HCTLLDRXX:1:2139:11207:6715	RatNor_3_chr6_IGHV8-18x01_Rattusnorvegicus_BN_Sprague-Dawley_P_V-REGION_725565nn725865_301nt_1_____301_0_301___	95.0495	0	0	0	19	119	193	93	0	99	76	plus	minus	122	43CT3TCCA40TA4TC6	1	-	1:0	GGACACTGTGCTTAGGAC	GCC	-	93	152
A00554:20:HCTLLDRXX:1:2139:23041:29403	RatNor_3_chr6_IGHV8-18x01_Rattusnorvegicus_BN_Sprague-Dawley_P_V-REGION_725565nn725865_301nt_1_____301_0_301___	96.5517	0	0	0	28	114	193	107	0	99	72	plus	minus	114	43CT3TCCA38	1	-	1:0	GGACACTGTGGTTAGGACAAAACGGCG	-	-	107	144
A00554:20:HCTLLDRXX:1:2139:23041:29403	RatNor_3_chr6_IGHV8-18x01_Rattusnorvegicus_BN_Sprague-Dawley_P_V-REGION_725565nn725865_301nt_1_____301_0_301___	96.5517	0	0	0	1	87	107	193	0	99	72	plus	plus	114	38GTAG3GA43	1	-	1:0	-	GGACACTGTGGTTAGGACAAAACGGCG	-	193	144
A00554:20:HCTLLDRXX:1:2139:4951:30201	RatNor_3_chr6_IGHV8-18x01_Rattusnorvegicus_BN_Sprague-Dawley_P_V-REGION_725565nn725865_301nt_1_____301_0_301___	92.8058	0	0	0	1	139	5	143	0	99	89	plus	plus	148	6TG2GA12CT10ACGAAT24AT4GA4CA16CG51	1	-	1:1	-	GCAATCGAC	-	-	89
A00554:20:HCTLLDRXX:1:2140:9534:7106	RatNor_3_chr6_IGHV8-18x01_Rattusnorvegicus_BN_Sprague-Dawley_P_V-REGION_725565nn725865_301nt_1_____301_0_301___	95.5752	0	0	0	4	116	81	193	0	99	88	plus	plus	142	11CG6AG45GTAG3GA43	1	-	1:0	CAG	GGACACTGTGGTTAGGAAAAAACGGC	-	193	176
A00554:20:HCTLLDRXX:1:2140:9534:7106	RatNor_3_chr6_IGHV8-18x01_Rattusnorvegicus_BN_Sprague-Dawley_P_V-REGION_725565nn725865_301nt_1_____301_0_301___	95.5752	0	0	0	27	139	193	81	0	99	88	plus	minus	142	43CT3TCCA45TC6GC11	1	-	1:0	GGACACTGTGGTTAGGAAAAAACGGC	CAG	-	81	176
A00554:20:HCTLLDRXX:1:2140:27010:9032	RatNor_3_chr6_IGHV8-18x01_Rattusnorvegicus_BN_Sprague-Dawley_P_V-REGION_725565nn725865_301nt_1_____301_0_301___	92.5532	0	0	0	1	94	66	159	0	99	59	plus	plus	94	4GA9TC11CG11CT40GTAG3GA9	1	-	1:1	-	-	-	159	118
A00554:20:HCTLLDRXX:1:2140:27010:9032	RatNor_3_chr6_IGHV8-18x01_Rattusnorvegicus_BN_Sprague-Dawley_P_V-REGION_725565nn725865_301nt_1_____301_0_301___	92.5532	0	0	0	1	94	159	66	0	99	59	plus	minus	94	9CT3TCCA40GA11GC11AG9CT4	1	-	1:1	-	-	-	66	118
A00554:20:HCTLLDRXX:1:2140:5077:20087	RatNor_3_chr6_IGHV8-18x01_Rattusnorvegicus_BN_Sprague-Dawley_P_V-REGION_725565nn725865_301nt_1_____301_0_301___	95	0	0	0	16	115	144	45	0	99	75	plus	minus	115	24AG27GC16GT4CT4TA20	1	-	1:0	GAATTGACAAATGGG	-	-	45	150
A00554:20:HCTLLDRXX:1:2140:5077:20087	RatNor_3_chr6_IGHV8-18x01_Rattusnorvegicus_BN_Sprague-Dawley_P_V-REGION_725565nn725865_301nt_1_____301_0_301___	95	0	0	0	1	100	45	144	0	99	75	plus	plus	115	20AT4GA4CA16CG27TC24	1	-	1:0	-	GAATTGACAAATGGG	-	144	150
A00554:20:HCTLLDRXX:1:2140:16712:25927	RatNor_3_chr6_IGHV8-18x01_Rattusnorvegicus_BN_Sprague-Dawley_P_V-REGION_725565nn725865_301nt_1_____301_0_301___	95.6044	0	0	0	19	109	193	103	0	99	71	plus	minus	113	43CT3TCCA18TC23	1	-	1:0	GGACACTGTGGTTAGGAC	GTTT	-	103	142
A00554:20:HCTLLDRXX:1:2140:16712:25927	RatNor_3_chr6_IGHV8-18x01_Rattusnorvegicus_BN_Sprague-Dawley_P_V-REGION_725565nn725865_301nt_1_____301_0_301___	95.6044	0	0	0	5	95	103	193	0	99	71	plus	plus	113	23AG18GTAG3GA43	1	-	1:0	GTTT	GGACACTGTGGTTAGGAC	-	193	142
A00554:20:HCTLLDRXX:1:2140:26404:27931	RatNor_3_chr6_IGHV8-18x01_Rattusnorvegicus_BN_Sprague-Dawley_P_V-REGION_725565nn725865_301nt_1_____301_0_301___	93.1373	0	0	0	10	111	82	183	0	99	67	plus	plus	111	5CA4CG33CG18GTAG5AC22CA8	1	-	1:1	AAAGATTCT	-	-	183	134
A00554:20:HCTLLDRXX:1:2140:26404:27931	RatNor_3_chr6_IGHV8-18x01_Rattusnorvegicus_BN_Sprague-Dawley_P_V-REGION_725565nn725865_301nt_1_____301_0_301___	93.1373	0	0	0	1	102	183	82	0	99	67	plus	minus	111	8GT22TG5TCCA18GC33GC4GT5	1	-	1:1	-	AAAGATTCT	-	82	134
A00554:20:HCTLLDRXX:1:2141:3866:2675	RatNor_3_chr6_IGHV8-18x01_Rattusnorvegicus_BN_Sprague-Dawley_P_V-REGION_725565nn725865_301nt_1_____301_0_301___	94.9153	0	0	0	5	122	193	76	0	99	88	plus	minus	139	43CT3TCCA21GT30GC11AG4	1	-	1:0	GGAC	GCGTCCCCACTTTTTCT	-	59	183
A00554:20:HCTLLDRXX:1:2141:3866:2675	RatNor_3_chr6_IGHV8-18x01_Rattusnorvegicus_BN_Sprague-Dawley_P_V-REGION_725565nn725865_301nt_1_____301_0_301___	94.0741	0	0	0	1	135	59	193	0	99	95	plus	plus	139	6AT4GA4CA4TC11CG52GTAG3GA43	1	-	1:0	-	GGAC	-	193	183
A00554:20:HCTLLDRXX:1:2142:24316:18834	RatNor_3_chr6_IGHV8-18x01_Rattusnorvegicus_BN_Sprague-Dawley_P_V-REGION_725565nn725865_301nt_1_____301_0_301___	94.6903	0	0	0	6	118	81	193	0	99	83	plus	plus	120	11CG6AG31CT13GTAG3GA43	1	-	1:0	CAGAG	GG	-	193	161
A00554:20:HCTLLDRXX:1:2142:24316:18834	RatNor_3_chr6_IGHV8-18x01_Rattusnorvegicus_BN_Sprague-Dawley_P_V-REGION_725565nn725865_301nt_1_____301_0_301___	93.8053	0	0	0	3	115	193	81	0	99	78	plus	minus	120	43CT3TCCA13GA14GT16TC6GC11	1	-	1:0	GG	CAGAG	-	81	161
A00554:20:HCTLLDRXX:1:2142:18521:33442	RatNor_3_chr6_IGHV8-18x01_Rattusnorvegicus_BN_Sprague-Dawley_P_V-REGION_725565nn725865_301nt_1_____301_0_301___	92.6702	0	0	0	61	251	193	3	0	99	121	plus	minus	251	20TC6GA19TCCA34TC17GC21CT4TA24TACTTG10GA12CT5TG5	1	-	1:0	GGACACTGTTGTTAGGACAAAACGGCAACC	-	-	-	121
A00554:20:HCTLLDRXX:1:2143:25247:11083	RatNor_3_chr6_IGHV8-18x01_Rattusnorvegicus_BN_Sprague-Dawley_P_V-REGION_725565nn725865_301nt_1_____301_0_301___	92.7273	0	0	0	1	110	190	81	0	99	70	plus	minus	116	19TG20CT3TCCA13GA20TC10TC6GC11	1	-	1:0	-	CAGAGG	-	-	70
A00554:20:HCTLLDRXX:1:2143:6126:11569	RatNor_3_chr6_IGHV8-18x01_Rattusnorvegicus_BN_Sprague-Dawley_P_V-REGION_725565nn725865_301nt_1_____301_0_301___	94.9153	0	0	0	8	125	76	193	0	99	88	plus	plus	138	4GC11CG6AG45GTAG3GA43	1	-	1:1	GCTTCCC	GGACACTGTGGTT	-	193	176
A00554:20:HCTLLDRXX:1:2143:6126:11569	RatNor_3_chr6_IGHV8-18x01_Rattusnorvegicus_BN_Sprague-Dawley_P_V-REGION_725565nn725865_301nt_1_____301_0_301___	94.9153	0	0	0	14	131	193	76	0	99	88	plus	minus	138	43CT3TCCA45TC6GC11CG4	1	-	1:1	GGACACTGTGGTT	GCTTCCC	-	76	176
A00554:20:HCTLLDRXX:1:2143:25554:11898	RatNor_3_chr6_IGHV8-18x01_Rattusnorvegicus_BN_Sprague-Dawley_P_V-REGION_725565nn725865_301nt_1_____301_0_301___	93.4959	0	0	0	7	129	193	71	0	99	83	plus	minus	133	43CT3TCCA42GT2TC6GC11CG4GT4	1	-	1:2	GGACAC	CCTA	-	-	83
A00554:20:HCTLLDRXX:1:2143:22851:20181	RatNor_3_chr6_IGHV8-18x01_Rattusnorvegicus_BN_Sprague-Dawley_P_V-REGION_725565nn725865_301nt_1_____301_0_301___	92.1739	0	0	0	1	115	159	45	0	99	70	plus	minus	115	9CT3TCCA52GC11AG2GA6CT4TA15GT4	1	-	1:0	-	-	-	-	70
A00554:20:HCTLLDRXX:1:2143:19027:29778	RatNor_3_chr6_IGHV8-18x01_Rattusnorvegicus_BN_Sprague-Dawley_P_V-REGION_725565nn725865_301nt_1_____301_0_301___	96.8085	0	0	0	27	120	193	100	0	99	79	plus	minus	124	43CT3TCCA45	1	-	1:0	GGACACTGTGGTTAGGACAAAACGGC	TTCC	-	100	158
A00554:20:HCTLLDRXX:1:2143:19027:29778	RatNor_3_chr6_IGHV8-18x01_Rattusnorvegicus_BN_Sprague-Dawley_P_V-REGION_725565nn725865_301nt_1_____301_0_301___	96.8085	0	0	0	5	98	100	193	0	99	79	plus	plus	124	45GTAG3GA43	1	-	1:0	TTCC	GGACACTGTGGTTAGGACAAAACGGC	-	193	158
A00554:20:HCTLLDRXX:1:2143:19786:31031	RatNor_3_chr6_IGHV8-18x01_Rattusnorvegicus_BN_Sprague-Dawley_P_V-REGION_725565nn725865_301nt_1_____301_0_301___	94.7368	0	0	0	12	106	193	99	0	99	70	plus	minus	113	43CT3TCCA15GA25AT4	1	-	1:0	GGACACTGTGG	CCCTGTG	-	99	140
A00554:20:HCTLLDRXX:1:2143:19786:31031	RatNor_3_chr6_IGHV8-18x01_Rattusnorvegicus_BN_Sprague-Dawley_P_V-REGION_725565nn725865_301nt_1_____301_0_301___	94.7368	0	0	0	8	102	99	193	0	99	70	plus	plus	113	4TA25CT15GTAG3GA43	1	-	1:0	CCCTGTG	GGACACTGTGG	-	193	140
A00554:20:HCTLLDRXX:1:2143:29333:33254	RatNor_3_chr6_IGHV8-18x01_Rattusnorvegicus_BN_Sprague-Dawley_P_V-REGION_725565nn725865_301nt_1_____301_0_301___	96.2025	0	0	0	27	105	193	115	0	99	64	plus	minus	105	43CT3TCCA30	1	-	1:1	GGACACTGTGGTTAGGACAAAACGGC	-	-	115	128
A00554:20:HCTLLDRXX:1:2143:29333:33254	RatNor_3_chr6_IGHV8-18x01_Rattusnorvegicus_BN_Sprague-Dawley_P_V-REGION_725565nn725865_301nt_1_____301_0_301___	96.2025	0	0	0	1	79	115	193	0	99	64	plus	plus	105	30GTAG3GA43	1	-	1:1	-	GGACACTGTGGTTAGGACAAAACGGC	-	193	128
A00554:20:HCTLLDRXX:1:2144:24306:7983	RatNor_3_chr6_IGHV8-18x01_Rattusnorvegicus_BN_Sprague-Dawley_P_V-REGION_725565nn725865_301nt_1_____301_0_301___	94.6903	0	0	0	14	126	81	193	0	99	83	plus	plus	133	11CG6AG45GTAG3GA21AT21	1	-	1:0	CACATGCTTCCCC	GGACACT	-	193	166
A00554:20:HCTLLDRXX:1:2144:24306:7983	RatNor_3_chr6_IGHV8-18x01_Rattusnorvegicus_BN_Sprague-Dawley_P_V-REGION_725565nn725865_301nt_1_____301_0_301___	94.6903	0	0	0	8	120	193	81	0	99	83	plus	minus	133	21TA21CT3TCCA45TC6GC11	1	-	1:0	GGACACT	CACATGCTTCCCC	-	81	166
A00554:20:HCTLLDRXX:1:2144:2013:1908	RatNor_3_chr6_IGHV8-18x01_Rattusnorvegicus_BN_Sprague-Dawley_P_V-REGION_725565nn725865_301nt_1_____301_0_301___	97	0	0	0	1	100	45	144	0	99	85	plus	plus	138	21AG21GT3CG52	1	-	1:0	-	GGATTGACAAAGGGGATCTGCAGAAGCTAC	-	144	170
A00554:20:HCTLLDRXX:1:2144:2013:1908	RatNor_3_chr6_IGHV8-18x01_Rattusnorvegicus_BN_Sprague-Dawley_P_V-REGION_725565nn725865_301nt_1_____301_0_301___	97	0	0	0	39	138	144	45	0	99	85	plus	minus	138	52GC3CA21TC21	1	-	1:0	GGATTGACAAAGGGGATCTGCAGAAGCTAC	-	-	45	170
A00554:20:HCTLLDRXX:1:2144:9950:12461	AABR03048905_IGHG2Bx01_Rattusnorvegicus_BN_SsNHsdMCW_F_CH1_H_CH2_CH3_M1_M2_19302nn19586_18936nn18998_18497nn18826_18083nn18397_16593nn16723_15979nn16059_1206nt_1__1____1206_0_1206___	100	0	0	0	1	229	1078	850	0	99	229	plus	minus	229	229	1	-	1:0	-	-	-	850	458
A00554:20:HCTLLDRXX:1:2144:9950:12461	AABR03048905_IGHG2Bx01_Rattusnorvegicus_BN_SsNHsdMCW_F_CH1_H_CH2_CH3_M1_M2_19302nn19586_18936nn18998_18497nn18826_18083nn18397_16593nn16723_15979nn16059_1206nt_1__1____1206_0_1206___	100	0	0	0	1	229	850	1078	0	99	229	plus	plus	229	229	1	-	1:0	-	-	-	1078	458
A00554:20:HCTLLDRXX:1:2144:29008:29403	RatNor_3_chr6_IGHV8-18x01_Rattusnorvegicus_BN_Sprague-Dawley_P_V-REGION_725565nn725865_301nt_1_____301_0_301___	94.3089	0	0	0	6	128	71	193	0	99	88	plus	plus	141	4CA4GC11CG6AG45GTAG3GA43	1	-	1:0	CCTAG	GGACACTGTGGTT	-	193	176
A00554:20:HCTLLDRXX:1:2144:29008:29403	RatNor_3_chr6_IGHV8-18x01_Rattusnorvegicus_BN_Sprague-Dawley_P_V-REGION_725565nn725865_301nt_1_____301_0_301___	94.3089	0	0	0	14	136	193	71	0	99	88	plus	minus	141	43CT3TCCA45TC6GC11CG4GT4	1	-	1:0	GGACACTGTGGTT	CCTAG	-	71	176
A00554:20:HCTLLDRXX:1:2144:11930:36151	RatNor_3_chr6_IGHV8-18x01_Rattusnorvegicus_BN_Sprague-Dawley_P_V-REGION_725565nn725865_301nt_1_____301_0_301___	92.7461	0	0	0	24	216	1	193	0	99	123	plus	plus	247	13GA12CT10ACGAAT24AT4GA4CA4TC11CG20TC31GTAG20TA26	1	-	1:0	GCTTTGTACAGGGTGATAAGCAT	GGACACTGGTTAGGACAAAACAGCAACCAA	-	-	123
A00554:20:HCTLLDRXX:1:2145:30174:15765	RatNor_3_chr6_IGHV8-18x01_Rattusnorvegicus_BN_Sprague-Dawley_P_V-REGION_725565nn725865_301nt_1_____301_0_301___	94.0678	0	0	0	8	125	76	193	0	99	83	plus	plus	138	4TC11CG6AG18AC26GTAG3GA43	1	-	1:0	GCTTCCC	GGACACTGTGGTT	-	193	171
A00554:20:HCTLLDRXX:1:2145:30174:15765	RatNor_3_chr6_IGHV8-18x01_Rattusnorvegicus_BN_Sprague-Dawley_P_V-REGION_725565nn725865_301nt_1_____301_0_301___	94.9153	0	0	0	14	131	193	76	0	99	88	plus	minus	138	43CT3TCCA45TC6GC11CG4	1	-	1:0	GGACACTGTGGTT	GCTTCCC	-	76	171
A00554:20:HCTLLDRXX:1:2145:10474:18317	RatNor_3_chr6_IGHV8-18x01_Rattusnorvegicus_BN_Sprague-Dawley_P_V-REGION_725565nn725865_301nt_1_____301_0_301___	95.5752	0	0	0	29	141	193	81	0	99	88	plus	minus	141	11AG31CT3TCCA52GC11	1	-	1:0	GCACACTGTGGTTAGGACAAAACGGCAT	-	-	81	176
A00554:20:HCTLLDRXX:1:2145:10474:18317	RatNor_3_chr6_IGHV8-18x01_Rattusnorvegicus_BN_Sprague-Dawley_P_V-REGION_725565nn725865_301nt_1_____301_0_301___	95.5752	0	0	0	1	113	81	193	0	99	88	plus	plus	141	11CG52GTAG3GA31TC11	1	-	1:0	-	GCACACTGTGGTTAGGACAAAACGGCAT	-	193	176
A00554:20:HCTLLDRXX:1:2145:6406:20322	RatNor_3_chr6_IGHV8-18x01_Rattusnorvegicus_BN_Sprague-Dawley_P_V-REGION_725565nn725865_301nt_1_____301_0_301___	92.6316	0	0	0	5	99	193	99	0	99	60	plus	minus	99	7GT35CT3TCCA7GT23CG1AT12	1	-	1:1	GGAC	-	-	99	120
A00554:20:HCTLLDRXX:1:2145:6406:20322	RatNor_3_chr6_IGHV8-18x01_Rattusnorvegicus_BN_Sprague-Dawley_P_V-REGION_725565nn725865_301nt_1_____301_0_301___	92.6316	0	0	0	1	95	99	193	0	99	60	plus	plus	99	12TA1GC23CA7GTAG3GA35CA7	1	-	1:1	-	GGAC	-	193	120
A00554:20:HCTLLDRXX:1:2146:3079:25676	RatNor_3_chr6_IGHV8-18x01_Rattusnorvegicus_BN_Sprague-Dawley_P_V-REGION_725565nn725865_301nt_1_____301_0_301___	92.8177	0	0	0	1	181	5	185	0	99	116	plus	plus	181	9GA12CT10ACGAAT24AT4GA9TC11CG11CT40GTAG3GA35	1	-	1:0	-	-	-	185	232
A00554:20:HCTLLDRXX:1:2146:3079:25676	RatNor_3_chr6_IGHV8-18x01_Rattusnorvegicus_BN_Sprague-Dawley_P_V-REGION_725565nn725865_301nt_1_____301_0_301___	92.8177	0	0	0	1	181	185	5	0	99	116	plus	minus	181	35CT3TCCA40GA11GC11AG9CT4TA24TACTTG10GA12CT9	1	-	1:0	-	-	-	5	232
A00554:20:HCTLLDRXX:1:2146:23520:32487	RatNor_3_chr6_IGHV8-18x01_Rattusnorvegicus_BN_Sprague-Dawley_P_V-REGION_725565nn725865_301nt_1_____301_0_301___	94.1667	0	0	0	1	120	190	71	0	99	85	plus	minus	128	40CT3TCCA45TC6GC11CG4GT4	1	-	1:0	-	CCTAGTTT	-	71	170
A00554:20:HCTLLDRXX:1:2146:23520:32487	RatNor_3_chr6_IGHV8-18x01_Rattusnorvegicus_BN_Sprague-Dawley_P_V-REGION_725565nn725865_301nt_1_____301_0_301___	94.1667	0	0	0	9	128	71	190	0	99	85	plus	plus	128	4CA4GC11CG6AG45GTAG3GA40	1	-	1:0	CCTAGTTT	-	-	190	170
A00554:20:HCTLLDRXX:1:2147:3170:3161	RatNor_3_chr6_IGHV8-18x01_Rattusnorvegicus_BN_Sprague-Dawley_P_V-REGION_725565nn725865_301nt_1_____301_0_301___	94.3182	0	0	0	1	88	189	102	0	99	63	plus	minus	93	39CT3TCCA13GA20TC8	1	-	1:0	-	ATTTC	-	102	126
A00554:20:HCTLLDRXX:1:2147:3170:3161	RatNor_3_chr6_IGHV8-18x01_Rattusnorvegicus_BN_Sprague-Dawley_P_V-REGION_725565nn725865_301nt_1_____301_0_301___	94.3182	0	0	0	6	93	102	189	0	99	63	plus	plus	93	8AG20CT13GTAG3GA39	1	-	1:0	ATTTC	-	-	189	126
A00554:20:HCTLLDRXX:1:2147:8169:11663	RatNor_3_chr6_IGHV8-18x01_Rattusnorvegicus_BN_Sprague-Dawley_P_V-REGION_725565nn725865_301nt_1_____301_0_301___	95.3704	0	0	0	26	133	193	86	0	99	83	plus	minus	135	43AT3TCCA45TC6GC6	1	-	1:0	GGACACTGTGGTTAGGACAAAACGG	GG	-	84	168
A00554:20:HCTLLDRXX:1:2147:8169:11663	RatNor_3_chr6_IGHV8-18x01_Rattusnorvegicus_BN_Sprague-Dawley_P_V-REGION_725565nn725865_301nt_1_____301_0_301___	95.4545	0	0	0	1	110	84	193	0	99	85	plus	plus	135	8CG6AG45GTAG3GA43	1	-	1:0	-	GGACACTGTGGTTAGGACAAAACGG	-	193	168
A00554:20:HCTLLDRXX:1:2147:17192:28917	RatNor_3_chr6_IGHV8-18x01_Rattusnorvegicus_BN_Sprague-Dawley_P_V-REGION_725565nn725865_301nt_1_____301_0_301___	94.3089	0	0	0	4	126	71	193	0	99	88	plus	plus	142	4CA4GC11CG6AG45GTAG3GA43	1	-	1:0	CCT	GGACACTGTGGTTAGG	-	193	176
A00554:20:HCTLLDRXX:1:2147:17192:28917	RatNor_3_chr6_IGHV8-18x01_Rattusnorvegicus_BN_Sprague-Dawley_P_V-REGION_725565nn725865_301nt_1_____301_0_301___	94.3089	0	0	0	17	139	193	71	0	99	88	plus	minus	142	43CT3TCCA45TC6GC11CG4GT4	1	-	1:0	GGACACTGTGGTTAGG	CCT	-	71	176
A00554:20:HCTLLDRXX:1:2148:31177:6731	RatNor_3_chr6_IGHV8-18x01_Rattusnorvegicus_BN_Sprague-Dawley_P_V-REGION_725565nn725865_301nt_1_____301_0_301___	93.0233	0	0	0	1	172	190	19	0	99	112	plus	minus	172	40CT3TCCA52GC16GT4CTTC3TA24TACTTG10GA8	1	-	1:0	-	-	-	19	224
A00554:20:HCTLLDRXX:1:2148:31177:6731	RatNor_3_chr6_IGHV8-18x01_Rattusnorvegicus_BN_Sprague-Dawley_P_V-REGION_725565nn725865_301nt_1_____301_0_301___	93.0233	0	0	0	1	172	19	190	0	99	112	plus	plus	172	8CT10ACGAAT24AT3AGGA4CA16CG52GTAG3GA40	1	-	1:0	-	-	-	190	224
A00554:20:HCTLLDRXX:1:2148:5918:12618	RatNor_3_chr6_IGHV8-18x01_Rattusnorvegicus_BN_Sprague-Dawley_P_V-REGION_725565nn725865_301nt_1_____301_0_301___	100	0	0	0	19	65	193	147	0	99	47	plus	minus	71	47	1	-	1:0	GGACACTGTGGTTAGGAC	TCTTGA	-	147	94
A00554:20:HCTLLDRXX:1:2148:5918:12618	RatNor_3_chr6_IGHV8-18x01_Rattusnorvegicus_BN_Sprague-Dawley_P_V-REGION_725565nn725865_301nt_1_____301_0_301___	100	0	0	0	7	53	147	193	0	99	47	plus	plus	71	47	1	-	1:0	TCTTGA	GGACACTGTGGTTAGGAC	-	193	94
A00554:20:HCTLLDRXX:1:2148:23692:29340	RatNor_3_chr6_IGHV8-18x01_Rattusnorvegicus_BN_Sprague-Dawley_P_V-REGION_725565nn725865_301nt_1_____301_0_301___	93.3333	0	0	0	1	105	71	175	0	99	70	plus	plus	105	4CA4GC11CG6AG45GTAG3GA25	1	-	1:0	-	-	-	175	140
A00554:20:HCTLLDRXX:1:2148:23692:29340	RatNor_3_chr6_IGHV8-18x01_Rattusnorvegicus_BN_Sprague-Dawley_P_V-REGION_725565nn725865_301nt_1_____301_0_301___	93.3333	0	0	0	1	105	175	71	0	99	70	plus	minus	105	25CT3TCCA45TC6GC11CG4GT4	1	-	1:0	-	-	-	71	140
A00554:20:HCTLLDRXX:1:2148:9959:29606	RatNor_3_chr6_IGHV8-18x01_Rattusnorvegicus_BN_Sprague-Dawley_P_V-REGION_725565nn725865_301nt_1_____301_0_301___	92.9825	0	0	0	2	58	159	103	0	99	37	plus	minus	58	9CT3TCCA13GA28	1	-	1:1	G	-	-	103	74
A00554:20:HCTLLDRXX:1:2148:9959:29606	RatNor_3_chr6_IGHV8-18x01_Rattusnorvegicus_BN_Sprague-Dawley_P_V-REGION_725565nn725865_301nt_1_____301_0_301___	92.9825	0	0	0	1	57	103	159	0	99	37	plus	plus	58	28CT13GTAG3GA9	1	-	1:1	-	G	-	159	74
A00554:20:HCTLLDRXX:1:2149:10619:10676	RatNor_3_chr6_IGHV8-18x01_Rattusnorvegicus_BN_Sprague-Dawley_P_V-REGION_725565nn725865_301nt_1_____301_0_301___	94.6903	0	0	0	4	116	81	193	0	99	83	plus	plus	118	8AG2CG6AG45GTAG3GA43	1	-	1:0	CAG	GG	-	193	166
A00554:20:HCTLLDRXX:1:2149:10619:10676	RatNor_3_chr6_IGHV8-18x01_Rattusnorvegicus_BN_Sprague-Dawley_P_V-REGION_725565nn725865_301nt_1_____301_0_301___	94.6903	0	0	0	3	115	193	81	0	99	83	plus	minus	118	43CT3TCCA45TC6GC2TC8	1	-	1:0	GG	CAG	-	81	166
A00554:20:HCTLLDRXX:1:2149:24641:12884	RatNor_3_chr6_IGHV8-18x01_Rattusnorvegicus_BN_Sprague-Dawley_P_V-REGION_725565nn725865_301nt_1_____301_0_301___	95.5752	0	0	0	3	115	193	81	0	99	88	plus	minus	118	43CT3TCCA45TC6GC11	1	-	1:1	GG	CAG	-	81	176
A00554:20:HCTLLDRXX:1:2149:24641:12884	RatNor_3_chr6_IGHV8-18x01_Rattusnorvegicus_BN_Sprague-Dawley_P_V-REGION_725565nn725865_301nt_1_____301_0_301___	95.5752	0	0	0	4	116	81	193	0	99	88	plus	plus	118	11CG6AG45GTAG3GA43	1	-	1:1	CAG	GG	-	193	176
A00554:20:HCTLLDRXX:1:2149:28185:18959	RatNor_3_chr6_IGHV8-18x01_Rattusnorvegicus_BN_Sprague-Dawley_P_V-REGION_725565nn725865_301nt_1_____301_0_301___	96.8085	0	0	0	27	120	193	100	0	99	79	plus	minus	120	43CT3TCCA45	1	-	1:0	GGACACTGTGGTTAGGACAAAACGAC	-	-	100	158
A00554:20:HCTLLDRXX:1:2149:28185:18959	RatNor_3_chr6_IGHV8-18x01_Rattusnorvegicus_BN_Sprague-Dawley_P_V-REGION_725565nn725865_301nt_1_____301_0_301___	96.8085	0	0	0	1	94	100	193	0	99	79	plus	plus	120	45GTAG3GA43	1	-	1:0	-	GGACACTGTGGTTAGGACAAAACGAC	-	193	158
A00554:20:HCTLLDRXX:1:2149:23619:19601	RatNor_3_chr6_IGHV8-18x01_Rattusnorvegicus_BN_Sprague-Dawley_P_V-REGION_725565nn725865_301nt_1_____301_0_301___	95.5752	0	0	0	4	116	81	193	0	99	88	plus	plus	144	11CG6AG45GTAG3GA43	1	-	1:1	CAG	GGACACTGTGGTTAGGACAAAACGGCAA	-	-	88
A00554:20:HCTLLDRXX:1:2149:28049:19946	RatNor_3_chr6_IGHV8-18x01_Rattusnorvegicus_BN_Sprague-Dawley_P_V-REGION_725565nn725865_301nt_1_____301_0_301___	94.0678	0	0	0	10	127	76	193	0	99	83	plus	plus	133	4GC11CG6AG2CA42GTAG3GA43	1	-	1:2	GATTCCCTA	GGACAC	-	-	83
A00554:20:HCTLLDRXX:1:2150:31015:8108	RatNor_3_chr6_IGHV8-18x01_Rattusnorvegicus_BN_Sprague-Dawley_P_V-REGION_725565nn725865_301nt_1_____301_0_301___	94.3089	0	0	0	21	143	71	193	0	99	88	plus	plus	144	4CA4GC11CG6AG45GTAG3GA43	1	-	1:0	CCTAGTTTTTCTTCTATTAG	G	-	-	88
A00554:20:HCTLLDRXX:1:2150:9209:19914	RatNor_3_chr6_IGHV8-18x01_Rattusnorvegicus_BN_Sprague-Dawley_P_V-REGION_725565nn725865_301nt_1_____301_0_301___	96.7033	0	0	0	28	118	193	103	0	99	76	plus	minus	118	47TCCA13GA28	1	-	1:0	GGACACTGTGGTTAGGACAAAACGGCG	-	-	103	152
A00554:20:HCTLLDRXX:1:2150:9209:19914	RatNor_3_chr6_IGHV8-18x01_Rattusnorvegicus_BN_Sprague-Dawley_P_V-REGION_725565nn725865_301nt_1_____301_0_301___	96.7033	0	0	0	1	91	103	193	0	99	76	plus	plus	118	28CT13GTAG47	1	-	1:0	-	GGACACTGTGGTTAGGACAAAACGGCG	-	193	152
A00554:20:HCTLLDRXX:1:2150:21974:22889	RatNor_3_chr6_IGHV8-18x01_Rattusnorvegicus_BN_Sprague-Dawley_P_V-REGION_725565nn725865_301nt_1_____301_0_301___	93.6364	0	0	0	1	110	190	81	0	99	75	plus	minus	111	40CT3TCCA13GA20TC10TC6GC11	1	-	1:0	-	C	-	81	150
A00554:20:HCTLLDRXX:1:2150:21974:22889	RatNor_3_chr6_IGHV8-18x01_Rattusnorvegicus_BN_Sprague-Dawley_P_V-REGION_725565nn725865_301nt_1_____301_0_301___	93.6364	0	0	0	2	111	81	190	0	99	75	plus	plus	111	11CG6AG10AG20CT13GTAG3GA40	1	-	1:0	C	-	-	190	150
A00554:20:HCTLLDRXX:1:2151:3260:3192	RatNor_3_chr6_IGHV8-18x01_Rattusnorvegicus_BN_Sprague-Dawley_P_V-REGION_725565nn725865_301nt_1_____301_0_301___	95.7447	0	0	0	12	105	193	100	0	99	74	plus	minus	109	43CT3TCCA13GA31	1	-	1:0	GGACACTGTGG	TTCC	-	-	74
A00554:20:HCTLLDRXX:1:2151:4625:18865	RatNor_3_chr6_IGHV8-18x01_Rattusnorvegicus_BN_Sprague-Dawley_P_V-REGION_725565nn725865_301nt_1_____301_0_301___	95.3271	0	0	0	19	125	193	87	0	99	82	plus	minus	125	43CT3TCCA45TC6GC5	1	-	1:0	GGACACTGTGGTTAGGAC	-	-	87	164
A00554:20:HCTLLDRXX:1:2151:4625:18865	RatNor_3_chr6_IGHV8-18x01_Rattusnorvegicus_BN_Sprague-Dawley_P_V-REGION_725565nn725865_301nt_1_____301_0_301___	95.3271	0	0	0	1	107	87	193	0	99	82	plus	plus	125	5CG6AG45GTAG3GA43	1	-	1:0	-	GGACACTGTGGTTAGGAC	-	193	164
A00554:20:HCTLLDRXX:1:2151:23303:30859	RatNor_3_chr6_IGHV8-18x01_Rattusnorvegicus_BN_Sprague-Dawley_P_V-REGION_725565nn725865_301nt_1_____301_0_301___	92.5373	0	0	0	1	134	190	57	0	99	84	plus	minus	134	11TG28CT3TCCA29CT15TC6GC16GT4CT4TA8	1	-	1:0	-	-	-	57	168
A00554:20:HCTLLDRXX:1:2151:23303:30859	RatNor_3_chr6_IGHV8-18x01_Rattusnorvegicus_BN_Sprague-Dawley_P_V-REGION_725565nn725865_301nt_1_____301_0_301___	92.5373	0	0	0	1	134	57	190	0	99	84	plus	plus	134	8AT4GA4CA16CG6AG15GA29GTAG3GA28AC11	1	-	1:0	-	-	-	190	168
A00554:20:HCTLLDRXX:1:2152:25952:1595	RatNor_3_chr6_IGHV7-16x01_Rattusnorvegicus_BN_Sprague-Dawley_P_V-REGION_1306379nn1306684_306nt_1_____306_0_306__rev-compl_	100	0	0	0	77	210	306	173	0	99	134	plus	minus	210	134	1	-	1:0	CACAATGTAGACGGTAGTGTCAGCCCAACA	-	-	173	268
A00554:20:HCTLLDRXX:1:2152:25952:1595	RatNor_3_chr6_IGHV7-16x01_Rattusnorvegicus_BN_Sprague-Dawley_P_V-REGION_1306379nn1306684_306nt_1_____306_0_306__rev-compl_	100	0	0	0	1	134	173	306	0	99	134	plus	plus	210	134	1	-	1:0	-	CACAATGTAGACGGTAGTGTCAGCCCAACA	-	306	268
A00554:20:HCTLLDRXX:1:2152:31593:15655	RatNor_3_chr6_IGHV8-18x01_Rattusnorvegicus_BN_Sprague-Dawley_P_V-REGION_725565nn725865_301nt_1_____301_0_301___	96	0	0	0	27	126	193	94	0	99	80	plus	minus	126	47TCCA13GA31TC5	1	-	1:0	GGACACTGTGGTTAGGACAAAACGAC	-	-	94	160
A00554:20:HCTLLDRXX:1:2152:31593:15655	RatNor_3_chr6_IGHV8-18x01_Rattusnorvegicus_BN_Sprague-Dawley_P_V-REGION_725565nn725865_301nt_1_____301_0_301___	96	0	0	0	1	100	94	193	0	99	80	plus	plus	126	5AG31CT13GTAG47	1	-	1:0	-	GGACACTGTGGTTAGGACAAAACGAC	-	193	160
A00554:20:HCTLLDRXX:1:2153:24424:3114	RatNor_3_chr6_IGHV8-18x01_Rattusnorvegicus_BN_Sprague-Dawley_P_V-REGION_725565nn725865_301nt_1_____301_0_301___	94	0	0	0	1	100	94	193	0	99	70	plus	plus	116	5AG45GTAG3GA5GT27AG9	1	-	1:0	-	GGACACTGTGGTTAGG	-	-	70
A00554:20:HCTLLDRXX:1:2153:18710:4805	RatNor_3_chr6_IGHV8-18x01_Rattusnorvegicus_BN_Sprague-Dawley_P_V-REGION_725565nn725865_301nt_1_____301_0_301___	95.4128	0	0	0	1	109	189	81	0	99	84	plus	minus	110	43TCCA13GA31TC6GC11	1	-	1:1	-	C	-	81	158
A00554:20:HCTLLDRXX:1:2153:18710:4805	RatNor_3_chr6_IGHV8-18x01_Rattusnorvegicus_BN_Sprague-Dawley_P_V-REGION_725565nn725865_301nt_1_____301_0_301___	93.578	0	0	0	2	110	81	189	0	99	74	plus	plus	110	6CA4CG6AG31CT13GTAG18CA24	1	-	1:1	C	-	-	189	158
A00554:20:HCTLLDRXX:1:2153:20907:27461	RatNor_3_chr6_IGHV8-18x01_Rattusnorvegicus_BN_Sprague-Dawley_P_V-REGION_725565nn725865_301nt_1_____301_0_301___	96.0396	0	0	0	4	104	93	193	0	99	81	plus	plus	130	6AG45GTAG3GA43	1	-	1:0	GCC	GGACACGGTGGTTAGGACAAAACGGC	-	193	162
A00554:20:HCTLLDRXX:1:2153:20907:27461	RatNor_3_chr6_IGHV8-18x01_Rattusnorvegicus_BN_Sprague-Dawley_P_V-REGION_725565nn725865_301nt_1_____301_0_301___	96.0396	0	0	0	27	127	193	93	0	99	81	plus	minus	130	43CT3TCCA45TC6	1	-	1:0	GGACACGGTGGTTAGGACAAAACGGC	GCC	-	93	162
A00554:20:HCTLLDRXX:1:2154:5412:6918	RatNor_3_chr6_IGHV8-18x01_Rattusnorvegicus_BN_Sprague-Dawley_P_V-REGION_725565nn725865_301nt_1_____301_0_301___	93.75	0	0	0	4	130	168	41	0	99	88	plus	minus	142	22TCCA31AG20GC11AG9CT4TA4-C19	1	-	1:0	GAC	TCTGGTTTGAGG	-	41	176
A00554:20:HCTLLDRXX:1:2154:5412:6918	RatNor_3_chr6_IGHV8-18x01_Rattusnorvegicus_BN_Sprague-Dawley_P_V-REGION_725565nn725865_301nt_1_____301_0_301___	93.75	0	0	0	13	139	41	168	0	99	88	plus	plus	142	19-G4AT4GA9TC11CG20TC31GTAG22	1	-	1:0	TCTGGTTTGATG	GAC	-	168	176
A00554:20:HCTLLDRXX:1:2154:25925:27790	RatNor_3_chr6_IGHV8-18x01_Rattusnorvegicus_BN_Sprague-Dawley_P_V-REGION_725565nn725865_301nt_1_____301_0_301___	93.2203	0	0	0	6	123	71	188	0	99	78	plus	plus	127	4CA4GC11CG6AG7AC37GTAG3GA38	1	-	1:0	CCTAG	TCAA	-	188	156
A00554:20:HCTLLDRXX:1:2154:25925:27790	RatNor_3_chr6_IGHV8-18x01_Rattusnorvegicus_BN_Sprague-Dawley_P_V-REGION_725565nn725865_301nt_1_____301_0_301___	93.2203	0	0	0	5	122	188	71	0	99	78	plus	minus	127	38CT3TCCA37TG7TC6GC11CG4GT4	1	-	1:0	TCAA	CCTAG	-	71	156
A00554:20:HCTLLDRXX:1:2154:23005:29277	RatNor_3_chr6_IGHV8-18x01_Rattusnorvegicus_BN_Sprague-Dawley_P_V-REGION_725565nn725865_301nt_1_____301_0_301___	94.3089	0	0	0	5	127	193	71	0	99	88	plus	minus	141	43CT3TCCA45TC6GC11CG4GT4	1	-	1:0	GGAC	CCTAGTTTTTCTTC	-	-	88
A00554:20:HCTLLDRXX:1:2155:14516:8061	RatNor_3_chr6_IGHV8-18x01_Rattusnorvegicus_BN_Sprague-Dawley_P_V-REGION_725565nn725865_301nt_1_____301_0_301___	94.9153	0	0	0	1	118	76	193	0	99	88	plus	plus	145	4GC11CG6AG45GTAG3GA43	1	-	1:0	-	GGACACTGTGGTTAGGACAAAACGGCA	-	193	176
A00554:20:HCTLLDRXX:1:2155:14516:8061	RatNor_3_chr6_IGHV8-18x01_Rattusnorvegicus_BN_Sprague-Dawley_P_V-REGION_725565nn725865_301nt_1_____301_0_301___	94.9153	0	0	0	28	145	193	76	0	99	88	plus	minus	145	43CT3TCCA45TC6GC11CG4	1	-	1:0	GGACACTGTGGTTAGGACAAAACGGCA	-	-	76	176
A00554:20:HCTLLDRXX:1:2155:24126:34945	RatNor_3_chr6_IGHV8-18x01_Rattusnorvegicus_BN_Sprague-Dawley_P_V-REGION_725565nn725865_301nt_1_____301_0_301___	93.6842	0	0	0	5	99	193	99	0	99	65	plus	minus	100	32GA10CTAG2TCCA36AG9	1	-	1:0	GGAC	C	-	99	130
A00554:20:HCTLLDRXX:1:2155:24126:34945	RatNor_3_chr6_IGHV8-18x01_Rattusnorvegicus_BN_Sprague-Dawley_P_V-REGION_725565nn725865_301nt_1_____301_0_301___	93.6842	0	0	0	2	96	99	193	0	99	65	plus	plus	100	9TC36GTAG2TCGA10CT32	1	-	1:0	C	GGAC	-	193	130
A00554:20:HCTLLDRXX:1:2156:4463:15264	RatNor_3_chr6_IGHV8-18x01_Rattusnorvegicus_BN_Sprague-Dawley_P_V-REGION_725565nn725865_301nt_1_____301_0_301___	93.2692	0	0	0	1	104	174	71	0	99	69	plus	minus	116	24CT3TCCA45TC6GC11CG4GT4	1	-	1:0	-	CCTAGTTTTTCT	-	71	138
A00554:20:HCTLLDRXX:1:2156:4463:15264	RatNor_3_chr6_IGHV8-18x01_Rattusnorvegicus_BN_Sprague-Dawley_P_V-REGION_725565nn725865_301nt_1_____301_0_301___	93.2692	0	0	0	13	116	71	174	0	99	69	plus	plus	116	4CA4GC11CG6AG45GTAG3GA24	1	-	1:0	CCTAGTTTTTCT	-	-	174	138
A00554:20:HCTLLDRXX:1:2156:10484:16517	RatNor_3_chr6_IGHV8-18x01_Rattusnorvegicus_BN_Sprague-Dawley_P_V-REGION_725565nn725865_301nt_1_____301_0_301___	95.0413	0	0	0	1	121	73	193	0	99	91	plus	plus	150	7TC11CG11CT40GTAG3GA43	1	-	1:1	-	GGACACTGTGGTTAGGACAAAACGGCAAC	-	-	91
A00554:20:HCTLLDRXX:1:2156:25663:31187	RatNor_3_chr6_IGHV8-18x01_Rattusnorvegicus_BN_Sprague-Dawley_P_V-REGION_725565nn725865_301nt_1_____301_0_301___	94.9153	0	0	0	2	119	193	76	0	99	88	plus	minus	129	43CT3TCCA1AT3TC46AC16	1	-	1:0	G	GCTACCCCAC	-	76	176
A00554:20:HCTLLDRXX:1:2156:25663:31187	RatNor_3_chr6_IGHV8-18x01_Rattusnorvegicus_BN_Sprague-Dawley_P_V-REGION_725565nn725865_301nt_1_____301_0_301___	94.9153	0	0	0	11	128	76	193	0	99	88	plus	plus	129	16TG46AG3TA1GTAG3GA43	1	-	1:0	GCTACCCCAC	G	-	193	176
A00554:20:HCTLLDRXX:1:2156:24388:32831	RatNor_3_chr6_IGHV8-18x01_Rattusnorvegicus_BN_Sprague-Dawley_P_V-REGION_725565nn725865_301nt_1_____301_0_301___	92.517	0	0	0	1	147	190	44	0	99	92	plus	minus	147	40CT3TCCA45TC6GC11CG4GT4CT1TC1GCTA21	1	-	1:0	-	-	-	44	184
A00554:20:HCTLLDRXX:1:2156:24388:32831	RatNor_3_chr6_IGHV8-18x01_Rattusnorvegicus_BN_Sprague-Dawley_P_V-REGION_725565nn725865_301nt_1_____301_0_301___	92.517	0	0	0	1	147	44	190	0	99	92	plus	plus	147	21ATCG1AG1GA4CA4GC11CG6AG45GTAG3GA40	1	-	1:0	-	-	-	190	184
A00554:20:HCTLLDRXX:1:2157:4508:5697	RatNor_3_chr6_IGHV8-18x01_Rattusnorvegicus_BN_Sprague-Dawley_P_V-REGION_725565nn725865_301nt_1_____301_0_301___	97.9167	0	0	0	1	96	98	193	0	99	86	plus	plus	142	47GTAG47	1	-	1:0	-	GGACACTGTTGTTAGGACAAAATGGCAACC	-	193	172
A00554:20:HCTLLDRXX:1:2157:4508:5697	RatNor_3_chr6_IGHV8-18x01_Rattusnorvegicus_BN_Sprague-Dawley_P_V-REGION_725565nn725865_301nt_1_____301_0_301___	97.9167	0	0	0	47	142	193	98	0	99	86	plus	minus	142	47TCCA47	1	-	1:0	GGACACTGTTGTTAGGACAAAATGGCAACC	-	-	98	172
A00554:20:HCTLLDRXX:1:2157:16414:22748	RatNor_3_chr6_IGHV8-18x01_Rattusnorvegicus_BN_Sprague-Dawley_P_V-REGION_725565nn725865_301nt_1_____301_0_301___	93.6364	0	0	0	1	110	190	81	0	99	75	plus	minus	111	40CT3TCCA13GA20TC10TC6GC11	1	-	1:0	-	C	-	81	150
A00554:20:HCTLLDRXX:1:2157:16414:22748	RatNor_3_chr6_IGHV8-18x01_Rattusnorvegicus_BN_Sprague-Dawley_P_V-REGION_725565nn725865_301nt_1_____301_0_301___	93.6364	0	0	0	2	111	81	190	0	99	75	plus	plus	111	11CG6AG10AG20CT13GTAG3GA40	1	-	1:0	C	-	-	190	150
A00554:20:HCTLLDRXX:1:2157:19000:31140	RatNor_3_chr6_IGHV8-18x01_Rattusnorvegicus_BN_Sprague-Dawley_P_V-REGION_725565nn725865_301nt_1_____301_0_301___	94.3089	0	0	0	8	130	193	71	0	99	88	plus	minus	141	43CT3TCCA45TC6GC11CG4GT4	1	-	1:0	GGACACG	CCTAGTTTTTC	-	71	176
A00554:20:HCTLLDRXX:1:2157:19000:31140	RatNor_3_chr6_IGHV8-18x01_Rattusnorvegicus_BN_Sprague-Dawley_P_V-REGION_725565nn725865_301nt_1_____301_0_301___	94.3089	0	0	0	12	134	71	193	0	99	88	plus	plus	141	4CA4GC11CG6AG45GTAG3GA43	1	-	1:0	CCTAGTTTTTC	GGACACG	-	193	176
A00554:20:HCTLLDRXX:1:2157:30761:32158	RatNor_3_chr6_IGHV8-18x01_Rattusnorvegicus_BN_Sprague-Dawley_P_V-REGION_725565nn725865_301nt_1_____301_0_301___	92.7632	0	0	0	4	155	42	193	0	99	97	plus	plus	161	23ATCG1AG1GA4CA4GC11CG6AG31CT13GTAG47	1	-	1:1	GTC	GGACAC	-	-	97
A00554:20:HCTLLDRXX:1:2158:20880:2581	RatNor_3_chr6_IGHV8-18x01_Rattusnorvegicus_BN_Sprague-Dawley_P_V-REGION_725565nn725865_301nt_1_____301_0_301___	92.6316	0	0	0	1	190	190	1	0	99	120	plus	minus	215	31TC8CT3TCCA52GC16GT4CT4TA23GATACTTG10GA12CT13	1	-	1:0	-	GCTTTGTAGAGGGTGATGAGCATGG	-	-	120
A00554:20:HCTLLDRXX:1:2158:13792:8782	RatNor_3_chr6_IGHV8-18x01_Rattusnorvegicus_BN_Sprague-Dawley_P_V-REGION_725565nn725865_301nt_1_____301_0_301___	96.0396	0	0	0	4	104	93	193	0	99	81	plus	plus	127	6AG45GTAG3GA43	1	-	1:0	GCC	GGACACTGTGGTTAGGACAAAAC	-	193	162
A00554:20:HCTLLDRXX:1:2158:13792:8782	RatNor_3_chr6_IGHV8-18x01_Rattusnorvegicus_BN_Sprague-Dawley_P_V-REGION_725565nn725865_301nt_1_____301_0_301___	96.0396	0	0	0	24	124	193	93	0	99	81	plus	minus	127	43CT3TCCA45TC6	1	-	1:0	GGACACTGTGGTTAGGACAAAAC	GCC	-	93	162
A00554:20:HCTLLDRXX:1:2158:8296:21151	RatNor_3_chr6_IGHV8-18x01_Rattusnorvegicus_BN_Sprague-Dawley_P_V-REGION_725565nn725865_301nt_1_____301_0_301___	93.2642	0	0	0	17	209	1	193	0	99	128	plus	plus	250	13GA12CT10ACGAAT24ATCG3GA4CA14TG1CG52GTAG47	1	-	1:0	GCTTTATACAGGGTGG	GGACACTGTGGTTAGGACAAAACGGCAACC	-	193	248
A00554:20:HCTLLDRXX:1:2158:8296:21151	RatNor_3_chr6_IGHV8-18x01_Rattusnorvegicus_BN_Sprague-Dawley_P_V-REGION_725565nn725865_301nt_1_____301_0_301___	92.973	0	0	0	67	251	193	9	0	99	120	plus	minus	251	47TCCA52GC1AC14GT4CT3GCTA24TACTTG10GA12CT5	1	-	1:0	GGACACTGTGGTTAGGACAAAACGGCAACC	-	-	1	248
A00554:20:HCTLLDRXX:1:2159:25518:10708	RatNor_3_chr6_IGHV8-18x01_Rattusnorvegicus_BN_Sprague-Dawley_P_V-REGION_725565nn725865_301nt_1_____301_0_301___	92.9293	0	0	0	5	103	71	169	0	99	64	plus	plus	103	4CA4GC11CG6AG45GTAG3GA19	1	-	1:0	CCTA	-	-	169	128
A00554:20:HCTLLDRXX:1:2159:25518:10708	RatNor_3_chr6_IGHV8-18x01_Rattusnorvegicus_BN_Sprague-Dawley_P_V-REGION_725565nn725865_301nt_1_____301_0_301___	92.9293	0	0	0	1	99	169	71	0	99	64	plus	minus	103	19CT3TCCA45TC6GC11CG4GT4	1	-	1:0	-	CCTA	-	71	128
A00554:20:HCTLLDRXX:1:2159:26657:18568	RatNor_3_chr6_IGHV8-18x01_Rattusnorvegicus_BN_Sprague-Dawley_P_V-REGION_725565nn725865_301nt_1_____301_0_301___	96.4602	0	0	0	11	123	193	81	0	99	93	plus	minus	130	43CT3TCCA52GC11	1	-	1:0	GGACACTGTG	AAGGTTC	-	81	186
A00554:20:HCTLLDRXX:1:2159:26657:18568	RatNor_3_chr6_IGHV8-18x01_Rattusnorvegicus_BN_Sprague-Dawley_P_V-REGION_725565nn725865_301nt_1_____301_0_301___	96.4602	0	0	0	8	120	81	193	0	99	93	plus	plus	130	11CG52GTAG3GA43	1	-	1:0	AAGGTTC	GGACACTGTG	-	193	186
A00554:20:HCTLLDRXX:1:2159:2320:32816	RatNor_3_chr6_IGHV8-18x01_Rattusnorvegicus_BN_Sprague-Dawley_P_V-REGION_725565nn725865_301nt_1_____301_0_301___	93.75	0	0	0	5	116	71	182	0	99	77	plus	plus	116	4CA4GC11CG6AG45GTAG3GA32	1	-	1:0	CCTA	-	-	182	154
A00554:20:HCTLLDRXX:1:2159:2320:32816	RatNor_3_chr6_IGHV8-18x01_Rattusnorvegicus_BN_Sprague-Dawley_P_V-REGION_725565nn725865_301nt_1_____301_0_301___	93.75	0	0	0	1	112	182	71	0	99	77	plus	minus	116	32CT3TCCA45TC6GC11CG4GT4	1	-	1:0	-	ACTA	-	71	154
A00554:20:HCTLLDRXX:1:2159:20528:34945	RatNor_3_chr6_IGHV8-18x01_Rattusnorvegicus_BN_Sprague-Dawley_P_V-REGION_725565nn725865_301nt_1_____301_0_301___	95.5752	0	0	0	29	141	193	81	0	99	88	plus	minus	147	43CT3TCCA45TC6GC11	1	-	1:0	GGACACTGTGGTTAGGACAAAACGGCAA	CAGAGG	-	81	176
A00554:20:HCTLLDRXX:1:2159:20528:34945	RatNor_3_chr6_IGHV8-18x01_Rattusnorvegicus_BN_Sprague-Dawley_P_V-REGION_725565nn725865_301nt_1_____301_0_301___	95.5752	0	0	0	7	119	81	193	0	99	88	plus	plus	147	11CG6AG45GTAG3GA43	1	-	1:0	CAGATG	GGACACTGTGGTTAGGACAAAACGGCAA	-	193	176
A00554:20:HCTLLDRXX:1:2160:32000:7498	RatNor_3_chr6_IGHV8-18x01_Rattusnorvegicus_BN_Sprague-Dawley_P_V-REGION_725565nn725865_301nt_1_____301_0_301___	94.5455	0	0	0	2	111	190	81	0	99	80	plus	minus	114	40CT3TCCA40TA4TC6GC11	1	-	1:0	G	CAG	-	81	160
A00554:20:HCTLLDRXX:1:2160:32000:7498	RatNor_3_chr6_IGHV8-18x01_Rattusnorvegicus_BN_Sprague-Dawley_P_V-REGION_725565nn725865_301nt_1_____301_0_301___	94.5455	0	0	0	4	113	81	190	0	99	80	plus	plus	114	11CG6AG4AT40GTAG3GA40	1	-	1:0	CAG	G	-	190	160
A00554:20:HCTLLDRXX:1:2160:19126:14293	RatNor_3_chr6_IGHV8-18x01_Rattusnorvegicus_BN_Sprague-Dawley_P_V-REGION_725565nn725865_301nt_1_____301_0_301___	94.9153	0	0	0	1	118	76	193	0	99	88	plus	plus	141	4GC11CG6AG45GTAG3GA43	1	-	1:0	-	GGACACTGTGGTTAGGACAAAAC	-	193	176
A00554:20:HCTLLDRXX:1:2160:19126:14293	RatNor_3_chr6_IGHV8-18x01_Rattusnorvegicus_BN_Sprague-Dawley_P_V-REGION_725565nn725865_301nt_1_____301_0_301___	94.9153	0	0	0	24	141	193	76	0	99	88	plus	minus	141	43CT3TCCA45TC6GC11CG4	1	-	1:0	GGACACTGTGGTTAGGACAAAAC	-	-	76	176
A00554:20:HCTLLDRXX:1:2160:2193:25582	RatNor_3_chr6_IGHV8-18x01_Rattusnorvegicus_BN_Sprague-Dawley_P_V-REGION_725565nn725865_301nt_1_____301_0_301___	94.3396	0	0	0	1	106	188	83	0	99	76	plus	minus	110	38CT3TCCA34TC10TC6GC9	1	-	1:0	-	CCCA	-	83	152
A00554:20:HCTLLDRXX:1:2160:2193:25582	RatNor_3_chr6_IGHV8-18x01_Rattusnorvegicus_BN_Sprague-Dawley_P_V-REGION_725565nn725865_301nt_1_____301_0_301___	94.3396	0	0	0	5	110	83	188	0	99	76	plus	plus	110	9CG6AG10AG34GTAG3GA38	1	-	1:0	CCCA	-	-	188	152
A00554:20:HCTLLDRXX:1:2160:30210:32487	RatNor_3_chr6_IGHV8-18x01_Rattusnorvegicus_BN_Sprague-Dawley_P_V-REGION_725565nn725865_301nt_1_____301_0_301___	96.3855	0	0	0	19	101	193	111	0	99	68	plus	minus	106	43CT3TCCA34	1	-	1:0	GGACACTGTGGTTAGGAC	TTCAT	-	111	136
A00554:20:HCTLLDRXX:1:2160:30210:32487	RatNor_3_chr6_IGHV8-18x01_Rattusnorvegicus_BN_Sprague-Dawley_P_V-REGION_725565nn725865_301nt_1_____301_0_301___	96.3855	0	0	0	6	88	111	193	0	99	68	plus	plus	106	34GTAG3GA43	1	-	1:0	TTCAT	GGACACTGTGGTTAGGAC	-	193	136
A00554:20:HCTLLDRXX:1:2160:26937:35399	RatNor_3_chr6_IGHV8-18x01_Rattusnorvegicus_BN_Sprague-Dawley_P_V-REGION_725565nn725865_301nt_1_____301_0_301___	94.3089	0	0	0	5	127	193	71	0	99	88	plus	minus	138	43CT3TCCA45TC6GC11CG4GT4	1	-	1:1	GGAC	CCTAGTTTTTC	-	71	176
A00554:20:HCTLLDRXX:1:2160:26937:35399	RatNor_3_chr6_IGHV8-18x01_Rattusnorvegicus_BN_Sprague-Dawley_P_V-REGION_725565nn725865_301nt_1_____301_0_301___	94.3089	0	0	0	12	134	71	193	0	99	88	plus	plus	138	4CA4GC11CG6AG45GTAG3GA43	1	-	1:1	CCTAGTTTTTC	GGAC	-	193	176
A00554:20:HCTLLDRXX:1:2161:20889:2754	RatNor_3_chr6_IGHV7-16x01_Rattusnorvegicus_BN_Sprague-Dawley_P_V-REGION_1306379nn1306684_306nt_1_____306_0_306__rev-compl_	98.1928	0	0	0	6	171	208	43	0	99	151	plus	minus	171	69AG7TC53AC34	1	-	1:0	CCACC	-	-	43	302
A00554:20:HCTLLDRXX:1:2161:20889:2754	RatNor_3_chr6_IGHV7-16x01_Rattusnorvegicus_BN_Sprague-Dawley_P_V-REGION_1306379nn1306684_306nt_1_____306_0_306__rev-compl_	98.1928	0	0	0	1	166	43	208	0	99	151	plus	plus	171	25TA62AG7TC69	1	-	1:0	-	ACACC	-	208	302
A00554:20:HCTLLDRXX:1:2161:18123:12680	RatNor_3_chr6_IGHV8-18x01_Rattusnorvegicus_BN_Sprague-Dawley_P_V-REGION_725565nn725865_301nt_1_____301_0_301___	92.0455	0	0	0	1	87	86	173	0	99	53	plus	plus	87	6CG6-G10AG20CT13GTAG3GA23	1	-	1:0	-	-	-	-	53
A00554:20:HCTLLDRXX:1:2161:15185:21089	RatNor_3_chr6_IGHV8-18x01_Rattusnorvegicus_BN_Sprague-Dawley_P_V-REGION_725565nn725865_301nt_1_____301_0_301___	94.0678	0	0	0	11	128	193	76	0	99	83	plus	minus	130	43CT3TCCA40TA4TC6GC11CG4	1	-	1:0	GGACACTGTG	GC	-	76	166
A00554:20:HCTLLDRXX:1:2161:15185:21089	RatNor_3_chr6_IGHV8-18x01_Rattusnorvegicus_BN_Sprague-Dawley_P_V-REGION_725565nn725865_301nt_1_____301_0_301___	94.0678	0	0	0	3	120	76	193	0	99	83	plus	plus	130	4GC11CG6AG4AT40GTAG3GA43	1	-	1:0	GC	GGACACTGTG	-	193	166
A00554:20:HCTLLDRXX:1:2162:2067:3787	RatNor_3_chr6_IGHV8-18x01_Rattusnorvegicus_BN_Sprague-Dawley_P_V-REGION_725565nn725865_301nt_1_____301_0_301___	92	0	0	0	1	150	44	193	0	99	90	plus	plus	151	21ATCG1AG1GA4CA4GC11CG6AG10AG34GTAG3GA43	1	-	1:0	-	G	-	-	90
A00554:20:HCTLLDRXX:1:2162:26820:5478	RatNor_3_chr6_IGHV8-18x01_Rattusnorvegicus_BN_Sprague-Dawley_P_V-REGION_725565nn725865_301nt_1_____301_0_301___	92.3529	0	0	0	1	170	19	188	0	99	105	plus	plus	170	8CT10ACGAAT11CT12AT4GA4CA5AG10CG52GTAG3GA38	1	-	1:0	-	-	-	-	105
A00554:20:HCTLLDRXX:1:2162:22064:6167	RatNor_3_chr6_IGHV8-18x01_Rattusnorvegicus_BN_Sprague-Dawley_P_V-REGION_725565nn725865_301nt_1_____301_0_301___	94.2623	0	0	0	2	122	192	71	0	99	87	plus	minus	125	21AG20CT3TCCA10CA23-C17GC21	1	-	1:1	T	CCC	-	71	174
A00554:20:HCTLLDRXX:1:2162:22064:6167	RatNor_3_chr6_IGHV8-18x01_Rattusnorvegicus_BN_Sprague-Dawley_P_V-REGION_725565nn725865_301nt_1_____301_0_301___	94.2623	0	0	0	4	124	71	192	0	99	87	plus	plus	125	21CG17-G23GT10GTAG3GA20TC21	1	-	1:1	CCC	T	-	192	174
A00554:20:HCTLLDRXX:1:2162:12255:8124	RatNor_3_chr6_IGHV8-18x01_Rattusnorvegicus_BN_Sprague-Dawley_P_V-REGION_725565nn725865_301nt_1_____301_0_301___	96.7033	0	0	0	1	91	190	100	0	99	76	plus	minus	105	40CT3TCCA45	1	-	1:2	-	TTCAGGTGCCCATG	-	100	146
A00554:20:HCTLLDRXX:1:2162:12255:8124	RatNor_3_chr6_IGHV8-18x01_Rattusnorvegicus_BN_Sprague-Dawley_P_V-REGION_725565nn725865_301nt_1_____301_0_301___	95.5556	0	0	0	15	104	100	189	0	99	70	plus	plus	105	45GTAG3GA32GT6	1	-	1:2	TTCCGGTGCCCATG	A	-	190	146
A00554:20:HCTLLDRXX:1:2163:5565:13949	RatNor_3_chr6_IGHV8-18x01_Rattusnorvegicus_BN_Sprague-Dawley_P_V-REGION_725565nn725865_301nt_1_____301_0_301___	95.4023	0	0	0	1	87	107	193	0	99	67	plus	plus	113	15TA22GTAG3GA43	1	-	1:0	-	GGACACTGTGGTTAGGACAAAACGGC	-	193	134
A00554:20:HCTLLDRXX:1:2163:5565:13949	RatNor_3_chr6_IGHV8-18x01_Rattusnorvegicus_BN_Sprague-Dawley_P_V-REGION_725565nn725865_301nt_1_____301_0_301___	95.4023	0	0	0	27	113	193	107	0	99	67	plus	minus	113	43CT3TCCA22AT15	1	-	1:0	GGACACTGTGGTTAGGACAAAACGGC	-	-	107	134
A00554:20:HCTLLDRXX:1:2163:9534:19852	RatNor_6_chr6_IGHMx01_Rattusnorvegicus_BN_Sprague-Dawley_F_CH1_g_645217nn645530_315nt_1__1_-1___315_0_315__rev-compl_	100	0	0	0	1	144	285	142	0	99	144	plus	minus	144	144	3	-	1:0	-	-	-	142	288
A00554:20:HCTLLDRXX:1:2163:9534:19852	RatNor_6_chr6_IGHMx01_Rattusnorvegicus_BN_Sprague-Dawley_F_CH1_g_645217nn645530_315nt_1__1_-1___315_0_315__rev-compl_	100	0	0	0	1	144	142	285	0	99	144	plus	plus	144	144	3	-	1:0	-	-	-	285	288
A00554:20:HCTLLDRXX:1:2163:9534:19852	AABR03049259_IGHMx01_Rattusnorvegicus_BN_SsNHsdMCW_F_CH1_CH2_CH3_CH4_M1_M2_19785nn20099_19327nn19665_18729nn19046_18290nn18622_16395nn16510_16270nn16275_1428nt_1__1____1428_0_1428___	100	0	0	0	1	144	285	142	0	99	144	plus	minus	144	144	3	-	1:1	-	-	-	142	288
A00554:20:HCTLLDRXX:1:2163:9534:19852	AABR03049259_IGHMx01_Rattusnorvegicus_BN_SsNHsdMCW_F_CH1_CH2_CH3_CH4_M1_M2_19785nn20099_19327nn19665_18729nn19046_18290nn18622_16395nn16510_16270nn16275_1428nt_1__1____1428_0_1428___	100	0	0	0	1	144	142	285	0	99	144	plus	plus	144	144	3	-	1:1	-	-	-	285	288
A00554:20:HCTLLDRXX:1:2163:9534:19852	AABR03049259_IGHMx01_Rattusnorvegicus_BN_SsNHsdMCW_F_CH1_CH2_CH3_CH4_CH-S_19785nn20099_19327nn19665_18729nn19046_18231nn18622_1365nt_1__1____1365_0_1365___	100	0	0	0	1	144	285	142	0	99	144	plus	minus	144	144	3	-	1:2	-	-	-	142	288
A00554:20:HCTLLDRXX:1:2163:9534:19852	AABR03049259_IGHMx01_Rattusnorvegicus_BN_SsNHsdMCW_F_CH1_CH2_CH3_CH4_CH-S_19785nn20099_19327nn19665_18729nn19046_18231nn18622_1365nt_1__1____1365_0_1365___	100	0	0	0	1	144	142	285	0	99	144	plus	plus	144	144	3	-	1:2	-	-	-	285	288
A00554:20:HCTLLDRXX:1:2163:11026:30201	RatNor_3_chr6_IGHV8-18x01_Rattusnorvegicus_BN_Sprague-Dawley_P_V-REGION_725565nn725865_301nt_1_____301_0_301___	94.0171	0	0	0	15	131	193	77	0	99	82	plus	minus	131	20TC22CTAG2TCCA5TC46GC15	1	-	1:0	GGACACTGTTGTTA	-	-	77	164
A00554:20:HCTLLDRXX:1:2163:11026:30201	RatNor_3_chr6_IGHV8-18x01_Rattusnorvegicus_BN_Sprague-Dawley_P_V-REGION_725565nn725865_301nt_1_____301_0_301___	94.0171	0	0	0	1	117	77	193	0	99	82	plus	plus	131	15CG46AG5GTAG2TCGA22AG20	1	-	1:0	-	GGACACTGTTGTTA	-	193	164
A00554:20:HCTLLDRXX:1:2163:7075:36292	RatNor_3_chr6_IGHV8-18x01_Rattusnorvegicus_BN_Sprague-Dawley_P_V-REGION_725565nn725865_301nt_1_____301_0_301___	94.6667	0	0	0	1	150	191	42	0	99	110	plus	minus	175	45TCCA37TG14GC11CG4GT4CT4TA23	1	-	1:0	-	GTCTGGTTTGATGTGGAGGTACCTG	-	42	220
A00554:20:HCTLLDRXX:1:2163:7075:36292	RatNor_3_chr6_IGHV8-18x01_Rattusnorvegicus_BN_Sprague-Dawley_P_V-REGION_725565nn725865_301nt_1_____301_0_301___	94.6667	0	0	0	26	175	42	191	0	99	110	plus	plus	175	23AT4GA4CA4GC11CG14AC37GTAG45	1	-	1:0	GTCTGGTTTGATGTGGAGGTACCTG	-	-	191	220
A00554:20:HCTLLDRXX:1:2163:8169:36839	RatNor_3_chr6_IGHV8-18x01_Rattusnorvegicus_BN_Sprague-Dawley_P_V-REGION_725565nn725865_301nt_1_____301_0_301___	94.6667	0	0	0	1	150	191	42	0	99	110	plus	minus	175	45TCCA37TG14GC11CG4GT4CT4TA23	1	-	1:1	-	GTCTGGTTTGATGTGGAGGTACCGG	-	42	220
A00554:20:HCTLLDRXX:1:2163:8169:36839	RatNor_3_chr6_IGHV8-18x01_Rattusnorvegicus_BN_Sprague-Dawley_P_V-REGION_725565nn725865_301nt_1_____301_0_301___	94.6667	0	0	0	26	175	42	191	0	99	110	plus	plus	175	23AT4GA4CA4GC11CG14AC37GTAG45	1	-	1:1	GTCTGGTTTGATGTGGAGGTACCTG	-	-	191	220
A00554:20:HCTLLDRXX:1:2164:8323:7764	RatNor_3_chr6_IGHV8-18x01_Rattusnorvegicus_BN_Sprague-Dawley_P_V-REGION_725565nn725865_301nt_1_____301_0_301___	94.3089	0	0	0	9	131	71	193	0	99	88	plus	plus	142	4CA4GC11CG6AG45GTAG3GA43	1	-	1:0	CCTAGTTT	GGACACTGTGG	-	-	88
A00554:20:HCTLLDRXX:1:2164:22073:27915	RatNor_3_chr6_IGHV8-18x01_Rattusnorvegicus_BN_Sprague-Dawley_P_V-REGION_725565nn725865_301nt_1_____301_0_301___	92.517	0	0	0	1	147	190	44	0	99	92	plus	minus	147	40CT3TCCA45TC6GC11CG4GT4CT1TC1GCTA21	1	-	1:0	-	-	-	-	92
A00554:20:HCTLLDRXX:1:2164:2908:29888	RatNor_3_chr6_IGHV8-18x01_Rattusnorvegicus_BN_Sprague-Dawley_P_V-REGION_725565nn725865_301nt_1_____301_0_301___	95.5752	0	0	0	4	116	81	193	0	99	88	plus	plus	148	11CG6AG45GTAG3GA43	1	-	1:1	CAG	GGACACTGTGGTTAGGACAAAACGGCAACC	-	-	88
A00554:20:HCTLLDRXX:1:2165:13584:1188	RatNor_3_chr6_IGHV8-18x01_Rattusnorvegicus_BN_Sprague-Dawley_P_V-REGION_725565nn725865_301nt_1_____301_0_301___	92.6174	0	0	0	5	153	193	45	0	99	94	plus	minus	153	43CT3TCCA45TC6GC11CG4GT4CT1TC1GCTA20	1	-	1:0	GGAC	-	-	45	188
A00554:20:HCTLLDRXX:1:2165:13584:1188	RatNor_3_chr6_IGHV8-18x01_Rattusnorvegicus_BN_Sprague-Dawley_P_V-REGION_725565nn725865_301nt_1_____301_0_301___	92.6174	0	0	0	1	149	45	193	0	99	94	plus	plus	153	20ATCG1AG1GA4CA4GC11CG6AG45GTAG3GA43	1	-	1:0	-	GGAC	-	193	188
A00554:20:HCTLLDRXX:1:2165:28510:2300	RatNor_3_chr6_IGHV8-18x01_Rattusnorvegicus_BN_Sprague-Dawley_P_V-REGION_725565nn725865_301nt_1_____301_0_301___	95.6044	0	0	0	3	93	93	183	0	99	71	plus	plus	93	11CT40GTAG3GA33	1	-	1:1	GC	-	-	183	142
A00554:20:HCTLLDRXX:1:2165:28510:2300	RatNor_3_chr6_IGHV8-18x01_Rattusnorvegicus_BN_Sprague-Dawley_P_V-REGION_725565nn725865_301nt_1_____301_0_301___	95.6044	0	0	0	1	91	183	93	0	99	71	plus	minus	93	33CT3TCCA40GA11	1	-	1:1	-	GC	-	93	142
A00554:20:HCTLLDRXX:1:2165:24180:12931	RatNor_3_chr6_IGHV8-18x01_Rattusnorvegicus_BN_Sprague-Dawley_P_V-REGION_725565nn725865_301nt_1_____301_0_301___	92.8177	0	0	0	1	181	5	185	0	99	116	plus	plus	181	9GA12CT10ACGAAT24AT4GA9TC11CG11CT40GTAG3GA35	1	-	1:0	-	-	-	185	227
A00554:20:HCTLLDRXX:1:2165:24180:12931	RatNor_3_chr6_IGHV8-18x01_Rattusnorvegicus_BN_Sprague-Dawley_P_V-REGION_725565nn725865_301nt_1_____301_0_301___	92.2652	0	0	0	1	181	185	5	0	99	111	plus	minus	181	35CT3TCCA40GA11GC11AG9CT4TA8AT15TACTTG10GA12CT9	1	-	1:0	-	-	-	5	227
A00554:20:HCTLLDRXX:1:2165:21974:21887	RatNor_3_chr6_IGHV8-18x01_Rattusnorvegicus_BN_Sprague-Dawley_P_V-REGION_725565nn725865_301nt_1_____301_0_301___	98.0769	0	0	0	9	60	144	93	0	99	47	plus	minus	62	45TC6	1	-	1:0	GAACCGAC	GC	-	93	94
A00554:20:HCTLLDRXX:1:2165:21974:21887	RatNor_3_chr6_IGHV8-18x01_Rattusnorvegicus_BN_Sprague-Dawley_P_V-REGION_725565nn725865_301nt_1_____301_0_301___	98.0769	0	0	0	3	54	93	144	0	99	47	plus	plus	62	6AG45	1	-	1:0	GC	GAACCGAC	-	144	94
A00554:20:HCTLLDRXX:1:2165:22336:36292	RatNor_3_chr6_IGHV8-18x01_Rattusnorvegicus_BN_Sprague-Dawley_P_V-REGION_725565nn725865_301nt_1_____301_0_301___	93.6709	0	0	0	1	79	159	81	0	99	54	plus	minus	82	9CT3TCCA45TC6GC11	1	-	1:0	-	CAG	-	81	108
A00554:20:HCTLLDRXX:1:2165:22336:36292	RatNor_3_chr6_IGHV8-18x01_Rattusnorvegicus_BN_Sprague-Dawley_P_V-REGION_725565nn725865_301nt_1_____301_0_301___	93.6709	0	0	0	4	82	81	159	0	99	54	plus	plus	82	11CG6AG45GTAG3GA9	1	-	1:0	CAG	-	-	159	108
A00554:20:HCTLLDRXX:1:2166:25997:11788	J02574_IGKCx02_Rattusnorvegicus_DA_F_C-REGION_c_443nn762_321nt_1__1____321_0_321___	100	0	0	0	119	251	321	189	0	99	133	plus	minus	251	133	1	-	1:0	TAGACCCAAAGGTCCTGAGGTGCCACCTGC	-	-	164	291
A00554:20:HCTLLDRXX:1:2166:25997:11788	J02574_IGKCx02_Rattusnorvegicus_DA_F_C-REGION_c_443nn762_321nt_1__1____321_0_321___	100	0	0	0	1	158	164	321	0	99	158	plus	plus	250	158	1	-	1:0	-	TAGACCCAAAGGTCCTGAGGTGCCACCTGC	-	321	291
A00554:20:HCTLLDRXX:1:2167:19497:2002	RatNor_3_chr6_IGHV8-18x01_Rattusnorvegicus_BN_Sprague-Dawley_P_V-REGION_725565nn725865_301nt_1_____301_0_301___	95	0	0	0	16	115	144	45	0	99	75	plus	minus	115	24AG27GC16GT4CT4TA20	1	-	1:0	GAATTGACAAATGGG	-	-	45	150
A00554:20:HCTLLDRXX:1:2167:19497:2002	RatNor_3_chr6_IGHV8-18x01_Rattusnorvegicus_BN_Sprague-Dawley_P_V-REGION_725565nn725865_301nt_1_____301_0_301___	95	0	0	0	1	100	45	144	0	99	75	plus	plus	115	20AT4GA4CA16CG27TC24	1	-	1:0	-	GAATTGACAAATGGG	-	144	150
A00554:20:HCTLLDRXX:1:2167:6587:10332	RatNor_3_chr6_IGHV8-18x01_Rattusnorvegicus_BN_Sprague-Dawley_P_V-REGION_725565nn725865_301nt_1_____301_0_301___	93.6364	0	0	0	1	110	190	81	0	99	75	plus	minus	114	8AG31CT3TCCA21GT23TC6GC11	1	-	1:0	-	CAGA	-	81	150
A00554:20:HCTLLDRXX:1:2167:6587:10332	RatNor_3_chr6_IGHV8-18x01_Rattusnorvegicus_BN_Sprague-Dawley_P_V-REGION_725565nn725865_301nt_1_____301_0_301___	93.6364	0	0	0	5	114	81	190	0	99	75	plus	plus	114	11CG6AG45GTAG3GA1AC29TC8	1	-	1:0	CAGA	-	-	190	150
A00554:20:HCTLLDRXX:1:2167:12870:25473	RatNor_3_chr6_IGHV8-18x01_Rattusnorvegicus_BN_Sprague-Dawley_P_V-REGION_725565nn725865_301nt_1_____301_0_301___	94.7368	0	0	0	12	106	193	99	0	99	70	plus	minus	113	43CT3TCCA15GA25AT4	1	-	1:0	GGACACTGTGG	CCCTGTG	-	99	140
A00554:20:HCTLLDRXX:1:2167:12870:25473	RatNor_3_chr6_IGHV8-18x01_Rattusnorvegicus_BN_Sprague-Dawley_P_V-REGION_725565nn725865_301nt_1_____301_0_301___	94.7368	0	0	0	8	102	99	193	0	99	70	plus	plus	113	4TA25CT15GTAG3GA43	1	-	1:0	CCCTGTG	GGACACTGTGG	-	193	140
A00554:20:HCTLLDRXX:1:2168:12138:1438	RatNor_3_chr6_IGHV8-18x01_Rattusnorvegicus_BN_Sprague-Dawley_P_V-REGION_725565nn725865_301nt_1_____301_0_301___	96.5517	0	0	0	1	87	186	100	0	99	72	plus	minus	91	40TCCA13GA31	1	-	1:0	-	TTCC	-	100	144
A00554:20:HCTLLDRXX:1:2168:12138:1438	RatNor_3_chr6_IGHV8-18x01_Rattusnorvegicus_BN_Sprague-Dawley_P_V-REGION_725565nn725865_301nt_1_____301_0_301___	96.5517	0	0	0	5	91	100	186	0	99	72	plus	plus	91	31CT13GTAG40	1	-	1:0	TTCC	-	-	186	144
A00554:20:HCTLLDRXX:1:2168:16242:6574	RatNor_3_chr6_IGHV8-18x01_Rattusnorvegicus_BN_Sprague-Dawley_P_V-REGION_725565nn725865_301nt_1_____301_0_301___	94.9153	0	0	0	26	143	193	76	0	99	88	plus	minus	143	43CT3TCCA45TC6GC11CG4	1	-	1:0	GGACACGGTGGTTAGGACAAAACGG	-	-	76	176
A00554:20:HCTLLDRXX:1:2168:16242:6574	RatNor_3_chr6_IGHV8-18x01_Rattusnorvegicus_BN_Sprague-Dawley_P_V-REGION_725565nn725865_301nt_1_____301_0_301___	94.9153	0	0	0	1	118	76	193	0	99	88	plus	plus	143	4GC11CG6AG45GTAG3GA43	1	-	1:0	-	GGACACGGTGGTTAGGACAAAACGG	-	193	176
A00554:20:HCTLLDRXX:1:2168:13458:11710	RatNor_3_chr6_IGHV7-16x01_Rattusnorvegicus_BN_Sprague-Dawley_P_V-REGION_1306379nn1306684_306nt_1_____306_0_306__rev-compl_	100	0	0	0	1	214	258	45	0	99	214	plus	minus	214	214	1	-	1:0	-	-	-	45	428
A00554:20:HCTLLDRXX:1:2168:13458:11710	RatNor_3_chr6_IGHV7-16x01_Rattusnorvegicus_BN_Sprague-Dawley_P_V-REGION_1306379nn1306684_306nt_1_____306_0_306__rev-compl_	100	0	0	0	1	214	45	258	0	99	214	plus	plus	214	214	1	-	1:0	-	-	-	258	428
A00554:20:HCTLLDRXX:1:2168:28890:21057	RatNor_3_chr6_IGHV8-18x01_Rattusnorvegicus_BN_Sprague-Dawley_P_V-REGION_725565nn725865_301nt_1_____301_0_301___	94.7712	0	0	0	9	161	41	193	0	99	113	plus	plus	184	24AT4GA6CT2TC11CG52GTAG3GA43	1	-	1:0	TCTGGTTG	GGACACTGTGGTTAGGACAAAAC	-	-	113
A00554:20:HCTLLDRXX:1:2168:14733:31454	RatNor_3_chr6_IGHV7-16x01_Rattusnorvegicus_BN_Sprague-Dawley_P_V-REGION_1306379nn1306684_306nt_1_____306_0_306__rev-compl_	97.2973	0	0	0	1	148	221	74	0	99	128	plus	minus	150	9GA2GA69AG7TC57	1	-	1:0	-	CC	-	74	256
A00554:20:HCTLLDRXX:1:2168:14733:31454	RatNor_3_chr6_IGHV7-16x01_Rattusnorvegicus_BN_Sprague-Dawley_P_V-REGION_1306379nn1306684_306nt_1_____306_0_306__rev-compl_	97.2973	0	0	0	3	150	74	221	0	99	128	plus	plus	150	57AG7TC69CT2CT9	1	-	1:0	CC	-	-	221	256
A00554:20:HCTLLDRXX:1:2168:24370:34303	RatNor_3_chr6_IGHV8-18x01_Rattusnorvegicus_BN_Sprague-Dawley_P_V-REGION_725565nn725865_301nt_1_____301_0_301___	92.3077	0	0	0	1	91	93	183	0	99	56	plus	plus	91	6AG10AG20CT13GTAG3GA21CT11	1	-	1:1	-	-	-	183	110
A00554:20:HCTLLDRXX:1:2168:24370:34303	RatNor_3_chr6_IGHV8-18x01_Rattusnorvegicus_BN_Sprague-Dawley_P_V-REGION_725565nn725865_301nt_1_____301_0_301___	92.8571	0	0	0	1	84	183	100	0	99	54	plus	minus	91	11GA21CT3TCCA13GA20TC10	1	-	1:1	-	TTCCCGA	-	93	110
A00554:20:HCTLLDRXX:1:2168:14308:34381	RatNor_3_chr6_IGHV8-18x01_Rattusnorvegicus_BN_Sprague-Dawley_P_V-REGION_725565nn725865_301nt_1_____301_0_301___	93.7824	0	0	0	14	206	1	193	0	99	133	plus	plus	250	13GA12CT10ACGAAT24AT4GA15TC5CG52GTAG3GA43	1	-	1:2	GCTTTGTTCAGGG	GGACACTGTGGTTAGGACAAAACGGCAACC	-	193	266
A00554:20:HCTLLDRXX:1:2168:14308:34381	RatNor_3_chr6_IGHV8-18x01_Rattusnorvegicus_BN_Sprague-Dawley_P_V-REGION_725565nn725865_301nt_1_____301_0_301___	93.7824	0	0	0	53	245	193	1	0	99	133	plus	minus	251	43CT3TCCA52GC5AG15CT4TA24TACTTG10GA12CT13	1	-	1:2	GGACACTGTGGTTAGGACAAAACGGCAACC	GCTTTG	-	1	266
A00554:20:HCTLLDRXX:1:2169:32714:16000	RatNor_6_chr6_IGHG2Bx01_Rattusnorvegicus_BN_Sprague-Dawley_F_CH1_g_499458nn499741_285nt_1__1_-1___285_0_285__rev-compl_	100	0	0	0	1	186	207	22	0	99	186	plus	minus	186	186	3	-	1:0	-	-	-	22	372
A00554:20:HCTLLDRXX:1:2169:32714:16000	RatNor_6_chr6_IGHG2Bx01_Rattusnorvegicus_BN_Sprague-Dawley_F_CH1_g_499458nn499741_285nt_1__1_-1___285_0_285__rev-compl_	100	0	0	0	1	186	22	207	0	99	186	plus	plus	186	186	3	-	1:0	-	-	-	207	372
A00554:20:HCTLLDRXX:1:2169:32714:16000	AABR03048905_IGHG2Bx01_Rattusnorvegicus_BN_SsNHsdMCW_F_CH1_H_CH2_CH3_M1_M2_19302nn19586_18936nn18998_18497nn18826_18083nn18397_16593nn16723_15979nn16059_1206nt_1__1____1206_0_1206___	100	0	0	0	1	186	207	22	0	99	186	plus	minus	186	186	3	-	1:1	-	-	-	22	372
A00554:20:HCTLLDRXX:1:2169:32714:16000	AABR03048905_IGHG2Bx01_Rattusnorvegicus_BN_SsNHsdMCW_F_CH1_H_CH2_CH3_M1_M2_19302nn19586_18936nn18998_18497nn18826_18083nn18397_16593nn16723_15979nn16059_1206nt_1__1____1206_0_1206___	100	0	0	0	1	186	22	207	0	99	186	plus	plus	186	186	3	-	1:1	-	-	-	207	372
A00554:20:HCTLLDRXX:1:2169:32714:16000	AABR03048905_IGHG2Bx01_Rattusnorvegicus_BN_SsNHsdMCW_F_CH1_H_CH2_CH3_CH-S_19302nn19586_18936nn18998_18497nn18826_18078nn18397_999nt_1__1____999_0_999___	100	0	0	0	1	186	207	22	0	99	186	plus	minus	186	186	3	-	1:2	-	-	-	22	372
A00554:20:HCTLLDRXX:1:2169:32714:16000	AABR03048905_IGHG2Bx01_Rattusnorvegicus_BN_SsNHsdMCW_F_CH1_H_CH2_CH3_CH-S_19302nn19586_18936nn18998_18497nn18826_18078nn18397_999nt_1__1____999_0_999___	100	0	0	0	1	186	22	207	0	99	186	plus	plus	186	186	3	-	1:2	-	-	-	207	372
A00554:20:HCTLLDRXX:1:2169:8214:19225	RatNor_3_chr6_IGHV8-18x01_Rattusnorvegicus_BN_Sprague-Dawley_P_V-REGION_725565nn725865_301nt_1_____301_0_301___	92.8058	0	0	0	1	139	139	1	0	99	89	plus	minus	143	27GT19GC3GA17CT4TA24TACTTG10GA12CT13	1	-	1:3	-	GCTT	-	1	178
A00554:20:HCTLLDRXX:1:2169:8214:19225	RatNor_3_chr6_IGHV8-18x01_Rattusnorvegicus_BN_Sprague-Dawley_P_V-REGION_725565nn725865_301nt_1_____301_0_301___	92.8058	0	0	0	5	143	1	139	0	99	89	plus	plus	143	13GA12CT10ACGAAT24AT4GA17CT3CG19CA27	1	-	1:3	GCTT	-	-	139	178
A00554:20:HCTLLDRXX:1:2169:13277:27430	RatNor_3_chr6_IGHV8-18x01_Rattusnorvegicus_BN_Sprague-Dawley_P_V-REGION_725565nn725865_301nt_1_____301_0_301___	93	0	0	0	1	100	165	66	0	99	65	plus	minus	100	15CT3TCCA40GA11GC11AG9CT4	1	-	1:0	-	-	-	66	130
A00554:20:HCTLLDRXX:1:2169:13277:27430	RatNor_3_chr6_IGHV8-18x01_Rattusnorvegicus_BN_Sprague-Dawley_P_V-REGION_725565nn725865_301nt_1_____301_0_301___	93	0	0	0	1	100	66	165	0	99	65	plus	plus	100	4GA9TC11CG11CT40GTAG3GA15	1	-	1:0	-	-	-	165	130
A00554:20:HCTLLDRXX:1:2169:3929:29559	RatNor_3_chr6_IGHV8-18x01_Rattusnorvegicus_BN_Sprague-Dawley_P_V-REGION_725565nn725865_301nt_1_____301_0_301___	92.1569	0	0	0	1	102	71	172	0	99	62	plus	plus	104	9TC11CG15TC4TC26GA4GTAG3GA22	1	-	1:1	-	AC	-	172	124
A00554:20:HCTLLDRXX:1:2169:3929:29559	RatNor_3_chr6_IGHV8-18x01_Rattusnorvegicus_BN_Sprague-Dawley_P_V-REGION_725565nn725865_301nt_1_____301_0_301___	92.1569	0	0	0	3	104	172	71	0	99	62	plus	minus	104	22CT3TCCA4CT26AG4AG15GC11AG9	1	-	1:1	AT	-	-	71	124
A00554:20:HCTLLDRXX:1:2169:12310:35243	RatNor_3_chr6_IGHV8-18x01_Rattusnorvegicus_BN_Sprague-Dawley_P_V-REGION_725565nn725865_301nt_1_____301_0_301___	93.4959	0	0	0	5	127	71	193	0	99	83	plus	plus	133	4CA4GC11CG6AG2CA42GTAG3GA43	1	-	1:0	CCTA	GGACAC	-	193	166
A00554:20:HCTLLDRXX:1:2169:12310:35243	RatNor_3_chr6_IGHV8-18x01_Rattusnorvegicus_BN_Sprague-Dawley_P_V-REGION_725565nn725865_301nt_1_____301_0_301___	93.4959	0	0	0	7	129	193	71	0	99	83	plus	minus	133	43CT3TCCA42GT2TC6GC11CG4GT4	1	-	1:0	GGACAC	CCTA	-	71	166
A00554:20:HCTLLDRXX:1:2170:21206:28761	RatNor_3_chr6_IGHV8-18x01_Rattusnorvegicus_BN_Sprague-Dawley_P_V-REGION_725565nn725865_301nt_1_____301_0_301___	92.381	0	0	0	4	107	74	178	0	99	65	plus	plus	107	18CG42TCGT8GTAG12-G5GA7AG5	1	-	1:0	CTC	-	-	178	130
A00554:20:HCTLLDRXX:1:2170:21206:28761	RatNor_3_chr6_IGHV8-18x01_Rattusnorvegicus_BN_Sprague-Dawley_P_V-REGION_725565nn725865_301nt_1_____301_0_301___	92.381	0	0	0	1	104	178	74	0	99	65	plus	minus	107	5TC7CT5-C12TCCA8CAAG42GC18	1	-	1:0	-	CTC	-	74	130
A00554:20:HCTLLDRXX:1:2170:15564:31046	RatNor_3_chr6_IGHV8-18x01_Rattusnorvegicus_BN_Sprague-Dawley_P_V-REGION_725565nn725865_301nt_1_____301_0_301___	95.5752	0	0	0	14	126	193	81	0	99	88	plus	minus	129	43CT3TCCA45TC6GC11	1	-	1:0	GGACACTGTGGTT	CAG	-	81	166
A00554:20:HCTLLDRXX:1:2170:15564:31046	RatNor_3_chr6_IGHV8-18x01_Rattusnorvegicus_BN_Sprague-Dawley_P_V-REGION_725565nn725865_301nt_1_____301_0_301___	93.8053	0	0	0	4	116	81	193	0	99	78	plus	plus	129	11CG6AG45GTAG3GA19TA16TA6	1	-	1:0	CAG	GGACACTGTGGTT	-	193	166
A00554:20:HCTLLDRXX:1:2171:15185:2049	RatNor_3_chr6_IGHV8-18x01_Rattusnorvegicus_BN_Sprague-Dawley_P_V-REGION_725565nn725865_301nt_1_____301_0_301___	94.6903	0	0	0	19	131	193	81	0	99	83	plus	minus	132	43CT3TCCA40TA4TC6GC11	1	-	1:0	GGACACTGTGGTTAGGAC	C	-	-	83
A00554:20:HCTLLDRXX:1:2171:14823:2487	RatNor_3_chr6_IGHV8-18x01_Rattusnorvegicus_BN_Sprague-Dawley_P_V-REGION_725565nn725865_301nt_1_____301_0_301___	94.6903	0	0	0	19	131	193	81	0	99	83	plus	minus	132	43CT3TCCA40TA4TC6GC11	1	-	1:0	GGACACTGTGGTTAGGAC	C	-	-	83
A00554:20:HCTLLDRXX:1:2171:20121:5087	RatNor_3_chr6_IGHV8-18x01_Rattusnorvegicus_BN_Sprague-Dawley_P_V-REGION_725565nn725865_301nt_1_____301_0_301___	94.7712	0	0	0	9	161	41	193	0	99	113	plus	plus	184	24AT4GA6CT2TC11CG52GTAG3GA43	1	-	1:1	TCTGGTTG	GGACACTGTGGTTAGGACAAAAC	-	193	226
A00554:20:HCTLLDRXX:1:2171:20121:5087	RatNor_3_chr6_IGHV8-18x01_Rattusnorvegicus_BN_Sprague-Dawley_P_V-REGION_725565nn725865_301nt_1_____301_0_301___	94.7712	0	0	0	24	176	193	41	0	99	113	plus	minus	184	43CT3TCCA52GC11AG2GA6CT4TA24	1	-	1:1	GGACACTGTGGTTAGGACAAAAC	TCTGGTTG	-	41	226
A00554:20:HCTLLDRXX:1:2171:7129:5666	RatNor_3_chr6_IGHV8-18x01_Rattusnorvegicus_BN_Sprague-Dawley_P_V-REGION_725565nn725865_301nt_1_____301_0_301___	93.2642	0	0	0	17	209	1	193	0	99	128	plus	plus	250	13GA12CT10ACGAAT24ATCG3GA4CA14TG1CG52GTAG47	1	-	1:2	GCTTTATACAGGGTGG	GGACACTGTGGTTAGGACAAAACGGCAACC	-	193	248
A00554:20:HCTLLDRXX:1:2171:7129:5666	RatNor_3_chr6_IGHV8-18x01_Rattusnorvegicus_BN_Sprague-Dawley_P_V-REGION_725565nn725865_301nt_1_____301_0_301___	92.973	0	0	0	67	251	193	9	0	99	120	plus	minus	251	47TCCA52GC1AC14GT4CT3GCTA24TACTTG10GA12CT5	1	-	1:2	GGACACTGTGGTTAGGACAAAACGGCAACC	-	-	1	248
A00554:20:HCTLLDRXX:1:2171:10239:22514	RatNor_3_chr6_IGHV8-18x01_Rattusnorvegicus_BN_Sprague-Dawley_P_V-REGION_725565nn725865_301nt_1_____301_0_301___	95.5752	0	0	0	5	117	81	193	0	99	88	plus	plus	117	11CG6AG45GTAG3GA43	1	-	1:0	CAGA	-	-	193	176
A00554:20:HCTLLDRXX:1:2171:10239:22514	RatNor_3_chr6_IGHV8-18x01_Rattusnorvegicus_BN_Sprague-Dawley_P_V-REGION_725565nn725865_301nt_1_____301_0_301___	95.5752	0	0	0	1	113	193	81	0	99	88	plus	minus	117	43CT3TCCA45TC6GC11	1	-	1:0	-	CAGA	-	81	176
A00554:20:HCTLLDRXX:1:2172:15176:7200	RatNor_3_chr6_IGHV8-18x01_Rattusnorvegicus_BN_Sprague-Dawley_P_V-REGION_725565nn725865_301nt_1_____301_0_301___	95.3704	0	0	0	31	138	193	86	0	99	83	plus	minus	138	43CT3TCCA45TC6GC6	1	-	1:0	GGACACTGTGGTTAGGACAAAACGGCAACC	-	-	86	166
A00554:20:HCTLLDRXX:1:2172:15176:7200	RatNor_3_chr6_IGHV8-18x01_Rattusnorvegicus_BN_Sprague-Dawley_P_V-REGION_725565nn725865_301nt_1_____301_0_301___	95.3704	0	0	0	1	108	86	193	0	99	83	plus	plus	138	6CG6AG45GTAG3GA43	1	-	1:0	-	GGACACTGTGGTTAGGACAAAACGGCAACC	-	193	166
A00554:20:HCTLLDRXX:1:2172:26259:13213	RatNor_3_chr6_IGHV8-18x01_Rattusnorvegicus_BN_Sprague-Dawley_P_V-REGION_725565nn725865_301nt_1_____301_0_301___	95.5752	0	0	0	6	118	81	193	0	99	88	plus	plus	142	11CG6AG45GTAG3GA43	1	-	1:0	CAGAA	GGACACTGTGGTTAGGACAAAACG	-	193	176
A00554:20:HCTLLDRXX:1:2172:26259:13213	RatNor_3_chr6_IGHV8-18x01_Rattusnorvegicus_BN_Sprague-Dawley_P_V-REGION_725565nn725865_301nt_1_____301_0_301___	95.5752	0	0	0	25	137	193	81	0	99	88	plus	minus	142	43CT3TCCA45TC6GC11	1	-	1:0	GGACACTGTGGTTAGGACAAAACG	CAGAA	-	81	176
A00554:20:HCTLLDRXX:1:2172:14959:13463	RatNor_3_chr6_IGHV8-18x01_Rattusnorvegicus_BN_Sprague-Dawley_P_V-REGION_725565nn725865_301nt_1_____301_0_301___	95.5752	0	0	0	28	140	193	81	0	99	88	plus	minus	143	47TCCA13GA31TC6GC11	1	-	1:1	GGACACTGTGGTTAGGACAAAACGGTT	CAG	-	81	176
A00554:20:HCTLLDRXX:1:2172:14959:13463	RatNor_3_chr6_IGHV8-18x01_Rattusnorvegicus_BN_Sprague-Dawley_P_V-REGION_725565nn725865_301nt_1_____301_0_301___	95.5752	0	0	0	4	116	81	193	0	99	88	plus	plus	143	11CG6AG31CT13GTAG47	1	-	1:1	CAG	GGACACTGTGGTTAGGACAAAACGGTT	-	193	176
A00554:20:HCTLLDRXX:1:2172:20853:27993	RatNor_3_chr6_IGHV8-18x01_Rattusnorvegicus_BN_Sprague-Dawley_P_V-REGION_725565nn725865_301nt_1_____301_0_301___	94.9153	0	0	0	9	126	76	193	0	99	88	plus	plus	147	4GC11CG6AG45GTAG3GA43	1	-	1:0	GTTTCCCT	GGACACTGTGGTTAGGACAAA	-	193	176
A00554:20:HCTLLDRXX:1:2172:20853:27993	RatNor_3_chr6_IGHV8-18x01_Rattusnorvegicus_BN_Sprague-Dawley_P_V-REGION_725565nn725865_301nt_1_____301_0_301___	94.9153	0	0	0	22	139	193	76	0	99	88	plus	minus	147	43CT3TCCA45TC6GC11CG4	1	-	1:0	GGACACTGTGGTTAGGACAAA	GTTTCCCT	-	76	176
A00554:20:HCTLLDRXX:1:2174:1190:20932	RatNor_3_chr6_IGHV8-18x01_Rattusnorvegicus_BN_Sprague-Dawley_P_V-REGION_725565nn725865_301nt_1_____301_0_301___	94.3089	0	0	0	16	138	193	71	0	99	88	plus	minus	142	43CT3TCCA45TC6GC11AG4GT4	1	-	1:0	GGACACTGTGGTTAG	CCTA	-	-	88
A00554:20:HCTLLDRXX:1:2174:16016:21183	RatNor_3_chr6_IGHV8-18x01_Rattusnorvegicus_BN_Sprague-Dawley_P_V-REGION_725565nn725865_301nt_1_____301_0_301___	94.1176	0	0	0	1	119	189	71	0	99	84	plus	minus	139	39CT3TCCA45TC6GC11CG4GT4	1	-	1:1	-	CCTAGTTTTTCTTCTATTAG	-	71	168
A00554:20:HCTLLDRXX:1:2174:16016:21183	RatNor_3_chr6_IGHV8-18x01_Rattusnorvegicus_BN_Sprague-Dawley_P_V-REGION_725565nn725865_301nt_1_____301_0_301___	94.1176	0	0	0	21	139	71	189	0	99	84	plus	plus	139	4CA4GC11CG6AG45GTAG3GA39	1	-	1:1	CCTAGTTTTTCTTCTATTAG	-	-	189	168
A00554:20:HCTLLDRXX:1:2174:10773:15953	RatNor_3_chr6_IGHV8-18x01_Rattusnorvegicus_BN_Sprague-Dawley_P_V-REGION_725565nn725865_301nt_1_____301_0_301___	94.6903	0	0	0	19	131	193	81	0	99	83	plus	minus	134	43CT3ACCA13GA31TC6GC11	1	-	1:0	GGACACTGTGGTTAGGAC	CAG	-	81	166
A00554:20:HCTLLDRXX:1:2174:10773:15953	RatNor_3_chr6_IGHV8-18x01_Rattusnorvegicus_BN_Sprague-Dawley_P_V-REGION_725565nn725865_301nt_1_____301_0_301___	94.6903	0	0	0	4	116	81	193	0	99	83	plus	plus	134	11CG6AG31CT13GTTG3GA43	1	-	1:0	CAG	GGACACTGTGGTTAGGAC	-	193	166
A00554:20:HCTLLDRXX:1:2174:10248:26130	RatNor_3_chr6_IGHV8-18x01_Rattusnorvegicus_BN_Sprague-Dawley_P_V-REGION_725565nn725865_301nt_1_____301_0_301___	100	0	0	0	6	56	144	94	0	99	51	plus	minus	84	51	1	-	1:0	GAATC	GTGTTCAAGATGCTTCCCCACTTTTTCT	-	94	102
A00554:20:HCTLLDRXX:1:2174:10248:26130	RatNor_3_chr6_IGHV8-18x01_Rattusnorvegicus_BN_Sprague-Dawley_P_V-REGION_725565nn725865_301nt_1_____301_0_301___	100	0	0	0	29	79	94	144	0	99	51	plus	plus	84	51	1	-	1:0	GTGTTCAAGATGCTTCCCCACTTTTTCT	GAATC	-	144	102
A00554:20:HCTLLDRXX:1:2174:17752:26224	RatNor_3_chr6_IGHV8-18x01_Rattusnorvegicus_BN_Sprague-Dawley_P_V-REGION_725565nn725865_301nt_1_____301_0_301___	94.4954	0	0	0	1	109	189	81	0	99	79	plus	minus	112	39CTAG2TCCA45TC6GC11	1	-	1:1	-	CAG	-	81	158
A00554:20:HCTLLDRXX:1:2174:17752:26224	RatNor_3_chr6_IGHV8-18x01_Rattusnorvegicus_BN_Sprague-Dawley_P_V-REGION_725565nn725865_301nt_1_____301_0_301___	94.4954	0	0	0	4	112	81	189	0	99	79	plus	plus	112	11CG6AG45GTAG2TCGA39	1	-	1:1	CAG	-	-	189	158
A00554:20:HCTLLDRXX:1:2174:5900:26991	RatNor_3_chr6_IGHV8-18x01_Rattusnorvegicus_BN_Sprague-Dawley_P_V-REGION_725565nn725865_301nt_1_____301_0_301___	95.7447	0	0	0	5	98	100	193	0	99	74	plus	plus	123	8TC36GTAG3GA43	1	-	1:2	TTCC	GGACACTGTGGTTAGGACAAAACGG	-	-	74
A00554:20:HCTLLDRXX:1:2174:25084:33974	RatNor_3_chr6_IGHV8-18x01_Rattusnorvegicus_BN_Sprague-Dawley_P_V-REGION_725565nn725865_301nt_1_____301_0_301___	92.3611	0	0	0	1	144	46	189	0	99	89	plus	plus	144	19ATCG1AG1GA4CA4GC11CG6AG45GTAG3GA39	1	-	1:0	-	-	-	-	89
A00554:20:HCTLLDRXX:1:2175:19687:7592	RatNor_3_chr6_IGHV8-18x01_Rattusnorvegicus_BN_Sprague-Dawley_P_V-REGION_725565nn725865_301nt_1_____301_0_301___	94.9153	0	0	0	7	124	76	193	0	99	88	plus	plus	147	4GC11CG6AG45GTAG3GA43	1	-	1:0	GCTTCC	GGACACTGTGGTTAGGACAAAAC	-	193	176
A00554:20:HCTLLDRXX:1:2175:19687:7592	RatNor_3_chr6_IGHV8-18x01_Rattusnorvegicus_BN_Sprague-Dawley_P_V-REGION_725565nn725865_301nt_1_____301_0_301___	94.9153	0	0	0	24	141	193	76	0	99	88	plus	minus	147	43CT3TCCA45TC6GC11CG4	1	-	1:0	GGACACTGTGGTTAGGACAAAAC	GCTTCC	-	76	176
A00554:20:HCTLLDRXX:1:2175:11885:8985	RatNor_3_chr6_IGHV8-18x01_Rattusnorvegicus_BN_Sprague-Dawley_P_V-REGION_725565nn725865_301nt_1_____301_0_301___	92.9412	0	0	0	2	86	160	76	0	99	55	plus	minus	86	10CT3TCCA45TC6GC11CG4	1	-	1:1	G	-	-	76	110
A00554:20:HCTLLDRXX:1:2175:11885:8985	RatNor_3_chr6_IGHV8-18x01_Rattusnorvegicus_BN_Sprague-Dawley_P_V-REGION_725565nn725865_301nt_1_____301_0_301___	92.9412	0	0	0	1	85	76	160	0	99	55	plus	plus	86	4GC11CG6AG45GTAG3GA10	1	-	1:1	-	G	-	160	110
A00554:20:HCTLLDRXX:1:2176:30879:3709	RatNor_3_chr6_IGHV8-18x01_Rattusnorvegicus_BN_Sprague-Dawley_P_V-REGION_725565nn725865_301nt_1_____301_0_301___	96	0	0	0	19	118	193	94	0	99	80	plus	minus	118	43CT3TCCA45TC5	1	-	1:0	GGACACTGTGGTTAGGAC	-	-	94	160
A00554:20:HCTLLDRXX:1:2176:30879:3709	RatNor_3_chr6_IGHV8-18x01_Rattusnorvegicus_BN_Sprague-Dawley_P_V-REGION_725565nn725865_301nt_1_____301_0_301___	96	0	0	0	1	100	94	193	0	99	80	plus	plus	118	5AG45GTAG3GA43	1	-	1:0	-	GGACACTGTGGTTAGGAC	-	193	160
A00554:20:HCTLLDRXX:1:2176:21341:10645	RatNor_3_chr6_IGHV8-18x01_Rattusnorvegicus_BN_Sprague-Dawley_P_V-REGION_725565nn725865_301nt_1_____301_0_301___	96.6102	0	0	0	16	133	193	76	0	99	98	plus	minus	141	19AG27TCCA64AG4	1	-	1:0	GGACACTGTCAGGAC	CTTTCCCC	-	76	196
A00554:20:HCTLLDRXX:1:2176:21341:10645	RatNor_3_chr6_IGHV8-18x01_Rattusnorvegicus_BN_Sprague-Dawley_P_V-REGION_725565nn725865_301nt_1_____301_0_301___	96.6102	0	0	0	9	126	76	193	0	99	98	plus	plus	141	4GC64GTAG27TC19	1	-	1:0	CTTTCCCC	GGACACTGTCAGGAC	-	193	196
A00554:20:HCTLLDRXX:1:2177:12111:2613	RatNor_3_chr6_IGHV8-18x01_Rattusnorvegicus_BN_Sprague-Dawley_P_V-REGION_725565nn725865_301nt_1_____301_0_301___	96.0396	0	0	0	5	105	93	193	0	99	81	plus	plus	135	6AG45GTAG3GA43	1	-	1:0	GCCC	GGACACTGTGGTTAGGACAAAACGGCAACC	-	193	162
A00554:20:HCTLLDRXX:1:2177:12111:2613	RatNor_3_chr6_IGHV8-18x01_Rattusnorvegicus_BN_Sprague-Dawley_P_V-REGION_725565nn725865_301nt_1_____301_0_301___	96.0396	0	0	0	31	131	193	93	0	99	81	plus	minus	135	43CT3TCCA45TC6	1	-	1:0	GGACACTGTGGTTAGGACAAAACGGCAACC	GCCC	-	93	162
A00554:20:HCTLLDRXX:1:2177:23574:14982	RatNor_3_chr6_IGHV8-18x01_Rattusnorvegicus_BN_Sprague-Dawley_P_V-REGION_725565nn725865_301nt_1_____301_0_301___	93.75	0	0	0	19	146	193	66	0	99	88	plus	minus	146	43CT3TCCA48TC3GC10TC5GT4CT4	1	-	1:0	GGATACTGTGGTTAGGAC	-	-	66	176
A00554:20:HCTLLDRXX:1:2177:23574:14982	RatNor_3_chr6_IGHV8-18x01_Rattusnorvegicus_BN_Sprague-Dawley_P_V-REGION_725565nn725865_301nt_1_____301_0_301___	93.75	0	0	0	1	128	66	193	0	99	88	plus	plus	146	4GA4CA5AG10CG3AG48GTAG3GA43	1	-	1:0	-	GGATACTGTGGTTAGGAC	-	193	176
A00554:20:HCTLLDRXX:1:2177:10682:20024	RatNor_3_chr6_IGHV8-18x01_Rattusnorvegicus_BN_Sprague-Dawley_P_V-REGION_725565nn725865_301nt_1_____301_0_301___	96.1538	0	0	0	4	55	93	144	0	99	42	plus	plus	68	6AG3GA41	1	-	1:0	GCC	GAATGGACAAATG	-	144	84
A00554:20:HCTLLDRXX:1:2177:10682:20024	RatNor_3_chr6_IGHV8-18x01_Rattusnorvegicus_BN_Sprague-Dawley_P_V-REGION_725565nn725865_301nt_1_____301_0_301___	96.1538	0	0	0	14	65	144	93	0	99	42	plus	minus	68	41CT3TC6	1	-	1:0	GAATGGACAAATG	GCC	-	93	84
A00554:20:HCTLLDRXX:1:2177:10411:20744	RatNor_3_chr6_IGHV8-18x01_Rattusnorvegicus_BN_Sprague-Dawley_P_V-REGION_725565nn725865_301nt_1_____301_0_301___	96.1538	0	0	0	4	55	93	144	0	99	42	plus	plus	68	6AG3GA41	1	-	1:1	GCC	GAATGGACACATG	-	144	84
A00554:20:HCTLLDRXX:1:2177:10411:20744	RatNor_3_chr6_IGHV8-18x01_Rattusnorvegicus_BN_Sprague-Dawley_P_V-REGION_725565nn725865_301nt_1_____301_0_301___	96.1538	0	0	0	14	65	144	93	0	99	42	plus	minus	68	41CT3TC6	1	-	1:1	GAATGGACAAATG	GCC	-	93	84
A00554:20:HCTLLDRXX:1:2177:9462:29027	RatNor_3_chr6_IGHV8-18x01_Rattusnorvegicus_BN_Sprague-Dawley_P_V-REGION_725565nn725865_301nt_1_____301_0_301___	93.1579	0	0	0	1	190	190	1	0	99	125	plus	minus	251	40CT3TCCA52GC16GT4CT4TA24TA1TG6TA3GA2AG9CT13	1	-	1:0	-	GCTTTGTACAGGGTGATAAGCATGGATCGA	-	-	125
A00554:20:HCTLLDRXX:1:2178:12726:17174	RatNor_3_chr6_IGHV8-18x01_Rattusnorvegicus_BN_Sprague-Dawley_P_V-REGION_725565nn725865_301nt_1_____301_0_301___	92.0792	0	0	0	1	101	44	144	0	99	61	plus	plus	103	21AT4GA4CA5AG10CGGA10CT17CA22	1	-	1:0	-	GA	-	144	122
A00554:20:HCTLLDRXX:1:2178:12726:17174	RatNor_3_chr6_IGHV8-18x01_Rattusnorvegicus_BN_Sprague-Dawley_P_V-REGION_725565nn725865_301nt_1_____301_0_301___	92.0792	0	0	0	3	103	144	44	0	99	61	plus	minus	103	22GT17GA10CTGC10TC5GT4CT4TA21	1	-	1:0	GA	-	-	44	122
A00554:20:HCTLLDRXX:1:2201:22625:2065	RatNor_3_chr6_IGHV8-18x01_Rattusnorvegicus_BN_Sprague-Dawley_P_V-REGION_725565nn725865_301nt_1_____301_0_301___	94.8454	0	0	0	8	104	193	97	0	99	72	plus	minus	104	43CT3TCCA1AT3TC42	1	-	1:0	GGACACT	-	-	97	139
A00554:20:HCTLLDRXX:1:2201:22625:2065	RatNor_3_chr6_IGHV8-18x01_Rattusnorvegicus_BN_Sprague-Dawley_P_V-REGION_725565nn725865_301nt_1_____301_0_301___	93.8144	0	0	0	1	97	97	193	0	99	67	plus	plus	104	42AG3TA1GTAG3GA9CA33	1	-	1:0	-	GGACACT	-	193	139
A00554:20:HCTLLDRXX:1:2201:28384:21997	RatNor_3_chr6_IGHV8-18x01_Rattusnorvegicus_BN_Sprague-Dawley_P_V-REGION_725565nn725865_301nt_1_____301_0_301___	97.7778	0	0	0	1	90	189	100	0	99	80	plus	minus	99	43TCCA45	1	-	1:0	-	TTTCAGTGC	-	100	155
A00554:20:HCTLLDRXX:1:2201:28384:21997	RatNor_3_chr6_IGHV8-18x01_Rattusnorvegicus_BN_Sprague-Dawley_P_V-REGION_725565nn725865_301nt_1_____301_0_301___	96.6667	0	0	0	10	99	100	189	0	99	75	plus	plus	99	45GTAG29CA13	1	-	1:0	TTTCAGTGC	-	-	189	155
A00554:20:HCTLLDRXX:1:2201:10050:36526	RatNor_3_chr6_IGHV8-18x01_Rattusnorvegicus_BN_Sprague-Dawley_P_V-REGION_725565nn725865_301nt_1_____301_0_301___	94.3396	0	0	0	1	106	188	83	0	99	76	plus	minus	110	38CT3TCCA34TC10TC6GC9	1	-	1:0	-	CCCA	-	83	152
A00554:20:HCTLLDRXX:1:2201:10050:36526	RatNor_3_chr6_IGHV8-18x01_Rattusnorvegicus_BN_Sprague-Dawley_P_V-REGION_725565nn725865_301nt_1_____301_0_301___	94.3396	0	0	0	5	110	83	188	0	99	76	plus	plus	110	9CG6AG10AG34GTAG3GA38	1	-	1:0	CCCA	-	-	188	152
A00554:20:HCTLLDRXX:1:2202:9887:9471	RatNor_3_chr6_IGHV8-18x01_Rattusnorvegicus_BN_Sprague-Dawley_P_V-REGION_725565nn725865_301nt_1_____301_0_301___	94.9153	0	0	0	7	124	76	193	0	99	88	plus	plus	147	4GC11CG6AG45GTAG3GA43	1	-	1:0	GCTTCC	GGACACTGTGGTTAGGACAAAAC	-	193	176
A00554:20:HCTLLDRXX:1:2202:9887:9471	RatNor_3_chr6_IGHV8-18x01_Rattusnorvegicus_BN_Sprague-Dawley_P_V-REGION_725565nn725865_301nt_1_____301_0_301___	94.9153	0	0	0	24	141	193	76	0	99	88	plus	minus	147	43CT3TCCA45TC6GC11CG4	1	-	1:0	GGACACTGTGGTTAGGACAAAAC	GCTTCC	-	76	176
A00554:20:HCTLLDRXX:1:2202:22697:15280	RatNor_3_chr6_IGHV8-18x01_Rattusnorvegicus_BN_Sprague-Dawley_P_V-REGION_725565nn725865_301nt_1_____301_0_301___	95.5752	0	0	0	30	142	193	81	0	99	88	plus	minus	142	43CT3TCCA45TC6GC11	1	-	1:0	GGACACTGTGGTTAGGACAAAACGGCAAC	-	-	-	88
A00554:20:HCTLLDRXX:1:2202:9914:23390	RatNor_3_chr6_IGHV8-18x01_Rattusnorvegicus_BN_Sprague-Dawley_P_V-REGION_725565nn725865_301nt_1_____301_0_301___	92.4658	0	0	0	8	153	190	45	0	99	91	plus	minus	153	40CT3TCCA45TC6GC11CG4GT4CT1TC1GCTA20	1	-	1:0	TTTGGAC	-	-	45	182
A00554:20:HCTLLDRXX:1:2202:9914:23390	RatNor_3_chr6_IGHV8-18x01_Rattusnorvegicus_BN_Sprague-Dawley_P_V-REGION_725565nn725865_301nt_1_____301_0_301___	92.4658	0	0	0	1	146	45	190	0	99	91	plus	plus	153	20ATCG1AG1GA4CA4GC11CG6AG45GTAG3GA40	1	-	1:0	-	AAAGGAC	-	190	182
A00554:20:HCTLLDRXX:1:2202:17363:29246	RatNor_3_chr6_IGHV8-18x01_Rattusnorvegicus_BN_Sprague-Dawley_P_V-REGION_725565nn725865_301nt_1_____301_0_301___	94.1176	0	0	0	1	119	189	71	0	99	84	plus	minus	130	39CT3TCCA45TC6GC11CG4GT4	1	-	1:0	-	CCTAGTTTTTC	-	71	168
A00554:20:HCTLLDRXX:1:2202:17363:29246	RatNor_3_chr6_IGHV8-18x01_Rattusnorvegicus_BN_Sprague-Dawley_P_V-REGION_725565nn725865_301nt_1_____301_0_301___	94.1176	0	0	0	12	130	71	189	0	99	84	plus	plus	130	4CA4GC11CG6AG45GTAG3GA39	1	-	1:0	CCTAGTTTTTC	-	-	189	168
A00554:20:HCTLLDRXX:1:2203:12671:19586	RatNor_3_chr6_IGHV8-18x01_Rattusnorvegicus_BN_Sprague-Dawley_P_V-REGION_725565nn725865_301nt_1_____301_0_301___	93.2642	0	0	0	11	203	193	1	0	99	128	plus	minus	251	43CT3TCCA45TC6GC21CT4TA24TACTTGTG9GA12CT13	1	-	1:0	GGACACTGTG	GGTTTGTACAGGATGATAAGAATGGATCGA	-	-	128
A00554:20:HCTLLDRXX:1:2204:12933:34006	RatNor_3_chr6_IGHV8-18x01_Rattusnorvegicus_BN_Sprague-Dawley_P_V-REGION_725565nn725865_301nt_1_____301_0_301___	95.5752	0	0	0	19	131	193	81	0	99	88	plus	minus	139	14CG28CT3TCCA52GC11	1	-	1:0	GGACACTGTTGTTAGGAC	AAGATTTT	-	81	176
A00554:20:HCTLLDRXX:1:2204:12933:34006	RatNor_3_chr6_IGHV8-18x01_Rattusnorvegicus_BN_Sprague-Dawley_P_V-REGION_725565nn725865_301nt_1_____301_0_301___	95.5752	0	0	0	9	121	81	193	0	99	88	plus	plus	139	11CG52GTAG3GA28GC14	1	-	1:0	AAGATTTT	GGACACTGTTGTTAGGAC	-	193	176
A00554:20:HCTLLDRXX:1:2205:15356:26428	RatNor_3_chr6_IGHV8-18x01_Rattusnorvegicus_BN_Sprague-Dawley_P_V-REGION_725565nn725865_301nt_1_____301_0_301___	94.3089	0	0	0	5	127	193	71	0	99	88	plus	minus	139	43CT3TCCA45TC6GC11CG4GT4	1	-	1:0	GGAC	CCTAGTTTTTCT	-	71	176
A00554:20:HCTLLDRXX:1:2205:15356:26428	RatNor_3_chr6_IGHV8-18x01_Rattusnorvegicus_BN_Sprague-Dawley_P_V-REGION_725565nn725865_301nt_1_____301_0_301___	94.3089	0	0	0	13	135	71	193	0	99	88	plus	plus	139	4CA4GC11CG6AG45GTAG3GA43	1	-	1:0	CCTAGTTTTTCT	GGAC	-	193	176
A00554:20:HCTLLDRXX:1:2206:8404:12759	RatNor_3_chr6_IGHV8-18x01_Rattusnorvegicus_BN_Sprague-Dawley_P_V-REGION_725565nn725865_301nt_1_____301_0_301___	94.6903	0	0	0	3	115	81	193	0	99	83	plus	plus	131	11CG6AG45GTAG3GA11TC31	1	-	1:0	CA	GGACACTGTGGTTAGG	-	193	166
A00554:20:HCTLLDRXX:1:2206:8404:12759	RatNor_3_chr6_IGHV8-18x01_Rattusnorvegicus_BN_Sprague-Dawley_P_V-REGION_725565nn725865_301nt_1_____301_0_301___	94.6903	0	0	0	17	129	193	81	0	99	83	plus	minus	131	31AG11CT3TCCA45TC6GC11	1	-	1:0	GGACACTGTGGTTAGG	CA	-	81	166
A00554:20:HCTLLDRXX:1:2206:16134:13275	RatNor_3_chr6_IGHV8-18x01_Rattusnorvegicus_BN_Sprague-Dawley_P_V-REGION_725565nn725865_301nt_1_____301_0_301___	97.4576	0	0	0	12	129	76	193	0	99	103	plus	plus	152	16CG52GTAG47	1	-	1:1	GCTTTCCCAAT	GGACACTGGGGTTAGGACAAAAT	-	193	196
A00554:20:HCTLLDRXX:1:2206:16134:13275	RatNor_3_chr6_IGHV8-18x01_Rattusnorvegicus_BN_Sprague-Dawley_P_V-REGION_725565nn725865_301nt_1_____301_0_301___	95.7627	0	0	0	24	141	193	76	0	99	93	plus	minus	152	47TCCA21GT6GT23GC16	1	-	1:1	GGACACTGGGGTTAGGACAAAAT	GCTTTCCCAAT	-	76	196
A00554:20:HCTLLDRXX:1:2206:26250:18396	RatNor_3_chr6_IGHV8-18x01_Rattusnorvegicus_BN_Sprague-Dawley_P_V-REGION_725565nn725865_301nt_1_____301_0_301___	93.2642	0	0	0	55	247	1	193	0	99	128	plus	plus	251	13GA12CT10ACGAAT24AT4GA4CA1AT14CG52GTAG3GA43	1	-	1:0	GCTTTGTACAGGGTGATAAGCATGGATCGA	GGAC	-	193	251
A00554:20:HCTLLDRXX:1:2206:26250:18396	RatNor_3_chr6_IGHV8-18x01_Rattusnorvegicus_BN_Sprague-Dawley_P_V-REGION_725565nn725865_301nt_1_____301_0_301___	92.7461	0	0	0	24	216	193	1	0	99	123	plus	minus	250	43AT3TCCA52GC14TA1GT4CT4TA1GT22TACTTG10GA12CT13	1	-	1:0	GGACACTGTGGTTAGGACAAAAC	TCTTTGTACAGGGTGATAAGCATGGATCGA	-	1	251
A00554:20:HCTLLDRXX:1:2207:15854:2769	RatNor_3_chr6_IGHV8-18x01_Rattusnorvegicus_BN_Sprague-Dawley_P_V-REGION_725565nn725865_301nt_1_____301_0_301___	93.7824	0	0	0	27	219	1	193	0	99	133	plus	plus	242	13GA12CT10ACGAGT24AT4GA4CA16CG31GT20GTAG47	1	-	1:0	GCTTTGTACAGGATGATAAGGATGGA	GGACACTGTGGTTAGGACAAAAC	-	193	266
A00554:20:HCTLLDRXX:1:2207:15854:2769	RatNor_3_chr6_IGHV8-18x01_Rattusnorvegicus_BN_Sprague-Dawley_P_V-REGION_725565nn725865_301nt_1_____301_0_301___	93.7824	0	0	0	24	216	193	1	0	99	133	plus	minus	242	47TCCA20CA31GC16GT4CT4TA24CACTTG10GA12CT13	1	-	1:0	GGACACTGTGGTTAGGACAAAAC	GCTTTGTACAGGATGATAAGGATGGA	-	1	266
A00554:20:HCTLLDRXX:1:2207:21603:8375	RatNor_3_chr6_IGHV8-18x01_Rattusnorvegicus_BN_Sprague-Dawley_P_V-REGION_725565nn725865_301nt_1_____301_0_301___	93.5065	0	0	0	1	77	157	81	0	99	52	plus	minus	80	11TCCA13GA31TC6GC11	1	-	1:0	-	CAG	-	81	104
A00554:20:HCTLLDRXX:1:2207:21603:8375	RatNor_3_chr6_IGHV8-18x01_Rattusnorvegicus_BN_Sprague-Dawley_P_V-REGION_725565nn725865_301nt_1_____301_0_301___	93.5065	0	0	0	4	80	81	157	0	99	52	plus	plus	80	11CG6AG31CT13GTAG11	1	-	1:0	CAG	-	-	157	104
A00554:20:HCTLLDRXX:1:2207:21775:8891	RatNor_3_chr6_IGHV8-18x01_Rattusnorvegicus_BN_Sprague-Dawley_P_V-REGION_725565nn725865_301nt_1_____301_0_301___	93.5065	0	0	0	1	77	157	81	0	99	52	plus	minus	80	11TCCA13GA31TC6GC11	1	-	1:1	-	CAG	-	81	104
A00554:20:HCTLLDRXX:1:2207:21775:8891	RatNor_3_chr6_IGHV8-18x01_Rattusnorvegicus_BN_Sprague-Dawley_P_V-REGION_725565nn725865_301nt_1_____301_0_301___	93.5065	0	0	0	4	80	81	157	0	99	52	plus	plus	80	11CG6AG31CT13GTAG11	1	-	1:1	CAG	-	-	157	104
A00554:20:HCTLLDRXX:1:2207:6705:10222	RatNor_3_chr6_IGHV8-18x01_Rattusnorvegicus_BN_Sprague-Dawley_P_V-REGION_725565nn725865_301nt_1_____301_0_301___	94.3089	0	0	0	2	124	193	71	0	99	88	plus	minus	129	43CT3TCCA45TC6GC11CG4GT4	1	-	1:2	G	CCTAG	-	71	176
A00554:20:HCTLLDRXX:1:2207:6705:10222	RatNor_3_chr6_IGHV8-18x01_Rattusnorvegicus_BN_Sprague-Dawley_P_V-REGION_725565nn725865_301nt_1_____301_0_301___	94.3089	0	0	0	6	128	71	193	0	99	88	plus	plus	129	4CA4GC11CG6AG45GTAG3GA43	1	-	1:2	CCTAG	G	-	193	176
A00554:20:HCTLLDRXX:1:2207:18412:21605	RatNor_3_chr6_IGHV8-18x01_Rattusnorvegicus_BN_Sprague-Dawley_P_V-REGION_725565nn725865_301nt_1_____301_0_301___	92.7461	0	0	0	19	211	193	1	0	99	123	plus	minus	213	9TC33CT3TCCA32GT19GC3GA17CT4TA24TACTTG10GA12CT13	1	-	1:0	GGACACTGTTGTTAGGAC	GC	-	1	246
A00554:20:HCTLLDRXX:1:2207:18412:21605	RatNor_3_chr6_IGHV8-18x01_Rattusnorvegicus_BN_Sprague-Dawley_P_V-REGION_725565nn725865_301nt_1_____301_0_301___	92.7461	0	0	0	3	195	1	193	0	99	123	plus	plus	213	13GA12CT10ACGAAT24AT4GA17CT3CG19CA32GTAG3GA33AG9	1	-	1:0	GC	GGACACTGTTGTTAGGAC	-	193	246
A00554:20:HCTLLDRXX:1:2208:17915:3709	RatNor_3_chr6_IGHV8-18x01_Rattusnorvegicus_BN_Sprague-Dawley_P_V-REGION_725565nn725865_301nt_1_____301_0_301___	95.5752	0	0	0	29	141	193	81	0	99	88	plus	minus	141	11AG31CT3TCCA52GC11	1	-	1:0	GCACACTGTGGTTAGGACAAAACGGCAT	-	-	81	176
A00554:20:HCTLLDRXX:1:2208:17915:3709	RatNor_3_chr6_IGHV8-18x01_Rattusnorvegicus_BN_Sprague-Dawley_P_V-REGION_725565nn725865_301nt_1_____301_0_301___	95.5752	0	0	0	1	113	81	193	0	99	88	plus	plus	141	11CG52GTAG3GA31TC11	1	-	1:0	-	GCACACTGTGGTTAGGACAAAACGGCAT	-	193	176
A00554:20:HCTLLDRXX:1:2208:9733:23359	RatNor_3_chr6_IGHV7-16x01_Rattusnorvegicus_BN_Sprague-Dawley_P_V-REGION_1306379nn1306684_306nt_1_____306_0_306__rev-compl_	96.988	0	0	0	6	171	208	43	0	99	141	plus	minus	171	69AG7TC6AC14TG61AC4	1	-	1:0	CCACC	-	-	43	292
A00554:20:HCTLLDRXX:1:2208:9733:23359	RatNor_3_chr6_IGHV7-16x01_Rattusnorvegicus_BN_Sprague-Dawley_P_V-REGION_1306379nn1306684_306nt_1_____306_0_306__rev-compl_	98.1928	0	0	0	1	166	43	208	0	99	151	plus	plus	171	66AC21AG7TC69	1	-	1:0	-	CCACC	-	208	292
A00554:20:HCTLLDRXX:1:2209:23231:20337	RatNor_3_chr6_IGHV8-18x01_Rattusnorvegicus_BN_Sprague-Dawley_P_V-REGION_725565nn725865_301nt_1_____301_0_301___	93.75	0	0	0	6	117	71	182	0	99	77	plus	plus	117	4CA4GC11CG6AG45GTAG3GA32	1	-	1:0	CCTAG	-	-	182	154
A00554:20:HCTLLDRXX:1:2209:23231:20337	RatNor_3_chr6_IGHV8-18x01_Rattusnorvegicus_BN_Sprague-Dawley_P_V-REGION_725565nn725865_301nt_1_____301_0_301___	93.75	0	0	0	1	112	182	71	0	99	77	plus	minus	117	32CT3TCCA45TC6GC11CG4GT4	1	-	1:0	-	CCTAG	-	71	154
A00554:20:HCTLLDRXX:1:2209:9842:29622	RatNor_3_chr6_IGHV8-18x01_Rattusnorvegicus_BN_Sprague-Dawley_P_V-REGION_725565nn725865_301nt_1_____301_0_301___	92.3529	0	0	0	1	170	188	19	0	99	105	plus	minus	170	38CT3TCCA52GC10TC5GT4CT4TA12GA11TACTTG10GA8	1	-	1:0	-	-	-	19	210
A00554:20:HCTLLDRXX:1:2209:9842:29622	RatNor_3_chr6_IGHV8-18x01_Rattusnorvegicus_BN_Sprague-Dawley_P_V-REGION_725565nn725865_301nt_1_____301_0_301___	92.3529	0	0	0	1	170	19	188	0	99	105	plus	plus	170	8CT10ACGAAT11CT12AT4GA4CA5AG10CG52GTAG3GA38	1	-	1:0	-	-	-	188	210
A00554:20:HCTLLDRXX:1:2210:4363:4100	RatNor_3_chr6_IGHV8-18x01_Rattusnorvegicus_BN_Sprague-Dawley_P_V-REGION_725565nn725865_301nt_1_____301_0_301___	94.3089	0	0	0	19	141	193	71	0	99	88	plus	minus	141	43CT3TCCA45TC6GC11CG4GT4	1	-	1:0	GGACACGGTGGTTAGGAC	-	-	71	176
A00554:20:HCTLLDRXX:1:2210:4363:4100	RatNor_3_chr6_IGHV8-18x01_Rattusnorvegicus_BN_Sprague-Dawley_P_V-REGION_725565nn725865_301nt_1_____301_0_301___	94.3089	0	0	0	1	123	71	193	0	99	88	plus	plus	141	4CA4GC11CG6AG45GTAG3GA43	1	-	1:0	-	GGACACGGTGGTTAGGAC	-	193	176
A00554:20:HCTLLDRXX:1:2210:4453:4163	RatNor_3_chr6_IGHV8-18x01_Rattusnorvegicus_BN_Sprague-Dawley_P_V-REGION_725565nn725865_301nt_1_____301_0_301___	94.3089	0	0	0	1	123	71	193	0	99	88	plus	plus	141	4CA4GC11CG6AG45GTAG3GA43	1	-	1:1	-	GGACACGGTGGTTAGGAC	-	-	88
A00554:20:HCTLLDRXX:1:2210:21414:6856	RatNor_3_chr6_IGHV8-18x01_Rattusnorvegicus_BN_Sprague-Dawley_P_V-REGION_725565nn725865_301nt_1_____301_0_301___	95.5752	0	0	0	28	140	193	81	0	99	88	plus	minus	143	47TCCA13GA31TC6GC11	1	-	1:2	GGACACTGTGGTTAGGACAAAACGGCG	CAG	-	81	176
A00554:20:HCTLLDRXX:1:2210:21414:6856	RatNor_3_chr6_IGHV8-18x01_Rattusnorvegicus_BN_Sprague-Dawley_P_V-REGION_725565nn725865_301nt_1_____301_0_301___	95.5752	0	0	0	4	116	81	193	0	99	88	plus	plus	143	11CG6AG31CT13GTAG47	1	-	1:2	CAG	GGACACTGTGGTTAGGACAAAACGGCG	-	193	176
A00554:20:HCTLLDRXX:1:2210:7419:12023	RatNor_3_chr6_IGHV8-18x01_Rattusnorvegicus_BN_Sprague-Dawley_P_V-REGION_725565nn725865_301nt_1_____301_0_301___	92.5287	0	0	0	1	174	174	1	0	99	109	plus	minus	175	24CT3TCCA52GC16GT4CT4TA24TA1TG6TA3GA2AG9CT13	1	-	1:0	-	G	-	1	218
A00554:20:HCTLLDRXX:1:2210:7419:12023	RatNor_3_chr6_IGHV8-18x01_Rattusnorvegicus_BN_Sprague-Dawley_P_V-REGION_725565nn725865_301nt_1_____301_0_301___	92.5287	0	0	0	2	175	1	174	0	99	109	plus	plus	175	13GA9TC2CT3AT6AC1AT24AT4GA4CA16CG52GTAG3GA24	1	-	1:0	G	-	-	174	218
A00554:20:HCTLLDRXX:1:2211:18304:11146	RatNor_3_chr6_IGHV8-18x01_Rattusnorvegicus_BN_Sprague-Dawley_P_V-REGION_725565nn725865_301nt_1_____301_0_301___	95.283	0	0	0	4	109	76	181	0	99	81	plus	plus	109	4GC11CG6AG46AG3GA31	1	-	1:0	GCC	-	-	181	162
A00554:20:HCTLLDRXX:1:2211:18304:11146	RatNor_3_chr6_IGHV8-18x01_Rattusnorvegicus_BN_Sprague-Dawley_P_V-REGION_725565nn725865_301nt_1_____301_0_301___	95.283	0	0	0	1	106	181	76	0	99	81	plus	minus	109	31CT3TC46TC6GC11CG4	1	-	1:0	-	GCC	-	76	162
A00554:20:HCTLLDRXX:1:2211:19750:19069	RatNor_3_chr6_IGHV8-18x01_Rattusnorvegicus_BN_Sprague-Dawley_P_V-REGION_725565nn725865_301nt_1_____301_0_301___	94.0678	0	0	0	11	128	193	76	0	99	83	plus	minus	130	43CT3TCCA40TA4TC6GC11CG4	1	-	1:0	GGACACTGTG	GC	-	76	166
A00554:20:HCTLLDRXX:1:2211:19750:19069	RatNor_3_chr6_IGHV8-18x01_Rattusnorvegicus_BN_Sprague-Dawley_P_V-REGION_725565nn725865_301nt_1_____301_0_301___	94.0678	0	0	0	3	120	76	193	0	99	83	plus	plus	130	4GC11CG6AG4AT40GTAG3GA43	1	-	1:0	GC	GGACACTGTG	-	193	166
A00554:20:HCTLLDRXX:1:2211:15338:28494	RatNor_3_chr6_IGHV8-18x01_Rattusnorvegicus_BN_Sprague-Dawley_P_V-REGION_725565nn725865_301nt_1_____301_0_301___	93.4641	0	0	0	9	161	41	193	0	99	103	plus	plus	167	24AT4GA4CA16CG10GA29AC11GTAG3GA22TG20	1	-	1:0	TCTGGTTT	GGACAC	-	-	103
A00554:20:HCTLLDRXX:1:2211:8693:29763	RatNor_3_chr6_IGHV8-18x01_Rattusnorvegicus_BN_Sprague-Dawley_P_V-REGION_725565nn725865_301nt_1_____301_0_301___	93.75	0	0	0	1	128	66	193	0	99	88	plus	plus	146	4GA4CA5AG10CG3AG48GTAG3GA43	1	-	1:1	-	GGATACTGTGGTTAGGAC	-	-	88
A00554:20:HCTLLDRXX:1:2212:5773:18380	RatNor_3_chr6_IGHV8-18x01_Rattusnorvegicus_BN_Sprague-Dawley_P_V-REGION_725565nn725865_301nt_1_____301_0_301___	93.2886	0	0	0	1	149	189	41	0	99	99	plus	minus	165	43TCCA23AG28GCTC10CG2GA6CTGC3TA24	1	-	1:0	-	TGCGGTTTTATGTGGA	-	41	198
A00554:20:HCTLLDRXX:1:2212:5773:18380	RatNor_3_chr6_IGHV8-18x01_Rattusnorvegicus_BN_Sprague-Dawley_P_V-REGION_725565nn725865_301nt_1_____301_0_301___	93.2886	0	0	0	17	165	41	189	0	99	99	plus	plus	165	24AT3CGGA6CT2GC10AGCG28TC23GTAG43	1	-	1:0	TGCGGTTTTATGTGGA	-	-	189	198
A00554:20:HCTLLDRXX:1:2212:19859:20102	J02574_IGKCx02_Rattusnorvegicus_DA_F_C-REGION_c_443nn762_321nt_1__1____321_0_321___	99.1736	0	0	0	1	242	242	1	0	99	232	plus	minus	251	103AC70TG67	1	-	1:1	-	TTTCACTTC	-	1	410
A00554:20:HCTLLDRXX:1:2212:19859:20102	J02574_IGKCx02_Rattusnorvegicus_DA_F_C-REGION_c_443nn762_321nt_1__1____321_0_321___	96.3303	0	0	0	32	249	1	218	0	99	178	plus	plus	250	6TG5TG44AT34AC19TG19TG16GT56AC11	1	-	1:1	TTTCAATTCCAGCTTGGTGCCTCCACCGAA	T	-	242	410
A00554:20:HCTLLDRXX:1:2212:10366:21010	RatNor_3_chr6_IGHV8-18x01_Rattusnorvegicus_BN_Sprague-Dawley_P_V-REGION_725565nn725865_301nt_1_____301_0_301___	92.7152	0	0	0	11	161	193	43	0	99	96	plus	minus	161	47TCCA13GA31TC6GC11CG4GT4CT1TC1GCTA22	1	-	1:2	GGACACTGTG	-	-	43	192
A00554:20:HCTLLDRXX:1:2212:10366:21010	RatNor_3_chr6_IGHV8-18x01_Rattusnorvegicus_BN_Sprague-Dawley_P_V-REGION_725565nn725865_301nt_1_____301_0_301___	92.7152	0	0	0	1	151	43	193	0	99	96	plus	plus	161	22ATCG1AG1GA4CA4GC11CG6AG31CT13GTAG47	1	-	1:2	-	GGACACTGTG	-	193	192
A00554:20:HCTLLDRXX:1:2212:20039:30655	RatNor_3_chr6_IGHV8-18x01_Rattusnorvegicus_BN_Sprague-Dawley_P_V-REGION_725565nn725865_301nt_1_____301_0_301___	96.0396	0	0	0	5	105	193	93	0	99	81	plus	minus	109	47TCCA13GA31TC6	1	-	1:0	GGAC	GCCC	-	93	162
A00554:20:HCTLLDRXX:1:2212:20039:30655	RatNor_3_chr6_IGHV8-18x01_Rattusnorvegicus_BN_Sprague-Dawley_P_V-REGION_725565nn725865_301nt_1_____301_0_301___	96.0396	0	0	0	5	105	93	193	0	99	81	plus	plus	109	6AG31CT13GTAG47	1	-	1:0	GCCC	GGAC	-	193	162
A00554:20:HCTLLDRXX:1:2212:4707:32941	RatNor_3_chr6_IGHV8-18x01_Rattusnorvegicus_BN_Sprague-Dawley_P_V-REGION_725565nn725865_301nt_1_____301_0_301___	95.9184	0	0	0	27	124	193	96	0	99	78	plus	minus	126	11AG31CT3TCCA49	1	-	1:1	GCACACTGTGGTTAGGACAAGACGGC	CG	-	94	158
A00554:20:HCTLLDRXX:1:2212:4707:32941	RatNor_3_chr6_IGHV8-18x01_Rattusnorvegicus_BN_Sprague-Dawley_P_V-REGION_725565nn725865_301nt_1_____301_0_301___	96	0	0	0	1	100	94	193	0	99	80	plus	plus	126	51GTAG3GA31TC11	1	-	1:1	-	GCACACTGTGGTTAGGACAAGACGGC	-	193	158
A00554:20:HCTLLDRXX:1:2213:21007:17331	RatNor_3_chr6_IGHV8-18x01_Rattusnorvegicus_BN_Sprague-Dawley_P_V-REGION_725565nn725865_301nt_1_____301_0_301___	95.5752	0	0	0	4	116	81	193	0	99	88	plus	plus	142	11CG6AG45GTAG3GA43	1	-	1:0	CAG	GGACACTGTGGTTAGGACAAAACGGC	-	-	88
A00554:20:HCTLLDRXX:1:2213:16224:24987	RatNor_3_chr6_IGHV8-18x01_Rattusnorvegicus_BN_Sprague-Dawley_P_V-REGION_725565nn725865_301nt_1_____301_0_301___	95.5752	0	0	0	24	136	193	81	0	99	88	plus	minus	142	47TCCA13GA31TC6GC11	1	-	1:0	GGACACTGTGGTTAGGACAAAAC	CAGATG	-	81	176
A00554:20:HCTLLDRXX:1:2213:16224:24987	RatNor_3_chr6_IGHV8-18x01_Rattusnorvegicus_BN_Sprague-Dawley_P_V-REGION_725565nn725865_301nt_1_____301_0_301___	95.5752	0	0	0	7	119	81	193	0	99	88	plus	plus	142	11CG6AG31CT13GTAG47	1	-	1:0	CAGATG	GGACACTGTGGTTAGGACAAAAC	-	193	176
A00554:20:HCTLLDRXX:1:2213:19226:34319	RatNor_3_chr6_IGHV8-18x01_Rattusnorvegicus_BN_Sprague-Dawley_P_V-REGION_725565nn725865_301nt_1_____301_0_301___	92.9204	0	0	0	5	117	71	183	0	99	73	plus	plus	117	4CA4GC11CG6AG31CT13GTAG3GA33	1	-	1:0	CCTA	-	-	183	146
A00554:20:HCTLLDRXX:1:2213:19226:34319	RatNor_3_chr6_IGHV8-18x01_Rattusnorvegicus_BN_Sprague-Dawley_P_V-REGION_725565nn725865_301nt_1_____301_0_301___	92.9204	0	0	0	1	113	183	71	0	99	73	plus	minus	117	33CT3TCCA13GA31TC6GC11CG4GT4	1	-	1:0	-	CCTA	-	71	146
A00554:20:HCTLLDRXX:1:2213:7636:36104	RatNor_3_chr6_IGHV8-18x01_Rattusnorvegicus_BN_Sprague-Dawley_P_V-REGION_725565nn725865_301nt_1_____301_0_301___	95.5752	0	0	0	28	140	193	81	0	99	88	plus	minus	143	47TCCA13GA31TC6GC11	1	-	1:0	GGACACTGTGGTTAGGACAAAACGGTT	CAG	-	81	176
A00554:20:HCTLLDRXX:1:2213:7636:36104	RatNor_3_chr6_IGHV8-18x01_Rattusnorvegicus_BN_Sprague-Dawley_P_V-REGION_725565nn725865_301nt_1_____301_0_301___	95.5752	0	0	0	4	116	81	193	0	99	88	plus	plus	143	11CG6AG31CT13GTAG47	1	-	1:0	CAG	GGACACTGTGGTTAGGACAAAACGGTT	-	193	176
A00554:20:HCTLLDRXX:1:2214:3703:4022	RatNor_3_chr6_IGHV8-18x01_Rattusnorvegicus_BN_Sprague-Dawley_P_V-REGION_725565nn725865_301nt_1_____301_0_301___	95.9596	0	0	0	9	107	144	46	0	99	79	plus	minus	109	52GC16GT4CT4TA19	1	-	1:1	GAATCGAC	AT	-	46	158
A00554:20:HCTLLDRXX:1:2214:3703:4022	RatNor_3_chr6_IGHV8-18x01_Rattusnorvegicus_BN_Sprague-Dawley_P_V-REGION_725565nn725865_301nt_1_____301_0_301___	95.9596	0	0	0	3	101	46	144	0	99	79	plus	plus	109	19AT4GA4CA16CG52	1	-	1:1	AT	GAATCGAC	-	144	158
A00554:20:HCTLLDRXX:1:2214:3649:7748	RatNor_3_chr6_IGHV8-18x01_Rattusnorvegicus_BN_Sprague-Dawley_P_V-REGION_725565nn725865_301nt_1_____301_0_301___	94.0171	0	0	0	1	117	77	193	0	99	82	plus	plus	131	15CG46AG5GTAG2TCGA22AG20	1	-	1:0	-	GGACACTGTTGTTA	-	-	82
A00554:20:HCTLLDRXX:1:2214:24903:18662	RatNor_3_chr6_IGHV8-18x01_Rattusnorvegicus_BN_Sprague-Dawley_P_V-REGION_725565nn725865_301nt_1_____301_0_301___	94.3089	0	0	0	6	128	71	193	0	99	88	plus	plus	130	4CA4GC11CG6AG45GTAG3GA43	1	-	1:0	CCTAG	GG	-	193	176
A00554:20:HCTLLDRXX:1:2214:24903:18662	RatNor_3_chr6_IGHV8-18x01_Rattusnorvegicus_BN_Sprague-Dawley_P_V-REGION_725565nn725865_301nt_1_____301_0_301___	94.3089	0	0	0	3	125	193	71	0	99	88	plus	minus	130	43CT3TCCA45TC6GC11CG4GT4	1	-	1:0	GG	CCTAG	-	71	176
A00554:20:HCTLLDRXX:1:2215:14127:1595	RatNor_3_chr6_IGHV8-18x01_Rattusnorvegicus_BN_Sprague-Dawley_P_V-REGION_725565nn725865_301nt_1_____301_0_301___	95.4545	0	0	0	1	88	87	174	0	99	68	plus	plus	88	5CG52GTAG3GA24	1	-	1:0	-	-	-	174	136
A00554:20:HCTLLDRXX:1:2215:14127:1595	RatNor_3_chr6_IGHV8-18x01_Rattusnorvegicus_BN_Sprague-Dawley_P_V-REGION_725565nn725865_301nt_1_____301_0_301___	95.4545	0	0	0	1	88	174	87	0	99	68	plus	minus	88	24CT3TCCA52GC5	1	-	1:0	-	-	-	87	136
A00554:20:HCTLLDRXX:1:2215:13006:16971	RatNor_3_chr6_IGHV8-18x01_Rattusnorvegicus_BN_Sprague-Dawley_P_V-REGION_725565nn725865_301nt_1_____301_0_301___	94.9153	0	0	0	30	147	193	76	0	99	88	plus	minus	147	43CT3TCCA45TC6GC11TG4	1	-	1:0	GGACACTGTGGTTAGGACAAAACGGCAAC	-	-	76	176
A00554:20:HCTLLDRXX:1:2215:13006:16971	RatNor_3_chr6_IGHV8-18x01_Rattusnorvegicus_BN_Sprague-Dawley_P_V-REGION_725565nn725865_301nt_1_____301_0_301___	94.9153	0	0	0	1	118	76	193	0	99	88	plus	plus	147	4AC11CG6AG45GTAG3GA43	1	-	1:0	-	GGACACTGTGGTTAGGACAAAACGGCAAC	-	193	176
A00554:20:HCTLLDRXX:1:2215:5520:18129	RatNor_3_chr6_IGHV8-18x01_Rattusnorvegicus_BN_Sprague-Dawley_P_V-REGION_725565nn725865_301nt_1_____301_0_301___	92.517	0	0	0	1	147	47	193	0	99	92	plus	plus	148	18ATCG1AG1GA4CA4GC11CG6AG45GTAG3GA43	1	-	1:1	-	G	-	-	92
A00554:20:HCTLLDRXX:1:2215:28574:20948	RatNor_3_chr6_IGHV8-18x01_Rattusnorvegicus_BN_Sprague-Dawley_P_V-REGION_725565nn725865_301nt_1_____301_0_301___	94.3089	0	0	0	2	124	193	71	0	99	88	plus	minus	143	43CT3TCCA45TC6GC11CG4GT4	1	-	1:2	G	CCTAGTTTTTCTTCTATTA	-	71	176
A00554:20:HCTLLDRXX:1:2215:28574:20948	RatNor_3_chr6_IGHV8-18x01_Rattusnorvegicus_BN_Sprague-Dawley_P_V-REGION_725565nn725865_301nt_1_____301_0_301___	94.3089	0	0	0	20	142	71	193	0	99	88	plus	plus	143	4CA4GC11CG6AG45GTAG3GA43	1	-	1:2	CCTAGTTTTTCTTCTATTA	G	-	193	176
A00554:20:HCTLLDRXX:1:2215:31485:21042	RatNor_3_chr6_IGHV8-18x01_Rattusnorvegicus_BN_Sprague-Dawley_P_V-REGION_725565nn725865_301nt_1_____301_0_301___	94.4444	0	0	0	12	119	193	86	0	99	78	plus	minus	119	43CT3TCCA25GT19TC6GC6	1	-	1:3	GGACACTGTGG	-	-	86	161
A00554:20:HCTLLDRXX:1:2215:31485:21042	RatNor_3_chr6_IGHV8-18x01_Rattusnorvegicus_BN_Sprague-Dawley_P_V-REGION_725565nn725865_301nt_1_____301_0_301___	95.3704	0	0	0	1	108	86	193	0	99	83	plus	plus	119	6CG6AG45GTAG3GA43	1	-	1:3	-	GGACACTGTGG	-	193	161
A00554:20:HCTLLDRXX:1:2217:19822:1470	AABR03048905_IGHG2Bx01_Rattusnorvegicus_BN_SsNHsdMCW_F_CH1_H_CH2_CH3_M1_M2_19302nn19586_18936nn18998_18497nn18826_18083nn18397_16593nn16723_15979nn16059_1206nt_1__1____1206_0_1206___	100	0	0	0	2	192	329	139	0	99	191	plus	minus	192	191	2	-	1:0	C	-	-	139	382
A00554:20:HCTLLDRXX:1:2217:19822:1470	AABR03048905_IGHG2Bx01_Rattusnorvegicus_BN_SsNHsdMCW_F_CH1_H_CH2_CH3_M1_M2_19302nn19586_18936nn18998_18497nn18826_18083nn18397_16593nn16723_15979nn16059_1206nt_1__1____1206_0_1206___	100	0	0	0	1	191	139	329	0	99	191	plus	plus	192	191	2	-	1:0	-	C	-	329	382
A00554:20:HCTLLDRXX:1:2217:19822:1470	AABR03048905_IGHG2Bx01_Rattusnorvegicus_BN_SsNHsdMCW_F_CH1_H_CH2_CH3_CH-S_19302nn19586_18936nn18998_18497nn18826_18078nn18397_999nt_1__1____999_0_999___	100	0	0	0	2	192	329	139	0	99	191	plus	minus	192	191	2	-	1:1	C	-	-	139	382
A00554:20:HCTLLDRXX:1:2217:19822:1470	AABR03048905_IGHG2Bx01_Rattusnorvegicus_BN_SsNHsdMCW_F_CH1_H_CH2_CH3_CH-S_19302nn19586_18936nn18998_18497nn18826_18078nn18397_999nt_1__1____999_0_999___	100	0	0	0	1	191	139	329	0	99	191	plus	plus	192	191	2	-	1:1	-	C	-	329	382
A00554:20:HCTLLDRXX:1:2217:11939:5666	RatNor_3_chr6_IGHV7-16x01_Rattusnorvegicus_BN_Sprague-Dawley_P_V-REGION_1306379nn1306684_306nt_1_____306_0_306__rev-compl_	99.2537	0	0	0	28	161	306	173	0	99	129	plus	minus	161	98CA35	1	-	1:0	CACAATGTAGACGGTAGTGTCAGCCCA	-	-	173	253
A00554:20:HCTLLDRXX:1:2217:11939:5666	RatNor_3_chr6_IGHV7-16x01_Rattusnorvegicus_BN_Sprague-Dawley_P_V-REGION_1306379nn1306684_306nt_1_____306_0_306__rev-compl_	98.5075	0	0	0	1	134	173	306	0	99	124	plus	plus	161	18AC69AC45	1	-	1:0	-	CACAATGTAGACGTTAGTGTCAGCCCA	-	306	253
A00554:20:HCTLLDRXX:1:2217:15501:9424	RatNor_3_chr6_IGHV8-18x01_Rattusnorvegicus_BN_Sprague-Dawley_P_V-REGION_725565nn725865_301nt_1_____301_0_301___	92.5532	0	0	0	2	95	167	74	0	99	59	plus	minus	95	17CT3TCCA21CT30GCAC10CG6	1	-	1:0	G	-	-	74	118
A00554:20:HCTLLDRXX:1:2217:15501:9424	RatNor_3_chr6_IGHV8-18x01_Rattusnorvegicus_BN_Sprague-Dawley_P_V-REGION_725565nn725865_301nt_1_____301_0_301___	92.5532	0	0	0	1	94	74	167	0	99	59	plus	plus	95	6GC10TGCG30GA21GTAG3GA17	1	-	1:0	-	G	-	167	118
A00554:20:HCTLLDRXX:1:2217:20826:10567	RatNor_3_chr6_IGHV8-18x01_Rattusnorvegicus_BN_Sprague-Dawley_P_V-REGION_725565nn725865_301nt_1_____301_0_301___	95.5752	0	0	0	28	140	193	81	0	99	88	plus	minus	143	43CT3TCCA45TC6GC11	1	-	1:0	GGACACTGTGGTTAGGACAAAACGGCA	CAG	-	81	176
A00554:20:HCTLLDRXX:1:2217:20826:10567	RatNor_3_chr6_IGHV8-18x01_Rattusnorvegicus_BN_Sprague-Dawley_P_V-REGION_725565nn725865_301nt_1_____301_0_301___	95.5752	0	0	0	4	116	81	193	0	99	88	plus	plus	143	11CG6AG45GTAG3GA43	1	-	1:0	CAG	GGACACTGTGGTTAGGACAAAACGGCA	-	193	176
A00554:20:HCTLLDRXX:1:2217:32732:17534	RatNor_3_chr6_IGHV8-18x01_Rattusnorvegicus_BN_Sprague-Dawley_P_V-REGION_725565nn725865_301nt_1_____301_0_301___	97.7778	0	0	0	10	99	100	189	0	99	80	plus	plus	99	45GTAG43	1	-	1:0	TTTCAGTGC	-	-	-	80
A00554:20:HCTLLDRXX:1:2217:10131:17910	RatNor_3_chr6_IGHV8-18x01_Rattusnorvegicus_BN_Sprague-Dawley_P_V-REGION_725565nn725865_301nt_1_____301_0_301___	92.7461	0	0	0	36	228	1	193	0	99	123	plus	plus	251	13GA12CT10ACGAAT24AT4GA4CA16CG21GA30GTAG3GA22AG20	1	-	1:1	GCTTTGTACAGGGTGATAAGCATGGATCGA	GGACACTGTTGTTAGGACAAAAC	-	193	246
A00554:20:HCTLLDRXX:1:2217:10131:17910	RatNor_3_chr6_IGHV8-18x01_Rattusnorvegicus_BN_Sprague-Dawley_P_V-REGION_725565nn725865_301nt_1_____301_0_301___	92.7461	0	0	0	50	242	193	1	0	99	123	plus	minus	251	20TC22CT3TCCA30CT21GC16GT4CT4TA24TACTTG10GA12CT13	1	-	1:1	GGACACTGTTGTTAGGACAAAACGGCAACC	GCTTTGTAC	-	1	246
A00554:20:HCTLLDRXX:1:2217:16993:29857	RatNor_3_chr6_IGHV8-18x01_Rattusnorvegicus_BN_Sprague-Dawley_P_V-REGION_725565nn725865_301nt_1_____301_0_301___	94.9153	0	0	0	2	119	193	76	0	99	88	plus	minus	119	43CT3TCCA45TC6GC11CG4	1	-	1:0	G	-	-	76	176
A00554:20:HCTLLDRXX:1:2217:16993:29857	RatNor_3_chr6_IGHV8-18x01_Rattusnorvegicus_BN_Sprague-Dawley_P_V-REGION_725565nn725865_301nt_1_____301_0_301___	94.9153	0	0	0	1	118	76	193	0	99	88	plus	plus	119	4GC11CG6AG45GTAG3GA43	1	-	1:0	-	G	-	193	176
A00554:20:HCTLLDRXX:1:2218:3387:20823	RatNor_3_chr6_IGHV8-18x01_Rattusnorvegicus_BN_Sprague-Dawley_P_V-REGION_725565nn725865_301nt_1_____301_0_301___	92.6316	0	0	0	15	204	190	1	0	99	120	plus	minus	251	40CT3TCGACT51GC16GT4CT4TA24TACTTG10GA12CT2AC10	1	-	1:0	TAAGGACACTGTGG	GCTTTGTACAGGGTGATAAGCATGGATCGA	-	-	120
A00554:20:HCTLLDRXX:1:2218:1741:27774	RatNor_3_chr6_IGHV8-18x01_Rattusnorvegicus_BN_Sprague-Dawley_P_V-REGION_725565nn725865_301nt_1_____301_0_301___	92.3077	0	0	0	1	117	182	66	0	99	72	plus	minus	117	32CT3TCCA19GC21CT3TC6GC16GT4CT4	1	-	1:0	-	-	-	-	72
A00554:20:HCTLLDRXX:1:2218:2989:31281	RatNor_3_chr6_IGHV8-18x01_Rattusnorvegicus_BN_Sprague-Dawley_P_V-REGION_725565nn725865_301nt_1_____301_0_301___	95.5752	0	0	0	4	116	81	193	0	99	88	plus	plus	142	11CG6AG45GTAG3GA43	1	-	1:0	CAG	GGACACTGTGGTTAGGACAAAACGGC	-	-	88
A00554:20:HCTLLDRXX:1:2219:30264:1454	RatNor_3_chr6_IGHV8-18x01_Rattusnorvegicus_BN_Sprague-Dawley_P_V-REGION_725565nn725865_301nt_1_____301_0_301___	94.6903	0	0	0	19	131	193	81	0	99	83	plus	minus	139	14CG28CT3TCCA42AT9GC11	1	-	1:0	GGACACTGTTGTTAGGAC	AAGATTTT	-	81	171
A00554:20:HCTLLDRXX:1:2219:30264:1454	RatNor_3_chr6_IGHV8-18x01_Rattusnorvegicus_BN_Sprague-Dawley_P_V-REGION_725565nn725865_301nt_1_____301_0_301___	95.5752	0	0	0	9	121	81	193	0	99	88	plus	plus	139	11CG52GTAG3GA28GC14	1	-	1:0	AAGATTTT	GGACACTGTTGTTAGGAC	-	193	171
A00554:20:HCTLLDRXX:1:2219:30743:7795	RatNor_3_chr6_IGHV7-16x01_Rattusnorvegicus_BN_Sprague-Dawley_P_V-REGION_1306379nn1306684_306nt_1_____306_0_306__rev-compl_	97.9592	0	0	0	100	246	305	159	0	99	132	plus	minus	246	43GA49GA2GA50	1	-	1:0	AGGCACAACGTAGACGGTAGTGTGAGCCCA	-	-	159	261
A00554:20:HCTLLDRXX:1:2219:30743:7795	RatNor_3_chr6_IGHV7-16x01_Rattusnorvegicus_BN_Sprague-Dawley_P_V-REGION_1306379nn1306684_306nt_1_____306_0_306__rev-compl_	97.9167	0	0	0	1	144	159	302	0	99	129	plus	plus	246	50CT2CT49CT40	1	-	1:0	-	CAGAGGCACAACGTAGACGGTAGTGTGAGC	-	305	261
A00554:20:HCTLLDRXX:1:2220:24587:14512	RatNor_3_chr6_IGHV8-18x01_Rattusnorvegicus_BN_Sprague-Dawley_P_V-REGION_725565nn725865_301nt_1_____301_0_301___	92.7461	0	0	0	50	242	193	1	0	99	123	plus	minus	251	21CA21CT3TCCA52GC11AG2GA6CT4TA24TACTTG10GA12CT13	1	-	1:0	GGACACTGTGGTTAGGACAAAACGGCAACC	GCTTTGTAC	-	-	123
A00554:20:HCTLLDRXX:1:2221:27389:2957	RatNor_3_chr6_IGHV8-18x01_Rattusnorvegicus_BN_Sprague-Dawley_P_V-REGION_725565nn725865_301nt_1_____301_0_301___	96.2963	0	0	0	12	92	193	113	0	99	66	plus	minus	92	43CT3TCCA32	1	-	1:0	GGACACTGTGG	-	-	113	127
A00554:20:HCTLLDRXX:1:2221:27389:2957	RatNor_3_chr6_IGHV8-18x01_Rattusnorvegicus_BN_Sprague-Dawley_P_V-REGION_725565nn725865_301nt_1_____301_0_301___	95.0617	0	0	0	1	81	113	193	0	99	61	plus	plus	92	32GTAG3GA5GT37	1	-	1:0	-	GGACACTGTGG	-	193	127
A00554:20:HCTLLDRXX:1:2221:1416:22514	RatNor_3_chr6_IGHV8-18x01_Rattusnorvegicus_BN_Sprague-Dawley_P_V-REGION_725565nn725865_301nt_1_____301_0_301___	94.5946	0	0	0	17	164	193	46	0	99	108	plus	minus	164	20TC22CT3TCCA52GC11CG4GT4CT24	1	-	1:0	GGACACTGTGGTTAGG	-	-	46	216
A00554:20:HCTLLDRXX:1:2221:1416:22514	RatNor_3_chr6_IGHV8-18x01_Rattusnorvegicus_BN_Sprague-Dawley_P_V-REGION_725565nn725865_301nt_1_____301_0_301___	94.5946	0	0	0	1	148	46	193	0	99	108	plus	plus	164	24GA4CA4GC11CG52GTAG3GA22AG20	1	-	1:0	-	GGACACTGTGGTTAGG	-	193	216
A00554:20:HCTLLDRXX:1:2221:24189:29825	RatNor_3_chr6_IGHV8-18x01_Rattusnorvegicus_BN_Sprague-Dawley_P_V-REGION_725565nn725865_301nt_1_____301_0_301___	96.0396	0	0	0	4	104	93	193	0	99	81	plus	plus	106	6AG45GTAG3GA43	1	-	1:0	GCC	GG	-	193	157
A00554:20:HCTLLDRXX:1:2221:24189:29825	RatNor_3_chr6_IGHV8-18x01_Rattusnorvegicus_BN_Sprague-Dawley_P_V-REGION_725565nn725865_301nt_1_____301_0_301___	95.0495	0	0	0	3	103	193	93	0	99	76	plus	minus	106	17GT25CT3TCCA45TC6	1	-	1:0	GG	GCC	-	93	157
A00554:20:HCTLLDRXX:1:2222:3956:17769	RatNor_3_chr6_IGHV8-18x01_Rattusnorvegicus_BN_Sprague-Dawley_P_V-REGION_725565nn725865_301nt_1_____301_0_301___	95.5752	0	0	0	30	142	193	81	0	99	88	plus	minus	146	43CT3TCCA45TC6GC11	1	-	1:0	GGACACTGTGGTTAGGACAAAACGACAAG	CAGA	-	81	176
A00554:20:HCTLLDRXX:1:2222:3956:17769	RatNor_3_chr6_IGHV8-18x01_Rattusnorvegicus_BN_Sprague-Dawley_P_V-REGION_725565nn725865_301nt_1_____301_0_301___	95.5752	0	0	0	5	117	81	193	0	99	88	plus	plus	146	11CG6AG45GTAG3GA43	1	-	1:0	CAGA	GGACACTGTGGTTAGGACAAAACGACAAG	-	193	176
A00554:20:HCTLLDRXX:1:2222:30752:18239	RatNor_3_chr6_IGHV8-18x01_Rattusnorvegicus_BN_Sprague-Dawley_P_V-REGION_725565nn725865_301nt_1_____301_0_301___	95	0	0	0	17	116	193	94	0	99	75	plus	minus	116	9TC33CT3TCCA45TC5	1	-	1:1	GGACACTGTGGTTAGG	-	-	94	150
A00554:20:HCTLLDRXX:1:2222:30752:18239	RatNor_3_chr6_IGHV8-18x01_Rattusnorvegicus_BN_Sprague-Dawley_P_V-REGION_725565nn725865_301nt_1_____301_0_301___	95	0	0	0	1	100	94	193	0	99	75	plus	plus	116	5AG45GTAG3GA33AG9	1	-	1:1	-	GGACACTGTGGTTAGG	-	193	150
A00554:20:HCTLLDRXX:1:2222:19199:18897	RatNor_3_chr6_IGHV8-18x01_Rattusnorvegicus_BN_Sprague-Dawley_P_V-REGION_725565nn725865_301nt_1_____301_0_301___	93.4959	0	0	0	7	129	193	71	0	99	83	plus	minus	137	43CT3TCCA34TC10TC6GC11CG4GT4	1	-	1:2	GGACAC	CCTAGTTT	-	71	166
A00554:20:HCTLLDRXX:1:2222:19199:18897	RatNor_3_chr6_IGHV8-18x01_Rattusnorvegicus_BN_Sprague-Dawley_P_V-REGION_725565nn725865_301nt_1_____301_0_301___	93.4959	0	0	0	9	131	71	193	0	99	83	plus	plus	137	4CA4GC11CG6AG10AG34GTAG3GA43	1	-	1:2	CCTAGTTT	GGACAC	-	193	166
A00554:20:HCTLLDRXX:1:2222:10502:33238	RatNor_3_chr6_IGHV8-18x01_Rattusnorvegicus_BN_Sprague-Dawley_P_V-REGION_725565nn725865_301nt_1_____301_0_301___	94.3089	0	0	0	5	127	193	71	0	99	88	plus	minus	139	43CT3TCCA45TC6GC11CG4GT4	1	-	1:0	GGAC	CCTAGTTTTTCT	-	71	176
A00554:20:HCTLLDRXX:1:2222:10502:33238	RatNor_3_chr6_IGHV8-18x01_Rattusnorvegicus_BN_Sprague-Dawley_P_V-REGION_725565nn725865_301nt_1_____301_0_301___	94.3089	0	0	0	13	135	71	193	0	99	88	plus	plus	139	4CA4GC11CG6AG45GTAG3GA43	1	-	1:0	CCTAGTTTTTCT	GGAC	-	193	176
A00554:20:HCTLLDRXX:1:2222:20265:29011	RatNor_3_chr6_IGHV8-18x01_Rattusnorvegicus_BN_Sprague-Dawley_P_V-REGION_725565nn725865_301nt_1_____301_0_301___	92.7461	0	0	0	14	206	1	193	0	99	123	plus	plus	248	13GA12CT10ACGAAT24AT4GA4CA4TC11CG20TC31GTAG20TA26	1	-	1:0	GCTTTGTACAGGG	GGACACTGGTTAGGACAAAACAGCAACCAA	-	-	123
A00554:20:HCTLLDRXX:1:2223:19569:2628	RatNor_6_chr6_IGHG2Bx01_Rattusnorvegicus_BN_Sprague-Dawley_F_CH3-CHS_g_498234nn498553_321nt_1__1____321_0_321__rev-compl_	100	0	0	0	1	183	204	22	0	99	183	plus	minus	183	183	3	-	1:0	-	-	-	22	366
A00554:20:HCTLLDRXX:1:2223:19569:2628	RatNor_6_chr6_IGHG2Bx01_Rattusnorvegicus_BN_Sprague-Dawley_F_CH3-CHS_g_498234nn498553_321nt_1__1____321_0_321__rev-compl_	100	0	0	0	1	183	22	204	0	99	183	plus	plus	183	183	3	-	1:0	-	-	-	204	366
A00554:20:HCTLLDRXX:1:2223:19569:2628	AABR03048905_IGHG2Bx01_Rattusnorvegicus_BN_SsNHsdMCW_F_CH1_H_CH2_CH3_M1_M2_19302nn19586_18936nn18998_18497nn18826_18083nn18397_16593nn16723_15979nn16059_1206nt_1__1____1206_0_1206___	100	0	0	0	1	183	882	700	0	99	183	plus	minus	183	183	3	-	1:1	-	-	-	700	366
A00554:20:HCTLLDRXX:1:2223:19569:2628	AABR03048905_IGHG2Bx01_Rattusnorvegicus_BN_SsNHsdMCW_F_CH1_H_CH2_CH3_M1_M2_19302nn19586_18936nn18998_18497nn18826_18083nn18397_16593nn16723_15979nn16059_1206nt_1__1____1206_0_1206___	100	0	0	0	1	183	700	882	0	99	183	plus	plus	183	183	3	-	1:1	-	-	-	882	366
A00554:20:HCTLLDRXX:1:2223:19569:2628	AABR03048905_IGHG2Bx01_Rattusnorvegicus_BN_SsNHsdMCW_F_CH1_H_CH2_CH3_CH-S_19302nn19586_18936nn18998_18497nn18826_18078nn18397_999nt_1__1____999_0_999___	100	0	0	0	1	183	882	700	0	99	183	plus	minus	183	183	3	-	1:2	-	-	-	700	366
A00554:20:HCTLLDRXX:1:2223:19569:2628	AABR03048905_IGHG2Bx01_Rattusnorvegicus_BN_SsNHsdMCW_F_CH1_H_CH2_CH3_CH-S_19302nn19586_18936nn18998_18497nn18826_18078nn18397_999nt_1__1____999_0_999___	100	0	0	0	1	183	700	882	0	99	183	plus	plus	183	183	3	-	1:2	-	-	-	882	366
A00554:20:HCTLLDRXX:1:2224:31729:2769	RatNor_3_chr6_IGHV8-18x01_Rattusnorvegicus_BN_Sprague-Dawley_P_V-REGION_725565nn725865_301nt_1_____301_0_301___	96.1538	0	0	0	27	104	193	116	0	99	63	plus	minus	104	43CT3TCCA29	1	-	1:0	GGACACTGTGGTTAGGACAAAACGGC	-	-	116	126
A00554:20:HCTLLDRXX:1:2224:31729:2769	RatNor_3_chr6_IGHV8-18x01_Rattusnorvegicus_BN_Sprague-Dawley_P_V-REGION_725565nn725865_301nt_1_____301_0_301___	96.1538	0	0	0	1	78	116	193	0	99	63	plus	plus	104	29GTAG3GA43	1	-	1:0	-	GGACACTGTGGTTAGGACAAAACGGC	-	193	126
A00554:20:HCTLLDRXX:1:2224:5068:9204	RatNor_3_chr6_IGHV8-18x01_Rattusnorvegicus_BN_Sprague-Dawley_P_V-REGION_725565nn725865_301nt_1_____301_0_301___	95.5752	0	0	0	31	143	193	81	0	99	88	plus	minus	146	47TCCA13GA31TC6GC11	1	-	1:0	GGACACTGTGGTTAGGACAAAACGGCAACC	CAG	-	81	176
A00554:20:HCTLLDRXX:1:2224:5068:9204	RatNor_3_chr6_IGHV8-18x01_Rattusnorvegicus_BN_Sprague-Dawley_P_V-REGION_725565nn725865_301nt_1_____301_0_301___	95.5752	0	0	0	4	116	81	193	0	99	88	plus	plus	146	11CG6AG31CT13GTAG47	1	-	1:0	CAG	GGACACTGTGGTTAGGACAAAACGGCAACC	-	193	176
A00554:20:HCTLLDRXX:1:2224:18466:16376	RatNor_3_chr6_IGHV8-18x01_Rattusnorvegicus_BN_Sprague-Dawley_P_V-REGION_725565nn725865_301nt_1_____301_0_301___	97.4576	0	0	0	12	129	76	193	0	99	103	plus	plus	152	16CG52GTAG47	1	-	1:0	GCTTTCCCAAT	GGACACTGGGGTTAGGACAAAAT	-	193	206
A00554:20:HCTLLDRXX:1:2224:18466:16376	RatNor_3_chr6_IGHV8-18x01_Rattusnorvegicus_BN_Sprague-Dawley_P_V-REGION_725565nn725865_301nt_1_____301_0_301___	97.4576	0	0	0	24	141	193	76	0	99	103	plus	minus	152	47TCCA52GC16	1	-	1:0	GGACACTGGGGTTAGGACAAAAT	GCTTTCCCAAT	-	76	206
A00554:20:HCTLLDRXX:1:2224:4526:22388	RatNor_3_chr6_IGHV8-18x01_Rattusnorvegicus_BN_Sprague-Dawley_P_V-REGION_725565nn725865_301nt_1_____301_0_301___	92.9204	0	0	0	6	118	81	193	0	99	73	plus	plus	119	11CG6AG10AG20AT13GTAG3CA35CA7	1	-	1:0	CAGAG	G	-	193	146
A00554:20:HCTLLDRXX:1:2224:4526:22388	RatNor_3_chr6_IGHV8-18x01_Rattusnorvegicus_BN_Sprague-Dawley_P_V-REGION_725565nn725865_301nt_1_____301_0_301___	92.9204	0	0	0	2	114	193	81	0	99	73	plus	minus	119	7GT35GT3TCCA13TA20TC10TC6GC11	1	-	1:0	G	CAGAG	-	81	146
A00554:20:HCTLLDRXX:1:2224:1262:27101	RatNor_3_chr6_IGHV8-18x01_Rattusnorvegicus_BN_Sprague-Dawley_P_V-REGION_725565nn725865_301nt_1_____301_0_301___	92.6316	0	0	0	5	99	193	99	0	99	60	plus	minus	99	7GT35CT3TCCA7GT23CG1AT12	1	-	1:0	GGAC	-	-	99	120
A00554:20:HCTLLDRXX:1:2224:1262:27101	RatNor_3_chr6_IGHV8-18x01_Rattusnorvegicus_BN_Sprague-Dawley_P_V-REGION_725565nn725865_301nt_1_____301_0_301___	92.6316	0	0	0	1	95	99	193	0	99	60	plus	plus	99	12TA1GC23CA7GTAG3GA35CA7	1	-	1:0	-	GGAC	-	193	120
A00554:20:HCTLLDRXX:1:2225:14751:2707	RatNor_3_chr6_IGHV8-18x01_Rattusnorvegicus_BN_Sprague-Dawley_P_V-REGION_725565nn725865_301nt_1_____301_0_301___	94.9153	0	0	0	7	124	76	193	0	99	88	plus	plus	147	4GC11CG6AG45GTAG3GA43	1	-	1:0	GCTTCC	GGACACTGTGGTTAGGACAAAAC	-	193	176
A00554:20:HCTLLDRXX:1:2225:14751:2707	RatNor_3_chr6_IGHV8-18x01_Rattusnorvegicus_BN_Sprague-Dawley_P_V-REGION_725565nn725865_301nt_1_____301_0_301___	94.9153	0	0	0	24	141	193	76	0	99	88	plus	minus	147	43CT3TCCA45TC6GC11CG4	1	-	1:0	GGACACTGTGGTTAGGACAAAAC	GCTTCC	-	76	176
A00554:20:HCTLLDRXX:1:2225:7672:8516	RatNor_3_chr6_IGHV7-16x01_Rattusnorvegicus_BN_Sprague-Dawley_P_V-REGION_1306379nn1306684_306nt_1_____306_0_306__rev-compl_	97.7578	0	0	0	16	238	305	83	0	99	198	plus	minus	238	43GA49GA2GA69AG7TC48	1	-	1:0	AGGCACAACGTAGAC	-	-	83	396
A00554:20:HCTLLDRXX:1:2225:7672:8516	RatNor_3_chr6_IGHV7-16x01_Rattusnorvegicus_BN_Sprague-Dawley_P_V-REGION_1306379nn1306684_306nt_1_____306_0_306__rev-compl_	97.7578	0	0	0	1	223	83	305	0	99	198	plus	plus	238	48AG7TC69CT2CT49CT43	1	-	1:0	-	AGGCACAACGTAGAC	-	305	396
A00554:20:HCTLLDRXX:1:2225:21649:18067	RatNor_3_chr6_IGHV7-16x01_Rattusnorvegicus_BN_Sprague-Dawley_P_V-REGION_1306379nn1306684_306nt_1_____306_0_306__rev-compl_	99.4764	0	0	0	1	191	191	1	0	99	186	plus	minus	207	4TC186	1	-	1:0	-	ACGGTGAATACCTGAT	-	1	372
A00554:20:HCTLLDRXX:1:2225:21649:18067	RatNor_3_chr6_IGHV7-16x01_Rattusnorvegicus_BN_Sprague-Dawley_P_V-REGION_1306379nn1306684_306nt_1_____306_0_306__rev-compl_	99.4764	0	0	0	17	207	1	191	0	99	186	plus	plus	207	186AG4	1	-	1:0	ACGGTGAATACCTGAT	-	-	191	372
A00554:20:HCTLLDRXX:1:2227:11912:10160	RatNor_3_chr6_IGHV8-18x01_Rattusnorvegicus_BN_Sprague-Dawley_P_V-REGION_725565nn725865_301nt_1_____301_0_301___	97	0	0	0	1	100	45	144	0	99	85	plus	plus	138	21AG21GT3CG52	1	-	1:0	-	GGATTGACAAAGGGGATCTGCAGAAGCTAC	-	144	170
A00554:20:HCTLLDRXX:1:2227:11912:10160	RatNor_3_chr6_IGHV8-18x01_Rattusnorvegicus_BN_Sprague-Dawley_P_V-REGION_725565nn725865_301nt_1_____301_0_301___	97	0	0	0	39	138	144	45	0	99	85	plus	minus	138	52GC3CA21TC21	1	-	1:0	GGATTGACAAAGGGGATCTGCAGAAGCTAC	-	-	45	170
A00554:20:HCTLLDRXX:1:2227:18484:14372	RatNor_3_chr6_IGHV8-18x01_Rattusnorvegicus_BN_Sprague-Dawley_P_V-REGION_725565nn725865_301nt_1_____301_0_301___	96.0396	0	0	0	7	107	193	93	0	99	81	plus	minus	116	43CT3TCCA45TC6	1	-	1:1	GGACAC	GACCATGGG	-	93	162
A00554:20:HCTLLDRXX:1:2227:18484:14372	RatNor_3_chr6_IGHV8-18x01_Rattusnorvegicus_BN_Sprague-Dawley_P_V-REGION_725565nn725865_301nt_1_____301_0_301___	96.0396	0	0	0	10	110	93	193	0	99	81	plus	plus	116	6AG45GTAG3GA43	1	-	1:1	GACCATGTG	GGACAC	-	193	162
A00554:20:HCTLLDRXX:1:2227:12753:25833	RatNor_3_chr6_IGHV8-18x01_Rattusnorvegicus_BN_Sprague-Dawley_P_V-REGION_725565nn725865_301nt_1_____301_0_301___	93.3333	0	0	0	1	105	71	175	0	99	70	plus	plus	105	4CA4GC11CG6AG45GTAG3GA25	1	-	1:0	-	-	-	175	140
A00554:20:HCTLLDRXX:1:2227:12753:25833	RatNor_3_chr6_IGHV8-18x01_Rattusnorvegicus_BN_Sprague-Dawley_P_V-REGION_725565nn725865_301nt_1_____301_0_301___	93.3333	0	0	0	1	105	175	71	0	99	70	plus	minus	105	25CT3TCCA45TC6GC11CG4GT4	1	-	1:0	-	-	-	71	140
A00554:20:HCTLLDRXX:1:2227:31331:29951	RatNor_6_chr6_IGHMx01_Rattusnorvegicus_BN_Sprague-Dawley_F_CH1_g_645217nn645530_315nt_1__1_-1___315_0_315__rev-compl_	100	0	0	0	1	144	285	142	0	99	144	plus	minus	144	144	3	-	1:0	-	-	-	142	288
A00554:20:HCTLLDRXX:1:2227:31331:29951	RatNor_6_chr6_IGHMx01_Rattusnorvegicus_BN_Sprague-Dawley_F_CH1_g_645217nn645530_315nt_1__1_-1___315_0_315__rev-compl_	100	0	0	0	1	144	142	285	0	99	144	plus	plus	144	144	3	-	1:0	-	-	-	285	288
A00554:20:HCTLLDRXX:1:2227:31331:29951	AABR03049259_IGHMx01_Rattusnorvegicus_BN_SsNHsdMCW_F_CH1_CH2_CH3_CH4_M1_M2_19785nn20099_19327nn19665_18729nn19046_18290nn18622_16395nn16510_16270nn16275_1428nt_1__1____1428_0_1428___	100	0	0	0	1	144	285	142	0	99	144	plus	minus	144	144	3	-	1:1	-	-	-	142	288
A00554:20:HCTLLDRXX:1:2227:31331:29951	AABR03049259_IGHMx01_Rattusnorvegicus_BN_SsNHsdMCW_F_CH1_CH2_CH3_CH4_M1_M2_19785nn20099_19327nn19665_18729nn19046_18290nn18622_16395nn16510_16270nn16275_1428nt_1__1____1428_0_1428___	100	0	0	0	1	144	142	285	0	99	144	plus	plus	144	144	3	-	1:1	-	-	-	285	288
A00554:20:HCTLLDRXX:1:2227:31331:29951	AABR03049259_IGHMx01_Rattusnorvegicus_BN_SsNHsdMCW_F_CH1_CH2_CH3_CH4_CH-S_19785nn20099_19327nn19665_18729nn19046_18231nn18622_1365nt_1__1____1365_0_1365___	100	0	0	0	1	144	285	142	0	99	144	plus	minus	144	144	3	-	1:2	-	-	-	142	288
A00554:20:HCTLLDRXX:1:2227:31331:29951	AABR03049259_IGHMx01_Rattusnorvegicus_BN_SsNHsdMCW_F_CH1_CH2_CH3_CH4_CH-S_19785nn20099_19327nn19665_18729nn19046_18231nn18622_1365nt_1__1____1365_0_1365___	100	0	0	0	1	144	142	285	0	99	144	plus	plus	144	144	3	-	1:2	-	-	-	285	288
A00554:20:HCTLLDRXX:1:2228:16577:4116	RatNor_3_chr6_IGHV8-18x01_Rattusnorvegicus_BN_Sprague-Dawley_P_V-REGION_725565nn725865_301nt_1_____301_0_301___	93.1217	0	0	0	27	215	193	5	0	99	124	plus	minus	215	47TCCA52GC14TA1GT4CT4TA23GATACTTG10GA12CT9	1	-	1:0	GGACACGGTGGTTAGGACAAAACGGC	-	-	5	248
A00554:20:HCTLLDRXX:1:2228:16577:4116	RatNor_3_chr6_IGHV8-18x01_Rattusnorvegicus_BN_Sprague-Dawley_P_V-REGION_725565nn725865_301nt_1_____301_0_301___	93.1217	0	0	0	1	189	5	193	0	99	124	plus	plus	215	9GA12CT10ACGAATCT23AT4GA4CA1AT14CG52GTAG47	1	-	1:0	-	GGACACGGTGGTTAGGACAAAACGGC	-	193	248
A00554:20:HCTLLDRXX:1:2228:8983:4867	RatNor_3_chr6_IGHV8-18x01_Rattusnorvegicus_BN_Sprague-Dawley_P_V-REGION_725565nn725865_301nt_1_____301_0_301___	94.0594	0	0	0	17	117	193	93	0	99	71	plus	minus	117	9TC9TG23CT3TCCA40CA11	1	-	1:1	GGACACTGTTGTTAGG	-	-	93	142
A00554:20:HCTLLDRXX:1:2228:8983:4867	RatNor_3_chr6_IGHV8-18x01_Rattusnorvegicus_BN_Sprague-Dawley_P_V-REGION_725565nn725865_301nt_1_____301_0_301___	94.0594	0	0	0	1	101	93	193	0	99	71	plus	plus	117	11GT40GTAG3GA23AC9AG9	1	-	1:1	-	GGACACTGTTGTTAGG	-	193	142
A00554:20:HCTLLDRXX:1:2228:3568:36605	RatNor_3_chr6_IGHV8-18x01_Rattusnorvegicus_BN_Sprague-Dawley_P_V-REGION_725565nn725865_301nt_1_____301_0_301___	97.0297	0	0	0	5	105	93	193	0	99	86	plus	plus	111	6AG45GTAG47	1	-	1:0	GCCC	GGACAC	-	193	172
A00554:20:HCTLLDRXX:1:2228:3568:36605	RatNor_3_chr6_IGHV8-18x01_Rattusnorvegicus_BN_Sprague-Dawley_P_V-REGION_725565nn725865_301nt_1_____301_0_301___	97.0297	0	0	0	7	107	193	93	0	99	86	plus	minus	111	47TCCA45TC6	1	-	1:0	GGACAC	GCCC	-	93	172
A00554:20:HCTLLDRXX:1:2229:16251:4147	RatNor_3_chr6_IGHV8-18x01_Rattusnorvegicus_BN_Sprague-Dawley_P_V-REGION_725565nn725865_301nt_1_____301_0_301___	93.2642	0	0	0	27	219	1	193	0	99	128	plus	plus	250	26CT10ACGAAT24AT4GA4CA16CG52GTAG3GA31AC3TA7	1	-	1:0	GCTTTGTACAGGATGATAAGCATGGT	GGACACTGTTCTTAGGACAAAATGACAACC	-	-	128
A00554:20:HCTLLDRXX:1:2229:11957:14152	RatNor_3_chr6_IGHV8-18x01_Rattusnorvegicus_BN_Sprague-Dawley_P_V-REGION_725565nn725865_301nt_1_____301_0_301___	93.1373	0	0	0	4	105	81	182	0	99	67	plus	plus	105	11CG6AG31CT13GTAG3GA4TA27	1	-	1:0	CAG	-	-	182	134
A00554:20:HCTLLDRXX:1:2229:11957:14152	RatNor_3_chr6_IGHV8-18x01_Rattusnorvegicus_BN_Sprague-Dawley_P_V-REGION_725565nn725865_301nt_1_____301_0_301___	93.1373	0	0	0	1	102	182	81	0	99	67	plus	minus	105	27AT4CT3TCCA13GA31TC6GC11	1	-	1:0	-	CAG	-	81	134
A00554:20:HCTLLDRXX:1:2229:26151:16595	RatNor_3_chr6_IGHV8-18x01_Rattusnorvegicus_BN_Sprague-Dawley_P_V-REGION_725565nn725865_301nt_1_____301_0_301___	95.0495	0	0	0	5	105	93	193	0	99	76	plus	plus	110	6AG45GTAG3GAGA42	1	-	1:0	GCCC	GGACA	-	193	152
A00554:20:HCTLLDRXX:1:2229:26151:16595	RatNor_3_chr6_IGHV8-18x01_Rattusnorvegicus_BN_Sprague-Dawley_P_V-REGION_725565nn725865_301nt_1_____301_0_301___	95.0495	0	0	0	6	106	193	93	0	99	76	plus	minus	110	42CTCT3TCCA45TC6	1	-	1:0	GGACA	GCCC	-	93	152
A00554:20:HCTLLDRXX:1:2229:3143:18552	RatNor_3_chr6_IGHV8-18x01_Rattusnorvegicus_BN_Sprague-Dawley_P_V-REGION_725565nn725865_301nt_1_____301_0_301___	94.5946	0	0	0	4	114	81	191	0	99	81	plus	plus	117	11CG6AG13AC31GTAG3GA41	1	-	1:1	CAG	CAG	-	193	164
A00554:20:HCTLLDRXX:1:2229:3143:18552	RatNor_3_chr6_IGHV8-18x01_Rattusnorvegicus_BN_Sprague-Dawley_P_V-REGION_725565nn725865_301nt_1_____301_0_301___	94.6903	0	0	0	2	114	193	81	0	99	83	plus	minus	117	43CT3TCCA31TG13TC6GC11	1	-	1:1	G	CAG	-	81	164
A00554:20:HCTLLDRXX:1:2230:10637:6856	RatNor_3_chr6_IGHV8-18x01_Rattusnorvegicus_BN_Sprague-Dawley_P_V-REGION_725565nn725865_301nt_1_____301_0_301___	93.2692	0	0	0	1	104	174	71	0	99	69	plus	minus	116	24CT3TCCA45TC6GC11CG4GT4	1	-	1:0	-	CCTAGTTTTTCT	-	71	138
A00554:20:HCTLLDRXX:1:2230:10637:6856	RatNor_3_chr6_IGHV8-18x01_Rattusnorvegicus_BN_Sprague-Dawley_P_V-REGION_725565nn725865_301nt_1_____301_0_301___	93.2692	0	0	0	13	116	71	174	0	99	69	plus	plus	116	4CA4GC11CG6AG45GTAG3GA24	1	-	1:0	CCTAGTTTTTCT	-	-	174	138
A00554:20:HCTLLDRXX:1:2230:28085:31939	RatNor_3_chr6_IGHV8-18x01_Rattusnorvegicus_BN_Sprague-Dawley_P_V-REGION_725565nn725865_301nt_1_____301_0_301___	94.6903	0	0	0	19	131	193	81	0	99	83	plus	minus	134	43CT3TCCA43CT1TC6GC11	1	-	1:0	GGACACGGTGGTTAGGAC	CAG	-	81	166
A00554:20:HCTLLDRXX:1:2230:28085:31939	RatNor_3_chr6_IGHV8-18x01_Rattusnorvegicus_BN_Sprague-Dawley_P_V-REGION_725565nn725865_301nt_1_____301_0_301___	94.6903	0	0	0	4	116	81	193	0	99	83	plus	plus	134	11CG6AG1GA43GTAG3GA43	1	-	1:0	CAG	GGACACGGTGGTTAGGAC	-	193	166
A00554:20:HCTLLDRXX:1:2230:26142:34835	RatNor_3_chr6_IGHV8-18x01_Rattusnorvegicus_BN_Sprague-Dawley_P_V-REGION_725565nn725865_301nt_1_____301_0_301___	94.9153	0	0	0	7	124	193	76	0	99	88	plus	minus	124	43CT3TCCA45TC6GC11CG4	1	-	1:1	GGACAC	-	-	76	176
A00554:20:HCTLLDRXX:1:2230:26142:34835	RatNor_3_chr6_IGHV8-18x01_Rattusnorvegicus_BN_Sprague-Dawley_P_V-REGION_725565nn725865_301nt_1_____301_0_301___	94.9153	0	0	0	1	118	76	193	0	99	88	plus	plus	124	4GC11CG6AG45GTAG3GA43	1	-	1:1	-	GGACAC	-	193	176
A00554:20:HCTLLDRXX:1:2231:5412:12023	RatNor_3_chr6_IGHV8-18x01_Rattusnorvegicus_BN_Sprague-Dawley_P_V-REGION_725565nn725865_301nt_1_____301_0_301___	92.1053	0	0	0	1	114	190	77	0	99	69	plus	minus	116	17AC12AT9CT3TCCA11TG29CT8CG1GC15	1	-	1:0	-	GG	-	76	149
A00554:20:HCTLLDRXX:1:2231:5412:12023	RatNor_3_chr6_IGHV8-18x01_Rattusnorvegicus_BN_Sprague-Dawley_P_V-REGION_725565nn725865_301nt_1_____301_0_301___	93.913	0	0	0	2	116	76	190	0	99	80	plus	plus	116	16CG10GA29AC11GTAG3GA22TG17	1	-	1:0	G	-	-	190	149
A00554:20:HCTLLDRXX:1:2231:6614:25034	RatNor_3_chr6_IGHV8-18x01_Rattusnorvegicus_BN_Sprague-Dawley_P_V-REGION_725565nn725865_301nt_1_____301_0_301___	94.9153	0	0	0	9	126	76	193	0	99	88	plus	plus	147	4GC11CG6AG45GTAG3GA43	1	-	1:0	GTTTCCCT	GGACACTGTGGTTAGGACAAA	-	193	176
A00554:20:HCTLLDRXX:1:2231:6614:25034	RatNor_3_chr6_IGHV8-18x01_Rattusnorvegicus_BN_Sprague-Dawley_P_V-REGION_725565nn725865_301nt_1_____301_0_301___	94.9153	0	0	0	22	139	193	76	0	99	88	plus	minus	147	43CT3TCCA45TC6GC11CG4	1	-	1:0	GGACACTGTGGTTAGGACAAA	GTTTCCCT	-	76	176
A00554:20:HCTLLDRXX:1:2231:20582:33536	RatNor_3_chr6_IGHV8-18x01_Rattusnorvegicus_BN_Sprague-Dawley_P_V-REGION_725565nn725865_301nt_1_____301_0_301___	95.6044	0	0	0	5	95	93	183	0	99	71	plus	plus	95	6AG45GTAG3GA33	1	-	1:0	GCCC	-	-	183	137
A00554:20:HCTLLDRXX:1:2231:20582:33536	RatNor_3_chr6_IGHV8-18x01_Rattusnorvegicus_BN_Sprague-Dawley_P_V-REGION_725565nn725865_301nt_1_____301_0_301___	94.5055	0	0	0	1	91	183	93	0	99	66	plus	minus	95	33CT3TCCA9TG35TC6	1	-	1:0	-	GCCC	-	93	137
A00554:20:HCTLLDRXX:1:2232:12979:11600	RatNor_3_chr6_IGHV8-18x01_Rattusnorvegicus_BN_Sprague-Dawley_P_V-REGION_725565nn725865_301nt_1_____301_0_301___	94.1176	0	0	0	7	159	193	41	0	99	108	plus	minus	165	11AG31CT3TCCA52GC16GT4CTAC3CA24	1	-	1:0	GCACAC	TCTAGT	-	41	216
A00554:20:HCTLLDRXX:1:2232:12979:11600	RatNor_3_chr6_IGHV8-18x01_Rattusnorvegicus_BN_Sprague-Dawley_P_V-REGION_725565nn725865_301nt_1_____301_0_301___	94.1176	0	0	0	7	159	41	193	0	99	108	plus	plus	165	24GT3TGGA4CA16CG52GTAG3GA31TC11	1	-	1:0	TCTAGT	GCACAC	-	193	216
A00554:20:HCTLLDRXX:1:2232:10357:36589	RatNor_3_chr6_IGHV8-18x01_Rattusnorvegicus_BN_Sprague-Dawley_P_V-REGION_725565nn725865_301nt_1_____301_0_301___	94.9153	0	0	0	9	126	76	193	0	99	88	plus	plus	148	4TC11CG28TC23GTAG3GA43	1	-	1:0	GCTCCCCC	GGACACTGTGGTTAGGACAAAA	-	193	176
A00554:20:HCTLLDRXX:1:2232:10357:36589	RatNor_3_chr6_IGHV8-18x01_Rattusnorvegicus_BN_Sprague-Dawley_P_V-REGION_725565nn725865_301nt_1_____301_0_301___	94.9153	0	0	0	23	140	193	76	0	99	88	plus	minus	148	43CT3TCCA23AG28GC11AG4	1	-	1:0	GGACACTGTGGTTAGGACAAAA	GCTCCCCC	-	76	176
A00554:20:HCTLLDRXX:1:2233:7437:33567	RatNor_3_chr6_IGHV8-18x01_Rattusnorvegicus_BN_Sprague-Dawley_P_V-REGION_725565nn725865_301nt_1_____301_0_301___	95.0495	0	0	0	5	105	93	193	0	99	76	plus	plus	116	6AG45GTAG3GA15GT27	1	-	1:0	GCCC	GGACACTGTGG	-	-	76
A00554:20:HCTLLDRXX:1:2234:4264:22404	RatNor_3_chr6_IGHV8-18x01_Rattusnorvegicus_BN_Sprague-Dawley_P_V-REGION_725565nn725865_301nt_1_____301_0_301___	94.4444	0	0	0	2	73	142	71	0	99	52	plus	minus	83	43TC6GC11CG4GT4	1	-	1:0	G	CCTAGTTTTT	-	-	52
A00554:20:HCTLLDRXX:1:2234:15157:23077	RatNor_3_chr6_IGHV8-18x01_Rattusnorvegicus_BN_Sprague-Dawley_P_V-REGION_725565nn725865_301nt_1_____301_0_301___	93.8053	0	0	0	2	114	81	193	0	99	78	plus	plus	120	11CG6AG31CT5GA7GTAG3GA43	1	-	1:1	C	GGACAC	-	-	78
A00554:20:HCTLLDRXX:1:2234:15881:36229	AABR03049259_IGHMx01_Rattusnorvegicus_BN_SsNHsdMCW_F_CH1_CH2_CH3_CH4_M1_M2_19785nn20099_19327nn19665_18729nn19046_18290nn18622_16395nn16510_16270nn16275_1428nt_1__1____1428_0_1428___	100	0	0	0	1	181	336	156	0	99	181	plus	minus	181	181	2	-	1:0	-	-	-	156	362
A00554:20:HCTLLDRXX:1:2234:15881:36229	AABR03049259_IGHMx01_Rattusnorvegicus_BN_SsNHsdMCW_F_CH1_CH2_CH3_CH4_M1_M2_19785nn20099_19327nn19665_18729nn19046_18290nn18622_16395nn16510_16270nn16275_1428nt_1__1____1428_0_1428___	100	0	0	0	1	181	156	336	0	99	181	plus	plus	181	181	2	-	1:0	-	-	-	336	362
A00554:20:HCTLLDRXX:1:2234:15881:36229	AABR03049259_IGHMx01_Rattusnorvegicus_BN_SsNHsdMCW_F_CH1_CH2_CH3_CH4_CH-S_19785nn20099_19327nn19665_18729nn19046_18231nn18622_1365nt_1__1____1365_0_1365___	100	0	0	0	1	181	336	156	0	99	181	plus	minus	181	181	2	-	1:1	-	-	-	156	362
A00554:20:HCTLLDRXX:1:2234:15881:36229	AABR03049259_IGHMx01_Rattusnorvegicus_BN_SsNHsdMCW_F_CH1_CH2_CH3_CH4_CH-S_19785nn20099_19327nn19665_18729nn19046_18231nn18622_1365nt_1__1____1365_0_1365___	100	0	0	0	1	181	156	336	0	99	181	plus	plus	181	181	2	-	1:1	-	-	-	336	362
A00554:20:HCTLLDRXX:1:2235:8721:8015	RatNor_3_chr6_IGHV8-18x01_Rattusnorvegicus_BN_Sprague-Dawley_P_V-REGION_725565nn725865_301nt_1_____301_0_301___	94.9153	0	0	0	8	125	76	193	0	99	88	plus	plus	143	4GC11CG6AG45GTAG3GA43	1	-	1:0	GCCTCCC	GGACACTGTGGTTAGGAC	-	193	176
A00554:20:HCTLLDRXX:1:2235:8721:8015	RatNor_3_chr6_IGHV8-18x01_Rattusnorvegicus_BN_Sprague-Dawley_P_V-REGION_725565nn725865_301nt_1_____301_0_301___	94.9153	0	0	0	19	136	193	76	0	99	88	plus	minus	143	43CT3TCCA45TC6GC11CG4	1	-	1:0	GGACACTGTGGTTAGGAC	GCCTCCC	-	76	176
A00554:20:HCTLLDRXX:1:2235:15176:11647	RatNor_3_chr6_IGHV8-18x01_Rattusnorvegicus_BN_Sprague-Dawley_P_V-REGION_725565nn725865_301nt_1_____301_0_301___	92.6316	0	0	0	15	204	190	1	0	99	120	plus	minus	251	40CT3TCGACT51GC16GT4CT4TA24TACTTG10GA12CT2AC10	1	-	1:0	TAAGGACACTGTGG	GCTTTGTACAGGGTGATAAGCATGGATCGA	-	-	120
A00554:20:HCTLLDRXX:1:2235:31964:13855	RatNor_3_chr6_IGHV8-18x01_Rattusnorvegicus_BN_Sprague-Dawley_P_V-REGION_725565nn725865_301nt_1_____301_0_301___	92.5	0	0	0	7	126	41	160	0	99	75	plus	plus	126	24AT4GA4CA16CG6AG3GA41GTAG3GA10	1	-	1:0	TCTGGT	-	-	160	150
A00554:20:HCTLLDRXX:1:2235:31964:13855	RatNor_3_chr6_IGHV8-18x01_Rattusnorvegicus_BN_Sprague-Dawley_P_V-REGION_725565nn725865_301nt_1_____301_0_301___	92.5	0	0	0	1	120	160	41	0	99	75	plus	minus	126	10CT3TCCA41CT3TC6GC16GT4CT4TA24	1	-	1:0	-	TCTGGT	-	41	150
A00554:20:HCTLLDRXX:1:2235:14299:21057	RatNor_3_chr6_IGHV8-18x01_Rattusnorvegicus_BN_Sprague-Dawley_P_V-REGION_725565nn725865_301nt_1_____301_0_301___	94.6903	0	0	0	5	116	81	193	0	99	83	plus	plus	139	11CG6AG44GAAT-G3GA43	1	-	1:0	CAGG	GGACACTGTGGTTAGGACAAAAC	-	193	166
A00554:20:HCTLLDRXX:1:2235:14299:21057	RatNor_3_chr6_IGHV8-18x01_Rattusnorvegicus_BN_Sprague-Dawley_P_V-REGION_725565nn725865_301nt_1_____301_0_301___	94.6903	0	0	0	24	135	193	81	0	99	83	plus	minus	139	43CT3-CTACT44TC6GC11	1	-	1:0	GGACACTGTGGTTAGGACAAAAC	CAGG	-	81	166
A00554:20:HCTLLDRXX:1:2235:23574:22091	RatNor_3_chr6_IGHV8-18x01_Rattusnorvegicus_BN_Sprague-Dawley_P_V-REGION_725565nn725865_301nt_1_____301_0_301___	94.9153	0	0	0	19	136	193	76	0	99	88	plus	minus	143	43CT3TCCA45TC6GC11CG4	1	-	1:0	GGACACTGTGGTTAGGAC	GTTTCCC	-	76	176
A00554:20:HCTLLDRXX:1:2235:23574:22091	RatNor_3_chr6_IGHV8-18x01_Rattusnorvegicus_BN_Sprague-Dawley_P_V-REGION_725565nn725865_301nt_1_____301_0_301___	94.9153	0	0	0	8	125	76	193	0	99	88	plus	plus	143	4GC11CG6AG45GTAG3GA43	1	-	1:0	GTTTCCC	GGACACTGTGGTTAGGAC	-	193	176
A00554:20:HCTLLDRXX:1:2235:10728:25708	RatNor_3_chr6_IGHV8-18x01_Rattusnorvegicus_BN_Sprague-Dawley_P_V-REGION_725565nn725865_301nt_1_____301_0_301___	95.8333	0	0	0	24	95	193	122	0	99	57	plus	minus	95	43CT3TCCA23	1	-	1:1	GGACACTGTGGTTAGGACAAAAC	-	-	122	114
A00554:20:HCTLLDRXX:1:2235:10728:25708	RatNor_3_chr6_IGHV8-18x01_Rattusnorvegicus_BN_Sprague-Dawley_P_V-REGION_725565nn725865_301nt_1_____301_0_301___	95.8333	0	0	0	1	72	122	193	0	99	57	plus	plus	95	23GTAG3GA43	1	-	1:1	-	GGACACTGTGGTTAGGACAAAAC	-	193	114
A00554:20:HCTLLDRXX:1:2235:9688:30827	RatNor_3_chr6_IGHV8-18x01_Rattusnorvegicus_BN_Sprague-Dawley_P_V-REGION_725565nn725865_301nt_1_____301_0_301___	96.0396	0	0	0	28	128	193	93	0	99	81	plus	minus	129	43CT3TCCA45TC6	1	-	1:0	GGACACGGTGGTTAGGACAAAACGGCA	G	-	93	162
A00554:20:HCTLLDRXX:1:2235:9688:30827	RatNor_3_chr6_IGHV8-18x01_Rattusnorvegicus_BN_Sprague-Dawley_P_V-REGION_725565nn725865_301nt_1_____301_0_301___	96.0396	0	0	0	2	102	93	193	0	99	81	plus	plus	129	6AG45GTAG3GA43	1	-	1:0	G	GGACACGGTGGTTAGGACAAAACGGCA	-	193	162
A00554:20:HCTLLDRXX:1:2236:2311:12790	RatNor_3_chr6_IGHV8-18x01_Rattusnorvegicus_BN_Sprague-Dawley_P_V-REGION_725565nn725865_301nt_1_____301_0_301___	93.2642	0	0	0	14	206	1	193	0	99	128	plus	plus	250	13GA12CT10ACGAAT24AT4GA6CT2TC11CG52GTAG3GA43	1	-	1:0	GCTTTGTACAGGG	GGACACTGTGGTTAGGACAAAACGGCAACC	-	-	128
A00554:20:HCTLLDRXX:1:2236:3323:22936	RatNor_3_chr6_IGHV8-18x01_Rattusnorvegicus_BN_Sprague-Dawley_P_V-REGION_725565nn725865_301nt_1_____301_0_301___	94.6667	0	0	0	1	150	191	42	0	99	110	plus	minus	175	45TCCA37TG14GC11CG4GT4CT4TA23	1	-	1:0	-	GTCTGGTTTGATGTGGAGGTACCGG	-	42	215
A00554:20:HCTLLDRXX:1:2236:3323:22936	RatNor_3_chr6_IGHV8-18x01_Rattusnorvegicus_BN_Sprague-Dawley_P_V-REGION_725565nn725865_301nt_1_____301_0_301___	94	0	0	0	26	175	42	191	0	99	105	plus	plus	175	17CA5AT4GA4CA4GC11CG14AC37GTAG45	1	-	1:0	GTCTGGTTTGATGTGGAGGTACCTG	-	-	191	215
A00554:20:HCTLLDRXX:1:2236:20690:24799	RatNor_3_chr6_IGHV8-18x01_Rattusnorvegicus_BN_Sprague-Dawley_P_V-REGION_725565nn725865_301nt_1_____301_0_301___	95.5357	0	0	0	3	113	82	193	0	99	87	plus	plus	142	9CG-G52GTAG3GA43	1	-	1:0	TG	GGACACCGTTGTTAGGACAAAACGGCAAC	-	-	87
A00554:20:HCTLLDRXX:1:2236:7753:24846	RatNor_3_chr6_IGHV8-18x01_Rattusnorvegicus_BN_Sprague-Dawley_P_V-REGION_725565nn725865_301nt_1_____301_0_301___	96.9072	0	0	0	39	135	193	97	0	99	82	plus	minus	135	19AG27TCCA48	1	-	1:1	GGACACTGTTAGGACAAAACGGCAACCAAC	-	-	97	164
A00554:20:HCTLLDRXX:1:2236:7753:24846	RatNor_3_chr6_IGHV8-18x01_Rattusnorvegicus_BN_Sprague-Dawley_P_V-REGION_725565nn725865_301nt_1_____301_0_301___	96.9072	0	0	0	1	97	97	193	0	99	82	plus	plus	135	48GTAG27TC19	1	-	1:1	-	GGACACTGTTAGGACAAAACGGCAACCAAC	-	193	164
A00554:20:HCTLLDRXX:1:2236:17987:29763	RatNor_3_chr6_IGHV8-18x01_Rattusnorvegicus_BN_Sprague-Dawley_P_V-REGION_725565nn725865_301nt_1_____301_0_301___	95.5752	0	0	0	4	116	81	193	0	99	88	plus	plus	146	11CG6AG45GTAG3GA43	1	-	1:0	CAG	GGACACTGTGGTTAGGACAAAACGGCAACC	-	193	176
A00554:20:HCTLLDRXX:1:2236:17987:29763	RatNor_3_chr6_IGHV8-18x01_Rattusnorvegicus_BN_Sprague-Dawley_P_V-REGION_725565nn725865_301nt_1_____301_0_301___	95.5752	0	0	0	31	143	193	81	0	99	88	plus	minus	146	43CT3TCCA45TC6GC11	1	-	1:0	GGACACTGTGGTTAGGACAAAACGGCAACC	CAG	-	81	176
A00554:20:HCTLLDRXX:1:2237:25491:5212	RatNor_3_chr6_IGHV8-18x01_Rattusnorvegicus_BN_Sprague-Dawley_P_V-REGION_725565nn725865_301nt_1_____301_0_301___	95.7447	0	0	0	17	110	193	100	0	99	74	plus	minus	112	43CT3TCCA37AG7	1	-	1:0	GGACACTGTGGTTAGG	TT	-	100	148
A00554:20:HCTLLDRXX:1:2237:25491:5212	RatNor_3_chr6_IGHV8-18x01_Rattusnorvegicus_BN_Sprague-Dawley_P_V-REGION_725565nn725865_301nt_1_____301_0_301___	95.7447	0	0	0	3	96	100	193	0	99	74	plus	plus	112	7TC37GTAG3GA43	1	-	1:0	TT	GGACACTGTGGTTAGG	-	193	148
A00554:20:HCTLLDRXX:1:2237:19416:16705	RatNor_3_chr6_IGHV8-18x01_Rattusnorvegicus_BN_Sprague-Dawley_P_V-REGION_725565nn725865_301nt_1_____301_0_301___	93.3775	0	0	0	2	152	193	43	0	99	101	plus	minus	160	43CTAG2TCCA12AC3TA35GC21CT4TA17TG4	1	-	1:0	G	CATCTGGT	-	43	202
A00554:20:HCTLLDRXX:1:2237:19416:16705	RatNor_3_chr6_IGHV8-18x01_Rattusnorvegicus_BN_Sprague-Dawley_P_V-REGION_725565nn725865_301nt_1_____301_0_301___	93.3775	0	0	0	9	159	43	193	0	99	101	plus	plus	160	4AC17AT4GA21CG35AT3TG12GTAG2TCGA43	1	-	1:0	CATCTGGT	G	-	193	202
A00554:20:HCTLLDRXX:1:2237:22345:27665	RatNor_3_chr6_IGHV8-18x01_Rattusnorvegicus_BN_Sprague-Dawley_P_V-REGION_725565nn725865_301nt_1_____301_0_301___	96.0396	0	0	0	31	131	193	93	0	99	81	plus	minus	135	43CT3TCCA45TC6	1	-	1:0	GGACACTGTGGTTAGGACAAAACGGCAACC	GCCC	-	93	162
A00554:20:HCTLLDRXX:1:2237:22345:27665	RatNor_3_chr6_IGHV8-18x01_Rattusnorvegicus_BN_Sprague-Dawley_P_V-REGION_725565nn725865_301nt_1_____301_0_301___	96.0396	0	0	0	5	105	93	193	0	99	81	plus	plus	135	6AG45GTAG3GA43	1	-	1:0	GCCC	GGACACTGTGGTTAGGACAAAACGGCAACC	-	193	162
A00554:20:HCTLLDRXX:1:2237:31765:28385	RatNor_3_chr6_IGHV8-18x01_Rattusnorvegicus_BN_Sprague-Dawley_P_V-REGION_725565nn725865_301nt_1_____301_0_301___	95.1923	0	0	0	1	104	184	81	0	99	79	plus	minus	110	38TCCA37AG7TC6GC11	1	-	1:1	-	CAGAGG	-	81	158
A00554:20:HCTLLDRXX:1:2237:31765:28385	RatNor_3_chr6_IGHV8-18x01_Rattusnorvegicus_BN_Sprague-Dawley_P_V-REGION_725565nn725865_301nt_1_____301_0_301___	95.1923	0	0	0	7	110	81	184	0	99	79	plus	plus	110	11CG6AG7TC37GTAG38	1	-	1:1	CAGATG	-	-	184	158
A00554:20:HCTLLDRXX:1:2238:3405:8547	RatNor_3_chr6_IGHV8-18x01_Rattusnorvegicus_BN_Sprague-Dawley_P_V-REGION_725565nn725865_301nt_1_____301_0_301___	95.0413	0	0	0	1	121	73	193	0	99	91	plus	plus	150	7TC11CG11CT40GTAG3GA43	1	-	1:0	-	GGACACTGTGGTTAGGACAAAACGGCAAC	-	193	182
A00554:20:HCTLLDRXX:1:2238:3405:8547	RatNor_3_chr6_IGHV8-18x01_Rattusnorvegicus_BN_Sprague-Dawley_P_V-REGION_725565nn725865_301nt_1_____301_0_301___	95.0413	0	0	0	30	150	193	73	0	99	91	plus	minus	150	43CT3TCCA40GA11GC11AG7	1	-	1:0	GGACACTGTGGTTAGGACAAAACGGCAAC	-	-	73	182
A00554:20:HCTLLDRXX:1:2238:19208:32816	RatNor_3_chr6_IGHV8-18x01_Rattusnorvegicus_BN_Sprague-Dawley_P_V-REGION_725565nn725865_301nt_1_____301_0_301___	94.6903	0	0	0	3	115	193	81	0	99	83	plus	minus	115	23CT19CT3TCCA45TC6GC11	1	-	1:0	GG	-	-	81	166
A00554:20:HCTLLDRXX:1:2238:19208:32816	RatNor_3_chr6_IGHV8-18x01_Rattusnorvegicus_BN_Sprague-Dawley_P_V-REGION_725565nn725865_301nt_1_____301_0_301___	94.6903	0	0	0	1	113	81	193	0	99	83	plus	plus	115	11CG6AG45GTAG3GA19GA23	1	-	1:0	-	GG	-	193	166
A00554:20:HCTLLDRXX:1:2238:18783:35336	RatNor_3_chr6_IGHV8-18x01_Rattusnorvegicus_BN_Sprague-Dawley_P_V-REGION_725565nn725865_301nt_1_____301_0_301___	93.4959	0	0	0	2	124	193	71	0	99	83	plus	minus	134	43CTAG2TCCA45TC6GC11CG4GT4	1	-	1:1	G	CCTAGTTTTT	-	-	83
A00554:20:HCTLLDRXX:1:2238:8404:36276	RatNor_3_chr6_IGHV8-18x01_Rattusnorvegicus_BN_Sprague-Dawley_P_V-REGION_725565nn725865_301nt_1_____301_0_301___	92.1053	0	0	0	1	114	189	76	0	99	69	plus	minus	114	4GA34CT3TCCA27CT13AT3TC6GC11CG4	1	-	1:0	-	-	-	-	69
A00554:20:HCTLLDRXX:1:2239:10149:3286	RatNor_3_chr6_IGHV8-18x01_Rattusnorvegicus_BN_Sprague-Dawley_P_V-REGION_725565nn725865_301nt_1_____301_0_301___	95.5752	0	0	0	29	141	193	81	0	99	88	plus	minus	141	11AG31CT3TCCA52GC11	1	-	1:1	GCACACTGTGGTTAGGACAAAACGGCAT	-	-	81	176
A00554:20:HCTLLDRXX:1:2239:10149:3286	RatNor_3_chr6_IGHV8-18x01_Rattusnorvegicus_BN_Sprague-Dawley_P_V-REGION_725565nn725865_301nt_1_____301_0_301___	95.5752	0	0	0	1	113	81	193	0	99	88	plus	plus	141	11CG52GTAG3GA31TC11	1	-	1:1	-	GCACACTGTGGTTAGGACAAAACGGCAT	-	193	176
A00554:20:HCTLLDRXX:1:2239:6099:7921	RatNor_3_chr6_IGHV8-18x01_Rattusnorvegicus_BN_Sprague-Dawley_P_V-REGION_725565nn725865_301nt_1_____301_0_301___	94.6309	0	0	0	27	175	193	45	0	99	109	plus	minus	175	47TCCA37TG14GC11CG4GT4CT4TA20	1	-	1:0	GGACACTGTCATTAGGACAAAACAGC	-	-	45	218
A00554:20:HCTLLDRXX:1:2239:6099:7921	RatNor_3_chr6_IGHV8-18x01_Rattusnorvegicus_BN_Sprague-Dawley_P_V-REGION_725565nn725865_301nt_1_____301_0_301___	94.6309	0	0	0	1	149	45	193	0	99	109	plus	plus	175	20AT4GA4CA4GC11CG14AC37GTAG47	1	-	1:0	-	GGACACTGTCATTAGGACAAAACAGC	-	193	218
A00554:20:HCTLLDRXX:1:2239:25111:8656	RatNor_3_chr6_IGHV8-18x01_Rattusnorvegicus_BN_Sprague-Dawley_P_V-REGION_725565nn725865_301nt_1_____301_0_301___	92.9204	0	0	0	6	118	81	193	0	99	73	plus	plus	119	11CG6AG10AG20AT13GTAG3CA35CA7	1	-	1:1	CAGAG	G	-	193	146
A00554:20:HCTLLDRXX:1:2239:25111:8656	RatNor_3_chr6_IGHV8-18x01_Rattusnorvegicus_BN_Sprague-Dawley_P_V-REGION_725565nn725865_301nt_1_____301_0_301___	92.9204	0	0	0	2	114	193	81	0	99	73	plus	minus	119	7GT35GT3TCCA13TA20TC10TC6GC11	1	-	1:1	G	CAGAG	-	81	146
A00554:20:HCTLLDRXX:1:2239:6424:22106	RatNor_3_chr6_IGHV8-18x01_Rattusnorvegicus_BN_Sprague-Dawley_P_V-REGION_725565nn725865_301nt_1_____301_0_301___	94.6309	0	0	0	27	175	193	45	0	99	109	plus	minus	175	47TCCA37TG14GC11CG4GT4CT4TA20	1	-	1:0	GGACACTGTCATTAGGACAAAACAGC	-	-	45	218
A00554:20:HCTLLDRXX:1:2239:6424:22106	RatNor_3_chr6_IGHV8-18x01_Rattusnorvegicus_BN_Sprague-Dawley_P_V-REGION_725565nn725865_301nt_1_____301_0_301___	94.6309	0	0	0	1	149	45	193	0	99	109	plus	plus	175	20AT4GA4CA4GC11CG14AC37GTAG47	1	-	1:0	-	GGACACTGTCATTAGGACAAAACAGC	-	193	218
A00554:20:HCTLLDRXX:1:2239:27199:28338	RatNor_3_chr6_IGHV8-18x01_Rattusnorvegicus_BN_Sprague-Dawley_P_V-REGION_725565nn725865_301nt_1_____301_0_301___	95.7447	0	0	0	27	120	193	100	0	99	74	plus	minus	124	43CTAG2TCCA45	1	-	1:0	GGACACTGTGGTTAGGACAAAACGGC	TTCC	-	100	148
A00554:20:HCTLLDRXX:1:2239:27199:28338	RatNor_3_chr6_IGHV8-18x01_Rattusnorvegicus_BN_Sprague-Dawley_P_V-REGION_725565nn725865_301nt_1_____301_0_301___	95.7447	0	0	0	5	98	100	193	0	99	74	plus	plus	124	45GTAG2TCGA43	1	-	1:0	TTCC	GGACACTGTGGTTAGGACAAAACGGC	-	193	148
A00554:20:HCTLLDRXX:1:2240:4110:11898	RatNor_3_chr6_IGHV7-16x01_Rattusnorvegicus_BN_Sprague-Dawley_P_V-REGION_1306379nn1306684_306nt_1_____306_0_306__rev-compl_	97.9452	0	0	0	106	251	305	160	0	99	131	plus	minus	251	43GA49GA2GA49	1	-	1:0	AGGCACAACGTAGACGGTAGTGTGAGCCCA	-	-	132	285
A00554:20:HCTLLDRXX:1:2240:4110:11898	RatNor_3_chr6_IGHV7-16x01_Rattusnorvegicus_BN_Sprague-Dawley_P_V-REGION_1306379nn1306684_306nt_1_____306_0_306__rev-compl_	97.7011	0	0	0	1	174	132	305	0	99	154	plus	plus	250	7TC69CT2CT49CT43	1	-	1:0	-	AGGCACAACGTAGACGGTAGTGTGAGCCCA	-	305	285
A00554:20:HCTLLDRXX:1:2240:25925:12633	RatNor_3_chr6_IGHV8-18x01_Rattusnorvegicus_BN_Sprague-Dawley_P_V-REGION_725565nn725865_301nt_1_____301_0_301___	94.6667	0	0	0	18	167	41	190	0	99	110	plus	plus	167	13GA10AT4GA21CG52GTAG7TA4AG31	1	-	1:1	TCTGGTTTGATGTGGAG	-	-	190	220
A00554:20:HCTLLDRXX:1:2240:25925:12633	RatNor_3_chr6_IGHV8-18x01_Rattusnorvegicus_BN_Sprague-Dawley_P_V-REGION_725565nn725865_301nt_1_____301_0_301___	94.6667	0	0	0	1	150	190	41	0	99	110	plus	minus	167	31TC4AT7TCCA52GC21CT4TA10CT13	1	-	1:1	-	TCTGGTTTGATGTGGAG	-	41	220
A00554:20:HCTLLDRXX:1:2241:3965:19789	RatNor_3_chr6_IGHV8-18x01_Rattusnorvegicus_BN_Sprague-Dawley_P_V-REGION_725565nn725865_301nt_1_____301_0_301___	94	0	0	0	4	103	93	192	0	99	70	plus	plus	105	6CG45GTAG3GA15GT7GC18	1	-	1:0	GCC	TG	-	-	70
A00554:20:HCTLLDRXX:1:2241:12834:20744	RatNor_3_chr6_IGHV8-18x01_Rattusnorvegicus_BN_Sprague-Dawley_P_V-REGION_725565nn725865_301nt_1_____301_0_301___	95.1923	0	0	0	10	113	77	180	0	99	79	plus	plus	128	15CG5GA46GTAG3GA30	1	-	1:0	CTCTTCCCC	AGGGGTTGGGGATTT	-	-	79
A00554:20:HCTLLDRXX:1:2242:2130:7404	RatNor_3_chr6_IGHV8-18x01_Rattusnorvegicus_BN_Sprague-Dawley_P_V-REGION_725565nn725865_301nt_1_____301_0_301___	96.8085	0	0	0	26	119	193	100	0	99	79	plus	minus	122	43CT3TCCA45	1	-	1:0	GGACACGGTGGTTAGGACAAAACGG	TTC	-	100	158
A00554:20:HCTLLDRXX:1:2242:2130:7404	RatNor_3_chr6_IGHV8-18x01_Rattusnorvegicus_BN_Sprague-Dawley_P_V-REGION_725565nn725865_301nt_1_____301_0_301___	96.8085	0	0	0	4	97	100	193	0	99	79	plus	plus	122	45GTAG3GA43	1	-	1:0	TTC	GGACACGGTGGTTAGGACAAAACGG	-	193	158
A00554:20:HCTLLDRXX:1:2242:3821:17848	RatNor_3_chr6_IGHV8-18x01_Rattusnorvegicus_BN_Sprague-Dawley_P_V-REGION_725565nn725865_301nt_1_____301_0_301___	96.0784	0	0	0	3	104	93	193	0	99	82	plus	plus	138	44T-8GTAG3GA43	1	-	1:0	GC	GACACTGTTGTTAGGACAAAATGGCAACCA	-	-	82
A00554:20:HCTLLDRXX:1:2243:22779:2832	RatNor_3_chr6_IGHV8-18x01_Rattusnorvegicus_BN_Sprague-Dawley_P_V-REGION_725565nn725865_301nt_1_____301_0_301___	92.7461	0	0	0	13	205	1	193	0	99	123	plus	plus	249	13GA12CT10ACGAAT24AT4GA4CA16CG21GA30GTAG3GA22AG20	1	-	1:0	GCTTTGTACAGG	GGACACTGTTGTTAGGACAAAACGGCAACC	-	-	123
A00554:20:HCTLLDRXX:1:2243:26675:12461	RatNor_3_chr6_IGHV8-18x01_Rattusnorvegicus_BN_Sprague-Dawley_P_V-REGION_725565nn725865_301nt_1_____301_0_301___	93.0435	0	0	0	1	115	190	76	0	99	75	plus	minus	115	17TC22CT3TCCA29GT15TC6GC11AG4	1	-	1:0	-	-	-	76	150
A00554:20:HCTLLDRXX:1:2243:26675:12461	RatNor_3_chr6_IGHV8-18x01_Rattusnorvegicus_BN_Sprague-Dawley_P_V-REGION_725565nn725865_301nt_1_____301_0_301___	93.0435	0	0	0	1	115	76	190	0	99	75	plus	plus	115	4TC11CG6AG15CA29GTAG3GA22AG17	1	-	1:0	-	-	-	190	150
A00554:20:HCTLLDRXX:1:2243:19859:36198	RatNor_3_chr6_IGHV8-18x01_Rattusnorvegicus_BN_Sprague-Dawley_P_V-REGION_725565nn725865_301nt_1_____301_0_301___	95.5752	0	0	0	29	141	193	81	0	99	88	plus	minus	141	11AG31CT3TCCA52GC11	1	-	1:0	GCACACTGTGGTTAGGACAAAACGGCAT	-	-	81	176
A00554:20:HCTLLDRXX:1:2243:19859:36198	RatNor_3_chr6_IGHV8-18x01_Rattusnorvegicus_BN_Sprague-Dawley_P_V-REGION_725565nn725865_301nt_1_____301_0_301___	95.5752	0	0	0	1	113	81	193	0	99	88	plus	plus	141	11CG52GTAG3GA31TC11	1	-	1:0	-	GCACACTGTGGTTAGGACAAAACGGCAT	-	193	176
A00554:20:HCTLLDRXX:1:2244:20745:5791	RatNor_3_chr6_IGHV8-18x01_Rattusnorvegicus_BN_Sprague-Dawley_P_V-REGION_725565nn725865_301nt_1_____301_0_301___	94.5205	0	0	0	7	79	193	121	0	99	53	plus	minus	79	43CT3TCTA15GA8	1	-	1:0	GGACAC	-	-	121	106
A00554:20:HCTLLDRXX:1:2244:20745:5791	RatNor_3_chr6_IGHV8-18x01_Rattusnorvegicus_BN_Sprague-Dawley_P_V-REGION_725565nn725865_301nt_1_____301_0_301___	94.5205	0	0	0	1	73	121	193	0	99	53	plus	plus	79	8CT15ATAG3GA43	1	-	1:0	-	GGACAC	-	193	106
A00554:20:HCTLLDRXX:1:2244:31177:21919	RatNor_3_chr6_IGHV8-18x01_Rattusnorvegicus_BN_Sprague-Dawley_P_V-REGION_725565nn725865_301nt_1_____301_0_301___	95.3704	0	0	0	27	134	193	86	0	99	83	plus	minus	134	43CT3TCCA45TC6GC6	1	-	1:0	GGACACGGTGGTTAGGACAAAATGGC	-	-	86	166
A00554:20:HCTLLDRXX:1:2244:31177:21919	RatNor_3_chr6_IGHV8-18x01_Rattusnorvegicus_BN_Sprague-Dawley_P_V-REGION_725565nn725865_301nt_1_____301_0_301___	95.3704	0	0	0	1	108	86	193	0	99	83	plus	plus	134	6CG6AG45GTAG3GA43	1	-	1:0	-	GGACACGGTGGTTAGGACAAAATGGC	-	193	166
A00554:20:HCTLLDRXX:1:2244:16052:31798	RatNor_3_chr6_IGHV8-18x01_Rattusnorvegicus_BN_Sprague-Dawley_P_V-REGION_725565nn725865_301nt_1_____301_0_301___	96.0396	0	0	0	5	105	93	193	0	99	81	plus	plus	133	6AG45GTAG3GA43	1	-	1:0	GCCC	GGACACGGTGGTTAGGACAAAACGGCAA	-	193	162
A00554:20:HCTLLDRXX:1:2244:16052:31798	RatNor_3_chr6_IGHV8-18x01_Rattusnorvegicus_BN_Sprague-Dawley_P_V-REGION_725565nn725865_301nt_1_____301_0_301___	96.0396	0	0	0	29	129	193	93	0	99	81	plus	minus	133	43CT3TCCA45TC6	1	-	1:0	GGACACGGTGGTTAGGACAAAACGGCAA	GCCC	-	93	162
A00554:20:HCTLLDRXX:1:2244:21260:32456	RatNor_3_chr6_IGHV8-18x01_Rattusnorvegicus_BN_Sprague-Dawley_P_V-REGION_725565nn725865_301nt_1_____301_0_301___	93.0435	0	0	0	1	115	65	179	0	99	75	plus	plus	119	5GA4CA16CG22CA29GTAG2TCGA29	1	-	1:1	-	CTCT	-	179	150
A00554:20:HCTLLDRXX:1:2244:21260:32456	RatNor_3_chr6_IGHV8-18x01_Rattusnorvegicus_BN_Sprague-Dawley_P_V-REGION_725565nn725865_301nt_1_____301_0_301___	93.0435	0	0	0	5	119	179	65	0	99	75	plus	minus	119	29CTAG2TCCA29GT22GC16GT4CT5	1	-	1:1	CTCT	-	-	65	150
A00554:20:HCTLLDRXX:1:2244:18195:33849	RatNor_3_chr6_IGHV8-18x01_Rattusnorvegicus_BN_Sprague-Dawley_P_V-REGION_725565nn725865_301nt_1_____301_0_301___	93.5484	0	0	0	2	94	174	82	0	99	63	plus	minus	98	15TC8AT3TCCA24AG27GC10	1	-	1:2	C	TGAG	-	82	126
A00554:20:HCTLLDRXX:1:2244:18195:33849	RatNor_3_chr6_IGHV8-18x01_Rattusnorvegicus_BN_Sprague-Dawley_P_V-REGION_725565nn725865_301nt_1_____301_0_301___	93.5484	0	0	0	5	97	82	174	0	99	63	plus	plus	98	10CG27TC24GTAG3TA8AG15	1	-	1:2	TGAG	C	-	174	126
A00554:20:HCTLLDRXX:1:2244:6316:35352	RatNor_3_chr6_IGHV8-18x01_Rattusnorvegicus_BN_Sprague-Dawley_P_V-REGION_725565nn725865_301nt_1_____301_0_301___	92.7632	0	0	0	7	158	193	42	0	99	97	plus	minus	161	47TCCA13GA31TC6GC11CG4GT4CT1TC1GCTA23	1	-	1:3	GGACAC	GTC	-	42	194
A00554:20:HCTLLDRXX:1:2244:6316:35352	RatNor_3_chr6_IGHV8-18x01_Rattusnorvegicus_BN_Sprague-Dawley_P_V-REGION_725565nn725865_301nt_1_____301_0_301___	92.7632	0	0	0	4	155	42	193	0	99	97	plus	plus	161	23ATCG1AG1GA4CA4GC11CG6AG31CT13GTAG47	1	-	1:3	GTC	GGACAC	-	193	194
A00554:20:HCTLLDRXX:1:2245:1244:13761	RatNor_3_chr6_IGHV8-18x01_Rattusnorvegicus_BN_Sprague-Dawley_P_V-REGION_725565nn725865_301nt_1_____301_0_301___	94.0171	0	0	0	15	131	193	77	0	99	82	plus	minus	131	20TC22CTAG2TCCA5TC46GC15	1	-	1:0	GGACACTGTTGTTA	-	-	77	164
A00554:20:HCTLLDRXX:1:2245:1244:13761	RatNor_3_chr6_IGHV8-18x01_Rattusnorvegicus_BN_Sprague-Dawley_P_V-REGION_725565nn725865_301nt_1_____301_0_301___	94.0171	0	0	0	1	117	77	193	0	99	82	plus	plus	131	15CG46AG5GTAG2TCGA22AG20	1	-	1:0	-	GGACACTGTTGTTA	-	193	164
A00554:20:HCTLLDRXX:1:2245:16694:16564	RatNor_3_chr6_IGHV8-18x01_Rattusnorvegicus_BN_Sprague-Dawley_P_V-REGION_725565nn725865_301nt_1_____301_0_301___	97.8495	0	0	0	2	94	173	81	0	99	83	plus	minus	96	27TCCA64	1	-	1:0	T	CA	-	81	166
A00554:20:HCTLLDRXX:1:2245:16694:16564	RatNor_3_chr6_IGHV8-18x01_Rattusnorvegicus_BN_Sprague-Dawley_P_V-REGION_725565nn725865_301nt_1_____301_0_301___	97.8495	0	0	0	3	95	81	173	0	99	83	plus	plus	96	64GTAG27	1	-	1:0	CA	T	-	173	166
A00554:20:HCTLLDRXX:1:2245:6795:18709	RatNor_3_chr6_IGHV8-18x01_Rattusnorvegicus_BN_Sprague-Dawley_P_V-REGION_725565nn725865_301nt_1_____301_0_301___	96.0396	0	0	0	4	104	93	193	0	99	81	plus	plus	122	6AG31CT13GTAG47	1	-	1:1	GCC	GGACACTGTGGTTAGGAC	-	-	81
A00554:20:HCTLLDRXX:1:2245:10954:22874	RatNor_3_chr6_IGHV8-18x01_Rattusnorvegicus_BN_Sprague-Dawley_P_V-REGION_725565nn725865_301nt_1_____301_0_301___	92.3077	0	0	0	1	117	66	182	0	99	72	plus	plus	117	9CA4AC7CT3CG25TC5CT20GTAG5TC30	1	-	1:0	-	-	-	182	144
A00554:20:HCTLLDRXX:1:2245:10954:22874	RatNor_3_chr6_IGHV8-18x01_Rattusnorvegicus_BN_Sprague-Dawley_P_V-REGION_725565nn725865_301nt_1_____301_0_301___	92.3077	0	0	0	1	117	182	66	0	99	72	plus	minus	117	30AG5TCCA20GA5AG25GC3GA7TG4GT9	1	-	1:0	-	-	-	66	144
A00554:20:HCTLLDRXX:1:2245:29776:27070	RatNor_3_chr6_IGHV8-18x01_Rattusnorvegicus_BN_Sprague-Dawley_P_V-REGION_725565nn725865_301nt_1_____301_0_301___	94.3089	0	0	0	2	124	193	71	0	99	88	plus	minus	144	43CT3TCCA45TC6GC11CG4GT4	1	-	1:0	G	CCTAGTTTTTCTTCTATTAG	-	71	176
A00554:20:HCTLLDRXX:1:2245:29776:27070	RatNor_3_chr6_IGHV8-18x01_Rattusnorvegicus_BN_Sprague-Dawley_P_V-REGION_725565nn725865_301nt_1_____301_0_301___	94.3089	0	0	0	21	143	71	193	0	99	88	plus	plus	144	4CA4GC11CG6AG45GTAG3GA43	1	-	1:0	CCTAGTTTTTCTTCTATTAG	G	-	193	176
A00554:20:HCTLLDRXX:1:2245:7717:30765	RatNor_3_chr6_IGHV8-18x01_Rattusnorvegicus_BN_Sprague-Dawley_P_V-REGION_725565nn725865_301nt_1_____301_0_301___	93.7824	0	0	0	43	235	193	1	0	99	133	plus	minus	250	16AT30TCCA52GC16GT4CT4TA24TACTTG10GA12CT13	1	-	1:0	GGACACTGTGGTTAGGACAAAACGGCAACC	GTTTTGTACAGAGTG	-	-	133
A00554:20:HCTLLDRXX:1:2245:31114:36370	RatNor_3_chr6_IGHV8-18x01_Rattusnorvegicus_BN_Sprague-Dawley_P_V-REGION_725565nn725865_301nt_1_____301_0_301___	95.5752	0	0	0	5	117	81	193	0	99	88	plus	plus	138	11CG6AG45GTAG3GA43	1	-	1:0	CAGA	GGACACTGTGGTTAGGACAAA	-	193	176
A00554:20:HCTLLDRXX:1:2245:31114:36370	RatNor_3_chr6_IGHV8-18x01_Rattusnorvegicus_BN_Sprague-Dawley_P_V-REGION_725565nn725865_301nt_1_____301_0_301___	95.5752	0	0	0	22	134	193	81	0	99	88	plus	minus	138	43CT3TCCA45TC6GC11	1	-	1:0	GGACACTGTGGTTAGTACAAA	CAGA	-	81	176
A00554:20:HCTLLDRXX:1:2246:19660:1752	RatNor_3_chr6_IGHV8-18x01_Rattusnorvegicus_BN_Sprague-Dawley_P_V-REGION_725565nn725865_301nt_1_____301_0_301___	95.7447	0	0	0	11	104	100	193	0	99	74	plus	plus	118	35GC9GTAG3GA43	1	-	1:0	TGCAGTGCCC	GGACACTGTGGTTA	-	193	148
A00554:20:HCTLLDRXX:1:2246:19660:1752	RatNor_3_chr6_IGHV8-18x01_Rattusnorvegicus_BN_Sprague-Dawley_P_V-REGION_725565nn725865_301nt_1_____301_0_301___	95.7447	0	0	0	15	108	193	100	0	99	74	plus	minus	118	43CT3TCCA9CG35	1	-	1:0	GGACACTGTGGTTA	TGCAGTGCCC	-	100	148
A00554:20:HCTLLDRXX:1:2246:26485:10755	RatNor_3_chr6_IGHV8-18x01_Rattusnorvegicus_BN_Sprague-Dawley_P_V-REGION_725565nn725865_301nt_1_____301_0_301___	95.5752	0	0	0	28	140	193	81	0	99	88	plus	minus	143	47TCCA13GA31TC6GC11	1	-	1:0	GGACACTGTGGTTAGGACAAAACGGTT	CAG	-	81	176
A00554:20:HCTLLDRXX:1:2246:26485:10755	RatNor_3_chr6_IGHV8-18x01_Rattusnorvegicus_BN_Sprague-Dawley_P_V-REGION_725565nn725865_301nt_1_____301_0_301___	95.5752	0	0	0	4	116	81	193	0	99	88	plus	plus	143	11CG6AG31CT13GTAG47	1	-	1:0	CAG	GGACACTGTGGTTAGGACAAAACGGTT	-	193	176
A00554:20:HCTLLDRXX:1:2246:25907:10911	RatNor_3_chr6_IGHV8-18x01_Rattusnorvegicus_BN_Sprague-Dawley_P_V-REGION_725565nn725865_301nt_1_____301_0_301___	94.3925	0	0	0	1	107	87	193	0	99	77	plus	plus	123	5CG6AG45GTAG2TCGA43	1	-	1:1	-	GGACACTGTGGCTAGG	-	193	154
A00554:20:HCTLLDRXX:1:2246:25907:10911	RatNor_3_chr6_IGHV8-18x01_Rattusnorvegicus_BN_Sprague-Dawley_P_V-REGION_725565nn725865_301nt_1_____301_0_301___	94.3925	0	0	0	17	123	193	87	0	99	77	plus	minus	123	43CTAG2TCCA45TC6GC5	1	-	1:1	GGACACTGTGGCTAGG	-	-	87	154
A00554:20:HCTLLDRXX:1:2246:29803:36761	RatNor_3_chr6_IGHV8-18x01_Rattusnorvegicus_BN_Sprague-Dawley_P_V-REGION_725565nn725865_301nt_1_____301_0_301___	94.3089	0	0	0	5	127	71	193	0	99	88	plus	plus	142	4CA4GC11CG6AG45GTAG3GA43	1	-	1:0	CCTA	GGACACTGTGGTTAG	-	193	176
A00554:20:HCTLLDRXX:1:2246:29803:36761	RatNor_3_chr6_IGHV8-18x01_Rattusnorvegicus_BN_Sprague-Dawley_P_V-REGION_725565nn725865_301nt_1_____301_0_301___	94.3089	0	0	0	16	138	193	71	0	99	88	plus	minus	142	43CT3TCCA45TC6GC11CG4GT4	1	-	1:0	GGACACTGTGGTTAG	CCTA	-	71	176
A00554:20:HCTLLDRXX:1:2247:13277:4131	RatNor_3_chr6_IGHV8-18x01_Rattusnorvegicus_BN_Sprague-Dawley_P_V-REGION_725565nn725865_301nt_1_____301_0_301___	94.2857	0	0	0	1	105	190	86	0	99	75	plus	minus	105	40CT3TCCA13GA31TC6GC6	1	-	1:0	-	-	-	86	150
A00554:20:HCTLLDRXX:1:2247:13277:4131	RatNor_3_chr6_IGHV8-18x01_Rattusnorvegicus_BN_Sprague-Dawley_P_V-REGION_725565nn725865_301nt_1_____301_0_301___	94.2857	0	0	0	1	105	86	190	0	99	75	plus	plus	105	6CG6AG31CT13GTAG3GA40	1	-	1:0	-	-	-	190	150
A00554:20:HCTLLDRXX:1:2247:16043:9580	RatNor_3_chr6_IGHV8-18x01_Rattusnorvegicus_BN_Sprague-Dawley_P_V-REGION_725565nn725865_301nt_1_____301_0_301___	93.2692	0	0	0	1	104	189	86	0	99	69	plus	minus	104	39CT3TCCA13GA20TC10TC6GC6	1	-	1:0	-	-	-	86	138
A00554:20:HCTLLDRXX:1:2247:16043:9580	RatNor_3_chr6_IGHV8-18x01_Rattusnorvegicus_BN_Sprague-Dawley_P_V-REGION_725565nn725865_301nt_1_____301_0_301___	93.2692	0	0	0	1	104	86	189	0	99	69	plus	plus	104	6CG6AG10AG20CT13GTAG3GA39	1	-	1:0	-	-	-	189	138
A00554:20:HCTLLDRXX:1:2247:8576:9674	RatNor_3_chr6_IGHV7-16x01_Rattusnorvegicus_BN_Sprague-Dawley_P_V-REGION_1306379nn1306684_306nt_1_____306_0_306__rev-compl_	97.2112	0	0	0	1	251	306	56	0	99	216	plus	minus	251	108AC43TG15AC19AC9ACAC10TG40	1	-	1:1	-	-	-	1	418
A00554:20:HCTLLDRXX:1:2247:8576:9674	RatNor_3_chr6_IGHV7-16x01_Rattusnorvegicus_BN_Sprague-Dawley_P_V-REGION_1306379nn1306684_306nt_1_____306_0_306__rev-compl_	100	0	0	0	48	249	1	202	0	99	202	plus	plus	249	202	1	-	1:1	ACGGTGAATACCTCAAAACGCAGGCAGGGG	-	-	306	418
A00554:20:HCTLLDRXX:1:2247:27941:27618	RatNor_3_chr6_IGHV8-18x01_Rattusnorvegicus_BN_Sprague-Dawley_P_V-REGION_725565nn725865_301nt_1_____301_0_301___	93.2886	0	0	0	3	151	193	45	0	99	99	plus	minus	151	47TCCA45TC6GC11CG4GT4AT1TC1GCTA20	1	-	1:0	GG	-	-	-	99
A00554:20:HCTLLDRXX:1:2247:19524:34585	RatNor_3_chr6_IGHV8-18x01_Rattusnorvegicus_BN_Sprague-Dawley_P_V-REGION_725565nn725865_301nt_1_____301_0_301___	94.6903	0	0	0	12	124	193	81	0	99	83	plus	minus	128	43CT3TCCA30GT14TC6GC11	1	-	1:0	GGACACTGTGG	CAGA	-	81	166
A00554:20:HCTLLDRXX:1:2247:19524:34585	RatNor_3_chr6_IGHV8-18x01_Rattusnorvegicus_BN_Sprague-Dawley_P_V-REGION_725565nn725865_301nt_1_____301_0_301___	94.6903	0	0	0	5	117	81	193	0	99	83	plus	plus	128	11CG6AG14CA30GTAG3GA43	1	-	1:0	CAGA	GGACACTGTGG	-	193	166
A00554:20:HCTLLDRXX:1:2248:24026:2143	RatNor_1_chr6_IGHV5-43x01_Rattusnorvegicus_BN_Sprague-Dawley_F_V-REGION_777439nn777738_300nt_1_____300_0_300___	99.5951	0	0	0	5	251	283	37	0	99	242	plus	minus	251	188GT58	2	-	1:0	ACTG	-	-	1	436
A00554:20:HCTLLDRXX:1:2248:24026:2143	RatNor_1_chr6_IGHV5-43x01_Rattusnorvegicus_BN_Sprague-Dawley_F_V-REGION_777439nn777738_300nt_1_____300_0_300___	99.0196	0	0	0	48	251	1	204	0	99	194	plus	plus	251	94CA76TA32	2	-	1:0	ACACTGCACACCTCTTTGACATTTGTGCCT	-	-	283	436
A00554:20:HCTLLDRXX:1:2248:24026:2143	AABR03052056_IGHV5S54x01_Rattusnorvegicus_BN_SsNHsdMCW_F_V-REGION_727nn1026_300nt_1_____300_0_300__rev-compl_	99.5951	0	0	0	5	251	283	37	0	99	242	plus	minus	251	188GT58	2	-	1:1	ACTG	-	-	1	436
A00554:20:HCTLLDRXX:1:2248:24026:2143	AABR03052056_IGHV5S54x01_Rattusnorvegicus_BN_SsNHsdMCW_F_V-REGION_727nn1026_300nt_1_____300_0_300__rev-compl_	99.0196	0	0	0	48	251	1	204	0	99	194	plus	plus	251	94CA76TA32	2	-	1:1	ACACTGCACACCTCTTTGACATTTGTGCCT	-	-	283	436
A00554:20:HCTLLDRXX:1:2248:29423:8891	RatNor_3_chr6_IGHV8-18x01_Rattusnorvegicus_BN_Sprague-Dawley_P_V-REGION_725565nn725865_301nt_1_____301_0_301___	94.6903	0	0	0	19	131	193	81	0	99	83	plus	minus	135	43CTAG2TCCA45TC6GC11	1	-	1:0	GGACACTGTGGTTAGGAC	CAGA	-	81	166
A00554:20:HCTLLDRXX:1:2248:29423:8891	RatNor_3_chr6_IGHV8-18x01_Rattusnorvegicus_BN_Sprague-Dawley_P_V-REGION_725565nn725865_301nt_1_____301_0_301___	94.6903	0	0	0	5	117	81	193	0	99	83	plus	plus	135	11CG6AG45GTAG2TCGA43	1	-	1:0	CAGA	GGACACTGTGGTTAGGAC	-	193	166
A00554:20:HCTLLDRXX:1:2248:15763:11412	RatNor_3_chr6_IGHV8-18x01_Rattusnorvegicus_BN_Sprague-Dawley_P_V-REGION_725565nn725865_301nt_1_____301_0_301___	92.7461	0	0	0	31	223	193	1	0	99	123	plus	minus	251	9TC33CT3TCCA32GT19GC3GA17CT4TA24TACTTG10GA12CT13	1	-	1:0	GGACACTGTTGTTAGGACAAAACAGCAACC	GCTTTGTACAGGGTGATAAGAATGGATC	-	1	246
A00554:20:HCTLLDRXX:1:2248:15763:11412	RatNor_3_chr6_IGHV8-18x01_Rattusnorvegicus_BN_Sprague-Dawley_P_V-REGION_725565nn725865_301nt_1_____301_0_301___	92.7461	0	0	0	33	225	1	193	0	99	123	plus	plus	251	13GA12CT10ACGAAT24AT4GA17CT3CG19CA32GTAG3GA33AG9	1	-	1:0	GCTTTGTACAGGGTGATAAGAATGGATCGA	GGACACTGTTGTTAGGACAAAACAGC	-	193	246
A00554:20:HCTLLDRXX:1:2248:25256:20181	RatNor_3_chr6_IGHV8-18x01_Rattusnorvegicus_BN_Sprague-Dawley_P_V-REGION_725565nn725865_301nt_1_____301_0_301___	94.1667	0	0	0	6	125	71	190	0	99	85	plus	plus	125	4CA4GC11CG6AG45GTAG3GA40	1	-	1:0	CCCAG	-	-	190	170
A00554:20:HCTLLDRXX:1:2248:25256:20181	RatNor_3_chr6_IGHV8-18x01_Rattusnorvegicus_BN_Sprague-Dawley_P_V-REGION_725565nn725865_301nt_1_____301_0_301___	94.1667	0	0	0	1	120	190	71	0	99	85	plus	minus	125	40CT3TCCA45TC6GC11CG4GT4	1	-	1:0	-	CCCAG	-	71	170
A00554:20:HCTLLDRXX:1:2248:28113:33708	RatNor_3_chr6_IGHV8-18x01_Rattusnorvegicus_BN_Sprague-Dawley_P_V-REGION_725565nn725865_301nt_1_____301_0_301___	92.5373	0	0	0	1	134	190	57	0	99	84	plus	minus	134	11TG28CT3TCCA29CT15TC6GC16GT4CT4TA8	1	-	1:0	-	-	-	57	168
A00554:20:HCTLLDRXX:1:2248:28113:33708	RatNor_3_chr6_IGHV8-18x01_Rattusnorvegicus_BN_Sprague-Dawley_P_V-REGION_725565nn725865_301nt_1_____301_0_301___	92.5373	0	0	0	1	134	57	190	0	99	84	plus	plus	134	8AT4GA4CA16CG6AG15GA29GTAG3GA28AC11	1	-	1:0	-	-	-	190	168
A00554:20:HCTLLDRXX:1:2249:23845:5556	RatNor_3_chr6_IGHV8-18x01_Rattusnorvegicus_BN_Sprague-Dawley_P_V-REGION_725565nn725865_301nt_1_____301_0_301___	94.898	0	0	0	1	98	178	81	0	99	73	plus	minus	102	28CT3TCCA45TC6GC11	1	-	1:0	-	CAGA	-	81	146
A00554:20:HCTLLDRXX:1:2249:23845:5556	RatNor_3_chr6_IGHV8-18x01_Rattusnorvegicus_BN_Sprague-Dawley_P_V-REGION_725565nn725865_301nt_1_____301_0_301___	94.898	0	0	0	5	102	81	178	0	99	73	plus	plus	102	11CG6AG45GTAG3GA28	1	-	1:0	CAGA	-	-	178	146
A00554:20:HCTLLDRXX:1:2249:26449:8281	RatNor_3_chr6_IGHV8-18x01_Rattusnorvegicus_BN_Sprague-Dawley_P_V-REGION_725565nn725865_301nt_1_____301_0_301___	92.6316	0	0	0	14	203	190	1	0	99	120	plus	minus	251	40CT3TCCA52GC10TC5GT4CT4TA24TACTTG10GA12CT2AC10	1	-	1:0	TAAGGACACTGTT	GCTTTGTACAGGACGATAAGCATGGATCGA	-	-	120
A00554:20:HCTLLDRXX:1:2249:6316:14403	RatNor_3_chr6_IGHV8-18x01_Rattusnorvegicus_BN_Sprague-Dawley_P_V-REGION_725565nn725865_301nt_1_____301_0_301___	94.5578	0	0	0	11	157	42	188	0	99	107	plus	plus	157	23AT4GA4CA4GC11CG14AC37GTAG42	1	-	1:0	GTCTGGTTTG	-	-	-	107
A00554:20:HCTLLDRXX:1:2249:21088:25520	RatNor_3_chr6_IGHV8-18x01_Rattusnorvegicus_BN_Sprague-Dawley_P_V-REGION_725565nn725865_301nt_1_____301_0_301___	92.5676	0	0	0	1	148	189	42	0	99	93	plus	minus	153	39CT3TCCA45TC6GC11CG4GT4CT1TC1GCTA23	1	-	1:0	-	GTCTG	-	-	93
A00554:20:HCTLLDRXX:1:2249:25120:26897	RatNor_3_chr6_IGHV8-18x01_Rattusnorvegicus_BN_Sprague-Dawley_P_V-REGION_725565nn725865_301nt_1_____301_0_301___	94.6903	0	0	0	5	117	193	81	0	99	83	plus	minus	133	43CT3TCCA9TG35TC6GC11	1	-	1:1	GGAC	CCGATGCTTCCCTAGT	-	81	171
A00554:20:HCTLLDRXX:1:2249:25120:26897	RatNor_3_chr6_IGHV8-18x01_Rattusnorvegicus_BN_Sprague-Dawley_P_V-REGION_725565nn725865_301nt_1_____301_0_301___	95.5752	0	0	0	17	129	81	193	0	99	88	plus	plus	133	11CG6AG45GTAG3GA43	1	-	1:1	CCGATGCTTCCCTAGT	GGAC	-	193	171
A00554:20:HCTLLDRXX:1:2250:7808:10285	RatNor_3_chr6_IGHV8-18x01_Rattusnorvegicus_BN_Sprague-Dawley_P_V-REGION_725565nn725865_301nt_1_____301_0_301___	96.8085	0	0	0	12	105	193	100	0	99	79	plus	minus	108	43CT3TCCA45	1	-	1:0	GGACACTGTGG	TTC	-	100	158
A00554:20:HCTLLDRXX:1:2250:7808:10285	RatNor_3_chr6_IGHV8-18x01_Rattusnorvegicus_BN_Sprague-Dawley_P_V-REGION_725565nn725865_301nt_1_____301_0_301___	96.8085	0	0	0	4	97	100	193	0	99	79	plus	plus	108	45GTAG3GA43	1	-	1:0	TTC	GGACACTGTGG	-	193	158
A00554:20:HCTLLDRXX:1:2250:7871:10488	RatNor_3_chr6_IGHV8-18x01_Rattusnorvegicus_BN_Sprague-Dawley_P_V-REGION_725565nn725865_301nt_1_____301_0_301___	96.8085	0	0	0	12	105	193	100	0	99	79	plus	minus	108	43CT3TCCA45	1	-	1:1	GGACACTGTGG	TTC	-	100	153
A00554:20:HCTLLDRXX:1:2250:7871:10488	RatNor_3_chr6_IGHV8-18x01_Rattusnorvegicus_BN_Sprague-Dawley_P_V-REGION_725565nn725865_301nt_1_____301_0_301___	95.7447	0	0	0	4	97	100	193	0	99	74	plus	plus	108	45GTAG3GA3CA39	1	-	1:1	TTC	GGACACTGTGG	-	193	153
A00554:20:HCTLLDRXX:1:2250:29866:18709	RatNor_3_chr6_IGHV8-18x01_Rattusnorvegicus_BN_Sprague-Dawley_P_V-REGION_725565nn725865_301nt_1_____301_0_301___	95.7265	0	0	0	10	126	193	77	0	99	92	plus	minus	126	43CT3TCCA17TG34GC15	1	-	1:0	GGACACTGT	-	-	77	189
A00554:20:HCTLLDRXX:1:2250:29866:18709	RatNor_3_chr6_IGHV8-18x01_Rattusnorvegicus_BN_Sprague-Dawley_P_V-REGION_725565nn725865_301nt_1_____301_0_301___	96.5812	0	0	0	1	117	77	193	0	99	97	plus	plus	126	15CG52GTAG3GA43	1	-	1:0	-	GGACACTGT	-	193	189
A00554:20:HCTLLDRXX:1:2250:21811:27680	RatNor_3_chr6_IGHV8-18x01_Rattusnorvegicus_BN_Sprague-Dawley_P_V-REGION_725565nn725865_301nt_1_____301_0_301___	97.0297	0	0	0	2	102	93	193	0	99	86	plus	plus	120	52GTAG3GA43	1	-	1:0	G	GGACACTGTGGTTAGGAC	-	193	172
A00554:20:HCTLLDRXX:1:2250:21811:27680	RatNor_3_chr6_IGHV8-18x01_Rattusnorvegicus_BN_Sprague-Dawley_P_V-REGION_725565nn725865_301nt_1_____301_0_301___	97.0297	0	0	0	19	119	193	93	0	99	86	plus	minus	120	43CT3TCCA52	1	-	1:0	GGACACTGTGGTTAGGAC	G	-	93	172
A00554:20:HCTLLDRXX:1:2250:19054:31767	RatNor_3_chr6_IGHV8-18x01_Rattusnorvegicus_BN_Sprague-Dawley_P_V-REGION_725565nn725865_301nt_1_____301_0_301___	94.7368	0	0	0	8	102	99	193	0	99	70	plus	plus	113	4TA25CT15GTAG3GA43	1	-	1:0	CCCTGTG	GGACACTGTGG	-	-	70
A00554:20:HCTLLDRXX:1:2251:29957:29512	RatNor_3_chr6_IGHV8-18x01_Rattusnorvegicus_BN_Sprague-Dawley_P_V-REGION_725565nn725865_301nt_1_____301_0_301___	96.7033	0	0	0	1	91	190	100	0	99	76	plus	minus	93	40CT3TCCA45	1	-	1:0	-	TT	-	100	152
A00554:20:HCTLLDRXX:1:2251:29957:29512	RatNor_3_chr6_IGHV8-18x01_Rattusnorvegicus_BN_Sprague-Dawley_P_V-REGION_725565nn725865_301nt_1_____301_0_301___	96.7033	0	0	0	3	93	100	190	0	99	76	plus	plus	93	45GTAG3GA40	1	-	1:0	TT	-	-	190	152
A00554:20:HCTLLDRXX:1:2251:29469:32424	RatNor_3_chr6_IGHV8-18x01_Rattusnorvegicus_BN_Sprague-Dawley_P_V-REGION_725565nn725865_301nt_1_____301_0_301___	94.8718	0	0	0	18	95	41	118	0	99	58	plus	plus	95	24AT4GA4CA16CG26	1	-	1:1	TCTGGTTTCATTGGAGG	-	-	118	116
A00554:20:HCTLLDRXX:1:2251:29469:32424	RatNor_3_chr6_IGHV8-18x01_Rattusnorvegicus_BN_Sprague-Dawley_P_V-REGION_725565nn725865_301nt_1_____301_0_301___	94.8718	0	0	0	1	78	118	41	0	99	58	plus	minus	95	26GC16GT4CT4TA24	1	-	1:1	-	TCTGGTTTCATTGGAGG	-	41	116
A00554:20:HCTLLDRXX:1:2251:5538:36010	RatNor_3_chr6_IGHV8-18x01_Rattusnorvegicus_BN_Sprague-Dawley_P_V-REGION_725565nn725865_301nt_1_____301_0_301___	95.614	0	0	0	19	132	193	80	0	99	89	plus	minus	132	43CT3TCCA52TC7TG4	1	-	1:0	GGACACTGTGGTGAGGAC	-	-	80	173
A00554:20:HCTLLDRXX:1:2251:5538:36010	RatNor_3_chr6_IGHV8-18x01_Rattusnorvegicus_BN_Sprague-Dawley_P_V-REGION_725565nn725865_301nt_1_____301_0_301___	94.7368	0	0	0	1	114	80	193	0	99	84	plus	plus	132	4AC7AG5CA46GTAG3GA43	1	-	1:0	-	GGACACTGTGGTGAGGAC	-	193	173
A00554:20:HCTLLDRXX:1:2251:17038:36761	RatNor_3_chr6_IGHV8-18x01_Rattusnorvegicus_BN_Sprague-Dawley_P_V-REGION_725565nn725865_301nt_1_____301_0_301___	95.5752	0	0	0	13	125	193	81	0	99	88	plus	minus	131	43CT3TCCA45TC6GC11	1	-	1:1	GGACACTGTGGT	CAGATG	-	81	176
A00554:20:HCTLLDRXX:1:2251:17038:36761	RatNor_3_chr6_IGHV8-18x01_Rattusnorvegicus_BN_Sprague-Dawley_P_V-REGION_725565nn725865_301nt_1_____301_0_301___	95.5752	0	0	0	7	119	81	193	0	99	88	plus	plus	131	11CG6AG45GTAG3GA43	1	-	1:1	CAGATG	GGACACTGTGGT	-	193	176
A00554:20:HCTLLDRXX:1:2252:32054:11694	RatNor_3_chr6_IGHV8-18x01_Rattusnorvegicus_BN_Sprague-Dawley_P_V-REGION_725565nn725865_301nt_1_____301_0_301___	92.3611	0	0	0	1	144	45	188	0	99	89	plus	plus	144	20ATCG1AG1GA4CA4GC11CG6AG45GTAG3GA38	1	-	1:0	-	-	-	188	178
A00554:20:HCTLLDRXX:1:2252:32054:11694	RatNor_3_chr6_IGHV8-18x01_Rattusnorvegicus_BN_Sprague-Dawley_P_V-REGION_725565nn725865_301nt_1_____301_0_301___	92.3611	0	0	0	1	144	188	45	0	99	89	plus	minus	144	38CT3TCCA45TC6GC11CG4GT4CT1TC1GCTA20	1	-	1:0	-	-	-	45	178
A00554:20:HCTLLDRXX:1:2252:25798:22435	RatNor_3_chr6_IGHV8-18x01_Rattusnorvegicus_BN_Sprague-Dawley_P_V-REGION_725565nn725865_301nt_1_____301_0_301___	96.0396	0	0	0	13	113	93	193	0	99	81	plus	plus	129	6AG45GTAG3GA43	1	-	1:0	GCTATGTGTTCC	GGACACTGTGGTTAGG	-	193	162
A00554:20:HCTLLDRXX:1:2252:25798:22435	RatNor_3_chr6_IGHV8-18x01_Rattusnorvegicus_BN_Sprague-Dawley_P_V-REGION_725565nn725865_301nt_1_____301_0_301___	96.0396	0	0	0	17	117	193	93	0	99	81	plus	minus	129	43CT3TCCA45TC6	1	-	1:0	GGACACTGTGGTTAGG	GCTATGTGTTCC	-	93	162
A00554:20:HCTLLDRXX:1:2252:32488:22811	RatNor_3_chr6_IGHV8-18x01_Rattusnorvegicus_BN_Sprague-Dawley_P_V-REGION_725565nn725865_301nt_1_____301_0_301___	94	0	0	0	7	106	193	94	0	99	70	plus	minus	106	20TC22CT3TCCA9TG35TC5	1	-	1:1	GGACAC	-	-	94	135
A00554:20:HCTLLDRXX:1:2252:32488:22811	RatNor_3_chr6_IGHV8-18x01_Rattusnorvegicus_BN_Sprague-Dawley_P_V-REGION_725565nn725865_301nt_1_____301_0_301___	93	0	0	0	1	100	94	193	0	99	65	plus	plus	106	5AG22CA22GTAG3TA22AG11GT8	1	-	1:1	-	GGACAC	-	193	135
A00554:20:HCTLLDRXX:1:2252:23294:34695	RatNor_3_chr6_IGHV8-18x01_Rattusnorvegicus_BN_Sprague-Dawley_P_V-REGION_725565nn725865_301nt_1_____301_0_301___	95.122	0	0	0	7	129	193	71	0	99	93	plus	minus	151	43CT3TCCA45TC6GC16GT4	1	-	1:0	GGACAC	ACTAGTTTTTCTTCTATTAGTT	-	71	186
A00554:20:HCTLLDRXX:1:2252:23294:34695	RatNor_3_chr6_IGHV8-18x01_Rattusnorvegicus_BN_Sprague-Dawley_P_V-REGION_725565nn725865_301nt_1_____301_0_301___	95.122	0	0	0	23	145	71	193	0	99	93	plus	plus	151	4CA16CG6AG45GTAG3GA43	1	-	1:0	ACTAGTTTTTCTTCTATTAGTT	GGACAC	-	193	186
A00554:20:HCTLLDRXX:1:2253:10908:2127	RatNor_3_chr6_IGHV8-18x01_Rattusnorvegicus_BN_Sprague-Dawley_P_V-REGION_725565nn725865_301nt_1_____301_0_301___	94.3089	0	0	0	5	127	193	71	0	99	88	plus	minus	135	43CT3TCCA45TC6GC11CG4GT4	1	-	1:0	GGAC	CCTAGTTT	-	71	176
A00554:20:HCTLLDRXX:1:2253:10908:2127	RatNor_3_chr6_IGHV8-18x01_Rattusnorvegicus_BN_Sprague-Dawley_P_V-REGION_725565nn725865_301nt_1_____301_0_301___	94.3089	0	0	0	9	131	71	193	0	99	88	plus	plus	135	4CA4GC11CG6AG45GTAG3GA43	1	-	1:0	CCTAGTTT	GGAC	-	193	176
A00554:20:HCTLLDRXX:1:2253:16586:16532	RatNor_3_chr6_IGHV8-18x01_Rattusnorvegicus_BN_Sprague-Dawley_P_V-REGION_725565nn725865_301nt_1_____301_0_301___	94.6903	0	0	0	7	119	193	81	0	99	83	plus	minus	122	43CTAG2TCCA45TC6GC11	1	-	1:0	AGACAC	CAG	-	81	166
A00554:20:HCTLLDRXX:1:2253:16586:16532	RatNor_3_chr6_IGHV8-18x01_Rattusnorvegicus_BN_Sprague-Dawley_P_V-REGION_725565nn725865_301nt_1_____301_0_301___	94.6903	0	0	0	4	116	81	193	0	99	83	plus	plus	122	11CG6AG45GTAG2TCGA43	1	-	1:0	CAG	AGACAC	-	193	166
A00554:20:HCTLLDRXX:1:2253:17164:18161	RatNor_3_chr6_IGHV8-18x01_Rattusnorvegicus_BN_Sprague-Dawley_P_V-REGION_725565nn725865_301nt_1_____301_0_301___	93.2692	0	0	0	1	104	174	71	0	99	69	plus	minus	116	24CT3TCCA45TC6GC11CG4GT4	1	-	1:0	-	CCTAGTTTTTCT	-	71	138
A00554:20:HCTLLDRXX:1:2253:17164:18161	RatNor_3_chr6_IGHV8-18x01_Rattusnorvegicus_BN_Sprague-Dawley_P_V-REGION_725565nn725865_301nt_1_____301_0_301___	93.2692	0	0	0	13	116	71	174	0	99	69	plus	plus	116	4CA4GC11CG6AG45GTAG3GA24	1	-	1:0	CCTAGTTTTTCT	-	-	174	138
A00554:20:HCTLLDRXX:1:2254:19479:7388	RatNor_3_chr6_IGHV7-16x01_Rattusnorvegicus_BN_Sprague-Dawley_P_V-REGION_1306379nn1306684_306nt_1_____306_0_306__rev-compl_	99.435	0	0	0	1	177	177	1	0	99	172	plus	minus	250	139CT37	1	-	1:0	-	ACGGTGAATACCTCAAAACGCAGGCAGGGG	-	1	307
A00554:20:HCTLLDRXX:1:2254:19479:7388	RatNor_3_chr6_IGHV7-16x01_Rattusnorvegicus_BN_Sprague-Dawley_P_V-REGION_1306379nn1306684_306nt_1_____306_0_306__rev-compl_	99.2857	0	0	0	112	251	1	140	0	99	135	plus	plus	251	37GA102	1	-	1:0	ACGGTGAATACCTCAAAACGCAGGCAGGGG	-	-	177	307
A00554:20:HCTLLDRXX:1:2254:12961:20682	RatNor_3_chr6_IGHV8-18x01_Rattusnorvegicus_BN_Sprague-Dawley_P_V-REGION_725565nn725865_301nt_1_____301_0_301___	95.5752	0	0	0	19	131	193	81	0	99	88	plus	minus	134	43CT3TCCA45TC6GC11	1	-	1:0	GGACACGGTGGTTAGGAC	CAG	-	81	176
A00554:20:HCTLLDRXX:1:2254:12961:20682	RatNor_3_chr6_IGHV8-18x01_Rattusnorvegicus_BN_Sprague-Dawley_P_V-REGION_725565nn725865_301nt_1_____301_0_301___	95.5752	0	0	0	4	116	81	193	0	99	88	plus	plus	134	11CG6AG45GTAG3GA43	1	-	1:0	CAG	GGACACGGTGGTTAGGAC	-	193	176
A00554:20:HCTLLDRXX:1:2255:13015:3803	RatNor_3_chr6_IGHV8-18x01_Rattusnorvegicus_BN_Sprague-Dawley_P_V-REGION_725565nn725865_301nt_1_____301_0_301___	95	0	0	0	6	105	193	94	0	99	75	plus	minus	105	43CT3TCCA41CT3TC5	1	-	1:0	GGACC	-	-	94	150
A00554:20:HCTLLDRXX:1:2255:13015:3803	RatNor_3_chr6_IGHV8-18x01_Rattusnorvegicus_BN_Sprague-Dawley_P_V-REGION_725565nn725865_301nt_1_____301_0_301___	95	0	0	0	1	100	94	193	0	99	75	plus	plus	105	5AG3GA41GTAG3GA43	1	-	1:0	-	GGACC	-	193	150
A00554:20:HCTLLDRXX:1:2255:31955:17378	RatNor_3_chr6_IGHV8-18x01_Rattusnorvegicus_BN_Sprague-Dawley_P_V-REGION_725565nn725865_301nt_1_____301_0_301___	92.9688	0	0	0	1	128	193	66	0	99	83	plus	minus	128	21TA21CTAG2TCTA48TC3GC1TC19CT4	1	-	1:0	-	-	-	66	166
A00554:20:HCTLLDRXX:1:2255:31955:17378	RatNor_3_chr6_IGHV8-18x01_Rattusnorvegicus_BN_Sprague-Dawley_P_V-REGION_725565nn725865_301nt_1_____301_0_301___	92.9688	0	0	0	1	128	66	193	0	99	83	plus	plus	128	4GA19AG1CG3AG48ATAG2TCGA21AT21	1	-	1:0	-	-	-	193	166
A00554:20:HCTLLDRXX:1:2255:29378:17394	RatNor_3_chr6_IGHV8-18x01_Rattusnorvegicus_BN_Sprague-Dawley_P_V-REGION_725565nn725865_301nt_1_____301_0_301___	95.7447	0	0	0	17	110	193	100	0	99	74	plus	minus	112	43CT3TCCA37AG7	1	-	1:1	GGACACTGTGGTTAGG	TT	-	100	148
A00554:20:HCTLLDRXX:1:2255:29378:17394	RatNor_3_chr6_IGHV8-18x01_Rattusnorvegicus_BN_Sprague-Dawley_P_V-REGION_725565nn725865_301nt_1_____301_0_301___	95.7447	0	0	0	3	96	100	193	0	99	74	plus	plus	112	7TC37GTAG3GA43	1	-	1:1	TT	GGACACTGTGGTTAGG	-	193	148
A00554:20:HCTLLDRXX:1:2255:31774:32941	RatNor_3_chr6_IGHV8-18x01_Rattusnorvegicus_BN_Sprague-Dawley_P_V-REGION_725565nn725865_301nt_1_____301_0_301___	94.9153	0	0	0	28	145	193	76	0	99	88	plus	minus	148	43CT3TCCA45TC6GC11CG4	1	-	1:0	GGACACTGTGGTTAGGACAAAACGGCC	GCT	-	76	176
A00554:20:HCTLLDRXX:1:2255:31774:32941	RatNor_3_chr6_IGHV8-18x01_Rattusnorvegicus_BN_Sprague-Dawley_P_V-REGION_725565nn725865_301nt_1_____301_0_301___	94.9153	0	0	0	4	121	76	193	0	99	88	plus	plus	148	4GC11CG6AG45GTAG3GA43	1	-	1:0	GCT	GGACACTGTGGTTAGGACAAAACGGCC	-	193	176
A00554:20:HCTLLDRXX:1:2255:10022:34162	RatNor_3_chr6_IGHV8-18x01_Rattusnorvegicus_BN_Sprague-Dawley_P_V-REGION_725565nn725865_301nt_1_____301_0_301___	95.7627	0	0	0	16	133	193	76	0	99	93	plus	minus	141	19AG18GT8TCCA64CG4	1	-	1:1	GGACACTGTCAGGAC	CTTTCCCC	-	76	191
A00554:20:HCTLLDRXX:1:2255:10022:34162	RatNor_3_chr6_IGHV8-18x01_Rattusnorvegicus_BN_Sprague-Dawley_P_V-REGION_725565nn725865_301nt_1_____301_0_301___	96.6102	0	0	0	9	126	76	193	0	99	98	plus	plus	141	4GC64GTAG27TC19	1	-	1:1	CTTTCCCC	GGACACTGTCAGGAC	-	193	191
A00554:20:HCTLLDRXX:1:2255:5828:35321	RatNor_3_chr6_IGHV8-18x01_Rattusnorvegicus_BN_Sprague-Dawley_P_V-REGION_725565nn725865_301nt_1_____301_0_301___	92.6174	0	0	0	1	149	45	193	0	99	94	plus	plus	156	20ATCG1AG1GA4CA4GC11CG6AG45GTAG3GA43	1	-	1:0	-	GGACACG	-	-	94
A00554:20:HCTLLDRXX:1:2256:21947:2049	RatNor_3_chr6_IGHV8-18x01_Rattusnorvegicus_BN_Sprague-Dawley_P_V-REGION_725565nn725865_301nt_1_____301_0_301___	95.7447	0	0	0	19	112	193	100	0	99	74	plus	minus	118	43CT3TCCA24AG20	1	-	1:1	GGACACTGTGGTTAGGAC	TTACAG	-	94	149
A00554:20:HCTLLDRXX:1:2256:21947:2049	RatNor_3_chr6_IGHV8-18x01_Rattusnorvegicus_BN_Sprague-Dawley_P_V-REGION_725565nn725865_301nt_1_____301_0_301___	95	0	0	0	1	100	94	193	0	99	75	plus	plus	118	5AG20TC24GTAG3GA43	1	-	1:1	-	GGACACTGTGGTTAGGAC	-	193	149
A00554:20:HCTLLDRXX:1:2256:7301:2613	RatNor_3_chr6_IGHV8-18x01_Rattusnorvegicus_BN_Sprague-Dawley_P_V-REGION_725565nn725865_301nt_1_____301_0_301___	96.4286	0	0	0	29	112	193	110	0	99	69	plus	minus	112	43CT3TCCA35	1	-	1:2	GGACACTGTGGTTAGGACAAAACGGCAG	-	-	110	138
A00554:20:HCTLLDRXX:1:2256:7301:2613	RatNor_3_chr6_IGHV8-18x01_Rattusnorvegicus_BN_Sprague-Dawley_P_V-REGION_725565nn725865_301nt_1_____301_0_301___	96.4286	0	0	0	1	84	110	193	0	99	69	plus	plus	112	35GTAG3GA43	1	-	1:2	-	GGACACTGTGGTTAGGACAAAACGGCAG	-	193	138
A00554:20:HCTLLDRXX:1:2256:15049:2660	RatNor_3_chr6_IGHV8-18x01_Rattusnorvegicus_BN_Sprague-Dawley_P_V-REGION_725565nn725865_301nt_1_____301_0_301___	91.9192	0	0	0	1	99	159	61	0	99	59	plus	minus	99	9CT3TCCA17CG34GC11CG9CT4TA4	1	-	1:3	-	-	-	61	118
A00554:20:HCTLLDRXX:1:2256:15049:2660	RatNor_3_chr6_IGHV8-18x01_Rattusnorvegicus_BN_Sprague-Dawley_P_V-REGION_725565nn725865_301nt_1_____301_0_301___	91.9192	0	0	0	1	99	61	159	0	99	59	plus	plus	99	4AT4GA9GC11CG34GC17GTAG3GA9	1	-	1:3	-	-	-	159	118
A00554:20:HCTLLDRXX:1:2256:1262:3364	RatNor_3_chr6_IGHV7-16x01_Rattusnorvegicus_BN_Sprague-Dawley_P_V-REGION_1306379nn1306684_306nt_1_____306_0_306__rev-compl_	98.7952	0	0	0	6	171	208	43	0	99	156	plus	minus	171	69AG7TC88	1	-	1:0	CCACC	-	-	43	312
A00554:20:HCTLLDRXX:1:2256:1262:3364	RatNor_3_chr6_IGHV7-16x01_Rattusnorvegicus_BN_Sprague-Dawley_P_V-REGION_1306379nn1306684_306nt_1_____306_0_306__rev-compl_	98.7952	0	0	0	1	166	43	208	0	99	156	plus	plus	171	88AG7TC69	1	-	1:0	-	CCACC	-	208	312
A00554:20:HCTLLDRXX:1:2256:15637:5337	RatNor_3_chr6_IGHV7-16x01_Rattusnorvegicus_BN_Sprague-Dawley_P_V-REGION_1306379nn1306684_306nt_1_____306_0_306__rev-compl_	100	0	0	0	3	249	306	60	0	99	247	plus	minus	249	247	1	-	1:1	CG	-	-	5	498
A00554:20:HCTLLDRXX:1:2256:15637:5337	RatNor_3_chr6_IGHV7-16x01_Rattusnorvegicus_BN_Sprague-Dawley_P_V-REGION_1306379nn1306684_306nt_1_____306_0_306__rev-compl_	100	0	0	0	1	251	5	255	0	99	251	plus	plus	251	251	1	-	1:1	-	-	-	306	498
A00554:20:HCTLLDRXX:1:2256:1570:30232	RatNor_3_chr6_IGHV8-18x01_Rattusnorvegicus_BN_Sprague-Dawley_P_V-REGION_725565nn725865_301nt_1_____301_0_301___	93.4783	0	0	0	16	153	193	56	0	99	93	plus	minus	153	43CTAG2TCCA12AC3TA35GC21CT4TA9	1	-	1:0	GGACACTGTGGTTAG	-	-	56	186
A00554:20:HCTLLDRXX:1:2256:1570:30232	RatNor_3_chr6_IGHV8-18x01_Rattusnorvegicus_BN_Sprague-Dawley_P_V-REGION_725565nn725865_301nt_1_____301_0_301___	93.4783	0	0	0	1	138	56	193	0	99	93	plus	plus	153	9AT4GA21CG35AT3TG12GTAG2TCGA43	1	-	1:0	-	GGACACTGTGGTTAG	-	193	186
A00554:20:HCTLLDRXX:1:2256:7256:31219	RatNor_3_chr6_IGHV8-18x01_Rattusnorvegicus_BN_Sprague-Dawley_P_V-REGION_725565nn725865_301nt_1_____301_0_301___	96.0396	0	0	0	5	105	93	193	0	99	81	plus	plus	116	6AG45GTAG3GA43	1	-	1:1	GCCC	GGACACTGTGG	-	193	162
A00554:20:HCTLLDRXX:1:2256:7256:31219	RatNor_3_chr6_IGHV8-18x01_Rattusnorvegicus_BN_Sprague-Dawley_P_V-REGION_725565nn725865_301nt_1_____301_0_301___	96.0396	0	0	0	12	112	193	93	0	99	81	plus	minus	116	43CT3TCCA45TC6	1	-	1:1	GGACACTGTGG	GCCC	-	93	162
A00554:20:HCTLLDRXX:1:2256:3486:35556	RatNor_3_chr6_IGHV8-18x01_Rattusnorvegicus_BN_Sprague-Dawley_P_V-REGION_725565nn725865_301nt_1_____301_0_301___	94.9153	0	0	0	27	144	193	76	0	99	88	plus	minus	147	43CT3TCCA1GT16TC33GC16	1	-	1:0	GGACACTGTGGTTAGGACAAAATGGC	GCT	-	76	176
A00554:20:HCTLLDRXX:1:2256:3486:35556	RatNor_3_chr6_IGHV8-18x01_Rattusnorvegicus_BN_Sprague-Dawley_P_V-REGION_725565nn725865_301nt_1_____301_0_301___	94.9153	0	0	0	4	121	76	193	0	99	88	plus	plus	147	16CG33AG16CA1GTAG3GA43	1	-	1:0	GCT	GGACACTGTGGTTAGGACAAAATGGC	-	193	176
A00554:20:HCTLLDRXX:1:2258:27787:3521	RatNor_3_chr6_IGHV7-16x01_Rattusnorvegicus_BN_Sprague-Dawley_P_V-REGION_1306379nn1306684_306nt_1_____306_0_306__rev-compl_	100	0	0	0	3	249	306	60	0	99	247	plus	minus	249	247	1	-	1:0	CG	-	-	5	498
A00554:20:HCTLLDRXX:1:2258:27787:3521	RatNor_3_chr6_IGHV7-16x01_Rattusnorvegicus_BN_Sprague-Dawley_P_V-REGION_1306379nn1306684_306nt_1_____306_0_306__rev-compl_	100	0	0	0	1	251	5	255	0	99	251	plus	plus	251	251	1	-	1:0	-	-	-	306	498
A00554:20:HCTLLDRXX:1:2258:21242:7686	RatNor_3_chr6_IGHV8-18x01_Rattusnorvegicus_BN_Sprague-Dawley_P_V-REGION_725565nn725865_301nt_1_____301_0_301___	97	0	0	0	1	100	45	144	0	99	85	plus	plus	138	21AG21GT3CG52	1	-	1:0	-	GGATTGACAAAGGGGATCTGCAGAAGCTAC	-	144	170
A00554:20:HCTLLDRXX:1:2258:21242:7686	RatNor_3_chr6_IGHV8-18x01_Rattusnorvegicus_BN_Sprague-Dawley_P_V-REGION_725565nn725865_301nt_1_____301_0_301___	97	0	0	0	39	138	144	45	0	99	85	plus	minus	138	52GC3CA21TC21	1	-	1:0	GGATTGACAAAGGGGATCTGCAGAAGCTAC	-	-	45	170
A00554:20:HCTLLDRXX:1:2258:18141:25614	RatNor_3_chr6_IGHV8-18x01_Rattusnorvegicus_BN_Sprague-Dawley_P_V-REGION_725565nn725865_301nt_1_____301_0_301___	97.0297	0	0	0	5	105	93	193	0	99	86	plus	plus	111	6AG45GTAG47	1	-	1:0	GCCC	GGACAC	-	193	172
A00554:20:HCTLLDRXX:1:2258:18141:25614	RatNor_3_chr6_IGHV8-18x01_Rattusnorvegicus_BN_Sprague-Dawley_P_V-REGION_725565nn725865_301nt_1_____301_0_301___	97.0297	0	0	0	7	107	193	93	0	99	86	plus	minus	111	47TCCA45TC6	1	-	1:0	GGACAC	GCCC	-	93	172
A00554:20:HCTLLDRXX:1:2259:9010:11804	RatNor_3_chr6_IGHV8-18x01_Rattusnorvegicus_BN_Sprague-Dawley_P_V-REGION_725565nn725865_301nt_1_____301_0_301___	92.8177	0	0	0	1	181	5	185	0	99	116	plus	plus	181	9GA12CT10ACGAAT24AT4GA9TC11CG11CT40GTAG3GA35	1	-	1:0	-	-	-	185	232
A00554:20:HCTLLDRXX:1:2259:9010:11804	RatNor_3_chr6_IGHV8-18x01_Rattusnorvegicus_BN_Sprague-Dawley_P_V-REGION_725565nn725865_301nt_1_____301_0_301___	92.8177	0	0	0	1	181	185	5	0	99	116	plus	minus	181	35CT3TCCA40GA11GC11AG9CT4TA24TACTTG10GA12CT9	1	-	1:0	-	-	-	5	232
A00554:20:HCTLLDRXX:1:2259:8639:13103	RatNor_3_chr6_IGHV8-18x01_Rattusnorvegicus_BN_Sprague-Dawley_P_V-REGION_725565nn725865_301nt_1_____301_0_301___	94.3089	0	0	0	9	131	193	71	0	99	88	plus	minus	143	43CT3TCCA45TC6GC11CG4GT4	1	-	1:1	GGACACTG	CCTAGTTTTTCT	-	71	176
A00554:20:HCTLLDRXX:1:2259:8639:13103	RatNor_3_chr6_IGHV8-18x01_Rattusnorvegicus_BN_Sprague-Dawley_P_V-REGION_725565nn725865_301nt_1_____301_0_301___	94.3089	0	0	0	13	135	71	193	0	99	88	plus	plus	143	4CA4GC11CG6AG45GTAG3GA43	1	-	1:1	CCTAGTTTTTCT	GGACACTG	-	193	176
A00554:20:HCTLLDRXX:1:2260:17164:8891	RatNor_3_chr6_IGHV8-18x01_Rattusnorvegicus_BN_Sprague-Dawley_P_V-REGION_725565nn725865_301nt_1_____301_0_301___	93.4959	0	0	0	5	127	71	193	0	99	83	plus	plus	133	4CA4GC11CG6AG31CT13GTAG3GA43	1	-	1:0	CCTA	GGACAC	-	193	165
A00554:20:HCTLLDRXX:1:2260:17164:8891	RatNor_3_chr6_IGHV8-18x01_Rattusnorvegicus_BN_Sprague-Dawley_P_V-REGION_725565nn725865_301nt_1_____301_0_301___	94.6429	0	0	0	7	118	193	82	0	99	82	plus	minus	133	43CT3TCCA13GA31TC6GC10	1	-	1:0	GGACAC	ACAGATGCTTCCCTA	-	71	165
A00554:20:HCTLLDRXX:1:2260:28944:10504	RatNor_3_chr6_IGHV8-18x01_Rattusnorvegicus_BN_Sprague-Dawley_P_V-REGION_725565nn725865_301nt_1_____301_0_301___	93.4959	0	0	0	2	124	193	71	0	99	83	plus	minus	136	41TG1CT3TCCA45TC6GC11CG4GT4	1	-	1:0	G	CCTAGTTTTTCT	-	71	171
A00554:20:HCTLLDRXX:1:2260:28944:10504	RatNor_3_chr6_IGHV8-18x01_Rattusnorvegicus_BN_Sprague-Dawley_P_V-REGION_725565nn725865_301nt_1_____301_0_301___	94.3089	0	0	0	13	135	71	193	0	99	88	plus	plus	136	4CA4GC11CG6AG45GTAG3GA43	1	-	1:0	CCTAGTTTTTCT	G	-	193	171
A00554:20:HCTLLDRXX:1:2260:7853:12868	RatNor_3_chr6_IGHV8-18x01_Rattusnorvegicus_BN_Sprague-Dawley_P_V-REGION_725565nn725865_301nt_1_____301_0_301___	95.5752	0	0	0	2	114	81	193	0	99	88	plus	plus	132	11CG6AG31CT13GTAG47	1	-	1:1	C	GGACACTGTGGTTAGGAC	-	-	88
A00554:20:HCTLLDRXX:1:2260:22227:35415	RatNor_3_chr6_IGHV8-18x01_Rattusnorvegicus_BN_Sprague-Dawley_P_V-REGION_725565nn725865_301nt_1_____301_0_301___	93.0556	0	0	0	9	152	144	1	0	99	94	plus	minus	153	26AG25GC14GA6CT4TA24TACTTG10GA12CT13	1	-	1:0	GAATTGAC	G	-	1	188
A00554:20:HCTLLDRXX:1:2260:22227:35415	RatNor_3_chr6_IGHV8-18x01_Rattusnorvegicus_BN_Sprague-Dawley_P_V-REGION_725565nn725865_301nt_1_____301_0_301___	93.0556	0	0	0	2	145	1	144	0	99	94	plus	plus	153	13GA12CT10ACGAAT24AT4GA6CT14CG25TC26	1	-	1:0	G	GAATTGAC	-	144	188
A00554:20:HCTLLDRXX:1:2260:22263:35415	RatNor_3_chr6_IGHV8-18x01_Rattusnorvegicus_BN_Sprague-Dawley_P_V-REGION_725565nn725865_301nt_1_____301_0_301___	93.0556	0	0	0	9	152	144	1	0	99	94	plus	minus	153	26AG25GC14GA6CT4TA24TACTTG10GA12CT13	1	-	1:1	GAATTGAC	G	-	1	188
A00554:20:HCTLLDRXX:1:2260:22263:35415	RatNor_3_chr6_IGHV8-18x01_Rattusnorvegicus_BN_Sprague-Dawley_P_V-REGION_725565nn725865_301nt_1_____301_0_301___	93.0556	0	0	0	2	145	1	144	0	99	94	plus	plus	153	13GA12CT10ACGAAT24AT4GA6CT14CG25TC26	1	-	1:1	G	GAATTGAC	-	144	188
A00554:20:HCTLLDRXX:1:2263:18430:1658	RatNor_3_chr6_IGHV8-18x01_Rattusnorvegicus_BN_Sprague-Dawley_P_V-REGION_725565nn725865_301nt_1_____301_0_301___	95.5752	0	0	0	24	136	193	81	0	99	88	plus	minus	138	43CT3TCCA45TC6GC11	1	-	1:0	GGACACTGTGGTTAGGACAAAAC	CA	-	81	176
A00554:20:HCTLLDRXX:1:2263:18430:1658	RatNor_3_chr6_IGHV8-18x01_Rattusnorvegicus_BN_Sprague-Dawley_P_V-REGION_725565nn725865_301nt_1_____301_0_301___	95.5752	0	0	0	3	115	81	193	0	99	88	plus	plus	138	11CG6AG45GTAG3GA43	1	-	1:0	CA	GGACACTGTGGTTAGGACAAATC	-	193	176
A00554:20:HCTLLDRXX:1:2263:16269:16360	RatNor_3_chr6_IGHV8-18x01_Rattusnorvegicus_BN_Sprague-Dawley_P_V-REGION_725565nn725865_301nt_1_____301_0_301___	93.4066	0	0	0	3	93	93	183	0	99	61	plus	plus	93	11CT13AC26GTAG3GA15AT17	1	-	1:0	GC	-	-	183	132
A00554:20:HCTLLDRXX:1:2263:16269:16360	RatNor_3_chr6_IGHV8-18x01_Rattusnorvegicus_BN_Sprague-Dawley_P_V-REGION_725565nn725865_301nt_1_____301_0_301___	95.6044	0	0	0	1	91	183	93	0	99	71	plus	minus	93	33CT3TCCA40GA11	1	-	1:0	-	GC	-	93	132
A00554:20:HCTLLDRXX:1:2263:1217:17534	RatNor_3_chr6_IGHV8-18x01_Rattusnorvegicus_BN_Sprague-Dawley_P_V-REGION_725565nn725865_301nt_1_____301_0_301___	96	0	0	0	1	100	94	193	0	99	80	plus	plus	126	5AG45GTAG3GA43	1	-	1:1	-	GGACACTGTGGTTAGGACAAAACGGA	-	-	80
A00554:20:HCTLLDRXX:1:2263:6460:34788	RatNor_3_chr6_IGHV8-18x01_Rattusnorvegicus_BN_Sprague-Dawley_P_V-REGION_725565nn725865_301nt_1_____301_0_301___	93.3884	0	0	0	1	121	190	71	0	99	81	plus	minus	126	40CT3TCCA41T-4TC6GC11CG4GT4	1	-	1:0	-	CCTAG	-	71	162
A00554:20:HCTLLDRXX:1:2263:6460:34788	RatNor_3_chr6_IGHV8-18x01_Rattusnorvegicus_BN_Sprague-Dawley_P_V-REGION_725565nn725865_301nt_1_____301_0_301___	93.3884	0	0	0	6	126	71	190	0	99	81	plus	plus	126	4CA4GC11CG6AG4A-41GTAG3GA40	1	-	1:0	CCTAG	-	-	190	162
A00554:20:HCTLLDRXX:1:2263:10022:35477	RatNor_3_chr6_IGHV8-18x01_Rattusnorvegicus_BN_Sprague-Dawley_P_V-REGION_725565nn725865_301nt_1_____301_0_301___	96.875	0	0	0	16	79	144	81	0	99	54	plus	minus	82	45TC6GC11	1	-	1:0	GAATCGACAAATGTG	CAG	-	81	108
A00554:20:HCTLLDRXX:1:2263:10022:35477	RatNor_3_chr6_IGHV8-18x01_Rattusnorvegicus_BN_Sprague-Dawley_P_V-REGION_725565nn725865_301nt_1_____301_0_301___	96.875	0	0	0	4	67	81	144	0	99	54	plus	plus	82	11CG6AG45	1	-	1:0	CAG	GAATCGACAAATGGG	-	144	108
A00554:20:HCTLLDRXX:1:2264:15962:1986	RatNor_3_chr6_IGHV8-18x01_Rattusnorvegicus_BN_Sprague-Dawley_P_V-REGION_725565nn725865_301nt_1_____301_0_301___	92.517	0	0	0	1	147	189	43	0	99	92	plus	minus	147	39CT3TCCA45TC6GC11CG4GT4CT1TC1GCTA22	1	-	1:1	-	-	-	43	184
A00554:20:HCTLLDRXX:1:2264:15962:1986	RatNor_3_chr6_IGHV8-18x01_Rattusnorvegicus_BN_Sprague-Dawley_P_V-REGION_725565nn725865_301nt_1_____301_0_301___	92.517	0	0	0	1	147	43	189	0	99	92	plus	plus	147	22ATCG1AG1GA4CA4GC11CG6AG45GTAG3GA39	1	-	1:1	-	-	-	189	184
A00554:20:HCTLLDRXX:1:2264:32524:19241	RatNor_3_chr6_IGHV8-18x01_Rattusnorvegicus_BN_Sprague-Dawley_P_V-REGION_725565nn725865_301nt_1_____301_0_301___	92.4658	0	0	0	1	146	190	45	0	99	91	plus	minus	146	44TCCA13GA31TC6GC11CG4GT4CT1TC1GCTA20	1	-	1:0	-	-	-	45	182
A00554:20:HCTLLDRXX:1:2264:32524:19241	RatNor_3_chr6_IGHV8-18x01_Rattusnorvegicus_BN_Sprague-Dawley_P_V-REGION_725565nn725865_301nt_1_____301_0_301___	92.4658	0	0	0	1	146	45	190	0	99	91	plus	plus	146	20ATCG1AG1GA4CA4GC11CG6AG31CT13GTAG44	1	-	1:0	-	-	-	190	182
A00554:20:HCTLLDRXX:1:2264:4191:23187	RatNor_3_chr6_IGHV8-18x01_Rattusnorvegicus_BN_Sprague-Dawley_P_V-REGION_725565nn725865_301nt_1_____301_0_301___	95.5752	0	0	0	2	114	81	193	0	99	88	plus	plus	148	11CG6AG46AG3GA16GA26	1	-	1:0	C	GGACACTGTGGTTAGGACAAAACGGCAACA	-	-	88
A00554:20:HCTLLDRXX:1:2264:16920:30733	RatNor_3_chr6_IGHV8-18x01_Rattusnorvegicus_BN_Sprague-Dawley_P_V-REGION_725565nn725865_301nt_1_____301_0_301___	96.0784	0	0	0	3	104	93	193	0	99	82	plus	plus	138	44T-8GTAG3GA43	1	-	1:0	GC	GACACTGTTGTTAGGACAAAATGGCAACCA	-	193	164
A00554:20:HCTLLDRXX:1:2264:16920:30733	RatNor_3_chr6_IGHV8-18x01_Rattusnorvegicus_BN_Sprague-Dawley_P_V-REGION_725565nn725865_301nt_1_____301_0_301___	96.0784	0	0	0	35	136	193	93	0	99	82	plus	minus	138	43CT3TCCA8A-44	1	-	1:0	GACACTGTTGTTAGGACAAAATGGCAACCA	GC	-	93	164
A00554:20:HCTLLDRXX:1:2265:23059:20603	RatNor_3_chr6_IGHV8-18x01_Rattusnorvegicus_BN_Sprague-Dawley_P_V-REGION_725565nn725865_301nt_1_____301_0_301___	93.5484	0	0	0	7	99	193	101	0	99	63	plus	minus	99	32GA10CT3TCCA32CT3AG7	1	-	1:0	GAACAC	-	-	101	126
A00554:20:HCTLLDRXX:1:2265:23059:20603	RatNor_3_chr6_IGHV8-18x01_Rattusnorvegicus_BN_Sprague-Dawley_P_V-REGION_725565nn725865_301nt_1_____301_0_301___	93.5484	0	0	0	1	93	101	193	0	99	63	plus	plus	99	7TC3GA32GTAG3GA10CT32	1	-	1:0	-	GAACAC	-	193	126
A00554:20:HCTLLDRXX:1:2266:11017:20384	RatNor_3_chr6_IGHV8-18x01_Rattusnorvegicus_BN_Sprague-Dawley_P_V-REGION_725565nn725865_301nt_1_____301_0_301___	96.1538	0	0	0	5	56	93	144	0	99	42	plus	plus	61	6AG31CT13	1	-	1:0	GCCC	GAATT	-	144	84
A00554:20:HCTLLDRXX:1:2266:11017:20384	RatNor_3_chr6_IGHV8-18x01_Rattusnorvegicus_BN_Sprague-Dawley_P_V-REGION_725565nn725865_301nt_1_____301_0_301___	96.1538	0	0	0	6	57	144	93	0	99	42	plus	minus	61	13GA31TC6	1	-	1:0	GAATT	GCCC	-	93	84
A00554:20:HCTLLDRXX:1:2266:24867:32283	RatNor_3_chr6_IGHV8-18x01_Rattusnorvegicus_BN_Sprague-Dawley_P_V-REGION_725565nn725865_301nt_1_____301_0_301___	94.3182	0	0	0	5	92	93	180	0	99	63	plus	plus	92	6AG45GTAG3GA6AG23	1	-	1:0	GCCG	-	-	180	126
A00554:20:HCTLLDRXX:1:2266:24867:32283	RatNor_3_chr6_IGHV8-18x01_Rattusnorvegicus_BN_Sprague-Dawley_P_V-REGION_725565nn725865_301nt_1_____301_0_301___	94.3182	0	0	0	1	88	180	93	0	99	63	plus	minus	92	23TC6CT3TCCA45TC6	1	-	1:0	-	GCCG	-	93	126
A00554:20:HCTLLDRXX:1:2267:16224:12242	RatNor_3_chr6_IGHV8-18x01_Rattusnorvegicus_BN_Sprague-Dawley_P_V-REGION_725565nn725865_301nt_1_____301_0_301___	95.5752	0	0	0	27	139	193	81	0	99	88	plus	minus	143	43CT3TCCA45TC6GC11	1	-	1:0	GGACACTGTGGTTAGGACAAAACGGC	CAGA	-	81	176
A00554:20:HCTLLDRXX:1:2267:16224:12242	RatNor_3_chr6_IGHV8-18x01_Rattusnorvegicus_BN_Sprague-Dawley_P_V-REGION_725565nn725865_301nt_1_____301_0_301___	95.5752	0	0	0	5	117	81	193	0	99	88	plus	plus	143	11CG6AG45GTAG3GA43	1	-	1:0	CAGA	GGACACTGTGGTTAGGACAAAACGGC	-	193	176
A00554:20:HCTLLDRXX:1:2268:5990:13495	RatNor_3_chr6_IGHV8-18x01_Rattusnorvegicus_BN_Sprague-Dawley_P_V-REGION_725565nn725865_301nt_1_____301_0_301___	93.0693	0	0	0	2	102	193	93	0	99	66	plus	minus	108	11TG23TC7CT3TCCA20TA24TC6	1	-	1:0	G	GCCCAA	-	-	66
A00554:20:HCTLLDRXX:1:2268:11686:34538	RatNor_3_chr6_IGHV8-18x01_Rattusnorvegicus_BN_Sprague-Dawley_P_V-REGION_725565nn725865_301nt_1_____301_0_301___	97.9167	0	0	0	1	96	98	193	0	99	86	plus	plus	142	47GTAG47	1	-	1:0	-	GGACACTGTTGTTAGGACAAAATGGCAACC	-	193	172
A00554:20:HCTLLDRXX:1:2268:11686:34538	RatNor_3_chr6_IGHV8-18x01_Rattusnorvegicus_BN_Sprague-Dawley_P_V-REGION_725565nn725865_301nt_1_____301_0_301___	97.9167	0	0	0	47	142	193	98	0	99	86	plus	minus	142	47TCCA47	1	-	1:0	GGACACTGTTGTTAGGACAAAATGGCAACC	-	-	98	172
A00554:20:HCTLLDRXX:1:2269:19072:21245	RatNor_3_chr6_IGHV8-18x01_Rattusnorvegicus_BN_Sprague-Dawley_P_V-REGION_725565nn725865_301nt_1_____301_0_301___	94.6903	0	0	0	4	116	81	193	0	99	83	plus	plus	134	11CG6AG1GA43GTAG3GA43	1	-	1:0	CAG	GGACACGGTGGTTAGGAC	-	-	83
A00554:20:HCTLLDRXX:1:2269:31638:32049	RatNor_3_chr6_IGHV8-18x01_Rattusnorvegicus_BN_Sprague-Dawley_P_V-REGION_725565nn725865_301nt_1_____301_0_301___	94.9153	0	0	0	8	125	76	193	0	99	88	plus	plus	138	4GC11CG6AG45GTAG3GA43	1	-	1:0	GCTTCCC	GGACACTGTGGTT	-	193	176
A00554:20:HCTLLDRXX:1:2269:31638:32049	RatNor_3_chr6_IGHV8-18x01_Rattusnorvegicus_BN_Sprague-Dawley_P_V-REGION_725565nn725865_301nt_1_____301_0_301___	94.9153	0	0	0	14	131	193	76	0	99	88	plus	minus	138	43CT3TCCA45TC6GC11CG4	1	-	1:0	GGACACTGTGGTT	GCTTCCC	-	76	176
A00554:20:HCTLLDRXX:1:2269:16107:34648	RatNor_3_chr6_IGHV8-18x01_Rattusnorvegicus_BN_Sprague-Dawley_P_V-REGION_725565nn725865_301nt_1_____301_0_301___	93.617	0	0	0	1	141	188	48	0	99	96	plus	minus	141	38CTAG2TCCA16GA35GC16GT4CT4CA17	1	-	1:1	-	-	-	48	192
A00554:20:HCTLLDRXX:1:2269:16107:34648	RatNor_3_chr6_IGHV8-18x01_Rattusnorvegicus_BN_Sprague-Dawley_P_V-REGION_725565nn725865_301nt_1_____301_0_301___	93.617	0	0	0	1	141	48	188	0	99	96	plus	plus	141	17GT4GA4CA16CG35CT16GTAG2TCGA38	1	-	1:1	-	-	-	188	192
A00554:20:HCTLLDRXX:1:2270:1994:1783	RatNor_3_chr6_IGHV8-18x01_Rattusnorvegicus_BN_Sprague-Dawley_P_V-REGION_725565nn725865_301nt_1_____301_0_301___	94.7917	0	0	0	19	114	193	98	0	99	71	plus	minus	114	14AG22TA5CT3TCCA47	1	-	1:0	GGACACTGTGGTTAGGAC	-	-	98	142
A00554:20:HCTLLDRXX:1:2270:1994:1783	RatNor_3_chr6_IGHV8-18x01_Rattusnorvegicus_BN_Sprague-Dawley_P_V-REGION_725565nn725865_301nt_1_____301_0_301___	94.7917	0	0	0	1	96	98	193	0	99	71	plus	plus	114	47GTAG3GA5AT22TC14	1	-	1:0	-	GGACACTGTGGTTAGGAC	-	193	142
A00554:20:HCTLLDRXX:1:2270:8404:20055	RatNor_3_chr6_IGHV8-18x01_Rattusnorvegicus_BN_Sprague-Dawley_P_V-REGION_725565nn725865_301nt_1_____301_0_301___	92.9204	0	0	0	6	118	71	183	0	99	73	plus	plus	118	4CA4GC11CG6AG31CT13GTAG3GA33	1	-	1:0	CCTAG	-	-	-	73
A00554:20:HCTLLDRXX:1:2270:23339:23970	RatNor_3_chr6_IGHV8-18x01_Rattusnorvegicus_BN_Sprague-Dawley_P_V-REGION_725565nn725865_301nt_1_____301_0_301___	93	0	0	0	2	101	193	94	0	99	65	plus	minus	101	11AG31CT3TCCA13GA20TC10TC5	1	-	1:0	G	-	-	94	130
A00554:20:HCTLLDRXX:1:2270:23339:23970	RatNor_3_chr6_IGHV8-18x01_Rattusnorvegicus_BN_Sprague-Dawley_P_V-REGION_725565nn725865_301nt_1_____301_0_301___	93	0	0	0	1	100	94	193	0	99	65	plus	plus	101	5AG10AG20CT13GTAG3GA31TC11	1	-	1:0	-	G	-	193	130
A00554:20:HCTLLDRXX:1:2270:21875:24189	RatNor_3_chr6_IGHV8-18x01_Rattusnorvegicus_BN_Sprague-Dawley_P_V-REGION_725565nn725865_301nt_1_____301_0_301___	93	0	0	0	2	101	193	94	0	99	65	plus	minus	101	11AG31CT3TCCA13GA20TC10TC5	1	-	1:1	G	-	-	94	130
A00554:20:HCTLLDRXX:1:2270:21875:24189	RatNor_3_chr6_IGHV8-18x01_Rattusnorvegicus_BN_Sprague-Dawley_P_V-REGION_725565nn725865_301nt_1_____301_0_301___	93	0	0	0	1	100	94	193	0	99	65	plus	plus	101	5AG10AG20CT13GTAG3GA31TC11	1	-	1:1	-	G	-	193	130
A00554:20:HCTLLDRXX:1:2270:23936:26068	RatNor_3_chr6_IGHV8-18x01_Rattusnorvegicus_BN_Sprague-Dawley_P_V-REGION_725565nn725865_301nt_1_____301_0_301___	93.8053	0	0	0	2	114	81	193	0	99	78	plus	plus	119	11CG6AG45GTAG3GA5GT16AG20	1	-	1:2	C	GGACA	-	193	161
A00554:20:HCTLLDRXX:1:2270:23936:26068	RatNor_3_chr6_IGHV8-18x01_Rattusnorvegicus_BN_Sprague-Dawley_P_V-REGION_725565nn725865_301nt_1_____301_0_301___	94.6903	0	0	0	6	118	193	81	0	99	83	plus	minus	119	20TC22CT3TCCA45TC6GC11	1	-	1:2	GGACA	C	-	81	161
A00554:20:HCTLLDRXX:1:2271:4580:30906	RatNor_3_chr6_IGHV8-18x01_Rattusnorvegicus_BN_Sprague-Dawley_P_V-REGION_725565nn725865_301nt_1_____301_0_301___	93.2642	0	0	0	14	206	1	193	0	99	128	plus	plus	250	13GA12CT10ACGAAT24AT4GA21CG8GA15GA27GTAG26AG20	1	-	1:0	GCTTTGTACAGGG	GGACACTGTCGGTAGGACCAAACGGCAACC	-	-	128
A00554:20:HCTLLDRXX:1:2272:28420:2832	RatNor_3_chr6_IGHV8-18x01_Rattusnorvegicus_BN_Sprague-Dawley_P_V-REGION_725565nn725865_301nt_1_____301_0_301___	93.3333	0	0	0	1	105	175	71	0	99	70	plus	minus	117	25CT3TCCA45TC6GC11CG4GT4	1	-	1:0	-	CCTAGTTTTTCT	-	-	70
A00554:20:HCTLLDRXX:1:2272:10465:21214	RatNor_3_chr6_IGHV8-18x01_Rattusnorvegicus_BN_Sprague-Dawley_P_V-REGION_725565nn725865_301nt_1_____301_0_301___	94.9153	0	0	0	30	147	193	76	0	99	88	plus	minus	147	43CT3TC10TG35TC6GC11CG4	1	-	1:0	GGACACTGTGGTTAGGACGAAACGACAAC	-	-	76	176
A00554:20:HCTLLDRXX:1:2272:10465:21214	RatNor_3_chr6_IGHV8-18x01_Rattusnorvegicus_BN_Sprague-Dawley_P_V-REGION_725565nn725865_301nt_1_____301_0_301___	94.9153	0	0	0	1	118	76	193	0	99	88	plus	plus	147	4GC11CG6AG45GTAG3GA43	1	-	1:0	-	GGACACTGTGGTTAGGACGAAACGACAAC	-	193	176
A00554:20:HCTLLDRXX:1:2273:20003:5321	RatNor_3_chr6_IGHV8-18x01_Rattusnorvegicus_BN_Sprague-Dawley_P_V-REGION_725565nn725865_301nt_1_____301_0_301___	96.2025	0	0	0	29	107	193	115	0	99	64	plus	minus	107	43CT3TCCA30	1	-	1:0	GGACACTGTGGTTAGGACAAAACGGCAG	-	-	115	128
A00554:20:HCTLLDRXX:1:2273:20003:5321	RatNor_3_chr6_IGHV8-18x01_Rattusnorvegicus_BN_Sprague-Dawley_P_V-REGION_725565nn725865_301nt_1_____301_0_301___	96.2025	0	0	0	1	79	115	193	0	99	64	plus	plus	107	30GTAG3GA43	1	-	1:0	-	GGACACTGTGGTTAGGACAAAACGGCAG	-	193	128
A00554:20:HCTLLDRXX:1:2273:10366:7200	RatNor_3_chr6_IGHV8-18x01_Rattusnorvegicus_BN_Sprague-Dawley_P_V-REGION_725565nn725865_301nt_1_____301_0_301___	94.5946	0	0	0	17	164	193	46	0	99	108	plus	minus	164	20TC22CT3TCCA52GC11CG4GT4CT24	1	-	1:0	GGACACTGTGGTTAGG	-	-	46	206
A00554:20:HCTLLDRXX:1:2273:10366:7200	RatNor_3_chr6_IGHV8-18x01_Rattusnorvegicus_BN_Sprague-Dawley_P_V-REGION_725565nn725865_301nt_1_____301_0_301___	93.2432	0	0	0	1	148	46	193	0	99	98	plus	plus	164	24GA4CA4GC11AG46TG5GTAG3GA22AG4TG15	1	-	1:0	-	GGACACTGTGGTTAGG	-	193	206
A00554:20:HCTLLDRXX:1:2273:30011:9752	RatNor_3_chr6_IGHV8-18x01_Rattusnorvegicus_BN_Sprague-Dawley_P_V-REGION_725565nn725865_301nt_1_____301_0_301___	95.122	0	0	0	27	149	193	71	0	99	93	plus	minus	152	43CT3TCCA52GC11AG2GA6	1	-	1:1	GGACACTGTGGTTAGGACAAAACGGC	CCC	-	71	186
A00554:20:HCTLLDRXX:1:2273:30011:9752	RatNor_3_chr6_IGHV8-18x01_Rattusnorvegicus_BN_Sprague-Dawley_P_V-REGION_725565nn725865_301nt_1_____301_0_301___	95.122	0	0	0	4	126	71	193	0	99	93	plus	plus	152	6CT2TC11CG52GTAG3GA43	1	-	1:1	CCC	GGACACTGTGGTTAGGACAAAACGGC	-	193	186
A00554:20:HCTLLDRXX:1:2273:28004:14293	RatNor_3_chr6_IGHV8-18x01_Rattusnorvegicus_BN_Sprague-Dawley_P_V-REGION_725565nn725865_301nt_1_____301_0_301___	93.75	0	0	0	12	139	193	66	0	99	88	plus	minus	142	43CT3TCCA1GT16TC33GC16GT4CT4	1	-	1:0	GGACACTGTGG	TTT	-	66	176
A00554:20:HCTLLDRXX:1:2273:28004:14293	RatNor_3_chr6_IGHV8-18x01_Rattusnorvegicus_BN_Sprague-Dawley_P_V-REGION_725565nn725865_301nt_1_____301_0_301___	93.75	0	0	0	4	131	66	193	0	99	88	plus	plus	142	4GA4CA16CG33AG16CA1GTAG3GA43	1	-	1:0	TTT	GGACACTGTGG	-	193	176
A00554:20:HCTLLDRXX:1:2273:31656:17456	RatNor_3_chr6_IGHV8-18x01_Rattusnorvegicus_BN_Sprague-Dawley_P_V-REGION_725565nn725865_301nt_1_____301_0_301___	95.5752	0	0	0	27	139	193	81	0	99	88	plus	minus	142	42GT4TCCA45TC6GC11	1	-	1:1	GGACACTGTGGTTAGGACAAAACGGC	CAG	-	81	176
A00554:20:HCTLLDRXX:1:2273:31656:17456	RatNor_3_chr6_IGHV8-18x01_Rattusnorvegicus_BN_Sprague-Dawley_P_V-REGION_725565nn725865_301nt_1_____301_0_301___	95.5752	0	0	0	4	116	81	193	0	99	88	plus	plus	142	11CG6AG45GTAG4CA42	1	-	1:1	CAG	GGACACTGTGGTTAGGACAAAACGGC	-	193	176
A00554:20:HCTLLDRXX:1:2273:31367:35055	RatNor_3_chr6_IGHV8-18x01_Rattusnorvegicus_BN_Sprague-Dawley_P_V-REGION_725565nn725865_301nt_1_____301_0_301___	93.75	0	0	0	5	116	71	182	0	99	77	plus	plus	116	4CA4GC11CG6AG39CG5GTAG36	1	-	1:0	CATA	-	-	-	77
A00554:20:HCTLLDRXX:1:2274:21856:3114	RatNor_3_chr6_IGHV8-18x01_Rattusnorvegicus_BN_Sprague-Dawley_P_V-REGION_725565nn725865_301nt_1_____301_0_301___	95.5752	0	0	0	19	131	193	81	0	99	88	plus	minus	134	43CT3TCCA45TC6GC11	1	-	1:0	GGACACTGTGGTTAGGAC	CAG	-	81	176
A00554:20:HCTLLDRXX:1:2274:21856:3114	RatNor_3_chr6_IGHV8-18x01_Rattusnorvegicus_BN_Sprague-Dawley_P_V-REGION_725565nn725865_301nt_1_____301_0_301___	95.5752	0	0	0	4	116	81	193	0	99	88	plus	plus	134	11CG6AG45GTAG3GA43	1	-	1:0	CAG	GGACACTGTGGTTAGGAC	-	193	176
A00554:20:HCTLLDRXX:1:2274:13928:7044	RatNor_3_chr6_IGHV8-18x01_Rattusnorvegicus_BN_Sprague-Dawley_P_V-REGION_725565nn725865_301nt_1_____301_0_301___	94.3089	0	0	0	20	142	193	71	0	99	88	plus	minus	148	43CT3TCCA45TC6GC11CG4GT4	1	-	1:0	GGACACGGTGGTTAGGACG	CCTAGC	-	71	176
A00554:20:HCTLLDRXX:1:2274:13928:7044	RatNor_3_chr6_IGHV8-18x01_Rattusnorvegicus_BN_Sprague-Dawley_P_V-REGION_725565nn725865_301nt_1_____301_0_301___	94.3089	0	0	0	7	129	71	193	0	99	88	plus	plus	148	4CA4GC11CG6AG45GTAG3GA43	1	-	1:0	CCTAGC	GGACACGGTGGTTAGGACG	-	193	176
A00554:20:HCTLLDRXX:1:2274:29649:7404	RatNor_3_chr6_IGHV7-16x01_Rattusnorvegicus_BN_Sprague-Dawley_P_V-REGION_1306379nn1306684_306nt_1_____306_0_306__rev-compl_	98.125	0	0	0	1	160	146	305	0	99	145	plus	plus	251	63CT2CT49CT43	1	-	1:1	-	AGGCACAACGTAGACGGTAGTGTGAGCCCA	-	-	145
A00554:20:HCTLLDRXX:1:2274:14000:11960	RatNor_3_chr6_IGHV7-16x01_Rattusnorvegicus_BN_Sprague-Dawley_P_V-REGION_1306379nn1306684_306nt_1_____306_0_306__rev-compl_	99.3631	0	0	0	1	157	157	1	0	99	152	plus	minus	198	146GT10	1	-	1:0	-	ACGGTGAATACCTGATGTCAATCAGATCCA	-	1	309
A00554:20:HCTLLDRXX:1:2274:14000:11960	RatNor_3_chr6_IGHV7-16x01_Rattusnorvegicus_BN_Sprague-Dawley_P_V-REGION_1306379nn1306684_306nt_1_____306_0_306__rev-compl_	100	0	0	0	42	198	1	157	0	99	157	plus	plus	198	157	1	-	1:0	ACGGTGAATACCTGATGTCAATCAGATCCA	-	-	157	309
A00554:20:HCTLLDRXX:1:2274:24415:27899	RatNor_3_chr6_IGHV8-18x01_Rattusnorvegicus_BN_Sprague-Dawley_P_V-REGION_725565nn725865_301nt_1_____301_0_301___	92.7152	0	0	0	11	161	193	43	0	99	96	plus	minus	161	47TCCA13GA31TC6GC11CG4GT4CT1TC1GCTA22	1	-	1:0	GGACACTGTG	-	-	43	192
A00554:20:HCTLLDRXX:1:2274:24415:27899	RatNor_3_chr6_IGHV8-18x01_Rattusnorvegicus_BN_Sprague-Dawley_P_V-REGION_725565nn725865_301nt_1_____301_0_301___	92.7152	0	0	0	1	151	43	193	0	99	96	plus	plus	161	22ATCG1AG1GA4CA4GC11CG6AG31CT13GTAG47	1	-	1:0	-	GGACACTGTG	-	193	192
A00554:20:HCTLLDRXX:1:2275:4453:7169	RatNor_3_chr6_IGHV8-18x01_Rattusnorvegicus_BN_Sprague-Dawley_P_V-REGION_725565nn725865_301nt_1_____301_0_301___	100	0	0	0	26	68	193	151	0	99	43	plus	minus	72	43	1	-	1:0	GGACACTGTGGTTAGGACCAAACGG	CGAT	-	151	86
A00554:20:HCTLLDRXX:1:2275:4453:7169	RatNor_3_chr6_IGHV8-18x01_Rattusnorvegicus_BN_Sprague-Dawley_P_V-REGION_725565nn725865_301nt_1_____301_0_301___	100	0	0	0	5	47	151	193	0	99	43	plus	plus	72	43	1	-	1:0	CGAT	GGACACTGTGGTTAGGACCAAACGG	-	193	86
A00554:20:HCTLLDRXX:1:2275:14335:7247	RatNor_3_chr6_IGHV8-18x01_Rattusnorvegicus_BN_Sprague-Dawley_P_V-REGION_725565nn725865_301nt_1_____301_0_301___	95.5752	0	0	0	6	118	81	193	0	99	88	plus	plus	142	11CG6AG45GTAG3GA43	1	-	1:1	CAGAA	GGACACTGTGGTTAGGACAAAACG	-	193	176
A00554:20:HCTLLDRXX:1:2275:14335:7247	RatNor_3_chr6_IGHV8-18x01_Rattusnorvegicus_BN_Sprague-Dawley_P_V-REGION_725565nn725865_301nt_1_____301_0_301___	95.5752	0	0	0	25	137	193	81	0	99	88	plus	minus	142	43CT3TCCA45TC6GC11	1	-	1:1	GGACACTGTGGTTAGGACAAAACG	CAGAA	-	81	176
A00554:20:HCTLLDRXX:1:2275:32597:7529	RatNor_3_chr6_IGHV8-18x01_Rattusnorvegicus_BN_Sprague-Dawley_P_V-REGION_725565nn725865_301nt_1_____301_0_301___	96	0	0	0	1	100	94	193	0	99	80	plus	plus	133	5AG45GTAG3GA43	1	-	1:2	-	GGACACTGTGGTTAGGACAGAACGGCAACC	-	-	80
A00554:20:HCTLLDRXX:1:2275:18285:24173	RatNor_3_chr6_IGHV8-18x01_Rattusnorvegicus_BN_Sprague-Dawley_P_V-REGION_725565nn725865_301nt_1_____301_0_301___	94.9153	0	0	0	2	119	193	76	0	99	88	plus	minus	129	43CT3TCCA1AT3TC46AC16	1	-	1:0	G	GCTACCCCAC	-	76	176
A00554:20:HCTLLDRXX:1:2275:18285:24173	RatNor_3_chr6_IGHV8-18x01_Rattusnorvegicus_BN_Sprague-Dawley_P_V-REGION_725565nn725865_301nt_1_____301_0_301___	94.9153	0	0	0	11	128	76	193	0	99	88	plus	plus	129	16TG46AG3TA1GTAG3GA43	1	-	1:0	GCTACCCCAC	G	-	193	176
A00554:20:HCTLLDRXX:1:2276:32117:7858	RatNor_3_chr6_IGHV8-18x01_Rattusnorvegicus_BN_Sprague-Dawley_P_V-REGION_725565nn725865_301nt_1_____301_0_301___	93.9597	0	0	0	16	164	193	45	0	99	104	plus	minus	164	43CT3TCCA11AG14CG20GC4GC21CT4TA20	1	-	1:0	AGACACTGTTGTTAG	-	-	45	208
A00554:20:HCTLLDRXX:1:2276:32117:7858	RatNor_3_chr6_IGHV8-18x01_Rattusnorvegicus_BN_Sprague-Dawley_P_V-REGION_725565nn725865_301nt_1_____301_0_301___	93.9597	0	0	0	1	149	45	193	0	99	104	plus	plus	164	20AT4GA21CG4CG20GC14TC11GTAG3GA43	1	-	1:0	-	AGACACTGATGTTAG	-	193	208
A00554:20:HCTLLDRXX:1:2276:13223:12367	RatNor_3_chr6_IGHV8-18x01_Rattusnorvegicus_BN_Sprague-Dawley_P_V-REGION_725565nn725865_301nt_1_____301_0_301___	95.3704	0	0	0	12	119	193	86	0	99	83	plus	minus	119	43CT3TCCA45TC6GC6	1	-	1:0	GGACACTGTGG	-	-	86	166
A00554:20:HCTLLDRXX:1:2276:13223:12367	RatNor_3_chr6_IGHV8-18x01_Rattusnorvegicus_BN_Sprague-Dawley_P_V-REGION_725565nn725865_301nt_1_____301_0_301___	95.3704	0	0	0	1	108	86	193	0	99	83	plus	plus	119	6CG6AG45GTAG3GA43	1	-	1:0	-	GGACACTGTGG	-	193	166
A00554:20:HCTLLDRXX:1:2276:28067:14027	RatNor_3_chr6_IGHV8-18x01_Rattusnorvegicus_BN_Sprague-Dawley_P_V-REGION_725565nn725865_301nt_1_____301_0_301___	95.5752	0	0	0	27	139	193	81	0	99	88	plus	minus	142	43CT3TCCA45TC6GC11	1	-	1:1	GGACACTGTGGTTAGGACAAAACGGC	CAG	-	81	176
A00554:20:HCTLLDRXX:1:2276:28067:14027	RatNor_3_chr6_IGHV8-18x01_Rattusnorvegicus_BN_Sprague-Dawley_P_V-REGION_725565nn725865_301nt_1_____301_0_301___	95.5752	0	0	0	4	116	81	193	0	99	88	plus	plus	142	11CG6AG45GTAG3GA43	1	-	1:1	CAG	GGACACTGTGGTTAGGACAAAACGGC	-	193	176
A00554:20:HCTLLDRXX:1:2276:16857:14904	RatNor_3_chr6_IGHV7-16x01_Rattusnorvegicus_BN_Sprague-Dawley_P_V-REGION_1306379nn1306684_306nt_1_____306_0_306__rev-compl_	98.125	0	0	0	1	160	146	305	0	99	145	plus	plus	251	63CT2CT49CT43	1	-	1:2	-	AGGCACAACGTAGACGGTAGTGTGAGCCCA	-	-	145
A00554:20:HCTLLDRXX:1:2276:4191:28197	RatNor_3_chr6_IGHV8-18x01_Rattusnorvegicus_BN_Sprague-Dawley_P_V-REGION_725565nn725865_301nt_1_____301_0_301___	95.3704	0	0	0	1	108	86	193	0	99	83	plus	plus	137	6CG6AG45GTAG3GA43	1	-	1:0	-	GGACACTGTGCTTAGGACAAAACGGCAAC	-	-	83
A00554:20:HCTLLDRXX:1:2277:18674:2237	RatNor_3_chr6_IGHV8-18x01_Rattusnorvegicus_BN_Sprague-Dawley_P_V-REGION_725565nn725865_301nt_1_____301_0_301___	92.7461	0	0	0	13	205	1	193	0	99	123	plus	plus	216	13GA12CT10ACGAATCT23AT4GA4CA16CG48GT3GTAG10AG36	1	-	1:0	GCTTTGTACAGG	GGACACTATTG	-	193	246
A00554:20:HCTLLDRXX:1:2277:18674:2237	RatNor_3_chr6_IGHV8-18x01_Rattusnorvegicus_BN_Sprague-Dawley_P_V-REGION_725565nn725865_301nt_1_____301_0_301___	92.7461	0	0	0	12	204	193	1	0	99	123	plus	minus	216	36TC10TCCA3CA48GC16GT4CT4TA23GATACTTG10GA12CT13	1	-	1:0	GGACACTATTG	GCTTTGTACAGG	-	1	246
A00554:20:HCTLLDRXX:1:2277:10285:3615	RatNor_3_chr6_IGHV8-18x01_Rattusnorvegicus_BN_Sprague-Dawley_P_V-REGION_725565nn725865_301nt_1_____301_0_301___	92.9688	0	0	0	1	128	66	193	0	99	83	plus	plus	134	4GA5GA3TC11CG24TA27GTAG3GA10CT32	1	-	1:1	-	GGATAC	-	193	166
A00554:20:HCTLLDRXX:1:2277:10285:3615	RatNor_3_chr6_IGHV8-18x01_Rattusnorvegicus_BN_Sprague-Dawley_P_V-REGION_725565nn725865_301nt_1_____301_0_301___	92.9688	0	0	0	7	134	193	66	0	99	83	plus	minus	134	32GA10CT3TCCA27AT24GC11AG3CT5CT4	1	-	1:1	GGATAC	-	-	66	166
A00554:20:HCTLLDRXX:1:2277:23339:14857	RatNor_3_chr6_IGHV8-18x01_Rattusnorvegicus_BN_Sprague-Dawley_P_V-REGION_725565nn725865_301nt_1_____301_0_301___	93.2642	0	0	0	27	219	1	193	0	99	128	plus	plus	242	13GA12CT10ACGAGT24AT4GA4CA16CG31GT20GTAG24AC22	1	-	1:0	GCTTTGTACAGGATGATAAGGATGGA	GGACACTGTGGTTAGGACAAAAC	-	193	256
A00554:20:HCTLLDRXX:1:2277:23339:14857	RatNor_3_chr6_IGHV8-18x01_Rattusnorvegicus_BN_Sprague-Dawley_P_V-REGION_725565nn725865_301nt_1_____301_0_301___	93.2642	0	0	0	24	216	193	1	0	99	128	plus	minus	242	47TCCA20CA31GC16GT4AT4TA7GC16CACTTG10GA12CT13	1	-	1:0	GGACACTGTGGTTAGGACAAAAC	GCTTTGTACAGGATGATAAGGATGGA	-	1	256
A00554:20:HCTLLDRXX:1:2277:22399:36088	RatNor_3_chr6_IGHV8-18x01_Rattusnorvegicus_BN_Sprague-Dawley_P_V-REGION_725565nn725865_301nt_1_____301_0_301___	95.5752	0	0	0	27	139	193	81	0	99	88	plus	minus	140	47TCCA45TC3GA2GC11	1	-	1:0	GGACACTGTGGTTAGGACAAAACGGC	C	-	81	176
A00554:20:HCTLLDRXX:1:2277:22399:36088	RatNor_3_chr6_IGHV8-18x01_Rattusnorvegicus_BN_Sprague-Dawley_P_V-REGION_725565nn725865_301nt_1_____301_0_301___	95.5752	0	0	0	2	114	81	193	0	99	88	plus	plus	140	11CG2CT3AG45GTAG47	1	-	1:0	C	GGACACTGTGGTTAGGACAAAACGGC	-	193	176
A00554:20:HCTLLDRXX:1:2278:16731:3474	RatNor_3_chr6_IGHV8-18x01_Rattusnorvegicus_BN_Sprague-Dawley_P_V-REGION_725565nn725865_301nt_1_____301_0_301___	94.9153	0	0	0	8	125	76	193	0	99	88	plus	plus	134	4GC11CG6AG45GTAG3GA43	1	-	1:0	GCTTCCC	GGACACTGT	-	193	176
A00554:20:HCTLLDRXX:1:2278:16731:3474	RatNor_3_chr6_IGHV8-18x01_Rattusnorvegicus_BN_Sprague-Dawley_P_V-REGION_725565nn725865_301nt_1_____301_0_301___	94.9153	0	0	0	10	127	193	76	0	99	88	plus	minus	134	43CT3TCCA45TC6GC11CG4	1	-	1:0	GGACACTGT	GCTTCCC	-	76	176
A00554:20:HCTLLDRXX:1:2278:3721:4711	RatNor_3_chr6_IGHV8-18x01_Rattusnorvegicus_BN_Sprague-Dawley_P_V-REGION_725565nn725865_301nt_1_____301_0_301___	94.1667	0	0	0	3	121	190	71	0	99	85	plus	minus	126	44TCCA13GA31-C6GC11CG4GT4	1	-	1:0	CG	CCTAG	-	71	170
A00554:20:HCTLLDRXX:1:2278:3721:4711	RatNor_3_chr6_IGHV8-18x01_Rattusnorvegicus_BN_Sprague-Dawley_P_V-REGION_725565nn725865_301nt_1_____301_0_301___	94.1667	0	0	0	6	124	71	190	0	99	85	plus	plus	126	4CA4GC11CG6-G31CT13GTAG44	1	-	1:0	CCTAG	CG	-	190	170
A00554:20:HCTLLDRXX:1:2278:18023:9408	RatNor_3_chr6_IGHV8-18x01_Rattusnorvegicus_BN_Sprague-Dawley_P_V-REGION_725565nn725865_301nt_1_____301_0_301___	95.9596	0	0	0	27	125	193	95	0	99	79	plus	minus	125	43CT3TCCA45TC4	1	-	1:0	GGACACTGTGGTTAGGACAAATCGGC	-	-	95	158
A00554:20:HCTLLDRXX:1:2278:18023:9408	RatNor_3_chr6_IGHV8-18x01_Rattusnorvegicus_BN_Sprague-Dawley_P_V-REGION_725565nn725865_301nt_1_____301_0_301___	95.9596	0	0	0	1	99	95	193	0	99	79	plus	plus	125	4AG45GTAG3GA43	1	-	1:0	-	GGACACTGTGGTTAGGACAAATCGGC	-	193	158
A00554:20:HCTLLDRXX:1:2278:5258:10692	RatNor_3_chr6_IGHV7-16x01_Rattusnorvegicus_BN_Sprague-Dawley_P_V-REGION_1306379nn1306684_306nt_1_____306_0_306__rev-compl_	97.5369	0	0	0	1	203	226	24	0	99	178	plus	minus	203	14GA2GA69AG7TC95CA11	1	-	1:1	-	-	-	24	361
A00554:20:HCTLLDRXX:1:2278:5258:10692	RatNor_3_chr6_IGHV7-16x01_Rattusnorvegicus_BN_Sprague-Dawley_P_V-REGION_1306379nn1306684_306nt_1_____306_0_306__rev-compl_	98.0296	0	0	0	1	203	24	226	0	99	183	plus	plus	203	107AG7TC69CT2CT14	1	-	1:1	-	-	-	226	361
A00554:20:HCTLLDRXX:1:2278:8052:14747	RatNor_3_chr6_IGHV8-18x01_Rattusnorvegicus_BN_Sprague-Dawley_P_V-REGION_725565nn725865_301nt_1_____301_0_301___	95.082	0	0	0	9	69	144	84	0	99	46	plus	minus	69	18AC26TC6GC8	1	-	1:0	GAATCGAC	-	-	84	92
A00554:20:HCTLLDRXX:1:2278:8052:14747	RatNor_3_chr6_IGHV8-18x01_Rattusnorvegicus_BN_Sprague-Dawley_P_V-REGION_725565nn725865_301nt_1_____301_0_301___	95.082	0	0	0	1	61	84	144	0	99	46	plus	plus	69	8CG6AG26TG18	1	-	1:0	-	GAATCGAC	-	144	92
A00554:20:HCTLLDRXX:1:2278:21685:18035	RatNor_3_chr6_IGHV8-18x01_Rattusnorvegicus_BN_Sprague-Dawley_P_V-REGION_725565nn725865_301nt_1_____301_0_301___	97.8022	0	0	0	10	100	103	193	0	99	81	plus	plus	114	42GTAG47	1	-	1:0	ATTTTCCAG	GGACACTGTGGTTA	-	193	162
A00554:20:HCTLLDRXX:1:2278:21685:18035	RatNor_3_chr6_IGHV8-18x01_Rattusnorvegicus_BN_Sprague-Dawley_P_V-REGION_725565nn725865_301nt_1_____301_0_301___	97.8022	0	0	0	15	105	193	103	0	99	81	plus	minus	114	47TCCA42	1	-	1:0	GGACACTGTGGTTA	ATTTTCCAG	-	103	162
A00554:20:HCTLLDRXX:1:2278:6298:27962	RatNor_3_chr6_IGHV8-18x01_Rattusnorvegicus_BN_Sprague-Dawley_P_V-REGION_725565nn725865_301nt_1_____301_0_301___	94.0678	0	0	0	12	129	193	76	0	99	83	plus	minus	131	43CT3TCCA31TG13TC6GC11CG4	1	-	1:0	GGACACTGTGG	GC	-	76	166
A00554:20:HCTLLDRXX:1:2278:6298:27962	RatNor_3_chr6_IGHV8-18x01_Rattusnorvegicus_BN_Sprague-Dawley_P_V-REGION_725565nn725865_301nt_1_____301_0_301___	94.0678	0	0	0	3	120	76	193	0	99	83	plus	plus	131	4GC11CG6AG45GTAG3GA11AC31	1	-	1:0	GC	GGACACTGTGG	-	193	166
A00554:20:HCTLLDRXX:1:2278:3920:29637	RatNor_3_chr6_IGHV8-18x01_Rattusnorvegicus_BN_Sprague-Dawley_P_V-REGION_725565nn725865_301nt_1_____301_0_301___	95.5752	0	0	0	4	116	81	193	0	99	88	plus	plus	146	11CG6AG45GTAG3GA43	1	-	1:1	CAG	GGACACTGTGGTTAGGACAAAACGGCAACC	-	-	88
A00554:20:HCTLLDRXX:2:2101:30960:1376	RatNor_3_chr6_IGHV8-18x01_Rattusnorvegicus_BN_Sprague-Dawley_P_V-REGION_725565nn725865_301nt_1_____301_0_301___	93.578	0	0	0	6	114	71	179	0	99	74	plus	plus	114	4CA4GC11CG6AG45GTAG3GA29	1	-	1:0	CCTAG	-	-	179	143
A00554:20:HCTLLDRXX:2:2101:30960:1376	RatNor_3_chr6_IGHV8-18x01_Rattusnorvegicus_BN_Sprague-Dawley_P_V-REGION_725565nn725865_301nt_1_____301_0_301___	92.6606	0	0	0	1	109	179	71	0	99	69	plus	minus	114	29CT3TCCA45TC6GC4AT6CG4GT4	1	-	1:0	-	CCTAG	-	71	143
A00554:20:HCTLLDRXX:2:2101:9191:1689	RatNor_3_chr6_IGHV8-18x01_Rattusnorvegicus_BN_Sprague-Dawley_P_V-REGION_725565nn725865_301nt_1_____301_0_301___	94.9153	0	0	0	30	147	193	76	0	99	88	plus	minus	147	43CT3TCCA45TC6GC11CG4	1	-	1:1	GGACACTGTGGTTAGGACGAAACGACAAC	-	-	76	176
A00554:20:HCTLLDRXX:2:2101:9191:1689	RatNor_3_chr6_IGHV8-18x01_Rattusnorvegicus_BN_Sprague-Dawley_P_V-REGION_725565nn725865_301nt_1_____301_0_301___	94.9153	0	0	0	1	118	76	193	0	99	88	plus	plus	147	4GC11CG6AG45GTAG3GA43	1	-	1:1	-	GGACACTGTGGTTAGGACGAAACGACAAC	-	193	176
A00554:20:HCTLLDRXX:2:2101:1190:4711	RatNor_3_chr6_IGHV8-18x01_Rattusnorvegicus_BN_Sprague-Dawley_P_V-REGION_725565nn725865_301nt_1_____301_0_301___	94.0171	0	0	0	8	124	76	192	0	99	82	plus	plus	126	4GC11CG6AG45GTAG3GA7TG34	1	-	1:0	GCTTCCC	TG	-	193	165
A00554:20:HCTLLDRXX:2:2101:1190:4711	RatNor_3_chr6_IGHV8-18x01_Rattusnorvegicus_BN_Sprague-Dawley_P_V-REGION_725565nn725865_301nt_1_____301_0_301___	94.0678	0	0	0	2	119	193	76	0	99	83	plus	minus	126	35AC7CT3TCCA45TC6GC11CG4	1	-	1:0	G	GCTTCCC	-	76	165
A00554:20:HCTLLDRXX:2:2101:5231:12336	RatNor_3_chr6_IGHV8-18x01_Rattusnorvegicus_BN_Sprague-Dawley_P_V-REGION_725565nn725865_301nt_1_____301_0_301___	94.1176	0	0	0	1	119	189	71	0	99	84	plus	minus	131	39CT3TCCA45TC6GC11CG4GT4	1	-	1:0	-	CCTAGTTTTTCT	-	71	168
A00554:20:HCTLLDRXX:2:2101:5231:12336	RatNor_3_chr6_IGHV8-18x01_Rattusnorvegicus_BN_Sprague-Dawley_P_V-REGION_725565nn725865_301nt_1_____301_0_301___	94.1176	0	0	0	13	131	71	189	0	99	84	plus	plus	131	4CA4GC11CG6AG45GTAG3GA39	1	-	1:0	CCTAGTTTTTCT	-	-	189	168
A00554:20:HCTLLDRXX:2:2101:19922:20024	RatNor_3_chr6_IGHV8-18x01_Rattusnorvegicus_BN_Sprague-Dawley_P_V-REGION_725565nn725865_301nt_1_____301_0_301___	94.9153	0	0	0	11	128	193	76	0	99	88	plus	minus	144	43CT3TCCA45TC6GC11CG4	1	-	1:0	GGACACTGTG	GTTTCCCTAGTTTTTC	-	76	176
A00554:20:HCTLLDRXX:2:2101:19922:20024	RatNor_3_chr6_IGHV8-18x01_Rattusnorvegicus_BN_Sprague-Dawley_P_V-REGION_725565nn725865_301nt_1_____301_0_301___	94.9153	0	0	0	17	134	76	193	0	99	88	plus	plus	144	4GC11CG6AG45GTAG3GA43	1	-	1:0	GTTTCCCTAGTTTTTC	GGACACTGTG	-	193	176
A00554:20:HCTLLDRXX:2:2101:29921:23657	RatNor_3_chr6_IGHV8-18x01_Rattusnorvegicus_BN_Sprague-Dawley_P_V-REGION_725565nn725865_301nt_1_____301_0_301___	94.2149	0	0	0	2	122	191	71	0	99	86	plus	minus	134	41CT3TCCA45TC6GC11CG4GT4	1	-	1:0	G	CCTAGTTTTTCT	-	71	172
A00554:20:HCTLLDRXX:2:2101:29921:23657	RatNor_3_chr6_IGHV8-18x01_Rattusnorvegicus_BN_Sprague-Dawley_P_V-REGION_725565nn725865_301nt_1_____301_0_301___	94.2149	0	0	0	13	133	71	191	0	99	86	plus	plus	134	4CA4GC11CG6AG45GTAG3GA41	1	-	1:0	CCTAGTTTTTCT	G	-	191	172
A00554:20:HCTLLDRXX:2:2101:2311:33364	RatNor_3_chr6_IGHV8-18x01_Rattusnorvegicus_BN_Sprague-Dawley_P_V-REGION_725565nn725865_301nt_1_____301_0_301___	92.7632	0	0	0	2	153	193	42	0	99	97	plus	minus	156	43CT3TCCA45TC6GC11CG4GT4CT1TC1GCTA23	1	-	1:0	G	GTC	-	42	194
A00554:20:HCTLLDRXX:2:2101:2311:33364	RatNor_3_chr6_IGHV8-18x01_Rattusnorvegicus_BN_Sprague-Dawley_P_V-REGION_725565nn725865_301nt_1_____301_0_301___	92.7632	0	0	0	4	155	42	193	0	99	97	plus	plus	156	23ATCG1AG1GA4CA4GC11CG6AG45GTAG3GA43	1	-	1:0	GTC	G	-	193	194
A00554:20:HCTLLDRXX:2:2102:28772:2127	RatNor_3_chr6_IGHV8-18x01_Rattusnorvegicus_BN_Sprague-Dawley_P_V-REGION_725565nn725865_301nt_1_____301_0_301___	95.5357	0	0	0	29	140	193	82	0	99	87	plus	minus	144	43CT3TCCA45TC6GC10	1	-	1:0	GGACACTGTGGTTAGGACAAAACGTCAA	ACAG	-	-	87
A00554:20:HCTLLDRXX:2:2102:8630:4695	RatNor_3_chr6_IGHV8-18x01_Rattusnorvegicus_BN_Sprague-Dawley_P_V-REGION_725565nn725865_301nt_1_____301_0_301___	94.3089	0	0	0	12	134	193	71	0	99	88	plus	minus	141	43CT3TCCA45TC6GC11CG4GT4	1	-	1:0	GGTCACTGTGG	CCTAGTT	-	71	176
A00554:20:HCTLLDRXX:2:2102:8630:4695	RatNor_3_chr6_IGHV8-18x01_Rattusnorvegicus_BN_Sprague-Dawley_P_V-REGION_725565nn725865_301nt_1_____301_0_301___	94.3089	0	0	0	8	130	71	193	0	99	88	plus	plus	141	4CA4GC11CG6AG45GTAG3GA43	1	-	1:0	CCTAGTT	GGTCACTGTGG	-	193	176
A00554:20:HCTLLDRXX:2:2102:19804:16845	RatNor_3_chr6_IGHV8-18x01_Rattusnorvegicus_BN_Sprague-Dawley_P_V-REGION_725565nn725865_301nt_1_____301_0_301___	95.5752	0	0	0	19	131	193	81	0	99	88	plus	minus	134	43CT3TCCA45TC6GC11	1	-	1:0	GGACACGGTGGTTAGGAC	CAG	-	81	176
A00554:20:HCTLLDRXX:2:2102:19804:16845	RatNor_3_chr6_IGHV8-18x01_Rattusnorvegicus_BN_Sprague-Dawley_P_V-REGION_725565nn725865_301nt_1_____301_0_301___	95.5752	0	0	0	4	116	81	193	0	99	88	plus	plus	134	11CG6AG45GTAG3GA43	1	-	1:0	CAG	GGACACGGTGGTTAGGAC	-	193	176
A00554:20:HCTLLDRXX:2:2102:27353:22748	RatNor_3_chr6_IGHV8-18x01_Rattusnorvegicus_BN_Sprague-Dawley_P_V-REGION_725565nn725865_301nt_1_____301_0_301___	93.7824	0	0	0	43	235	193	1	0	99	133	plus	minus	250	16AT30TCCA52GC16GT4CT4TA24TACTTG10GA12CT13	1	-	1:0	GGACACTGTGGTTAGGACAAAACGGCAACC	GTTTTGTACAGAGTG	-	-	133
A00554:20:HCTLLDRXX:2:2102:22806:27242	RatNor_3_chr6_IGHV8-18x01_Rattusnorvegicus_BN_Sprague-Dawley_P_V-REGION_725565nn725865_301nt_1_____301_0_301___	95.9459	0	0	0	24	97	193	120	0	99	59	plus	minus	99	43CT3TCCA25	1	-	1:0	GGACACTGTGGTTAGGACAAAAC	GG	-	118	120
A00554:20:HCTLLDRXX:2:2102:22806:27242	RatNor_3_chr6_IGHV8-18x01_Rattusnorvegicus_BN_Sprague-Dawley_P_V-REGION_725565nn725865_301nt_1_____301_0_301___	96.0526	0	0	0	1	76	118	193	0	99	61	plus	plus	99	27GTAG3GA43	1	-	1:0	-	GGACACTGTGGTTAGGACAAAAC	-	193	120
A00554:20:HCTLLDRXX:2:2103:2880:1188	RatNor_3_chr6_IGHV8-18x01_Rattusnorvegicus_BN_Sprague-Dawley_P_V-REGION_725565nn725865_301nt_1_____301_0_301___	94.9153	0	0	0	7	124	193	76	0	99	88	plus	minus	124	43CT3TCCA45TC6GC11CG4	1	-	1:0	GGACAC	-	-	76	176
A00554:20:HCTLLDRXX:2:2103:2880:1188	RatNor_3_chr6_IGHV8-18x01_Rattusnorvegicus_BN_Sprague-Dawley_P_V-REGION_725565nn725865_301nt_1_____301_0_301___	94.9153	0	0	0	1	118	76	193	0	99	88	plus	plus	124	4GC11CG6AG45GTAG3GA43	1	-	1:0	-	GGACAC	-	193	176
A00554:20:HCTLLDRXX:2:2103:2230:35070	RatNor_3_chr6_IGHV7-16x01_Rattusnorvegicus_BN_Sprague-Dawley_P_V-REGION_1306379nn1306684_306nt_1_____306_0_306__rev-compl_	97.9452	0	0	0	106	251	305	160	0	99	131	plus	minus	251	43GA49GA2GA49	1	-	1:0	AGGCACAACGTAGACGGTAGTGTGAGCCCA	-	-	132	285
A00554:20:HCTLLDRXX:2:2103:2230:35070	RatNor_3_chr6_IGHV7-16x01_Rattusnorvegicus_BN_Sprague-Dawley_P_V-REGION_1306379nn1306684_306nt_1_____306_0_306__rev-compl_	97.7011	0	0	0	1	174	132	305	0	99	154	plus	plus	250	7TC69CT2CT49CT43	1	-	1:0	-	AGGCACAACGTAGACGGTAGTGTGAGCCCA	-	305	285
A00554:20:HCTLLDRXX:2:2104:23023:4163	RatNor_3_chr6_IGHV8-18x01_Rattusnorvegicus_BN_Sprague-Dawley_P_V-REGION_725565nn725865_301nt_1_____301_0_301___	96.0396	0	0	0	5	105	93	193	0	99	81	plus	plus	132	6AG45GTAG3GA43	1	-	1:0	GCCC	GGACACTGTGGTTAGGACAAAACGGCA	-	193	162
A00554:20:HCTLLDRXX:2:2104:23023:4163	RatNor_3_chr6_IGHV8-18x01_Rattusnorvegicus_BN_Sprague-Dawley_P_V-REGION_725565nn725865_301nt_1_____301_0_301___	96.0396	0	0	0	28	128	193	93	0	99	81	plus	minus	132	43CT3TCCA45TC6	1	-	1:0	GGACACTGTGGTTAGGACAAAACGGCA	GCCC	-	93	162
A00554:20:HCTLLDRXX:2:2104:8034:4194	RatNor_3_chr6_IGHV8-18x01_Rattusnorvegicus_BN_Sprague-Dawley_P_V-REGION_725565nn725865_301nt_1_____301_0_301___	95.5752	0	0	0	28	140	193	81	0	99	88	plus	minus	140	43CT3TCCA45TC6GC11	1	-	1:1	GGACACTGTGGTTCAGACAAAACGGCA	-	-	81	176
A00554:20:HCTLLDRXX:2:2104:8034:4194	RatNor_3_chr6_IGHV8-18x01_Rattusnorvegicus_BN_Sprague-Dawley_P_V-REGION_725565nn725865_301nt_1_____301_0_301___	95.5752	0	0	0	1	113	81	193	0	99	88	plus	plus	140	11CG6AG45GTAG3GA43	1	-	1:1	-	GGACACTGTGGTTCAGACAAAACGGCA	-	193	176
A00554:20:HCTLLDRXX:2:2104:7798:14372	RatNor_3_chr6_IGHV8-18x01_Rattusnorvegicus_BN_Sprague-Dawley_P_V-REGION_725565nn725865_301nt_1_____301_0_301___	95.7447	0	0	0	5	98	100	193	0	99	74	plus	plus	123	8TC36GTAG3GA43	1	-	1:0	TTCC	GGACACTGTGGTTAGGACAAAACGG	-	-	74
A00554:20:HCTLLDRXX:2:2104:13928:29371	AABR03049259_IGHMx01_Rattusnorvegicus_BN_SsNHsdMCW_F_CH1_CH2_CH3_CH4_M1_M2_19785nn20099_19327nn19665_18729nn19046_18290nn18622_16395nn16510_16270nn16275_1428nt_1__1____1428_0_1428___	99.4475	0	0	0	1	181	336	156	0	99	176	plus	minus	181	147AC33	2	-	1:0	-	-	-	156	357
A00554:20:HCTLLDRXX:2:2104:13928:29371	AABR03049259_IGHMx01_Rattusnorvegicus_BN_SsNHsdMCW_F_CH1_CH2_CH3_CH4_M1_M2_19785nn20099_19327nn19665_18729nn19046_18290nn18622_16395nn16510_16270nn16275_1428nt_1__1____1428_0_1428___	100	0	0	0	1	181	156	336	0	99	181	plus	plus	181	181	2	-	1:0	-	-	-	336	357
A00554:20:HCTLLDRXX:2:2104:13928:29371	AABR03049259_IGHMx01_Rattusnorvegicus_BN_SsNHsdMCW_F_CH1_CH2_CH3_CH4_CH-S_19785nn20099_19327nn19665_18729nn19046_18231nn18622_1365nt_1__1____1365_0_1365___	99.4475	0	0	0	1	181	336	156	0	99	176	plus	minus	181	147AC33	2	-	1:1	-	-	-	156	357
A00554:20:HCTLLDRXX:2:2104:13928:29371	AABR03049259_IGHMx01_Rattusnorvegicus_BN_SsNHsdMCW_F_CH1_CH2_CH3_CH4_CH-S_19785nn20099_19327nn19665_18729nn19046_18231nn18622_1365nt_1__1____1365_0_1365___	100	0	0	0	1	181	156	336	0	99	181	plus	plus	181	181	2	-	1:1	-	-	-	336	357
A00554:20:HCTLLDRXX:2:2104:20320:36746	RatNor_3_chr6_IGHV8-18x01_Rattusnorvegicus_BN_Sprague-Dawley_P_V-REGION_725565nn725865_301nt_1_____301_0_301___	95.9016	0	0	0	4	125	72	193	0	99	97	plus	plus	147	4GA15CG52GTAG3GA43	1	-	1:0	TCC	GGACACTGTTGTTAGGACAAAA	-	193	194
A00554:20:HCTLLDRXX:2:2104:20320:36746	RatNor_3_chr6_IGHV8-18x01_Rattusnorvegicus_BN_Sprague-Dawley_P_V-REGION_725565nn725865_301nt_1_____301_0_301___	95.9016	0	0	0	23	144	193	72	0	99	97	plus	minus	147	43CT3TCCA52GC15CT4	1	-	1:0	GGACACTGTTGTTAGGACAAAA	TCC	-	72	194
A00554:20:HCTLLDRXX:2:2105:10230:5838	RatNor_3_chr6_IGHV8-18x01_Rattusnorvegicus_BN_Sprague-Dawley_P_V-REGION_725565nn725865_301nt_1_____301_0_301___	96.2963	0	0	0	1	108	86	193	0	99	88	plus	plus	110	6CG52GTAG3GA43	1	-	1:0	-	GG	-	193	176
A00554:20:HCTLLDRXX:2:2105:10230:5838	RatNor_3_chr6_IGHV8-18x01_Rattusnorvegicus_BN_Sprague-Dawley_P_V-REGION_725565nn725865_301nt_1_____301_0_301___	96.2963	0	0	0	3	110	193	86	0	99	88	plus	minus	110	43CT3TCCA52GC6	1	-	1:0	GG	-	-	86	176
A00554:20:HCTLLDRXX:2:2105:11478:6558	RatNor_3_chr6_IGHV8-18x01_Rattusnorvegicus_BN_Sprague-Dawley_P_V-REGION_725565nn725865_301nt_1_____301_0_301___	96.2963	0	0	0	1	108	86	193	0	99	88	plus	plus	110	6CG52GTAG3GA43	1	-	1:0	-	GG	-	193	176
A00554:20:HCTLLDRXX:2:2105:11478:6558	RatNor_3_chr6_IGHV8-18x01_Rattusnorvegicus_BN_Sprague-Dawley_P_V-REGION_725565nn725865_301nt_1_____301_0_301___	96.2963	0	0	0	3	110	193	86	0	99	88	plus	minus	110	43CT3TCCA52GC6	1	-	1:0	GG	-	-	86	176
A00554:20:HCTLLDRXX:2:2105:28221:21809	RatNor_3_chr6_IGHV8-18x01_Rattusnorvegicus_BN_Sprague-Dawley_P_V-REGION_725565nn725865_301nt_1_____301_0_301___	96.6102	0	0	0	16	133	193	76	0	99	98	plus	minus	141	19AG27TCCA64CG4	1	-	1:0	GGACACTGTCAGGAC	CTTTCCCC	-	76	196
A00554:20:HCTLLDRXX:2:2105:28221:21809	RatNor_3_chr6_IGHV8-18x01_Rattusnorvegicus_BN_Sprague-Dawley_P_V-REGION_725565nn725865_301nt_1_____301_0_301___	96.6102	0	0	0	9	126	76	193	0	99	98	plus	plus	141	4GC64GTAG27TC19	1	-	1:0	CTGTCCCC	GGACACTGTCAGGAC	-	193	196
A00554:20:HCTLLDRXX:2:2105:28565:35556	RatNor_3_chr6_IGHV8-18x01_Rattusnorvegicus_BN_Sprague-Dawley_P_V-REGION_725565nn725865_301nt_1_____301_0_301___	95.5752	0	0	0	24	136	193	81	0	99	88	plus	minus	142	47TCCA13GA31TC6GC11	1	-	1:0	GGACACTGTGGTTAGGACAAAAC	CAGATG	-	81	176
A00554:20:HCTLLDRXX:2:2105:28565:35556	RatNor_3_chr6_IGHV8-18x01_Rattusnorvegicus_BN_Sprague-Dawley_P_V-REGION_725565nn725865_301nt_1_____301_0_301___	95.5752	0	0	0	7	119	81	193	0	99	88	plus	plus	142	11CG6AG31CT13GTAG47	1	-	1:0	CAGATG	GGACACTGTGGTTAGGACAAAAC	-	193	176
A00554:20:HCTLLDRXX:2:2105:19009:32534	RatNor_3_chr6_IGHV8-18x01_Rattusnorvegicus_BN_Sprague-Dawley_P_V-REGION_725565nn725865_301nt_1_____301_0_301___	94.1176	0	0	0	5	140	193	58	0	99	96	plus	minus	140	43CT3TCCA52GC2TC13GT4CT4TA7	1	-	1:0	GGTG	-	-	58	192
A00554:20:HCTLLDRXX:2:2105:19009:32534	RatNor_3_chr6_IGHV8-18x01_Rattusnorvegicus_BN_Sprague-Dawley_P_V-REGION_725565nn725865_301nt_1_____301_0_301___	94.1176	0	0	0	1	136	58	193	0	99	96	plus	plus	140	7AT4GA4CA13AG2CG52GTAG3GA43	1	-	1:0	-	GGTG	-	193	192
A00554:20:HCTLLDRXX:2:2106:4661:22498	RatNor_3_chr6_IGHV8-18x01_Rattusnorvegicus_BN_Sprague-Dawley_P_V-REGION_725565nn725865_301nt_1_____301_0_301___	93.0233	0	0	0	1	172	190	19	0	99	112	plus	minus	172	40CT3TCCA52GC16GT4CTTC3TA24TACTTG10GA8	1	-	1:0	-	-	-	19	224
A00554:20:HCTLLDRXX:2:2106:4661:22498	RatNor_3_chr6_IGHV8-18x01_Rattusnorvegicus_BN_Sprague-Dawley_P_V-REGION_725565nn725865_301nt_1_____301_0_301___	93.0233	0	0	0	1	172	19	190	0	99	112	plus	plus	172	8CT10ACGAAT24AT3AGGA4CA16CG52GTAG3GA40	1	-	1:0	-	-	-	190	224
A00554:20:HCTLLDRXX:2:2106:12834:26694	RatNor_3_chr6_IGHV8-18x01_Rattusnorvegicus_BN_Sprague-Dawley_P_V-REGION_725565nn725865_301nt_1_____301_0_301___	95.5752	0	0	0	19	131	193	81	0	99	88	plus	minus	137	43CT3TCCA45TC6GC11	1	-	1:0	GGACACTGTGGTTAGGAC	CAGATG	-	81	176
A00554:20:HCTLLDRXX:2:2106:12834:26694	RatNor_3_chr6_IGHV8-18x01_Rattusnorvegicus_BN_Sprague-Dawley_P_V-REGION_725565nn725865_301nt_1_____301_0_301___	95.5752	0	0	0	7	119	81	193	0	99	88	plus	plus	137	11CG6AG45GTAG3GA43	1	-	1:0	CAGATG	GGACACTGTGGTTAGGAC	-	193	176
A00554:20:HCTLLDRXX:2:2106:28492:32049	RatNor_3_chr6_IGHV8-18x01_Rattusnorvegicus_BN_Sprague-Dawley_P_V-REGION_725565nn725865_301nt_1_____301_0_301___	97.1014	0	0	0	7	75	76	144	0	99	59	plus	plus	92	16CG6AG45	1	-	1:0	ACTGCC	GAATCGACAAATGGCTT	-	144	118
A00554:20:HCTLLDRXX:2:2106:28492:32049	RatNor_3_chr6_IGHV8-18x01_Rattusnorvegicus_BN_Sprague-Dawley_P_V-REGION_725565nn725865_301nt_1_____301_0_301___	97.1014	0	0	0	18	86	144	76	0	99	59	plus	minus	92	45TC6GC16	1	-	1:0	GAATCGACAAATGGCTT	ACTGCC	-	76	118
A00554:20:HCTLLDRXX:2:2107:13666:25817	RatNor_3_chr6_IGHV8-18x01_Rattusnorvegicus_BN_Sprague-Dawley_P_V-REGION_725565nn725865_301nt_1_____301_0_301___	94.9153	0	0	0	19	136	193	76	0	99	88	plus	minus	139	43CT3TCCA45TC6GC11CG4	1	-	1:0	GGACACGGTGGTTAGGAC	GCT	-	76	176
A00554:20:HCTLLDRXX:2:2107:13666:25817	RatNor_3_chr6_IGHV8-18x01_Rattusnorvegicus_BN_Sprague-Dawley_P_V-REGION_725565nn725865_301nt_1_____301_0_301___	94.9153	0	0	0	4	121	76	193	0	99	88	plus	plus	139	4GC11CG6AG45GTAG3GA43	1	-	1:0	GCT	GGACACGGTGGTTAGGAC	-	193	176
A00554:20:HCTLLDRXX:2:2107:28031:28745	RatNor_3_chr6_IGHV8-18x01_Rattusnorvegicus_BN_Sprague-Dawley_P_V-REGION_725565nn725865_301nt_1_____301_0_301___	96.8085	0	0	0	27	120	193	100	0	99	79	plus	minus	126	43CT3TCCA45	1	-	1:1	GGACACTGTGGTTAGGACAAAACGGC	TTACAG	-	94	159
A00554:20:HCTLLDRXX:2:2107:28031:28745	RatNor_3_chr6_IGHV8-18x01_Rattusnorvegicus_BN_Sprague-Dawley_P_V-REGION_725565nn725865_301nt_1_____301_0_301___	96	0	0	0	1	100	94	193	0	99	80	plus	plus	126	5AG45GTAG3GA43	1	-	1:1	-	GGACACTGTGGTTAGGACAAAACGGC	-	193	159
A00554:20:HCTLLDRXX:2:2107:10330:21762	RatNor_3_chr6_IGHV8-18x01_Rattusnorvegicus_BN_Sprague-Dawley_P_V-REGION_725565nn725865_301nt_1_____301_0_301___	96.8085	0	0	0	27	120	193	100	0	99	79	plus	minus	124	43CT3TCCA45	1	-	1:0	GGACACTGTGGTTAGGACAAAACGGC	TTCC	-	100	158
A00554:20:HCTLLDRXX:2:2107:10330:21762	RatNor_3_chr6_IGHV8-18x01_Rattusnorvegicus_BN_Sprague-Dawley_P_V-REGION_725565nn725865_301nt_1_____301_0_301___	96.8085	0	0	0	5	98	100	193	0	99	79	plus	plus	124	45GTAG3GA43	1	-	1:0	TTCC	GGACACTGTGGTTAGGACAAAACGGC	-	193	158
A00554:20:HCTLLDRXX:2:2107:8820:21934	RatNor_3_chr6_IGHV8-18x01_Rattusnorvegicus_BN_Sprague-Dawley_P_V-REGION_725565nn725865_301nt_1_____301_0_301___	92.7461	0	0	0	57	249	1	193	0	99	123	plus	plus	251	13GA12CT10ACGAAT24AT4GA4CA1AT14CG10CA41GTAG3GA43	1	-	1:1	GCTTTGTACAGGGTGATAAGCATGGATCGA	GG	-	-	123
A00554:20:HCTLLDRXX:2:2107:9588:33630	RatNor_3_chr6_IGHV8-18x01_Rattusnorvegicus_BN_Sprague-Dawley_P_V-REGION_725565nn725865_301nt_1_____301_0_301___	92.517	0	0	0	2	148	193	47	0	99	92	plus	minus	148	43CT3TCCA45TC6GC11CG4GT4CT1TC1GCTA18	1	-	1:0	G	-	-	47	184
A00554:20:HCTLLDRXX:2:2107:9588:33630	RatNor_3_chr6_IGHV8-18x01_Rattusnorvegicus_BN_Sprague-Dawley_P_V-REGION_725565nn725865_301nt_1_____301_0_301___	92.517	0	0	0	1	147	47	193	0	99	92	plus	plus	148	18ATCG1AG1GA4CA4GC11CG6AG45GTAG3GA43	1	-	1:0	-	G	-	193	184
A00554:20:HCTLLDRXX:2:2108:30327:4946	RatNor_3_chr6_IGHV8-18x01_Rattusnorvegicus_BN_Sprague-Dawley_P_V-REGION_725565nn725865_301nt_1_____301_0_301___	94.6903	0	0	0	19	131	193	81	0	99	83	plus	minus	134	43CTAG2TCCA45TC6GC11	1	-	1:0	GGACACTGTGGTTAGGAC	CAG	-	81	166
A00554:20:HCTLLDRXX:2:2108:30327:4946	RatNor_3_chr6_IGHV8-18x01_Rattusnorvegicus_BN_Sprague-Dawley_P_V-REGION_725565nn725865_301nt_1_____301_0_301___	94.6903	0	0	0	4	116	81	193	0	99	83	plus	plus	134	11CG6AG45GTAG2TCGA43	1	-	1:0	CAG	GGACACTGTGGTTAGGAC	-	193	166
A00554:20:HCTLLDRXX:2:2108:8558:5008	RatNor_3_chr6_IGHV8-18x01_Rattusnorvegicus_BN_Sprague-Dawley_P_V-REGION_725565nn725865_301nt_1_____301_0_301___	95.4128	0	0	0	1	109	189	81	0	99	84	plus	minus	110	43TCCA13GA31TC6GC11	1	-	1:1	-	C	-	81	168
A00554:20:HCTLLDRXX:2:2108:8558:5008	RatNor_3_chr6_IGHV8-18x01_Rattusnorvegicus_BN_Sprague-Dawley_P_V-REGION_725565nn725865_301nt_1_____301_0_301___	95.4128	0	0	0	2	110	81	189	0	99	84	plus	plus	110	11CG6AG31CT13GTAG43	1	-	1:1	C	-	-	189	168
A00554:20:HCTLLDRXX:2:2108:1515:23876	RatNor_3_chr6_IGHV8-18x01_Rattusnorvegicus_BN_Sprague-Dawley_P_V-REGION_725565nn725865_301nt_1_____301_0_301___	92.6606	0	0	0	1	109	190	82	0	99	69	plus	minus	114	40CT3TCCA31AG11AT1TC6GC1TC8	1	-	1:0	-	ACAGA	-	81	139
A00554:20:HCTLLDRXX:2:2108:1515:23876	RatNor_3_chr6_IGHV8-18x01_Rattusnorvegicus_BN_Sprague-Dawley_P_V-REGION_725565nn725865_301nt_1_____301_0_301___	92.7273	0	0	0	5	114	81	190	0	99	70	plus	plus	114	9AG1CG6AG1TA11TC31GTAG3GA40	1	-	1:0	CAGA	-	-	190	139
A00554:20:HCTLLDRXX:2:2108:16441:33098	RatNor_3_chr6_IGHV8-18x01_Rattusnorvegicus_BN_Sprague-Dawley_P_V-REGION_725565nn725865_301nt_1_____301_0_301___	95.5752	0	0	0	14	126	193	81	0	99	88	plus	minus	129	43CT3TCCA45TC6GC11	1	-	1:0	GGACACTGTGGTT	CAG	-	81	176
A00554:20:HCTLLDRXX:2:2108:16441:33098	RatNor_3_chr6_IGHV8-18x01_Rattusnorvegicus_BN_Sprague-Dawley_P_V-REGION_725565nn725865_301nt_1_____301_0_301___	95.5752	0	0	0	4	116	81	193	0	99	88	plus	plus	129	11CG6AG45GTAG3GA43	1	-	1:0	CAG	GGACACTGTGGTT	-	193	176
A00554:20:HCTLLDRXX:2:2109:9607:11835	RatNor_3_chr6_IGHV8-18x01_Rattusnorvegicus_BN_Sprague-Dawley_P_V-REGION_725565nn725865_301nt_1_____301_0_301___	94.5578	0	0	0	1	147	47	193	0	99	107	plus	plus	173	18AT4GA4CA16CG33AG18GTAG3GA43	1	-	1:0	-	GGACACTGTGGTTAGGACAAAATGGC	-	-	107
A00554:20:HCTLLDRXX:2:2109:18521:14340	RatNor_3_chr6_IGHV8-18x01_Rattusnorvegicus_BN_Sprague-Dawley_P_V-REGION_725565nn725865_301nt_1_____301_0_301___	92.5	0	0	0	7	126	41	160	0	99	75	plus	plus	126	24AT4GA4CA16CG6AG3GA41GTAG3GA10	1	-	1:1	TCTGGT	-	-	-	75
A00554:20:HCTLLDRXX:2:2110:18412:1658	RatNor_3_chr6_IGHV8-18x01_Rattusnorvegicus_BN_Sprague-Dawley_P_V-REGION_725565nn725865_301nt_1_____301_0_301___	96.0396	0	0	0	34	134	193	93	0	99	81	plus	minus	136	43CT3TCCA45TC6	1	-	1:0	GGACACTGTGGTTAGGACAAAACGGCAACC	GC	-	93	162
A00554:20:HCTLLDRXX:2:2110:18412:1658	RatNor_3_chr6_IGHV8-18x01_Rattusnorvegicus_BN_Sprague-Dawley_P_V-REGION_725565nn725865_301nt_1_____301_0_301___	96.0396	0	0	0	3	103	93	193	0	99	81	plus	plus	136	6AG45GTAG3GA43	1	-	1:0	GC	GGACACTGTGGTTAGGACAAAACGGCAACC	-	193	162
A00554:20:HCTLLDRXX:2:2110:28194:33098	RatNor_3_chr6_IGHV8-18x01_Rattusnorvegicus_BN_Sprague-Dawley_P_V-REGION_725565nn725865_301nt_1_____301_0_301___	93.578	0	0	0	2	110	179	71	0	99	74	plus	minus	121	29CT3TCCA45TC6GC11CG4GT4	1	-	1:0	C	CCTAGTTTTTC	-	71	148
A00554:20:HCTLLDRXX:2:2110:28194:33098	RatNor_3_chr6_IGHV8-18x01_Rattusnorvegicus_BN_Sprague-Dawley_P_V-REGION_725565nn725865_301nt_1_____301_0_301___	93.578	0	0	0	12	120	71	179	0	99	74	plus	plus	121	4CA4GC11CG6AG45GTAG3GA29	1	-	1:0	CCTAGTTTTTC	C	-	179	148
A00554:20:HCTLLDRXX:2:2111:5999:12602	RatNor_3_chr6_IGHV8-18x01_Rattusnorvegicus_BN_Sprague-Dawley_P_V-REGION_725565nn725865_301nt_1_____301_0_301___	95.1613	0	0	0	1	62	76	137	0	99	47	plus	plus	62	4GC11CG6AG38	1	-	1:0	-	-	-	137	94
A00554:20:HCTLLDRXX:2:2111:5999:12602	RatNor_3_chr6_IGHV8-18x01_Rattusnorvegicus_BN_Sprague-Dawley_P_V-REGION_725565nn725865_301nt_1_____301_0_301___	95.1613	0	0	0	1	62	137	76	0	99	47	plus	minus	62	38TC6GC11CG4	1	-	1:0	-	-	-	76	94
A00554:20:HCTLLDRXX:2:2112:17797:10895	RatNor_3_chr6_IGHV8-18x01_Rattusnorvegicus_BN_Sprague-Dawley_P_V-REGION_725565nn725865_301nt_1_____301_0_301___	94.3182	0	0	0	1	88	189	102	0	99	63	plus	minus	93	39CT3TCCA13GA20TC8	1	-	1:0	-	ATTTC	-	102	126
A00554:20:HCTLLDRXX:2:2112:17797:10895	RatNor_3_chr6_IGHV8-18x01_Rattusnorvegicus_BN_Sprague-Dawley_P_V-REGION_725565nn725865_301nt_1_____301_0_301___	94.3182	0	0	0	6	93	102	189	0	99	63	plus	plus	93	8AG20CT13GTAG3GA39	1	-	1:0	ATTTC	-	-	189	126
A00554:20:HCTLLDRXX:2:2112:26666:11663	RatNor_6_chr6_IGHG2Bx01_Rattusnorvegicus_BN_Sprague-Dawley_F_CH1_g_499458nn499741_285nt_1__1_-1___285_0_285__rev-compl_	100	0	0	0	1	186	207	22	0	99	186	plus	minus	186	186	3	-	1:1	-	-	-	22	372
A00554:20:HCTLLDRXX:2:2112:26666:11663	RatNor_6_chr6_IGHG2Bx01_Rattusnorvegicus_BN_Sprague-Dawley_F_CH1_g_499458nn499741_285nt_1__1_-1___285_0_285__rev-compl_	100	0	0	0	1	186	22	207	0	99	186	plus	plus	186	186	3	-	1:1	-	-	-	207	372
A00554:20:HCTLLDRXX:2:2112:26666:11663	AABR03048905_IGHG2Bx01_Rattusnorvegicus_BN_SsNHsdMCW_F_CH1_H_CH2_CH3_M1_M2_19302nn19586_18936nn18998_18497nn18826_18083nn18397_16593nn16723_15979nn16059_1206nt_1__1____1206_0_1206___	100	0	0	0	1	186	207	22	0	99	186	plus	minus	186	186	3	-	1:2	-	-	-	22	372
A00554:20:HCTLLDRXX:2:2112:26666:11663	AABR03048905_IGHG2Bx01_Rattusnorvegicus_BN_SsNHsdMCW_F_CH1_H_CH2_CH3_M1_M2_19302nn19586_18936nn18998_18497nn18826_18083nn18397_16593nn16723_15979nn16059_1206nt_1__1____1206_0_1206___	100	0	0	0	1	186	22	207	0	99	186	plus	plus	186	186	3	-	1:2	-	-	-	207	372
A00554:20:HCTLLDRXX:2:2112:26666:11663	AABR03048905_IGHG2Bx01_Rattusnorvegicus_BN_SsNHsdMCW_F_CH1_H_CH2_CH3_CH-S_19302nn19586_18936nn18998_18497nn18826_18078nn18397_999nt_1__1____999_0_999___	100	0	0	0	1	186	207	22	0	99	186	plus	minus	186	186	3	-	1:3	-	-	-	22	372
A00554:20:HCTLLDRXX:2:2112:26666:11663	AABR03048905_IGHG2Bx01_Rattusnorvegicus_BN_SsNHsdMCW_F_CH1_H_CH2_CH3_CH-S_19302nn19586_18936nn18998_18497nn18826_18078nn18397_999nt_1__1____999_0_999___	100	0	0	0	1	186	22	207	0	99	186	plus	plus	186	186	3	-	1:3	-	-	-	207	372
A00554:20:HCTLLDRXX:2:2112:9010:16658	RatNor_3_chr6_IGHV8-18x01_Rattusnorvegicus_BN_Sprague-Dawley_P_V-REGION_725565nn725865_301nt_1_____301_0_301___	97.8495	0	0	0	1	93	173	81	0	99	83	plus	minus	96	27TCCA64	1	-	1:0	-	CAG	-	81	166
A00554:20:HCTLLDRXX:2:2112:9010:16658	RatNor_3_chr6_IGHV8-18x01_Rattusnorvegicus_BN_Sprague-Dawley_P_V-REGION_725565nn725865_301nt_1_____301_0_301___	97.8495	0	0	0	4	96	81	173	0	99	83	plus	plus	96	64GTAG27	1	-	1:0	CAG	-	-	173	166
A00554:20:HCTLLDRXX:2:2112:18195:22232	RatNor_1_chr6_IGHV5-43x01_Rattusnorvegicus_BN_Sprague-Dawley_F_V-REGION_777439nn777738_300nt_1_____300_0_300___	99.5951	0	0	0	5	251	283	37	0	99	242	plus	minus	251	188GT58	2	-	1:0	ACTG	-	-	1	436
A00554:20:HCTLLDRXX:2:2112:18195:22232	RatNor_1_chr6_IGHV5-43x01_Rattusnorvegicus_BN_Sprague-Dawley_F_V-REGION_777439nn777738_300nt_1_____300_0_300___	99.0196	0	0	0	48	251	1	204	0	99	194	plus	plus	251	94CA32CA76	2	-	1:0	ACACTGCACACCTCTTTGACATTTGTGCCT	-	-	283	436
A00554:20:HCTLLDRXX:2:2112:18195:22232	AABR03052056_IGHV5S54x01_Rattusnorvegicus_BN_SsNHsdMCW_F_V-REGION_727nn1026_300nt_1_____300_0_300__rev-compl_	99.5951	0	0	0	5	251	283	37	0	99	242	plus	minus	251	188GT58	2	-	1:1	ACTG	-	-	1	436
A00554:20:HCTLLDRXX:2:2112:18195:22232	AABR03052056_IGHV5S54x01_Rattusnorvegicus_BN_SsNHsdMCW_F_V-REGION_727nn1026_300nt_1_____300_0_300__rev-compl_	99.0196	0	0	0	48	251	1	204	0	99	194	plus	plus	251	94CA32CA76	2	-	1:1	ACACTGCACACCTCTTTGACATTTGTGCCT	-	-	283	436
A00554:20:HCTLLDRXX:2:2112:14461:35775	RatNor_3_chr6_IGHV8-18x01_Rattusnorvegicus_BN_Sprague-Dawley_P_V-REGION_725565nn725865_301nt_1_____301_0_301___	92.7536	0	0	0	1	138	182	45	0	99	88	plus	minus	138	9TC22CTAG2TCCA5TC46GC16GT4CT4TA20	1	-	1:0	-	-	-	45	176
A00554:20:HCTLLDRXX:2:2112:14461:35775	RatNor_3_chr6_IGHV8-18x01_Rattusnorvegicus_BN_Sprague-Dawley_P_V-REGION_725565nn725865_301nt_1_____301_0_301___	92.7536	0	0	0	1	138	45	182	0	99	88	plus	plus	138	20AT4GA4CA16CG46AG5GTAG2TCGA22AG9	1	-	1:0	-	-	-	182	176
A00554:20:HCTLLDRXX:2:2113:32488:2926	RatNor_3_chr6_IGHV8-18x01_Rattusnorvegicus_BN_Sprague-Dawley_P_V-REGION_725565nn725865_301nt_1_____301_0_301___	95.8333	0	0	0	30	125	193	98	0	99	76	plus	minus	125	43CT3TCCA20CA26	1	-	1:0	GGACACTGTGGTTAGGACAAAACGACAAC	-	-	98	157
A00554:20:HCTLLDRXX:2:2113:32488:2926	RatNor_3_chr6_IGHV8-18x01_Rattusnorvegicus_BN_Sprague-Dawley_P_V-REGION_725565nn725865_301nt_1_____301_0_301___	96.875	0	0	0	1	96	98	193	0	99	81	plus	plus	125	47GTAG3GA43	1	-	1:0	-	GGACACTGTGGTTAGGACAAAACGACAAC	-	193	157
A00554:20:HCTLLDRXX:2:2114:11595:3881	RatNor_3_chr6_IGHV8-18x01_Rattusnorvegicus_BN_Sprague-Dawley_P_V-REGION_725565nn725865_301nt_1_____301_0_301___	93.5484	0	0	0	2	94	174	82	0	99	63	plus	minus	98	15TC8AT3TCCA24AG27GC10	1	-	1:0	C	TGAG	-	82	126
A00554:20:HCTLLDRXX:2:2114:11595:3881	RatNor_3_chr6_IGHV8-18x01_Rattusnorvegicus_BN_Sprague-Dawley_P_V-REGION_725565nn725865_301nt_1_____301_0_301___	93.5484	0	0	0	5	97	82	174	0	99	63	plus	plus	98	10CG27TC24GTAG3TA8AG15	1	-	1:0	TGAG	C	-	174	126
A00554:20:HCTLLDRXX:2:2114:26684:5181	RatNor_3_chr6_IGHV8-18x01_Rattusnorvegicus_BN_Sprague-Dawley_P_V-REGION_725565nn725865_301nt_1_____301_0_301___	92.6174	0	0	0	2	150	193	45	0	99	94	plus	minus	150	43CT3TCCA45TC6GC11CG4GT4CT1TC1GCTA20	1	-	1:0	G	-	-	45	188
A00554:20:HCTLLDRXX:2:2114:26684:5181	RatNor_3_chr6_IGHV8-18x01_Rattusnorvegicus_BN_Sprague-Dawley_P_V-REGION_725565nn725865_301nt_1_____301_0_301___	92.6174	0	0	0	1	149	45	193	0	99	94	plus	plus	150	20ATCG1AG1GA4CA4GC11CG6AG45GTAG3GA43	1	-	1:0	-	G	-	193	188
A00554:20:HCTLLDRXX:2:2114:19054:7592	RatNor_3_chr6_IGHV8-18x01_Rattusnorvegicus_BN_Sprague-Dawley_P_V-REGION_725565nn725865_301nt_1_____301_0_301___	95.4545	0	0	0	1	110	190	81	0	99	85	plus	minus	113	40CT3TCCA45TC6GC11	1	-	1:1	-	CCG	-	81	170
A00554:20:HCTLLDRXX:2:2114:19054:7592	RatNor_3_chr6_IGHV8-18x01_Rattusnorvegicus_BN_Sprague-Dawley_P_V-REGION_725565nn725865_301nt_1_____301_0_301___	95.4545	0	0	0	4	113	81	190	0	99	85	plus	plus	113	11CG6AG45GTAG3GA40	1	-	1:1	CAG	-	-	190	170
A00554:20:HCTLLDRXX:2:2114:18385:11851	RatNor_3_chr6_IGHV7-16x01_Rattusnorvegicus_BN_Sprague-Dawley_P_V-REGION_1306379nn1306684_306nt_1_____306_0_306__rev-compl_	100	0	0	0	1	157	157	1	0	99	157	plus	minus	198	157	1	-	1:0	-	ACGGTGAATACCTGATGTCAATCAGATCCA	-	1	314
A00554:20:HCTLLDRXX:2:2114:18385:11851	RatNor_3_chr6_IGHV7-16x01_Rattusnorvegicus_BN_Sprague-Dawley_P_V-REGION_1306379nn1306684_306nt_1_____306_0_306__rev-compl_	100	0	0	0	42	198	1	157	0	99	157	plus	plus	198	157	1	-	1:0	ACGGTGAATACCTGATGTCAATCAGATCCA	-	-	157	314
A00554:20:HCTLLDRXX:2:2114:8784:20024	RatNor_3_chr6_IGHV7-16x01_Rattusnorvegicus_BN_Sprague-Dawley_P_V-REGION_1306379nn1306684_306nt_1_____306_0_306__rev-compl_	100	0	0	0	77	210	306	173	0	99	134	plus	minus	210	134	1	-	1:0	CACAATGTAGACGGTAGTGTCAGCCCAACA	-	-	173	268
A00554:20:HCTLLDRXX:2:2114:8784:20024	RatNor_3_chr6_IGHV7-16x01_Rattusnorvegicus_BN_Sprague-Dawley_P_V-REGION_1306379nn1306684_306nt_1_____306_0_306__rev-compl_	100	0	0	0	1	134	173	306	0	99	134	plus	plus	210	134	1	-	1:0	-	CACAATGTAGACGGTAGTGTCAGCCCAACA	-	306	268
A00554:20:HCTLLDRXX:2:2115:22345:10066	RatNor_3_chr6_IGHV8-18x01_Rattusnorvegicus_BN_Sprague-Dawley_P_V-REGION_725565nn725865_301nt_1_____301_0_301___	92.9204	0	0	0	6	118	193	81	0	99	73	plus	minus	118	43CT3TCCA20CA13AC10TC6GC4AT6	1	-	1:0	GTACA	-	-	81	156
A00554:20:HCTLLDRXX:2:2115:22345:10066	RatNor_3_chr6_IGHV8-18x01_Rattusnorvegicus_BN_Sprague-Dawley_P_V-REGION_725565nn725865_301nt_1_____301_0_301___	94.6903	0	0	0	1	113	81	193	0	99	83	plus	plus	118	6TA4CG6AG45GTAG3GA43	1	-	1:0	-	GGACA	-	193	156
A00554:20:HCTLLDRXX:2:2115:21974:12211	RatNor_3_chr6_IGHV8-18x01_Rattusnorvegicus_BN_Sprague-Dawley_P_V-REGION_725565nn725865_301nt_1_____301_0_301___	92.8571	0	0	0	8	91	76	159	0	99	54	plus	plus	91	4GC11CG6AG45GTAG3GA9	1	-	1:1	GCTTCCC	-	-	159	108
A00554:20:HCTLLDRXX:2:2115:21974:12211	RatNor_3_chr6_IGHV8-18x01_Rattusnorvegicus_BN_Sprague-Dawley_P_V-REGION_725565nn725865_301nt_1_____301_0_301___	92.8571	0	0	0	1	84	159	76	0	99	54	plus	minus	91	9CT3TCCA45TC6GC11CG4	1	-	1:1	-	GCTTCCC	-	76	108
A00554:20:HCTLLDRXX:2:2115:9733:36292	RatNor_3_chr6_IGHV8-18x01_Rattusnorvegicus_BN_Sprague-Dawley_P_V-REGION_725565nn725865_301nt_1_____301_0_301___	92.517	0	0	0	2	148	193	47	0	99	92	plus	minus	148	43CT3TCCA45TC6GC11CG4GT4CT1TC1GCTA18	1	-	1:0	G	-	-	47	184
A00554:20:HCTLLDRXX:2:2115:9733:36292	RatNor_3_chr6_IGHV8-18x01_Rattusnorvegicus_BN_Sprague-Dawley_P_V-REGION_725565nn725865_301nt_1_____301_0_301___	92.517	0	0	0	1	147	47	193	0	99	92	plus	plus	148	18ATCG1AG1GA4CA4GC11CG6AG45GTAG3GA43	1	-	1:0	-	G	-	193	184
A00554:20:HCTLLDRXX:2:2116:2980:16767	RatNor_3_chr6_IGHV8-18x01_Rattusnorvegicus_BN_Sprague-Dawley_P_V-REGION_725565nn725865_301nt_1_____301_0_301___	93.2773	0	0	0	12	130	41	159	0	99	79	plus	plus	131	24AT4GA9GC11CG22GA29GTAG3GA9	1	-	1:0	TCTGGTTTGAT	C	-	159	158
A00554:20:HCTLLDRXX:2:2116:2980:16767	RatNor_3_chr6_IGHV8-18x01_Rattusnorvegicus_BN_Sprague-Dawley_P_V-REGION_725565nn725865_301nt_1_____301_0_301___	93.2773	0	0	0	2	120	159	41	0	99	79	plus	minus	131	9CT3TCCA29CT22GC11CG9CT4TA24	1	-	1:0	C	TCTGGTTTGAT	-	41	158
A00554:20:HCTLLDRXX:2:2116:21893:22842	RatNor_3_chr6_IGHV8-18x01_Rattusnorvegicus_BN_Sprague-Dawley_P_V-REGION_725565nn725865_301nt_1_____301_0_301___	94.9153	0	0	0	1	116	193	76	0	99	88	plus	minus	119	47TCCA4-T-C34GA11GC16	1	-	1:0	-	GCT	-	76	176
A00554:20:HCTLLDRXX:2:2116:21893:22842	RatNor_3_chr6_IGHV8-18x01_Rattusnorvegicus_BN_Sprague-Dawley_P_V-REGION_725565nn725865_301nt_1_____301_0_301___	94.9153	0	0	0	4	119	76	193	0	99	88	plus	plus	119	16CG11CT34-G-A4GTAG47	1	-	1:0	GCT	-	-	193	176
A00554:20:HCTLLDRXX:2:2116:2374:31845	RatNor_3_chr6_IGHV8-18x01_Rattusnorvegicus_BN_Sprague-Dawley_P_V-REGION_725565nn725865_301nt_1_____301_0_301___	94.3089	0	0	0	16	138	193	71	0	99	88	plus	minus	145	43CT3TCCA45TC6GC11CG4GT4	1	-	1:0	GGACACTGTGGTTAG	CCTAGTT	-	71	176
A00554:20:HCTLLDRXX:2:2116:2374:31845	RatNor_3_chr6_IGHV8-18x01_Rattusnorvegicus_BN_Sprague-Dawley_P_V-REGION_725565nn725865_301nt_1_____301_0_301___	94.3089	0	0	0	8	130	71	193	0	99	88	plus	plus	145	4CA4GC11CG6AG45GTAG3GA43	1	-	1:0	CCTAGTT	GGACACTGTGGTTAG	-	193	176
A00554:20:HCTLLDRXX:2:2117:25355:17096	RatNor_3_chr6_IGHV8-18x01_Rattusnorvegicus_BN_Sprague-Dawley_P_V-REGION_725565nn725865_301nt_1_____301_0_301___	95	0	0	0	1	100	78	177	0	99	75	plus	plus	100	14CG6AG45GTAG3GA27	1	-	1:0	-	-	-	-	75
A00554:20:HCTLLDRXX:2:2117:10818:25582	RatNor_3_chr6_IGHV8-18x01_Rattusnorvegicus_BN_Sprague-Dawley_P_V-REGION_725565nn725865_301nt_1_____301_0_301___	96.5517	0	0	0	2	88	107	193	0	99	72	plus	plus	121	38GTAG3GA43	1	-	1:0	G	GGACACTGTGGTTAGGACCAAACGGCAACC	-	193	144
A00554:20:HCTLLDRXX:2:2117:10818:25582	RatNor_3_chr6_IGHV8-18x01_Rattusnorvegicus_BN_Sprague-Dawley_P_V-REGION_725565nn725865_301nt_1_____301_0_301___	96.5517	0	0	0	34	120	193	107	0	99	72	plus	minus	121	43CT3TCCA38	1	-	1:0	GGACACTGTGGTTAGGACCAAACGGCAACC	G	-	107	144
A00554:20:HCTLLDRXX:2:2117:4616:27962	RatNor_3_chr6_IGHV8-18x01_Rattusnorvegicus_BN_Sprague-Dawley_P_V-REGION_725565nn725865_301nt_1_____301_0_301___	93.2886	0	0	0	1	149	45	193	0	99	99	plus	plus	153	20AT4GA10AG10CG52GTAG3GA1TC17GA2AG20	1	-	1:1	-	GGAC	-	-	99
A00554:20:HCTLLDRXX:2:2117:8377:27962	RatNor_3_chr6_IGHV8-18x01_Rattusnorvegicus_BN_Sprague-Dawley_P_V-REGION_725565nn725865_301nt_1_____301_0_301___	95	0	0	0	3	102	193	94	0	99	75	plus	minus	102	43CT3TCCA1GT16TC32	1	-	1:2	GG	-	-	94	150
A00554:20:HCTLLDRXX:2:2117:8377:27962	RatNor_3_chr6_IGHV8-18x01_Rattusnorvegicus_BN_Sprague-Dawley_P_V-REGION_725565nn725865_301nt_1_____301_0_301___	95	0	0	0	1	100	94	193	0	99	75	plus	plus	102	32AG16CA1GTAG3GA43	1	-	1:2	-	GG	-	193	150
A00554:20:HCTLLDRXX:2:2117:4453:31657	RatNor_3_chr6_IGHV8-18x01_Rattusnorvegicus_BN_Sprague-Dawley_P_V-REGION_725565nn725865_301nt_1_____301_0_301___	96.8085	0	0	0	28	121	193	100	0	99	79	plus	minus	124	43CT3TCCA45	1	-	1:0	GGACACGGTGGTTAGGACAAAACGGCA	TTC	-	100	158
A00554:20:HCTLLDRXX:2:2117:4453:31657	RatNor_3_chr6_IGHV8-18x01_Rattusnorvegicus_BN_Sprague-Dawley_P_V-REGION_725565nn725865_301nt_1_____301_0_301___	96.8085	0	0	0	4	97	100	193	0	99	79	plus	plus	124	45GTAG3GA43	1	-	1:0	TTC	GGACACGGTGGTTAGGACAAAACGGCA	-	193	158
A00554:20:HCTLLDRXX:2:2117:15411:35759	RatNor_3_chr6_IGHV8-18x01_Rattusnorvegicus_BN_Sprague-Dawley_P_V-REGION_725565nn725865_301nt_1_____301_0_301___	93.5484	0	0	0	7	99	193	101	0	99	63	plus	minus	99	32GA10CT3TCCA32CT3AG7	1	-	1:0	GAACAC	-	-	101	126
A00554:20:HCTLLDRXX:2:2117:15411:35759	RatNor_3_chr6_IGHV8-18x01_Rattusnorvegicus_BN_Sprague-Dawley_P_V-REGION_725565nn725865_301nt_1_____301_0_301___	93.5484	0	0	0	1	93	101	193	0	99	63	plus	plus	99	7TC3GA32GTAG3GA10CT32	1	-	1:0	-	GAACAC	-	193	126
A00554:20:HCTLLDRXX:2:2117:14235:36323	RatNor_3_chr6_IGHV8-18x01_Rattusnorvegicus_BN_Sprague-Dawley_P_V-REGION_725565nn725865_301nt_1_____301_0_301___	93.8053	0	0	0	2	114	81	193	0	99	78	plus	plus	120	11CG6AG31CT5GA7GTAG3GA43	1	-	1:1	C	GGACAC	-	193	151
A00554:20:HCTLLDRXX:2:2117:14235:36323	RatNor_3_chr6_IGHV8-18x01_Rattusnorvegicus_BN_Sprague-Dawley_P_V-REGION_725565nn725865_301nt_1_____301_0_301___	92.9204	0	0	0	7	119	193	81	0	99	73	plus	minus	120	43CT3TCCA7CT5GA7GT23TC6GC11	1	-	1:1	GGACAC	C	-	81	151
A00554:20:HCTLLDRXX:2:2118:14208:2926	RatNor_3_chr6_IGHV8-18x01_Rattusnorvegicus_BN_Sprague-Dawley_P_V-REGION_725565nn725865_301nt_1_____301_0_301___	96.7391	0	0	0	28	119	193	102	0	99	77	plus	minus	119	43CT3TCCA43	1	-	1:0	GGACACTGTGGTTAGGACAAAACGGCC	-	-	102	154
A00554:20:HCTLLDRXX:2:2118:14208:2926	RatNor_3_chr6_IGHV8-18x01_Rattusnorvegicus_BN_Sprague-Dawley_P_V-REGION_725565nn725865_301nt_1_____301_0_301___	96.7391	0	0	0	1	92	102	193	0	99	77	plus	plus	119	43GTAG3GA43	1	-	1:0	-	GGACACTGTGGTTAGGACAAAACGGCC	-	193	154
A00554:20:HCTLLDRXX:2:2118:26268:8406	RatNor_3_chr6_IGHV8-18x01_Rattusnorvegicus_BN_Sprague-Dawley_P_V-REGION_725565nn725865_301nt_1_____301_0_301___	94.1176	0	0	0	1	119	189	71	0	99	84	plus	minus	131	39CT3TCCA45TC6GC11CG4GT4	1	-	1:0	-	CCTAGTTTTTCT	-	71	168
A00554:20:HCTLLDRXX:2:2118:26268:8406	RatNor_3_chr6_IGHV8-18x01_Rattusnorvegicus_BN_Sprague-Dawley_P_V-REGION_725565nn725865_301nt_1_____301_0_301___	94.1176	0	0	0	13	131	71	189	0	99	84	plus	plus	131	4CA4GC11CG6AG45GTAG3GA39	1	-	1:0	CCTAGTTTTTCT	-	-	189	168
A00554:20:HCTLLDRXX:2:2118:13675:9612	RatNor_3_chr6_IGHV8-18x01_Rattusnorvegicus_BN_Sprague-Dawley_P_V-REGION_725565nn725865_301nt_1_____301_0_301___	94.2149	0	0	0	7	127	193	73	0	99	86	plus	minus	127	20TC26TCCA11AG26GA13GC9CT9	1	-	1:1	GGACAC	-	-	73	172
A00554:20:HCTLLDRXX:2:2118:13675:9612	RatNor_3_chr6_IGHV8-18x01_Rattusnorvegicus_BN_Sprague-Dawley_P_V-REGION_725565nn725865_301nt_1_____301_0_301___	94.2149	0	0	0	1	121	73	193	0	99	86	plus	plus	127	9GA9CG13CT26TC11GTAG26AG20	1	-	1:1	-	GGACCC	-	193	172
A00554:20:HCTLLDRXX:2:2118:8630:11710	RatNor_3_chr6_IGHV8-18x01_Rattusnorvegicus_BN_Sprague-Dawley_P_V-REGION_725565nn725865_301nt_1_____301_0_301___	95.5752	0	0	0	14	126	193	81	0	99	88	plus	minus	129	43CT3TCCA45TC6GC11	1	-	1:0	GGACACTGTGGTT	CAG	-	81	176
A00554:20:HCTLLDRXX:2:2118:8630:11710	RatNor_3_chr6_IGHV8-18x01_Rattusnorvegicus_BN_Sprague-Dawley_P_V-REGION_725565nn725865_301nt_1_____301_0_301___	95.5752	0	0	0	4	116	81	193	0	99	88	plus	plus	129	11CG6AG45GTAG3GA43	1	-	1:0	CAG	GGACACTGTGGTT	-	193	176
A00554:20:HCTLLDRXX:2:2118:28610:12117	RatNor_3_chr6_IGHV8-18x01_Rattusnorvegicus_BN_Sprague-Dawley_P_V-REGION_725565nn725865_301nt_1_____301_0_301___	96.0396	0	0	0	13	113	93	193	0	99	81	plus	plus	129	6AG45GTAG3GA43	1	-	1:1	GCTATGTGTTCC	GGACACTGTGGTTAGG	-	193	162
A00554:20:HCTLLDRXX:2:2118:28610:12117	RatNor_3_chr6_IGHV8-18x01_Rattusnorvegicus_BN_Sprague-Dawley_P_V-REGION_725565nn725865_301nt_1_____301_0_301___	96.0396	0	0	0	17	117	193	93	0	99	81	plus	minus	129	43CT3TCCA45TC6	1	-	1:1	GGACACTGTGGTTAGG	GCTATGTGTTCC	-	93	162
A00554:20:HCTLLDRXX:2:2118:16405:17973	RatNor_3_chr6_IGHV8-18x01_Rattusnorvegicus_BN_Sprague-Dawley_P_V-REGION_725565nn725865_301nt_1_____301_0_301___	96.0396	0	0	0	6	106	93	193	0	99	81	plus	plus	128	6AG45GTAG3GA43	1	-	1:0	GCCCG	GGACACTGTGGTTAGGACAAAT	-	193	162
A00554:20:HCTLLDRXX:2:2118:16405:17973	RatNor_3_chr6_IGHV8-18x01_Rattusnorvegicus_BN_Sprague-Dawley_P_V-REGION_725565nn725865_301nt_1_____301_0_301___	96.0396	0	0	0	23	123	193	93	0	99	81	plus	minus	128	43CT3TCCA45TC6	1	-	1:0	GGACACTGTGGTTAGGACAAAT	GCCCG	-	93	162
A00554:20:HCTLLDRXX:2:2119:28727:8938	RatNor_3_chr6_IGHV8-18x01_Rattusnorvegicus_BN_Sprague-Dawley_P_V-REGION_725565nn725865_301nt_1_____301_0_301___	93.0556	0	0	0	9	152	144	1	0	99	94	plus	minus	153	26AG25GC14GA6CT4TA24TACTTG10GA12CT13	1	-	1:0	GAATTGAC	G	-	1	188
A00554:20:HCTLLDRXX:2:2119:28727:8938	RatNor_3_chr6_IGHV8-18x01_Rattusnorvegicus_BN_Sprague-Dawley_P_V-REGION_725565nn725865_301nt_1_____301_0_301___	93.0556	0	0	0	2	145	1	144	0	99	94	plus	plus	153	13GA12CT10ACGAAT24AT4GA6CT14CG25TC26	1	-	1:0	G	GAATTGAC	-	144	188
A00554:20:HCTLLDRXX:2:2119:19741:10629	RatNor_3_chr6_IGHV8-18x01_Rattusnorvegicus_BN_Sprague-Dawley_P_V-REGION_725565nn725865_301nt_1_____301_0_301___	96.0396	0	0	0	6	106	93	193	0	99	81	plus	plus	129	6AG45GTAG3GA43	1	-	1:1	GCCCT	GGACACTGTGGTTAGGACAAAAC	-	193	162
A00554:20:HCTLLDRXX:2:2119:19741:10629	RatNor_3_chr6_IGHV8-18x01_Rattusnorvegicus_BN_Sprague-Dawley_P_V-REGION_725565nn725865_301nt_1_____301_0_301___	96.0396	0	0	0	24	124	193	93	0	99	81	plus	minus	129	43CT3TCCA45TC6	1	-	1:1	GGACACTGTGGTTAGGACAAAAC	GCCCT	-	93	162
A00554:20:HCTLLDRXX:2:2120:20998:2816	RatNor_3_chr6_IGHV8-18x01_Rattusnorvegicus_BN_Sprague-Dawley_P_V-REGION_725565nn725865_301nt_1_____301_0_301___	95.935	0	0	0	2	124	71	193	0	99	98	plus	plus	159	10AG63GTAG3GA22AG20	1	-	1:0	C	GGACACTGTTGTTAGGACAAAACAGCGACC	-	193	196
A00554:20:HCTLLDRXX:2:2120:20998:2816	RatNor_3_chr6_IGHV8-18x01_Rattusnorvegicus_BN_Sprague-Dawley_P_V-REGION_725565nn725865_301nt_1_____301_0_301___	95.935	0	0	0	36	158	193	71	0	99	98	plus	minus	159	20TC22CT3TCCA63TC10	1	-	1:0	GGACACTGTTGTTAGGACAAAACAGCGACC	C	-	71	196
A00554:20:HCTLLDRXX:2:2120:8133:19617	RatNor_3_chr6_IGHV8-18x01_Rattusnorvegicus_BN_Sprague-Dawley_P_V-REGION_725565nn725865_301nt_1_____301_0_301___	92.0354	0	0	0	1	113	190	78	0	99	68	plus	minus	113	5GA12TA21CTAG2TCTA48TC3GC1TC12	1	-	1:0	-	-	-	78	136
A00554:20:HCTLLDRXX:2:2120:8133:19617	RatNor_3_chr6_IGHV8-18x01_Rattusnorvegicus_BN_Sprague-Dawley_P_V-REGION_725565nn725865_301nt_1_____301_0_301___	92.0354	0	0	0	1	113	78	190	0	99	68	plus	plus	113	12AG1CG3AG48ATAG2TCGA21AT12CT5	1	-	1:0	-	-	-	190	136
A00554:20:HCTLLDRXX:2:2120:14660:20995	RatNor_1_chr6_IGHV5-43x01_Rattusnorvegicus_BN_Sprague-Dawley_F_V-REGION_777439nn777738_300nt_1_____300_0_300___	99.1903	0	0	0	5	251	283	37	0	99	237	plus	minus	251	188GT4CA53	2	-	1:1	ACTG	-	-	1	436
A00554:20:HCTLLDRXX:2:2120:14660:20995	RatNor_1_chr6_IGHV5-43x01_Rattusnorvegicus_BN_Sprague-Dawley_F_V-REGION_777439nn777738_300nt_1_____300_0_300___	99.5098	0	0	0	48	251	1	204	0	99	199	plus	plus	251	94CA109	2	-	1:1	ACACTGCACACCTCTTTGACATTTGTGCCT	-	-	283	436
A00554:20:HCTLLDRXX:2:2120:14660:20995	AABR03052056_IGHV5S54x01_Rattusnorvegicus_BN_SsNHsdMCW_F_V-REGION_727nn1026_300nt_1_____300_0_300__rev-compl_	99.1903	0	0	0	5	251	283	37	0	99	237	plus	minus	251	188GT4CA53	2	-	1:2	ACTG	-	-	1	436
A00554:20:HCTLLDRXX:2:2120:14660:20995	AABR03052056_IGHV5S54x01_Rattusnorvegicus_BN_SsNHsdMCW_F_V-REGION_727nn1026_300nt_1_____300_0_300__rev-compl_	99.5098	0	0	0	48	251	1	204	0	99	199	plus	plus	251	94CA109	2	-	1:2	ACACTGCACACCTCTTTGACATTTGTGCCT	-	-	283	436
A00554:20:HCTLLDRXX:2:2121:23954:19680	RatNor_3_chr6_IGHV8-18x01_Rattusnorvegicus_BN_Sprague-Dawley_P_V-REGION_725565nn725865_301nt_1_____301_0_301___	95.3704	0	0	0	1	108	86	193	0	99	83	plus	plus	114	6CG6AG45GTAG3GA43	1	-	1:0	-	GGACAC	-	193	166
A00554:20:HCTLLDRXX:2:2121:23954:19680	RatNor_3_chr6_IGHV8-18x01_Rattusnorvegicus_BN_Sprague-Dawley_P_V-REGION_725565nn725865_301nt_1_____301_0_301___	95.3704	0	0	0	7	114	193	86	0	99	83	plus	minus	114	43CT3TCCA45TC6GC6	1	-	1:0	GGACAC	-	-	86	166
A00554:20:HCTLLDRXX:2:2121:19741:23938	RatNor_3_chr6_IGHV8-18x01_Rattusnorvegicus_BN_Sprague-Dawley_P_V-REGION_725565nn725865_301nt_1_____301_0_301___	96.2025	0	0	0	1	79	115	193	0	99	64	plus	plus	105	16CT13GTAG47	1	-	1:0	-	GGACACTGTGGTTAGGACAAAACGGC	-	-	64
A00554:20:HCTLLDRXX:2:2121:2257:29637	RatNor_3_chr6_IGHV7-16x01_Rattusnorvegicus_BN_Sprague-Dawley_P_V-REGION_1306379nn1306684_306nt_1_____306_0_306__rev-compl_	100	0	0	0	12	251	1	240	0	99	240	plus	plus	251	240	1	-	1:0	ACGGTGAATAC	-	-	-	240
A00554:20:HCTLLDRXX:2:2121:4707:32409	RatNor_3_chr6_IGHV7-16x01_Rattusnorvegicus_BN_Sprague-Dawley_P_V-REGION_1306379nn1306684_306nt_1_____306_0_306__rev-compl_	98.2906	0	0	0	1	117	191	75	0	99	107	plus	minus	117	52AG7TC56	1	-	1:1	-	-	-	75	214
A00554:20:HCTLLDRXX:2:2121:4707:32409	RatNor_3_chr6_IGHV7-16x01_Rattusnorvegicus_BN_Sprague-Dawley_P_V-REGION_1306379nn1306684_306nt_1_____306_0_306__rev-compl_	98.2906	0	0	0	1	117	75	191	0	99	107	plus	plus	117	56AG7TC52	1	-	1:1	-	-	-	191	214
A00554:20:HCTLLDRXX:2:2122:11261:3114	RatNor_3_chr6_IGHV8-18x01_Rattusnorvegicus_BN_Sprague-Dawley_P_V-REGION_725565nn725865_301nt_1_____301_0_301___	96.5517	0	0	0	2	88	107	193	0	99	72	plus	plus	121	38GTAG3GA43	1	-	1:0	G	GGACACTGTGGTTAGGACCAAACGGCAACC	-	193	144
A00554:20:HCTLLDRXX:2:2122:11261:3114	RatNor_3_chr6_IGHV8-18x01_Rattusnorvegicus_BN_Sprague-Dawley_P_V-REGION_725565nn725865_301nt_1_____301_0_301___	96.5517	0	0	0	34	120	193	107	0	99	72	plus	minus	121	43CT3TCCA38	1	-	1:0	GGACACTGTGGTTAGGACCAAACGGCAACC	G	-	107	144
A00554:20:HCTLLDRXX:2:2122:9652:20744	RatNor_3_chr6_IGHV8-18x01_Rattusnorvegicus_BN_Sprague-Dawley_P_V-REGION_725565nn725865_301nt_1_____301_0_301___	94.6903	0	0	0	7	119	193	81	0	99	83	plus	minus	122	43CTAG2TCCA45TC6GC11	1	-	1:0	AGACAC	CAG	-	81	166
A00554:20:HCTLLDRXX:2:2122:9652:20744	RatNor_3_chr6_IGHV8-18x01_Rattusnorvegicus_BN_Sprague-Dawley_P_V-REGION_725565nn725865_301nt_1_____301_0_301___	94.6903	0	0	0	4	116	81	193	0	99	83	plus	plus	122	11CG6AG45GTAG2TCGA43	1	-	1:0	CAG	AGACAC	-	193	166
A00554:20:HCTLLDRXX:2:2122:5511:30639	RatNor_3_chr6_IGHV8-18x01_Rattusnorvegicus_BN_Sprague-Dawley_P_V-REGION_725565nn725865_301nt_1_____301_0_301___	93.2203	0	0	0	1	118	188	71	0	99	78	plus	minus	130	30AC7CT3TCCA45TC6GC11CG4GT4	1	-	1:0	-	CCTAGTTTTTCT	-	71	161
A00554:20:HCTLLDRXX:2:2122:5511:30639	RatNor_3_chr6_IGHV8-18x01_Rattusnorvegicus_BN_Sprague-Dawley_P_V-REGION_725565nn725865_301nt_1_____301_0_301___	94.0678	0	0	0	13	130	71	188	0	99	83	plus	plus	130	4CA4GC11CG6AG45GTAG3GA38	1	-	1:0	CCTAGTTTTTCT	-	-	188	161
A00554:20:HCTLLDRXX:2:2122:30535:36652	RatNor_3_chr6_IGHV8-18x01_Rattusnorvegicus_BN_Sprague-Dawley_P_V-REGION_725565nn725865_301nt_1_____301_0_301___	95.5752	0	0	0	28	140	193	81	0	99	88	plus	minus	144	43CT3TCCA45TC6GC11	1	-	1:0	GGACACTGTGGTTAGGACAAAACGGCG	CAGA	-	81	181
A00554:20:HCTLLDRXX:2:2122:30535:36652	RatNor_3_chr6_IGHV8-18x01_Rattusnorvegicus_BN_Sprague-Dawley_P_V-REGION_725565nn725865_301nt_1_____301_0_301___	96.4602	0	0	0	5	117	81	193	0	99	93	plus	plus	144	11CG6AG46AG3GA43	1	-	1:0	CATA	GGACAATGTGGTTAGGACAAAAAGGAG	-	193	181
A00554:20:HCTLLDRXX:2:2123:12183:13197	RatNor_3_chr6_IGHV1-23x01_Rattusnorvegicus_BN_Sprague-Dawley_P_V-REGION_159590nn159882_293nt_1_____293_0_293__rev-compl_	100	0	0	0	1	138	156	293	0	99	138	plus	plus	250	138	1	-	1:0	-	CACAGTGTTGTAACCACATCCTGAGTGTGT	-	-	138
A00554:20:HCTLLDRXX:2:2123:12436:15984	RatNor_3_chr6_IGHV8-18x01_Rattusnorvegicus_BN_Sprague-Dawley_P_V-REGION_725565nn725865_301nt_1_____301_0_301___	93.2773	0	0	0	7	125	193	75	0	99	79	plus	minus	127	20TC26TCCA5AC5AG26GA13GC9CT7	1	-	1:1	GGACAC	AT	-	73	165
A00554:20:HCTLLDRXX:2:2123:12436:15984	RatNor_3_chr6_IGHV8-18x01_Rattusnorvegicus_BN_Sprague-Dawley_P_V-REGION_725565nn725865_301nt_1_____301_0_301___	94.2149	0	0	0	1	121	73	193	0	99	86	plus	plus	127	9GA9CG13CT26TC11GTAG26AG20	1	-	1:1	-	GGACAC	-	193	165
A00554:20:HCTLLDRXX:2:2123:26585:22044	RatNor_3_chr6_IGHV8-18x01_Rattusnorvegicus_BN_Sprague-Dawley_P_V-REGION_725565nn725865_301nt_1_____301_0_301___	94.6429	0	0	0	4	115	81	192	0	99	82	plus	plus	117	11CG6AG13AC31GTAG3GA42	1	-	1:0	CAG	CG	-	193	165
A00554:20:HCTLLDRXX:2:2123:26585:22044	RatNor_3_chr6_IGHV8-18x01_Rattusnorvegicus_BN_Sprague-Dawley_P_V-REGION_725565nn725865_301nt_1_____301_0_301___	94.6903	0	0	0	2	114	193	81	0	99	83	plus	minus	117	43CT3TCCA31TG13TC6GC11	1	-	1:0	G	CAG	-	81	165
A00554:20:HCTLLDRXX:2:2124:5981:8907	RatNor_3_chr6_IGHV8-18x01_Rattusnorvegicus_BN_Sprague-Dawley_P_V-REGION_725565nn725865_301nt_1_____301_0_301___	92.7419	0	0	0	2	125	142	19	0	99	79	plus	minus	125	24AG25GC14GA6CT4TA24TACTTG10GA8	1	-	1:0	G	-	-	19	158
A00554:20:HCTLLDRXX:2:2124:5981:8907	RatNor_3_chr6_IGHV8-18x01_Rattusnorvegicus_BN_Sprague-Dawley_P_V-REGION_725565nn725865_301nt_1_____301_0_301___	92.7419	0	0	0	1	124	19	142	0	99	79	plus	plus	125	8CT10ACGAAT24AT4GA6CT14CG25TC24	1	-	1:0	-	G	-	142	158
A00554:20:HCTLLDRXX:2:2124:18873:13667	RatNor_3_chr6_IGHV8-18x01_Rattusnorvegicus_BN_Sprague-Dawley_P_V-REGION_725565nn725865_301nt_1_____301_0_301___	92.9293	0	0	0	5	103	71	169	0	99	64	plus	plus	103	4CA4GC11CG6CG45GTAG3GA19	1	-	1:0	CCTA	-	-	169	128
A00554:20:HCTLLDRXX:2:2124:18873:13667	RatNor_3_chr6_IGHV8-18x01_Rattusnorvegicus_BN_Sprague-Dawley_P_V-REGION_725565nn725865_301nt_1_____301_0_301___	92.9293	0	0	0	1	99	169	71	0	99	64	plus	minus	103	19CT3TCCA45TC6GC11CG4GT4	1	-	1:0	-	CCTA	-	71	128
A00554:20:HCTLLDRXX:2:2124:11397:17002	RatNor_3_chr6_IGHV8-18x01_Rattusnorvegicus_BN_Sprague-Dawley_P_V-REGION_725565nn725865_301nt_1_____301_0_301___	95.7627	0	0	0	26	143	193	76	0	99	93	plus	minus	153	43CT3TCCA45TC6GC16	1	-	1:0	GGACACTGTGGTAGGACAAAACAGC	GCTGCCCTAG	-	76	186
A00554:20:HCTLLDRXX:2:2124:11397:17002	RatNor_3_chr6_IGHV8-18x01_Rattusnorvegicus_BN_Sprague-Dawley_P_V-REGION_725565nn725865_301nt_1_____301_0_301___	95.7627	0	0	0	11	128	76	193	0	99	93	plus	plus	153	16CG6AG45GTAG3GA43	1	-	1:0	GCTGCCCTAG	GGACACTGTGGTAGGACAAAACAGC	-	193	186
A00554:20:HCTLLDRXX:2:2125:13774:3208	RatNor_3_chr6_IGHV8-18x01_Rattusnorvegicus_BN_Sprague-Dawley_P_V-REGION_725565nn725865_301nt_1_____301_0_301___	97.3451	0	0	0	24	136	193	81	0	99	98	plus	minus	144	19AG27TCCA64	1	-	1:0	GGACACTGTTAGGACAAAACGGC	CAGATCTT	-	81	196
A00554:20:HCTLLDRXX:2:2125:13774:3208	RatNor_3_chr6_IGHV8-18x01_Rattusnorvegicus_BN_Sprague-Dawley_P_V-REGION_725565nn725865_301nt_1_____301_0_301___	97.3451	0	0	0	9	121	81	193	0	99	98	plus	plus	144	64GTAG27TC19	1	-	1:0	CAGATCTT	GGACACTGTTAGGACAAAACGGC	-	193	196
A00554:20:HCTLLDRXX:2:2125:30228:20087	RatNor_3_chr6_IGHV8-18x01_Rattusnorvegicus_BN_Sprague-Dawley_P_V-REGION_725565nn725865_301nt_1_____301_0_301___	94.9153	0	0	0	19	136	193	76	0	99	88	plus	minus	139	43CT3TCCA45TC6GC11CG4	1	-	1:0	GGACACGGTGGTTAGGAT	GCT	-	76	176
A00554:20:HCTLLDRXX:2:2125:30228:20087	RatNor_3_chr6_IGHV8-18x01_Rattusnorvegicus_BN_Sprague-Dawley_P_V-REGION_725565nn725865_301nt_1_____301_0_301___	94.9153	0	0	0	4	121	76	193	0	99	88	plus	plus	139	4GC11CG6AG45GTAG3GA43	1	-	1:0	GCT	GGACACGGTGGTTAGGAT	-	193	176
A00554:20:HCTLLDRXX:2:2125:20012:20494	RatNor_3_chr6_IGHV8-18x01_Rattusnorvegicus_BN_Sprague-Dawley_P_V-REGION_725565nn725865_301nt_1_____301_0_301___	96.2025	0	0	0	27	105	193	115	0	99	64	plus	minus	105	47TCCA13GA16	1	-	1:1	GGACACTGTGGTTAGGACAAAACGGC	-	-	115	128
A00554:20:HCTLLDRXX:2:2125:20012:20494	RatNor_3_chr6_IGHV8-18x01_Rattusnorvegicus_BN_Sprague-Dawley_P_V-REGION_725565nn725865_301nt_1_____301_0_301___	96.2025	0	0	0	1	79	115	193	0	99	64	plus	plus	105	16CT13GTAG47	1	-	1:1	-	GGACACTGTGGTTAGGACAAAACGGC	-	193	128
A00554:20:HCTLLDRXX:2:2125:29785:21950	RatNor_3_chr6_IGHV8-18x01_Rattusnorvegicus_BN_Sprague-Dawley_P_V-REGION_725565nn725865_301nt_1_____301_0_301___	97.2973	0	0	0	16	89	144	71	0	99	64	plus	minus	92	21CT30GC21	1	-	1:0	GAATCGAAAAATGGG	CCC	-	71	128
A00554:20:HCTLLDRXX:2:2125:29785:21950	RatNor_3_chr6_IGHV8-18x01_Rattusnorvegicus_BN_Sprague-Dawley_P_V-REGION_725565nn725865_301nt_1_____301_0_301___	97.2973	0	0	0	4	77	71	144	0	99	64	plus	plus	92	21CG30GA21	1	-	1:0	CCC	GAATCGAAAAATGGG	-	144	128
A00554:20:HCTLLDRXX:2:2125:15591:25801	RatNor_3_chr6_IGHV8-18x01_Rattusnorvegicus_BN_Sprague-Dawley_P_V-REGION_725565nn725865_301nt_1_____301_0_301___	96	0	0	0	27	126	193	94	0	99	80	plus	minus	126	11AG31CT3TCCA51	1	-	1:0	GCACACTGTGGTTAGGACAAGACGGC	-	-	94	160
A00554:20:HCTLLDRXX:2:2125:15591:25801	RatNor_3_chr6_IGHV8-18x01_Rattusnorvegicus_BN_Sprague-Dawley_P_V-REGION_725565nn725865_301nt_1_____301_0_301___	96	0	0	0	1	100	94	193	0	99	80	plus	plus	126	51GTAG3GA31TC11	1	-	1:0	-	GCACACTGTGGTTAGGACAAGACGGC	-	193	160
A00554:20:HCTLLDRXX:2:2125:15763:25942	RatNor_3_chr6_IGHV8-18x01_Rattusnorvegicus_BN_Sprague-Dawley_P_V-REGION_725565nn725865_301nt_1_____301_0_301___	95.9184	0	0	0	27	124	193	96	0	99	78	plus	minus	126	11AG31CT3TCCA49	1	-	1:1	GCACACTGTGGTTAGGACAAGACGGC	CG	-	94	158
A00554:20:HCTLLDRXX:2:2125:15763:25942	RatNor_3_chr6_IGHV8-18x01_Rattusnorvegicus_BN_Sprague-Dawley_P_V-REGION_725565nn725865_301nt_1_____301_0_301___	96	0	0	0	1	100	94	193	0	99	80	plus	plus	126	51GTAG3GA31TC11	1	-	1:1	-	GCACACTGTGGTTAGGACAAGACGGC	-	193	158
A00554:20:HCTLLDRXX:2:2125:13141:34648	RatNor_3_chr6_IGHV8-18x01_Rattusnorvegicus_BN_Sprague-Dawley_P_V-REGION_725565nn725865_301nt_1_____301_0_301___	94.9153	0	0	0	19	136	193	76	0	99	88	plus	minus	143	43CT3TCCA45TC6GC11CG4	1	-	1:0	GGACACTGTGGTTAGGAC	GTTTCCC	-	76	176
A00554:20:HCTLLDRXX:2:2125:13141:34648	RatNor_3_chr6_IGHV8-18x01_Rattusnorvegicus_BN_Sprague-Dawley_P_V-REGION_725565nn725865_301nt_1_____301_0_301___	94.9153	0	0	0	8	125	76	193	0	99	88	plus	plus	143	4GC11CG6AG45GTAG3GA43	1	-	1:0	GTTTCCC	GGACACTGTGGTTAGGAC	-	193	176
A00554:20:HCTLLDRXX:2:2125:14859:35462	RatNor_3_chr6_IGHV8-18x01_Rattusnorvegicus_BN_Sprague-Dawley_P_V-REGION_725565nn725865_301nt_1_____301_0_301___	94.9153	0	0	0	8	125	76	193	0	99	88	plus	plus	143	4GC11CG6AG45GTAG3GA43	1	-	1:1	GCCTCCC	GGACACTGTGGTTAGGAC	-	193	176
A00554:20:HCTLLDRXX:2:2125:14859:35462	RatNor_3_chr6_IGHV8-18x01_Rattusnorvegicus_BN_Sprague-Dawley_P_V-REGION_725565nn725865_301nt_1_____301_0_301___	94.9153	0	0	0	19	136	193	76	0	99	88	plus	minus	143	43CT3TCCA45TC6GC11CG4	1	-	1:1	GGACACTGTGGTTAGGAC	GCCTCCC	-	76	176
A00554:20:HCTLLDRXX:2:2126:32832:10848	RatNor_3_chr6_IGHV8-18x01_Rattusnorvegicus_BN_Sprague-Dawley_P_V-REGION_725565nn725865_301nt_1_____301_0_301___	93.9597	0	0	0	1	149	45	193	0	99	104	plus	plus	164	20AT4GA21CG4CG20GC14TC11GTAG3GA43	1	-	1:0	-	AGACCATGTTGTTAG	-	-	104
A00554:20:HCTLLDRXX:2:2127:25030:27712	RatNor_3_chr6_IGHV8-18x01_Rattusnorvegicus_BN_Sprague-Dawley_P_V-REGION_725565nn725865_301nt_1_____301_0_301___	92.6316	0	0	0	15	204	190	1	0	99	120	plus	minus	251	40CT3TCGACT51GC16GT4CT4TA24TACTTG10GA12CT2AC10	1	-	1:0	TAAGGACACTGTGG	GCTTTGTACAGGGTGATAAGCATGGATCGA	-	-	120
A00554:20:HCTLLDRXX:2:2128:27561:4382	RatNor_3_chr6_IGHV8-18x01_Rattusnorvegicus_BN_Sprague-Dawley_P_V-REGION_725565nn725865_301nt_1_____301_0_301___	93.2203	0	0	0	9	126	76	193	0	99	78	plus	plus	127	4GC11CG6AG10AG20CT13GTAG3GA43	1	-	1:0	GCTCCCCT	G	-	193	156
A00554:20:HCTLLDRXX:2:2128:27561:4382	RatNor_3_chr6_IGHV8-18x01_Rattusnorvegicus_BN_Sprague-Dawley_P_V-REGION_725565nn725865_301nt_1_____301_0_301___	93.2203	0	0	0	2	119	193	76	0	99	78	plus	minus	127	43CT3TCCA13GA20TC10TC6GC11CG4	1	-	1:0	G	GCTCCCCT	-	76	156
A00554:20:HCTLLDRXX:2:2128:11153:8563	RatNor_3_chr6_IGHV8-18x01_Rattusnorvegicus_BN_Sprague-Dawley_P_V-REGION_725565nn725865_301nt_1_____301_0_301___	95.5752	0	0	0	29	141	193	81	0	99	88	plus	minus	144	43CT3TCCA45TC6GC11	1	-	1:0	GGACACTGTGGTTAGGACAAAACGGCAA	CAG	-	81	176
A00554:20:HCTLLDRXX:2:2128:11153:8563	RatNor_3_chr6_IGHV8-18x01_Rattusnorvegicus_BN_Sprague-Dawley_P_V-REGION_725565nn725865_301nt_1_____301_0_301___	95.5752	0	0	0	4	116	81	193	0	99	88	plus	plus	144	11CG6AG45GTAG3GA43	1	-	1:0	CAG	GGACACTGTGGTTAGGACAAAACGGCAA	-	193	176
A00554:20:HCTLLDRXX:2:2128:10908:22670	RatNor_3_chr6_IGHV8-18x01_Rattusnorvegicus_BN_Sprague-Dawley_P_V-REGION_725565nn725865_301nt_1_____301_0_301___	94.4444	0	0	0	12	119	193	86	0	99	78	plus	minus	119	43CT3TCCA20CA24TC6GC6	1	-	1:0	GGACACTGTGG	-	-	86	161
A00554:20:HCTLLDRXX:2:2128:10908:22670	RatNor_3_chr6_IGHV8-18x01_Rattusnorvegicus_BN_Sprague-Dawley_P_V-REGION_725565nn725865_301nt_1_____301_0_301___	95.3704	0	0	0	1	108	86	193	0	99	83	plus	plus	119	6CG6AG45GTAG3GA43	1	-	1:0	-	GGACACTGTGG	-	193	161
A00554:20:HCTLLDRXX:2:2129:18539:11804	RatNor_3_chr6_IGHV8-18x01_Rattusnorvegicus_BN_Sprague-Dawley_P_V-REGION_725565nn725865_301nt_1_____301_0_301___	94.5946	0	0	0	17	164	193	46	0	99	108	plus	minus	164	20TC22CT3TCCA52GC11CG4GT4CT24	1	-	1:0	GGACACTGTGGTTAGG	-	-	46	216
A00554:20:HCTLLDRXX:2:2129:18539:11804	RatNor_3_chr6_IGHV8-18x01_Rattusnorvegicus_BN_Sprague-Dawley_P_V-REGION_725565nn725865_301nt_1_____301_0_301___	94.5946	0	0	0	1	148	46	193	0	99	108	plus	plus	164	24GA4CA4GC11CG52GTAG3GA22AG20	1	-	1:0	-	GGACACTGTGGTTAGG	-	193	216
A00554:20:HCTLLDRXX:2:2129:17861:24345	RatNor_3_chr6_IGHV8-18x01_Rattusnorvegicus_BN_Sprague-Dawley_P_V-REGION_725565nn725865_301nt_1_____301_0_301___	96.0396	0	0	0	5	105	193	93	0	99	81	plus	minus	113	43CT3TCCA45TC6	1	-	1:0	GGAC	GTCCATGT	-	93	162
A00554:20:HCTLLDRXX:2:2129:17861:24345	RatNor_3_chr6_IGHV8-18x01_Rattusnorvegicus_BN_Sprague-Dawley_P_V-REGION_725565nn725865_301nt_1_____301_0_301___	96.0396	0	0	0	9	109	93	193	0	99	81	plus	plus	113	6AG45GTAG3GA43	1	-	1:0	GTCCATGT	GGAC	-	193	162
A00554:20:HCTLLDRXX:2:2130:32606:4194	RatNor_3_chr6_IGHV8-18x01_Rattusnorvegicus_BN_Sprague-Dawley_P_V-REGION_725565nn725865_301nt_1_____301_0_301___	93.2692	0	0	0	1	104	174	71	0	99	69	plus	minus	110	24CT3TCCA45TC6GC11CG4GT4	1	-	1:0	-	CCTAGT	-	71	138
A00554:20:HCTLLDRXX:2:2130:32606:4194	RatNor_3_chr6_IGHV8-18x01_Rattusnorvegicus_BN_Sprague-Dawley_P_V-REGION_725565nn725865_301nt_1_____301_0_301___	93.2692	0	0	0	7	110	71	174	0	99	69	plus	plus	110	4CA4GC11CG6AG45GTAG3GA24	1	-	1:0	CCTAGT	-	-	174	138
A00554:20:HCTLLDRXX:2:2130:20039:10269	RatNor_3_chr6_IGHV8-18x01_Rattusnorvegicus_BN_Sprague-Dawley_P_V-REGION_725565nn725865_301nt_1_____301_0_301___	97.0297	0	0	0	5	105	93	193	0	99	86	plus	plus	111	6AG45GTAG47	1	-	1:0	GCCC	GGACAC	-	193	172
A00554:20:HCTLLDRXX:2:2130:20039:10269	RatNor_3_chr6_IGHV8-18x01_Rattusnorvegicus_BN_Sprague-Dawley_P_V-REGION_725565nn725865_301nt_1_____301_0_301___	97.0297	0	0	0	7	107	193	93	0	99	86	plus	minus	111	47TCCA45TC6	1	-	1:0	GGACAC	GCCC	-	93	172
A00554:20:HCTLLDRXX:2:2130:3676:23735	RatNor_3_chr6_IGHV8-18x01_Rattusnorvegicus_BN_Sprague-Dawley_P_V-REGION_725565nn725865_301nt_1_____301_0_301___	96.0784	0	0	0	3	104	93	193	0	99	82	plus	plus	138	44T-8GTAG3GA43	1	-	1:0	GC	GACACTGTTGTTAGGACAAAATGGCAACCA	-	193	164
A00554:20:HCTLLDRXX:2:2130:3676:23735	RatNor_3_chr6_IGHV8-18x01_Rattusnorvegicus_BN_Sprague-Dawley_P_V-REGION_725565nn725865_301nt_1_____301_0_301___	96.0784	0	0	0	35	136	193	93	0	99	82	plus	minus	138	43CT3TCCA8A-44	1	-	1:0	GACACTGTTGTTAGGACAAAATGGCAACCA	GC	-	93	164
A00554:20:HCTLLDRXX:2:2130:16062:34350	RatNor_3_chr6_IGHV8-18x01_Rattusnorvegicus_BN_Sprague-Dawley_P_V-REGION_725565nn725865_301nt_1_____301_0_301___	92.7632	0	0	0	7	158	193	42	0	99	97	plus	minus	161	47TCCA13GA31TC6GC11CG4GT4CT1TC1GCTA23	1	-	1:0	GGACAC	GTC	-	42	194
A00554:20:HCTLLDRXX:2:2130:16062:34350	RatNor_3_chr6_IGHV8-18x01_Rattusnorvegicus_BN_Sprague-Dawley_P_V-REGION_725565nn725865_301nt_1_____301_0_301___	92.7632	0	0	0	4	155	42	193	0	99	97	plus	plus	161	23ATCG1AG1GA4CA4GC11CG6AG31CT13GTAG47	1	-	1:0	GTC	GGACAC	-	193	194
A00554:20:HCTLLDRXX:2:2131:12852:1830	RatNor_3_chr6_IGHV8-18x01_Rattusnorvegicus_BN_Sprague-Dawley_P_V-REGION_725565nn725865_301nt_1_____301_0_301___	93.7143	0	0	0	1	175	19	193	0	99	120	plus	plus	201	8CT10ACGAAT24AT4GA4CA16CG52GTAG3GA43	1	-	1:0	-	GGACACTGTGGTTAGGACAAAACGAC	-	-	120
A00554:20:HCTLLDRXX:2:2131:32714:18035	RatNor_3_chr6_IGHV8-18x01_Rattusnorvegicus_BN_Sprague-Dawley_P_V-REGION_725565nn725865_301nt_1_____301_0_301___	93.3333	0	0	0	3	122	190	71	0	99	80	plus	minus	134	40CTAG2TCCA45TC6GC11CG4GT4	1	-	1:0	CG	CCTAGTTTTTCT	-	71	160
A00554:20:HCTLLDRXX:2:2131:32714:18035	RatNor_3_chr6_IGHV8-18x01_Rattusnorvegicus_BN_Sprague-Dawley_P_V-REGION_725565nn725865_301nt_1_____301_0_301___	93.3333	0	0	0	13	132	71	190	0	99	80	plus	plus	134	4CA4GC11CG6AG45GTAG2TCGA40	1	-	1:0	CCTAGTTTTTCT	CG	-	190	160
A00554:20:HCTLLDRXX:2:2131:9182:25942	RatNor_3_chr6_IGHV8-18x01_Rattusnorvegicus_BN_Sprague-Dawley_P_V-REGION_725565nn725865_301nt_1_____301_0_301___	94.9153	0	0	0	1	118	76	193	0	99	88	plus	plus	141	4GC11CG6AG45GTAG3GA43	1	-	1:0	-	GGACACTGTGGTTAGGACAAAAC	-	193	176
A00554:20:HCTLLDRXX:2:2131:9182:25942	RatNor_3_chr6_IGHV8-18x01_Rattusnorvegicus_BN_Sprague-Dawley_P_V-REGION_725565nn725865_301nt_1_____301_0_301___	94.9153	0	0	0	24	141	193	76	0	99	88	plus	minus	141	43CT3TCCA45TC6GC11CG4	1	-	1:0	GGACACTGTGGTTAGGACAAAAC	-	-	76	176
A00554:20:HCTLLDRXX:2:2132:30120:1047	RatNor_3_chr6_IGHV8-18x01_Rattusnorvegicus_BN_Sprague-Dawley_P_V-REGION_725565nn725865_301nt_1_____301_0_301___	94.5578	0	0	0	1	147	188	42	0	99	107	plus	minus	157	42TCCA37TG14GC11CG4GT4CT4TA23	1	-	1:0	-	GTCTGGTTTG	-	42	214
A00554:20:HCTLLDRXX:2:2132:30120:1047	RatNor_3_chr6_IGHV8-18x01_Rattusnorvegicus_BN_Sprague-Dawley_P_V-REGION_725565nn725865_301nt_1_____301_0_301___	94.5578	0	0	0	11	157	42	188	0	99	107	plus	plus	157	23AT4GA4CA4GC11CG14AC37GTAG42	1	-	1:0	GTCTGGTTTG	-	-	188	214
A00554:20:HCTLLDRXX:2:2133:12066:9079	RatNor_3_chr6_IGHV8-18x01_Rattusnorvegicus_BN_Sprague-Dawley_P_V-REGION_725565nn725865_301nt_1_____301_0_301___	96.0396	0	0	0	19	119	193	93	0	99	81	plus	minus	122	47TCCA13GA31TC6	1	-	1:0	GGACACTGTGGTTAGGAC	GCC	-	93	162
A00554:20:HCTLLDRXX:2:2133:12066:9079	RatNor_3_chr6_IGHV8-18x01_Rattusnorvegicus_BN_Sprague-Dawley_P_V-REGION_725565nn725865_301nt_1_____301_0_301___	96.0396	0	0	0	4	104	93	193	0	99	81	plus	plus	122	6AG31CT13GTAG47	1	-	1:0	GCC	GGACACTGTGGTTAGGAC	-	193	162
A00554:20:HCTLLDRXX:2:2134:30535:8343	RatNor_3_chr6_IGHV8-18x01_Rattusnorvegicus_BN_Sprague-Dawley_P_V-REGION_725565nn725865_301nt_1_____301_0_301___	95.9459	0	0	0	1	74	120	193	0	99	59	plus	plus	97	25GTAG3GA43	1	-	1:0	-	GGACACTGTGGTTAGGACAAAAC	-	193	118
A00554:20:HCTLLDRXX:2:2134:30535:8343	RatNor_3_chr6_IGHV8-18x01_Rattusnorvegicus_BN_Sprague-Dawley_P_V-REGION_725565nn725865_301nt_1_____301_0_301___	95.9459	0	0	0	24	97	193	120	0	99	59	plus	minus	97	43CT3TCCA25	1	-	1:0	GGACACTGTGGTTAGGACAAAAC	-	-	120	118
A00554:20:HCTLLDRXX:2:2134:31539:13432	RatNor_3_chr6_IGHV8-18x01_Rattusnorvegicus_BN_Sprague-Dawley_P_V-REGION_725565nn725865_301nt_1_____301_0_301___	94.1176	0	0	0	8	92	76	160	0	99	60	plus	plus	93	16CG5GA46CTAG3GA10	1	-	1:0	ATTTCCC	C	-	160	120
A00554:20:HCTLLDRXX:2:2134:31539:13432	RatNor_3_chr6_IGHV8-18x01_Rattusnorvegicus_BN_Sprague-Dawley_P_V-REGION_725565nn725865_301nt_1_____301_0_301___	94.1176	0	0	0	2	86	160	76	0	99	60	plus	minus	93	10CT3TCGA46CT5GC16	1	-	1:0	C	ATTTCCC	-	76	120
A00554:20:HCTLLDRXX:2:2134:8847:33724	AABR03032751_IGKV8S6x01_Rattusnorvegicus_BN_SsNHsdMCW_F_V-REGION_0nn0_305nt_1_____305_0_305___	100	0	0	0	68	177	305	196	0	99	110	plus	minus	177	110	1	-	1:0	CACAGTGCTACAGCCTCCTACACAAACCTG	-	-	196	220
A00554:20:HCTLLDRXX:2:2134:8847:33724	AABR03032751_IGKV8S6x01_Rattusnorvegicus_BN_SsNHsdMCW_F_V-REGION_0nn0_305nt_1_____305_0_305___	100	0	0	0	1	110	196	305	0	99	110	plus	plus	177	110	1	-	1:0	-	CACAGTGCTACAGCCTCCTACACAAACCTG	-	305	220
A00554:20:HCTLLDRXX:2:2135:7093:7169	RatNor_3_chr6_IGHV8-18x01_Rattusnorvegicus_BN_Sprague-Dawley_P_V-REGION_725565nn725865_301nt_1_____301_0_301___	92.5	0	0	0	2	81	160	81	0	99	50	plus	minus	82	10CT3TCCA13GA31TC6GC11	1	-	1:0	A	C	-	81	100
A00554:20:HCTLLDRXX:2:2135:7093:7169	RatNor_3_chr6_IGHV8-18x01_Rattusnorvegicus_BN_Sprague-Dawley_P_V-REGION_725565nn725865_301nt_1_____301_0_301___	92.5	0	0	0	2	81	81	160	0	99	50	plus	plus	82	11CG6AG31CT13GTAG3GA10	1	-	1:0	C	A	-	160	100
A00554:20:HCTLLDRXX:2:2135:4869:10958	RatNor_3_chr6_IGHV8-18x01_Rattusnorvegicus_BN_Sprague-Dawley_P_V-REGION_725565nn725865_301nt_1_____301_0_301___	95.283	0	0	0	27	132	193	88	0	99	81	plus	minus	134	43CT3TCCA45TC6GC4	1	-	1:0	GGACACGGTGGTTAGGACAAAATGGC	GG	-	-	81
A00554:20:HCTLLDRXX:2:2135:10257:12806	RatNor_3_chr6_IGHV8-18x01_Rattusnorvegicus_BN_Sprague-Dawley_P_V-REGION_725565nn725865_301nt_1_____301_0_301___	96.0396	0	0	0	3	103	93	193	0	99	81	plus	plus	136	6AG45GTAG3GA43	1	-	1:1	GC	GGACACTGTGGTTAGGACAAAACGGCAACC	-	193	162
A00554:20:HCTLLDRXX:2:2135:10257:12806	RatNor_3_chr6_IGHV8-18x01_Rattusnorvegicus_BN_Sprague-Dawley_P_V-REGION_725565nn725865_301nt_1_____301_0_301___	96.0396	0	0	0	34	134	193	93	0	99	81	plus	minus	136	43CT3TCCA45TC6	1	-	1:1	GGACACTGTGGTTAGGACAAAACGGCAACC	GC	-	93	162
A00554:20:HCTLLDRXX:2:2135:20202:32565	RatNor_3_chr6_IGHV8-18x01_Rattusnorvegicus_BN_Sprague-Dawley_P_V-REGION_725565nn725865_301nt_1_____301_0_301___	93.4959	0	0	0	2	124	193	71	0	99	83	plus	minus	130	41AG1CT3TCCA45TC6GC11CG4GT4	1	-	1:0	G	CCTAGT	-	71	161
A00554:20:HCTLLDRXX:2:2135:20202:32565	RatNor_3_chr6_IGHV8-18x01_Rattusnorvegicus_BN_Sprague-Dawley_P_V-REGION_725565nn725865_301nt_1_____301_0_301___	92.6829	0	0	0	7	129	71	193	0	99	78	plus	plus	130	4CA4GC11CG6AG39TG5GTAG3GA1TC41	1	-	1:0	CCTAGT	G	-	193	161
A00554:20:HCTLLDRXX:2:2136:8693:1924	RatNor_3_chr6_IGHV8-18x01_Rattusnorvegicus_BN_Sprague-Dawley_P_V-REGION_725565nn725865_301nt_1_____301_0_301___	94.8718	0	0	0	17	94	41	118	0	99	58	plus	plus	94	13GA10AT4GA21CG26	1	-	1:0	TCTGGTTTGATGTGGA	-	-	118	116
A00554:20:HCTLLDRXX:2:2136:8693:1924	RatNor_3_chr6_IGHV8-18x01_Rattusnorvegicus_BN_Sprague-Dawley_P_V-REGION_725565nn725865_301nt_1_____301_0_301___	94.8718	0	0	0	1	78	118	41	0	99	58	plus	minus	94	26GC21CT4TA10CT13	1	-	1:0	-	TCTGGTTTGATGTGGA	-	41	116
A00554:20:HCTLLDRXX:2:2136:28266:5666	RatNor_3_chr6_IGHV7-16x01_Rattusnorvegicus_BN_Sprague-Dawley_P_V-REGION_1306379nn1306684_306nt_1_____306_0_306__rev-compl_	99.4764	0	0	0	1	191	191	1	0	99	186	plus	minus	207	4TC186	1	-	1:0	-	ACGGTGAATACCTGAT	-	1	372
A00554:20:HCTLLDRXX:2:2136:28266:5666	RatNor_3_chr6_IGHV7-16x01_Rattusnorvegicus_BN_Sprague-Dawley_P_V-REGION_1306379nn1306684_306nt_1_____306_0_306__rev-compl_	99.4764	0	0	0	17	207	1	191	0	99	186	plus	plus	207	186AG4	1	-	1:0	ACGGTGAATACCTGAT	-	-	191	372
A00554:20:HCTLLDRXX:2:2136:32868:33019	RatNor_3_chr6_IGHV8-18x01_Rattusnorvegicus_BN_Sprague-Dawley_P_V-REGION_725565nn725865_301nt_1_____301_0_301___	94.3089	0	0	0	15	137	71	193	0	99	88	plus	plus	141	4CA4GC11CG6AG45GTAG3GA43	1	-	1:0	CCTAGTTTTTCTTC	GGAC	-	-	88
A00554:20:HCTLLDRXX:2:2136:19081:34006	RatNor_3_chr6_IGHV8-18x01_Rattusnorvegicus_BN_Sprague-Dawley_P_V-REGION_725565nn725865_301nt_1_____301_0_301___	96.0396	0	0	0	4	104	93	193	0	99	81	plus	plus	127	6AG45GTAG3GA43	1	-	1:0	GCC	GGACACTGTGGTTAGGACAAAAC	-	193	162
A00554:20:HCTLLDRXX:2:2136:19081:34006	RatNor_3_chr6_IGHV8-18x01_Rattusnorvegicus_BN_Sprague-Dawley_P_V-REGION_725565nn725865_301nt_1_____301_0_301___	96.0396	0	0	0	24	124	193	93	0	99	81	plus	minus	127	43CT3TCCA45TC6	1	-	1:0	GGACACTGTGGTTAGGACAAAAC	GCC	-	93	162
A00554:20:HCTLLDRXX:2:2137:30978:1783	RatNor_3_chr6_IGHV8-18x01_Rattusnorvegicus_BN_Sprague-Dawley_P_V-REGION_725565nn725865_301nt_1_____301_0_301___	95.5752	0	0	0	27	139	193	81	0	99	88	plus	minus	142	43CT3TCCA45TC6GC11	1	-	1:0	GGACACTGTGGTTAGGACAAAACGGC	CAG	-	81	176
A00554:20:HCTLLDRXX:2:2137:30978:1783	RatNor_3_chr6_IGHV8-18x01_Rattusnorvegicus_BN_Sprague-Dawley_P_V-REGION_725565nn725865_301nt_1_____301_0_301___	95.5752	0	0	0	4	116	81	193	0	99	88	plus	plus	142	11CG6AG45GTAG3GA43	1	-	1:0	CAG	GGACACTGTGGTTAGGACAAAACGGC	-	193	176
A00554:20:HCTLLDRXX:2:2137:11306:4633	RatNor_3_chr6_IGHV8-18x01_Rattusnorvegicus_BN_Sprague-Dawley_P_V-REGION_725565nn725865_301nt_1_____301_0_301___	96	0	0	0	28	127	193	94	0	99	80	plus	minus	129	43CT3TCCA45TC5	1	-	1:1	GGACACGGTGGTTAGGACAAAACGGCA	GG	-	93	161
A00554:20:HCTLLDRXX:2:2137:11306:4633	RatNor_3_chr6_IGHV8-18x01_Rattusnorvegicus_BN_Sprague-Dawley_P_V-REGION_725565nn725865_301nt_1_____301_0_301___	96.0396	0	0	0	2	102	93	193	0	99	81	plus	plus	129	6AG45GTAG3GA43	1	-	1:1	G	GGACACGGTGGTTAGGACAAAACGGCA	-	193	161
A00554:20:HCTLLDRXX:2:2137:28402:18208	RatNor_3_chr6_IGHV8-18x01_Rattusnorvegicus_BN_Sprague-Dawley_P_V-REGION_725565nn725865_301nt_1_____301_0_301___	96.4602	0	0	0	4	116	81	193	0	99	93	plus	plus	142	18AG45GTAG3GA43	1	-	1:0	CAG	GGACACTGTAGTTAGGACAAAACGGC	-	193	186
A00554:20:HCTLLDRXX:2:2137:28402:18208	RatNor_3_chr6_IGHV8-18x01_Rattusnorvegicus_BN_Sprague-Dawley_P_V-REGION_725565nn725865_301nt_1_____301_0_301___	96.4602	0	0	0	27	139	193	81	0	99	93	plus	minus	142	43CT3TCCA45TC18	1	-	1:0	GGACACTGTAGTTAGGACAAAACGGC	CAG	-	81	186
A00554:20:HCTLLDRXX:2:2137:29740:27164	RatNor_3_chr6_IGHV8-18x01_Rattusnorvegicus_BN_Sprague-Dawley_P_V-REGION_725565nn725865_301nt_1_____301_0_301___	94.1176	0	0	0	19	170	41	193	0	99	108	plus	plus	171	24AT4GA4CA16CG2CT7-A2CT38GTAG47	1	-	1:0	TCTGGTTTGATGTGAAGG	G	-	193	216
A00554:20:HCTLLDRXX:2:2137:29740:27164	RatNor_3_chr6_IGHV8-18x01_Rattusnorvegicus_BN_Sprague-Dawley_P_V-REGION_725565nn725865_301nt_1_____301_0_301___	94.1176	0	0	0	2	153	193	41	0	99	108	plus	minus	171	47TCCA38GA2-T7GA2GC16GT4CT4TA24	1	-	1:0	G	TCTGGTTTGATGTGAAGG	-	41	216
A00554:20:HCTLLDRXX:2:2138:26051:9752	RatNor_3_chr6_IGHV8-18x01_Rattusnorvegicus_BN_Sprague-Dawley_P_V-REGION_725565nn725865_301nt_1_____301_0_301___	92.0792	0	0	0	1	101	44	144	0	99	61	plus	plus	103	21AT4GA4CA5AG10CGGA10CT17CA22	1	-	1:0	-	GA	-	-	61
A00554:20:HCTLLDRXX:2:2138:7184:12211	RatNor_3_chr6_IGHV8-18x01_Rattusnorvegicus_BN_Sprague-Dawley_P_V-REGION_725565nn725865_301nt_1_____301_0_301___	92.8058	0	0	0	10	148	143	5	0	99	89	plus	minus	148	51GC16GT4CT4TA24TACTTG10GA12CT2AC6	1	-	1:1	GCAATCGAC	-	-	5	178
A00554:20:HCTLLDRXX:2:2138:7184:12211	RatNor_3_chr6_IGHV8-18x01_Rattusnorvegicus_BN_Sprague-Dawley_P_V-REGION_725565nn725865_301nt_1_____301_0_301___	92.8058	0	0	0	1	139	5	143	0	99	89	plus	plus	148	6TG2GA12CT10ACGAAT24AT4GA4CA16CG51	1	-	1:1	-	GCAATCGAC	-	143	178
A00554:20:HCTLLDRXX:2:2138:16360:13135	AABR03032503_IGKV1S30x01_Rattusnorvegicus_BN_SsNHsdMCW_F_V-REGION_0nn0_302nt_1_____302_0_302__rev-compl_	98.7879	0	0	0	33	197	165	1	0	99	155	plus	minus	220	53CA36TA74	1	-	1:0	TTGCTGATCTGTCTCCTCAGGCTGACTCCT	ACCTCTGGAAGCAGGAATCCAGA	-	1	315
A00554:20:HCTLLDRXX:2:2138:16360:13135	AABR03032503_IGKV1S30x01_Rattusnorvegicus_BN_SsNHsdMCW_F_V-REGION_0nn0_302nt_1_____302_0_302__rev-compl_	99.3939	0	0	0	24	188	1	165	0	99	160	plus	plus	220	74AT90	1	-	1:0	ACCTCTGGAAGCAGGAATCCAGA	TTGCTGATCTGTCTCCTCAGGCTGACTCCT	-	165	315
A00554:20:HCTLLDRXX:2:2139:20745:23797	RatNor_3_chr6_IGHV8-18x01_Rattusnorvegicus_BN_Sprague-Dawley_P_V-REGION_725565nn725865_301nt_1_____301_0_301___	95.5752	0	0	0	27	139	193	81	0	99	88	plus	minus	143	43CT3TCCA45TC6GC11	1	-	1:0	GGACACTGTGGTTAGGACAAAACGGC	CAGA	-	81	176
A00554:20:HCTLLDRXX:2:2139:20745:23797	RatNor_3_chr6_IGHV8-18x01_Rattusnorvegicus_BN_Sprague-Dawley_P_V-REGION_725565nn725865_301nt_1_____301_0_301___	95.5752	0	0	0	5	117	81	193	0	99	88	plus	plus	143	11CG6AG45GTAG3GA43	1	-	1:0	CAGA	GGACACTGTGGTTAGGACAAAACGGC	-	193	176
A00554:20:HCTLLDRXX:2:2139:10384:26678	RatNor_3_chr6_IGHV8-18x01_Rattusnorvegicus_BN_Sprague-Dawley_P_V-REGION_725565nn725865_301nt_1_____301_0_301___	96.0396	0	0	0	27	127	193	93	0	99	81	plus	minus	130	43CT3TCCA45TC6	1	-	1:0	GGACACTGTGGTTAGGACAAAACGGC	GCC	-	93	162
A00554:20:HCTLLDRXX:2:2139:10384:26678	RatNor_3_chr6_IGHV8-18x01_Rattusnorvegicus_BN_Sprague-Dawley_P_V-REGION_725565nn725865_301nt_1_____301_0_301___	96.0396	0	0	0	4	104	93	193	0	99	81	plus	plus	130	6AG45GTAG3GA43	1	-	1:0	GCC	GGACACTGTGGTTAGGACAAAACGGC	-	193	162
A00554:20:HCTLLDRXX:2:2139:7844:26913	RatNor_3_chr6_IGHV7-16x01_Rattusnorvegicus_BN_Sprague-Dawley_P_V-REGION_1306379nn1306684_306nt_1_____306_0_306__rev-compl_	97.1888	0	0	0	3	251	305	57	0	99	214	plus	minus	251	43GA49GA2GA53AC13AC1AG7TC74	1	-	1:1	AG	-	-	1	357
A00554:20:HCTLLDRXX:2:2139:7844:26913	RatNor_3_chr6_IGHV7-16x01_Rattusnorvegicus_BN_Sprague-Dawley_P_V-REGION_1306379nn1306684_306nt_1_____306_0_306__rev-compl_	96.0674	0	0	0	72	249	1	178	0	99	143	plus	plus	250	62AC39AC27AG7TC19AC7TG1AC9	1	-	1:1	ACGGTGAATGCCTGATGTCAATCAGATCCA	A	-	305	357
A00554:20:HCTLLDRXX:2:2139:1316:36245	RatNor_3_chr6_IGHV8-18x01_Rattusnorvegicus_BN_Sprague-Dawley_P_V-REGION_725565nn725865_301nt_1_____301_0_301___	95.3704	0	0	0	1	108	188	81	0	99	83	plus	minus	112	38CT3TCCA45TC6GC11	1	-	1:0	-	CAGA	-	81	166
A00554:20:HCTLLDRXX:2:2139:1316:36245	RatNor_3_chr6_IGHV8-18x01_Rattusnorvegicus_BN_Sprague-Dawley_P_V-REGION_725565nn725865_301nt_1_____301_0_301___	95.3704	0	0	0	5	112	81	188	0	99	83	plus	plus	112	11CG6AG45GTAG3GA38	1	-	1:0	CAGA	-	-	188	166
A00554:20:HCTLLDRXX:2:2140:32325:5776	RatNor_3_chr6_IGHV8-18x01_Rattusnorvegicus_BN_Sprague-Dawley_P_V-REGION_725565nn725865_301nt_1_____301_0_301___	95.6897	0	0	0	27	142	196	81	0	99	91	plus	minus	145	46CT3TCCA45TC6GC11	1	-	1:0	CACTGTGGTTAGGACAAAACGGCAAC	CAG	-	81	182
A00554:20:HCTLLDRXX:2:2140:32325:5776	RatNor_3_chr6_IGHV8-18x01_Rattusnorvegicus_BN_Sprague-Dawley_P_V-REGION_725565nn725865_301nt_1_____301_0_301___	95.6897	0	0	0	4	119	81	196	0	99	91	plus	plus	145	11CG6AG45GTAG3GA46	1	-	1:0	CAG	CACTGTGGTTAGGACAAAACGGCAAC	-	196	182
A00554:20:HCTLLDRXX:2:2140:16712:12211	RatNor_3_chr6_IGHV8-18x01_Rattusnorvegicus_BN_Sprague-Dawley_P_V-REGION_725565nn725865_301nt_1_____301_0_301___	93.9759	0	0	0	4	86	81	163	0	99	58	plus	plus	86	11CG6AG33AC11GTAG17	1	-	1:0	CAG	-	-	163	116
A00554:20:HCTLLDRXX:2:2140:16712:12211	RatNor_3_chr6_IGHV8-18x01_Rattusnorvegicus_BN_Sprague-Dawley_P_V-REGION_725565nn725865_301nt_1_____301_0_301___	93.9759	0	0	0	1	83	163	81	0	99	58	plus	minus	86	17TCCA11TG33TC6GC11	1	-	1:0	-	CAG	-	81	116
A00554:20:HCTLLDRXX:2:2140:18918:12587	RatNor_3_chr6_IGHV8-18x01_Rattusnorvegicus_BN_Sprague-Dawley_P_V-REGION_725565nn725865_301nt_1_____301_0_301___	93.9759	0	0	0	4	86	81	163	0	99	58	plus	plus	86	11CG6AG33AC11GTAG17	1	-	1:1	CAG	-	-	163	116
A00554:20:HCTLLDRXX:2:2140:18918:12587	RatNor_3_chr6_IGHV8-18x01_Rattusnorvegicus_BN_Sprague-Dawley_P_V-REGION_725565nn725865_301nt_1_____301_0_301___	93.9759	0	0	0	1	83	163	81	0	99	58	plus	minus	86	17TCCA11TG33TC6GC11	1	-	1:1	-	CAG	-	81	116
A00554:20:HCTLLDRXX:2:2140:15700:17284	RatNor_3_chr6_IGHV8-18x01_Rattusnorvegicus_BN_Sprague-Dawley_P_V-REGION_725565nn725865_301nt_1_____301_0_301___	94.3089	0	0	0	9	130	193	71	0	99	88	plus	minus	141	43CT3TCCA45-C6GC11CG4GT4	1	-	1:0	GGACACTG	CCTAGTTTTTC	-	71	176
A00554:20:HCTLLDRXX:2:2140:15700:17284	RatNor_3_chr6_IGHV8-18x01_Rattusnorvegicus_BN_Sprague-Dawley_P_V-REGION_725565nn725865_301nt_1_____301_0_301___	94.3089	0	0	0	12	133	71	193	0	99	88	plus	plus	141	4CA4GC11CG6-G45GTAG3GA43	1	-	1:0	CCTAGTTTTTC	GGACACTG	-	193	176
A00554:20:HCTLLDRXX:2:2140:31114:21120	RatNor_3_chr6_IGHV8-18x01_Rattusnorvegicus_BN_Sprague-Dawley_P_V-REGION_725565nn725865_301nt_1_____301_0_301___	95.5752	0	0	0	2	114	193	81	0	99	88	plus	minus	117	43CT3TCCA45TC6GC11	1	-	1:0	G	CAG	-	81	176
A00554:20:HCTLLDRXX:2:2140:31114:21120	RatNor_3_chr6_IGHV8-18x01_Rattusnorvegicus_BN_Sprague-Dawley_P_V-REGION_725565nn725865_301nt_1_____301_0_301___	95.5752	0	0	0	4	116	81	193	0	99	88	plus	plus	117	11CG6AG45GTAG3GA43	1	-	1:0	CAG	G	-	193	176
A00554:20:HCTLLDRXX:2:2140:4146:24048	RatNor_3_chr6_IGHV8-18x01_Rattusnorvegicus_BN_Sprague-Dawley_P_V-REGION_725565nn725865_301nt_1_____301_0_301___	95.3704	0	0	0	1	108	86	193	0	99	83	plus	plus	137	6CG6AG45GTAG3GA43	1	-	1:0	-	GGACACTGTGGTTAGGACAAAACGGCAAC	-	-	83
A00554:20:HCTLLDRXX:2:2140:23041:25207	RatNor_3_chr6_IGHV8-18x01_Rattusnorvegicus_BN_Sprague-Dawley_P_V-REGION_725565nn725865_301nt_1_____301_0_301___	95.5752	0	0	0	5	117	193	81	0	99	88	plus	minus	133	43CT3TCCA45TC6GC11	1	-	1:1	GGAC	CCGATGCTTCCCTAGT	-	81	176
A00554:20:HCTLLDRXX:2:2140:23041:25207	RatNor_3_chr6_IGHV8-18x01_Rattusnorvegicus_BN_Sprague-Dawley_P_V-REGION_725565nn725865_301nt_1_____301_0_301___	95.5752	0	0	0	17	129	81	193	0	99	88	plus	plus	133	11CG6AG45GTAG3GA43	1	-	1:1	CCGATGCTTCCCTAGT	GGAC	-	193	176
A00554:20:HCTLLDRXX:2:2140:20184:25833	RatNor_3_chr6_IGHV8-18x01_Rattusnorvegicus_BN_Sprague-Dawley_P_V-REGION_725565nn725865_301nt_1_____301_0_301___	92.7632	0	0	0	4	155	42	193	0	99	97	plus	plus	161	23ATCG1AG1GA4CA4GC11CG6AG31CT13GTAG47	1	-	1:2	GTC	GGACAC	-	-	97
A00554:20:HCTLLDRXX:2:2141:11225:4773	RatNor_3_chr6_IGHV8-18x01_Rattusnorvegicus_BN_Sprague-Dawley_P_V-REGION_725565nn725865_301nt_1_____301_0_301___	94.1667	0	0	0	1	120	190	71	0	99	85	plus	minus	128	44TCCA13GA31TC6GC11CG4GT4	1	-	1:0	-	CCTAGTTT	-	71	170
A00554:20:HCTLLDRXX:2:2141:11225:4773	RatNor_3_chr6_IGHV8-18x01_Rattusnorvegicus_BN_Sprague-Dawley_P_V-REGION_725565nn725865_301nt_1_____301_0_301___	94.1667	0	0	0	9	128	71	190	0	99	85	plus	plus	128	4CA4GC11CG6AG31CT13GTAG44	1	-	1:0	CCTAGTTT	-	-	190	170
A00554:20:HCTLLDRXX:2:2141:26594:19460	RatNor_3_chr6_IGHV8-18x01_Rattusnorvegicus_BN_Sprague-Dawley_P_V-REGION_725565nn725865_301nt_1_____301_0_301___	94.1176	0	0	0	1	119	189	71	0	99	84	plus	minus	127	43TCCA13GA31TC6GC11CG4GT4	1	-	1:0	-	CCTAGTTT	-	71	168
A00554:20:HCTLLDRXX:2:2141:26594:19460	RatNor_3_chr6_IGHV8-18x01_Rattusnorvegicus_BN_Sprague-Dawley_P_V-REGION_725565nn725865_301nt_1_____301_0_301___	94.1176	0	0	0	9	127	71	189	0	99	84	plus	plus	127	4CA4GC11CG6AG31CT13GTAG43	1	-	1:0	CCTAGTTT	-	-	189	168
A00554:20:HCTLLDRXX:2:2141:16098:31657	RatNor_3_chr6_IGHV8-18x01_Rattusnorvegicus_BN_Sprague-Dawley_P_V-REGION_725565nn725865_301nt_1_____301_0_301___	92.8058	0	0	0	10	148	143	5	0	99	89	plus	minus	148	51GC16GT4CT4TA24TACTTG10GA12CT2AC6	1	-	1:0	GCAATCGAC	-	-	5	178
A00554:20:HCTLLDRXX:2:2141:16098:31657	RatNor_3_chr6_IGHV8-18x01_Rattusnorvegicus_BN_Sprague-Dawley_P_V-REGION_725565nn725865_301nt_1_____301_0_301___	92.8058	0	0	0	1	139	5	143	0	99	89	plus	plus	148	6TG2GA12CT10ACGAAT24AT4GA4CA16CG51	1	-	1:0	-	GCAATCGAC	-	143	178
A00554:20:HCTLLDRXX:2:2141:26973:36025	RatNor_3_chr6_IGHV8-18x01_Rattusnorvegicus_BN_Sprague-Dawley_P_V-REGION_725565nn725865_301nt_1_____301_0_301___	94.5455	0	0	0	2	111	190	81	0	99	80	plus	minus	114	40CT3TCCA40TA4TC6GC11	1	-	1:0	G	CAG	-	81	160
A00554:20:HCTLLDRXX:2:2141:26973:36025	RatNor_3_chr6_IGHV8-18x01_Rattusnorvegicus_BN_Sprague-Dawley_P_V-REGION_725565nn725865_301nt_1_____301_0_301___	94.5455	0	0	0	4	113	81	190	0	99	80	plus	plus	114	11CG6AG4AT40GTAG3GA40	1	-	1:0	CAG	G	-	190	160
A00554:20:HCTLLDRXX:2:2142:22381:1705	RatNor_3_chr6_IGHV8-18x01_Rattusnorvegicus_BN_Sprague-Dawley_P_V-REGION_725565nn725865_301nt_1_____301_0_301___	93.2692	0	0	0	1	104	189	86	0	99	69	plus	minus	104	39CT3TCCA13GA20TC10TC6GC6	1	-	1:1	-	-	-	86	138
A00554:20:HCTLLDRXX:2:2142:22381:1705	RatNor_3_chr6_IGHV8-18x01_Rattusnorvegicus_BN_Sprague-Dawley_P_V-REGION_725565nn725865_301nt_1_____301_0_301___	93.2692	0	0	0	1	104	86	189	0	99	69	plus	plus	104	6CG6AG10AG20CT13GTAG3GA39	1	-	1:1	-	-	-	189	138
A00554:20:HCTLLDRXX:2:2142:28646:1720	RatNor_3_chr6_IGHV8-18x01_Rattusnorvegicus_BN_Sprague-Dawley_P_V-REGION_725565nn725865_301nt_1_____301_0_301___	92.3611	0	0	0	1	144	45	188	0	99	89	plus	plus	144	20ATCG1AG1GA4CA4GC11CG6AG45GTAG3GA38	1	-	1:2	-	-	-	188	178
A00554:20:HCTLLDRXX:2:2142:28646:1720	RatNor_3_chr6_IGHV8-18x01_Rattusnorvegicus_BN_Sprague-Dawley_P_V-REGION_725565nn725865_301nt_1_____301_0_301___	92.3611	0	0	0	1	144	188	45	0	99	89	plus	minus	144	38CT3TCCA45TC6GC11CG4GT4CT1TC1GCTA20	1	-	1:2	-	-	-	45	178
A00554:20:HCTLLDRXX:2:2142:32696:17754	RatNor_3_chr6_IGHV8-18x01_Rattusnorvegicus_BN_Sprague-Dawley_P_V-REGION_725565nn725865_301nt_1_____301_0_301___	96.8085	0	0	0	26	119	193	100	0	99	79	plus	minus	125	43CT3TCCA45	1	-	1:0	GGACACTGTGGTTAGGACAAAACGG	TTCAAG	-	94	159
A00554:20:HCTLLDRXX:2:2142:32696:17754	RatNor_3_chr6_IGHV8-18x01_Rattusnorvegicus_BN_Sprague-Dawley_P_V-REGION_725565nn725865_301nt_1_____301_0_301___	96	0	0	0	1	100	94	193	0	99	80	plus	plus	125	5AG45GTAG3GA43	1	-	1:0	-	GGACACTGTGGTTAGGACAAAACGG	-	193	159
A00554:20:HCTLLDRXX:2:2143:3604:11741	RatNor_3_chr6_IGHV8-18x01_Rattusnorvegicus_BN_Sprague-Dawley_P_V-REGION_725565nn725865_301nt_1_____301_0_301___	96.0526	0	0	0	24	99	193	118	0	99	61	plus	minus	99	43CT3TCCA27	1	-	1:0	GGACACTGTGGTTAGGACAAAAC	-	-	118	122
A00554:20:HCTLLDRXX:2:2143:3604:11741	RatNor_3_chr6_IGHV8-18x01_Rattusnorvegicus_BN_Sprague-Dawley_P_V-REGION_725565nn725865_301nt_1_____301_0_301___	96.0526	0	0	0	1	76	118	193	0	99	61	plus	plus	99	27GTAG3GA43	1	-	1:0	-	GGACACTGTGGTTAGGACAAAAC	-	193	122
A00554:20:HCTLLDRXX:2:2143:24731:36683	RatNor_3_chr6_IGHV8-18x01_Rattusnorvegicus_BN_Sprague-Dawley_P_V-REGION_725565nn725865_301nt_1_____301_0_301___	94.1667	0	0	0	1	120	190	71	0	99	85	plus	minus	128	40CT3TCCA45TC6GC11CG4GT4	1	-	1:0	-	CCTAGTTT	-	71	170
A00554:20:HCTLLDRXX:2:2143:24731:36683	RatNor_3_chr6_IGHV8-18x01_Rattusnorvegicus_BN_Sprague-Dawley_P_V-REGION_725565nn725865_301nt_1_____301_0_301___	94.1667	0	0	0	9	128	71	190	0	99	85	plus	plus	128	4CA4GC11CG6AG45GTAG3GA40	1	-	1:0	CCTAGTTT	-	-	190	170
A00554:20:HCTLLDRXX:2:2144:13946:11522	RatNor_3_chr6_IGHV8-18x01_Rattusnorvegicus_BN_Sprague-Dawley_P_V-REGION_725565nn725865_301nt_1_____301_0_301___	94.9153	0	0	0	20	137	188	71	0	99	88	plus	minus	137	11CT30TCCA31AG20GC11AG9	1	-	1:0	CAAAGGACAGTGTTGTAAG	-	-	71	176
A00554:20:HCTLLDRXX:2:2144:13946:11522	RatNor_3_chr6_IGHV8-18x01_Rattusnorvegicus_BN_Sprague-Dawley_P_V-REGION_725565nn725865_301nt_1_____301_0_301___	94.9153	0	0	0	1	118	71	188	0	99	88	plus	plus	137	9TC11CG20TC31GTAG30GA11	1	-	1:0	-	CAAAGGACAGTGTTGTAAG	-	188	176
A00554:20:HCTLLDRXX:2:2144:8693:18584	RatNor_3_chr6_IGHV8-18x01_Rattusnorvegicus_BN_Sprague-Dawley_P_V-REGION_725565nn725865_301nt_1_____301_0_301___	94.898	0	0	0	1	98	178	81	0	99	73	plus	minus	102	28CT3TCCA45TC6GC11	1	-	1:0	-	CAGA	-	81	146
A00554:20:HCTLLDRXX:2:2144:8693:18584	RatNor_3_chr6_IGHV8-18x01_Rattusnorvegicus_BN_Sprague-Dawley_P_V-REGION_725565nn725865_301nt_1_____301_0_301___	94.898	0	0	0	5	102	81	178	0	99	73	plus	plus	102	11CG6AG45GTAG3GA28	1	-	1:0	CAGA	-	-	178	146
A00554:20:HCTLLDRXX:2:2145:32669:12727	RatNor_3_chr6_IGHV8-18x01_Rattusnorvegicus_BN_Sprague-Dawley_P_V-REGION_725565nn725865_301nt_1_____301_0_301___	95.283	0	0	0	1	106	89	193	0	99	81	plus	plus	128	4C-6AG45GTAG3GA43	1	-	1:0	-	GGACACGGTGGTTAGGACAAAA	-	193	162
A00554:20:HCTLLDRXX:2:2145:32669:12727	RatNor_3_chr6_IGHV8-18x01_Rattusnorvegicus_BN_Sprague-Dawley_P_V-REGION_725565nn725865_301nt_1_____301_0_301___	95.283	0	0	0	23	128	193	89	0	99	81	plus	minus	128	43CT3TCCA45TC6G-4	1	-	1:0	GGACACGGTGGTTAGGACAAAA	-	-	89	162
A00554:20:HCTLLDRXX:2:2145:12924:15859	RatNor_3_chr6_IGHV8-18x01_Rattusnorvegicus_BN_Sprague-Dawley_P_V-REGION_725565nn725865_301nt_1_____301_0_301___	93.4959	0	0	0	2	124	193	71	0	99	83	plus	minus	130	41AG1CT3TCCA45TC6GC11CG4GT4	1	-	1:0	G	CCTAGT	-	71	166
A00554:20:HCTLLDRXX:2:2145:12924:15859	RatNor_3_chr6_IGHV8-18x01_Rattusnorvegicus_BN_Sprague-Dawley_P_V-REGION_725565nn725865_301nt_1_____301_0_301___	93.4959	0	0	0	7	129	71	193	0	99	83	plus	plus	130	4CA4GC11CG6AG45GTAG3GA1TC41	1	-	1:0	CCTAGT	G	-	193	166
A00554:20:HCTLLDRXX:2:2146:28745:10911	RatNor_3_chr6_IGHV8-18x01_Rattusnorvegicus_BN_Sprague-Dawley_P_V-REGION_725565nn725865_301nt_1_____301_0_301___	94.6429	0	0	0	5	116	71	182	0	99	82	plus	plus	116	4CA4GC11CG6AG45GTAG36	1	-	1:0	CCTA	-	-	182	164
A00554:20:HCTLLDRXX:2:2146:28745:10911	RatNor_3_chr6_IGHV8-18x01_Rattusnorvegicus_BN_Sprague-Dawley_P_V-REGION_725565nn725865_301nt_1_____301_0_301___	94.6429	0	0	0	1	112	182	71	0	99	82	plus	minus	116	36TCCA45TC6GC11CG4GT4	1	-	1:0	-	CCTA	-	71	164
A00554:20:HCTLLDRXX:2:2146:22842:18223	RatNor_3_chr6_IGHV8-18x01_Rattusnorvegicus_BN_Sprague-Dawley_P_V-REGION_725565nn725865_301nt_1_____301_0_301___	94.0678	0	0	0	8	125	76	193	0	99	83	plus	plus	138	4GC11CG6AG45GTAG3GA30AT12	1	-	1:0	GCTTCCC	GGACACTGGGGTT	-	-	83
A00554:20:HCTLLDRXX:2:2146:25880:21104	RatNor_3_chr6_IGHV8-18x01_Rattusnorvegicus_BN_Sprague-Dawley_P_V-REGION_725565nn725865_301nt_1_____301_0_301___	96.0396	0	0	0	4	104	93	193	0	99	81	plus	plus	127	6AG45GTAG3GA43	1	-	1:1	GCC	GGACACTGTGGTTAGGACAAAAC	-	193	162
A00554:20:HCTLLDRXX:2:2146:25880:21104	RatNor_3_chr6_IGHV8-18x01_Rattusnorvegicus_BN_Sprague-Dawley_P_V-REGION_725565nn725865_301nt_1_____301_0_301___	96.0396	0	0	0	24	124	193	93	0	99	81	plus	minus	127	43CT3TCCA45TC6	1	-	1:1	GGACACTGTGGTTAGGACAAAAC	GCC	-	93	162
A00554:20:HCTLLDRXX:2:2146:13078:35916	RatNor_3_chr6_IGHV8-18x01_Rattusnorvegicus_BN_Sprague-Dawley_P_V-REGION_725565nn725865_301nt_1_____301_0_301___	93.0435	0	0	0	1	115	65	179	0	99	75	plus	plus	119	5GA4CA16CG22CA29GTAG2TCGA29	1	-	1:0	-	CTCT	-	-	75
A00554:20:HCTLLDRXX:2:2147:19886:5274	RatNor_3_chr6_IGHV8-18x01_Rattusnorvegicus_BN_Sprague-Dawley_P_V-REGION_725565nn725865_301nt_1_____301_0_301___	94.3089	0	0	0	13	135	71	193	0	99	88	plus	plus	144	4CA4GC11CG6AG45GTAG3GA43	1	-	1:0	CCTAGTTTTTCT	GGACACTGA	-	-	88
A00554:20:HCTLLDRXX:2:2147:25084:26240	RatNor_3_chr6_IGHV8-18x01_Rattusnorvegicus_BN_Sprague-Dawley_P_V-REGION_725565nn725865_301nt_1_____301_0_301___	94.0678	0	0	0	1	118	188	71	0	99	83	plus	minus	130	38CT3TCCA45TC6GC11CG4GT4	1	-	1:0	-	CCTAGTTTTTCT	-	71	166
A00554:20:HCTLLDRXX:2:2147:25084:26240	RatNor_3_chr6_IGHV8-18x01_Rattusnorvegicus_BN_Sprague-Dawley_P_V-REGION_725565nn725865_301nt_1_____301_0_301___	94.0678	0	0	0	13	130	71	188	0	99	83	plus	plus	130	4CA4GC11CG6AG45GTAG3GA38	1	-	1:0	CCTAGTTTTTCT	-	-	188	166
A00554:20:HCTLLDRXX:2:2148:32217:7842	RatNor_3_chr6_IGHV8-18x01_Rattusnorvegicus_BN_Sprague-Dawley_P_V-REGION_725565nn725865_301nt_1_____301_0_301___	92	0	0	0	2	151	193	44	0	99	90	plus	minus	151	43CT3TCCA34TC10TC6GC11CG4GT4CT1TC1GCTA21	1	-	1:0	G	-	-	44	180
A00554:20:HCTLLDRXX:2:2148:32217:7842	RatNor_3_chr6_IGHV8-18x01_Rattusnorvegicus_BN_Sprague-Dawley_P_V-REGION_725565nn725865_301nt_1_____301_0_301___	92	0	0	0	1	150	44	193	0	99	90	plus	plus	151	21ATCG1AG1GA4CA4GC11CG6AG10AG34GTAG3GA43	1	-	1:0	-	G	-	193	180
A00554:20:HCTLLDRXX:2:2148:5692:13761	RatNor_3_chr6_IGHV8-18x01_Rattusnorvegicus_BN_Sprague-Dawley_P_V-REGION_725565nn725865_301nt_1_____301_0_301___	94.3089	0	0	0	6	128	71	193	0	99	88	plus	plus	141	4CA4GC11CG6AG45GTAG3GA43	1	-	1:0	CCTAG	GGACACTGTGGTT	-	193	176
A00554:20:HCTLLDRXX:2:2148:5692:13761	RatNor_3_chr6_IGHV8-18x01_Rattusnorvegicus_BN_Sprague-Dawley_P_V-REGION_725565nn725865_301nt_1_____301_0_301___	94.3089	0	0	0	14	136	193	71	0	99	88	plus	minus	141	43CT3TCCA45TC6GC11CG4GT4	1	-	1:0	GGACACTGTGGTT	CCTAG	-	71	176
A00554:20:HCTLLDRXX:2:2148:2645:25019	RatNor_3_chr6_IGHV8-18x01_Rattusnorvegicus_BN_Sprague-Dawley_P_V-REGION_725565nn725865_301nt_1_____301_0_301___	94.4444	0	0	0	2	145	190	47	0	99	104	plus	minus	147	44TCCA24AG27GC5AG10GT4CT4CA18	1	-	1:0	G	CG	-	47	208
A00554:20:HCTLLDRXX:2:2148:2645:25019	RatNor_3_chr6_IGHV8-18x01_Rattusnorvegicus_BN_Sprague-Dawley_P_V-REGION_725565nn725865_301nt_1_____301_0_301___	94.4444	0	0	0	3	146	47	190	0	99	104	plus	plus	147	18GT4GA4CA10TC5CG27TC24GTAG44	1	-	1:0	CG	G	-	190	208
A00554:20:HCTLLDRXX:2:2148:1271:28338	RatNor_3_chr6_IGHV8-18x01_Rattusnorvegicus_BN_Sprague-Dawley_P_V-REGION_725565nn725865_301nt_1_____301_0_301___	92.6174	0	0	0	5	153	193	45	0	99	94	plus	minus	153	43CT3TCCA45TC6GC11CG4GT4CT1TC1GCTA20	1	-	1:0	GGAC	-	-	45	188
A00554:20:HCTLLDRXX:2:2148:1271:28338	RatNor_3_chr6_IGHV8-18x01_Rattusnorvegicus_BN_Sprague-Dawley_P_V-REGION_725565nn725865_301nt_1_____301_0_301___	92.6174	0	0	0	1	149	45	193	0	99	94	plus	plus	153	20ATCG1AG1GA4CA4GC11CG6AG45GTAG3GA43	1	-	1:0	-	GGAC	-	193	188
A00554:20:HCTLLDRXX:2:2148:21278:30827	RatNor_3_chr6_IGHV8-18x01_Rattusnorvegicus_BN_Sprague-Dawley_P_V-REGION_725565nn725865_301nt_1_____301_0_301___	96.7033	0	0	0	28	118	193	103	0	99	76	plus	minus	118	47TCCA13GA28	1	-	1:1	GGACACTGTGGTTAGGACAAAACGGCG	-	-	103	152
A00554:20:HCTLLDRXX:2:2148:21278:30827	RatNor_3_chr6_IGHV8-18x01_Rattusnorvegicus_BN_Sprague-Dawley_P_V-REGION_725565nn725865_301nt_1_____301_0_301___	96.7033	0	0	0	1	91	103	193	0	99	76	plus	plus	118	28CT13GTAG47	1	-	1:1	-	GGACACTGTGGTTAGGACAAAACGGCG	-	193	152
A00554:20:HCTLLDRXX:2:2148:32235:31046	RatNor_3_chr6_IGHV8-18x01_Rattusnorvegicus_BN_Sprague-Dawley_P_V-REGION_725565nn725865_301nt_1_____301_0_301___	94.9153	0	0	0	2	119	193	76	0	99	88	plus	minus	138	43CT3TCCA45TC6GC11CG4	1	-	1:2	G	GCATCCCTATTTTTTCTTC	-	-	88
A00554:20:HCTLLDRXX:2:2149:15781:2456	RatNor_3_chr6_IGHV8-18x01_Rattusnorvegicus_BN_Sprague-Dawley_P_V-REGION_725565nn725865_301nt_1_____301_0_301___	94.6903	0	0	0	19	131	193	81	0	99	83	plus	minus	137	43CT3TCCA45TC2AC3GC11	1	-	1:0	GGACACTGTGGTTAGGAC	CAGATG	-	81	171
A00554:20:HCTLLDRXX:2:2149:15781:2456	RatNor_3_chr6_IGHV8-18x01_Rattusnorvegicus_BN_Sprague-Dawley_P_V-REGION_725565nn725865_301nt_1_____301_0_301___	95.5752	0	0	0	7	119	81	193	0	99	88	plus	plus	137	11CG6AG45GTAG3GA43	1	-	1:0	CAGATG	GGACACTGTGGTTAGGAC	-	193	171
A00554:20:HCTLLDRXX:2:2149:31946:8030	RatNor_3_chr6_IGHV8-18x01_Rattusnorvegicus_BN_Sprague-Dawley_P_V-REGION_725565nn725865_301nt_1_____301_0_301___	94.9153	0	0	0	1	118	76	193	0	99	88	plus	plus	141	4GC11CG6AG45GTAG3GA43	1	-	1:0	-	GGACACGGTGGTTAGGACAAAAC	-	193	176
A00554:20:HCTLLDRXX:2:2149:31946:8030	RatNor_3_chr6_IGHV8-18x01_Rattusnorvegicus_BN_Sprague-Dawley_P_V-REGION_725565nn725865_301nt_1_____301_0_301___	94.9153	0	0	0	24	141	193	76	0	99	88	plus	minus	141	43CT3TCCA45TC6GC11CG4	1	-	1:0	GGACACTGTGGTTAGGACAAAAC	-	-	76	176
A00554:20:HCTLLDRXX:2:2149:8486:17409	RatNor_3_chr6_IGHV8-18x01_Rattusnorvegicus_BN_Sprague-Dawley_P_V-REGION_725565nn725865_301nt_1_____301_0_301___	97.0588	0	0	0	9	76	144	77	0	99	58	plus	minus	85	45TC6GC15	1	-	1:0	GAATCGAC	GGCTTCCCC	-	77	116
A00554:20:HCTLLDRXX:2:2149:8486:17409	RatNor_3_chr6_IGHV8-18x01_Rattusnorvegicus_BN_Sprague-Dawley_P_V-REGION_725565nn725865_301nt_1_____301_0_301___	97.0588	0	0	0	10	77	77	144	0	99	58	plus	plus	85	15CG6AG45	1	-	1:0	GGCTTCCCC	GAATCGAC	-	144	116
A00554:20:HCTLLDRXX:2:2149:25834:22404	RatNor_3_chr6_IGHV8-18x01_Rattusnorvegicus_BN_Sprague-Dawley_P_V-REGION_725565nn725865_301nt_1_____301_0_301___	94.3089	0	0	0	9	131	193	71	0	99	88	plus	minus	143	43CT3TCCA45TC6GC11CG4GT4	1	-	1:0	GGACACTG	CCTAGTTTTTCT	-	71	176
A00554:20:HCTLLDRXX:2:2149:25834:22404	RatNor_3_chr6_IGHV8-18x01_Rattusnorvegicus_BN_Sprague-Dawley_P_V-REGION_725565nn725865_301nt_1_____301_0_301___	94.3089	0	0	0	13	135	71	193	0	99	88	plus	plus	143	4CA4GC11CG6AG45GTAG3GA43	1	-	1:0	CCTAGTTTTTCT	GGACACTG	-	193	176
A00554:20:HCTLLDRXX:2:2149:32108:23156	RatNor_3_chr6_IGHV7-16x01_Rattusnorvegicus_BN_Sprague-Dawley_P_V-REGION_1306379nn1306684_306nt_1_____306_0_306__rev-compl_	100	0	0	0	1	214	258	45	0	99	214	plus	minus	214	214	1	-	1:1	-	-	-	45	423
A00554:20:HCTLLDRXX:2:2149:32108:23156	RatNor_3_chr6_IGHV7-16x01_Rattusnorvegicus_BN_Sprague-Dawley_P_V-REGION_1306379nn1306684_306nt_1_____306_0_306__rev-compl_	99.5327	0	0	0	1	214	45	258	0	99	209	plus	plus	214	170AT43	1	-	1:1	-	-	-	258	423
A00554:20:HCTLLDRXX:2:2149:2736:36573	RatNor_3_chr6_IGHV8-18x01_Rattusnorvegicus_BN_Sprague-Dawley_P_V-REGION_725565nn725865_301nt_1_____301_0_301___	95.5752	0	0	0	22	134	81	193	0	99	88	plus	plus	141	11CG6AG45GTAG3GA43	1	-	1:0	CAGCTGCTTCCCTAGTTTTTC	GGACACG	-	-	88
A00554:20:HCTLLDRXX:2:2150:14299:7185	RatNor_3_chr6_IGHV8-18x01_Rattusnorvegicus_BN_Sprague-Dawley_P_V-REGION_725565nn725865_301nt_1_____301_0_301___	94.9153	0	0	0	8	125	76	193	0	99	88	plus	plus	143	4GC11CG6AG45GTAG3GA43	1	-	1:0	GCCTCCC	GGACACTGTGGTTAGGAC	-	193	176
A00554:20:HCTLLDRXX:2:2150:14299:7185	RatNor_3_chr6_IGHV8-18x01_Rattusnorvegicus_BN_Sprague-Dawley_P_V-REGION_725565nn725865_301nt_1_____301_0_301___	94.9153	0	0	0	19	136	193	76	0	99	88	plus	minus	143	43CT3TCCA45TC6GC11CG4	1	-	1:0	GGACACTGTGGTTAGGAC	GCCTCCC	-	76	176
A00554:20:HCTLLDRXX:2:2150:23014:14418	RatNor_3_chr6_IGHV8-18x01_Rattusnorvegicus_BN_Sprague-Dawley_P_V-REGION_725565nn725865_301nt_1_____301_0_301___	95.9596	0	0	0	5	103	193	95	0	99	79	plus	minus	103	43CT3TCCA45TC4	1	-	1:0	GGAC	-	-	95	158
A00554:20:HCTLLDRXX:2:2150:23014:14418	RatNor_3_chr6_IGHV8-18x01_Rattusnorvegicus_BN_Sprague-Dawley_P_V-REGION_725565nn725865_301nt_1_____301_0_301___	95.9596	0	0	0	1	99	95	193	0	99	79	plus	plus	103	4AG45GTAG3GA43	1	-	1:0	-	GGAC	-	193	158
A00554:20:HCTLLDRXX:2:2150:23014:14826	RatNor_3_chr6_IGHV8-18x01_Rattusnorvegicus_BN_Sprague-Dawley_P_V-REGION_725565nn725865_301nt_1_____301_0_301___	94.2149	0	0	0	1	121	73	193	0	99	86	plus	plus	127	9GA9CG13CT26TC11GTAG26AG20	1	-	1:1	-	GGACAC	-	-	86
A00554:20:HCTLLDRXX:2:2150:4878:16955	RatNor_3_chr6_IGHV8-18x01_Rattusnorvegicus_BN_Sprague-Dawley_P_V-REGION_725565nn725865_301nt_1_____301_0_301___	93.0556	0	0	0	9	152	144	1	0	99	94	plus	minus	153	26AG25GC14GA6CT4TA24TACTTG10GA12CT13	1	-	1:0	GAATTGAC	G	-	1	188
A00554:20:HCTLLDRXX:2:2150:4878:16955	RatNor_3_chr6_IGHV8-18x01_Rattusnorvegicus_BN_Sprague-Dawley_P_V-REGION_725565nn725865_301nt_1_____301_0_301___	93.0556	0	0	0	2	145	1	144	0	99	94	plus	plus	153	13GA12CT10ACGAAT24AT4GA6CT14CG25TC26	1	-	1:0	G	GAATTGAC	-	144	188
A00554:20:HCTLLDRXX:2:2150:12888:23062	RatNor_3_chr6_IGHV8-18x01_Rattusnorvegicus_BN_Sprague-Dawley_P_V-REGION_725565nn725865_301nt_1_____301_0_301___	95.3704	0	0	0	30	137	193	86	0	99	83	plus	minus	137	43CT3TCCA45TC6GC6	1	-	1:0	GGACACTGTGGTTAGGACAAAACGGCAAC	-	-	86	166
A00554:20:HCTLLDRXX:2:2150:12888:23062	RatNor_3_chr6_IGHV8-18x01_Rattusnorvegicus_BN_Sprague-Dawley_P_V-REGION_725565nn725865_301nt_1_____301_0_301___	95.3704	0	0	0	1	108	86	193	0	99	83	plus	plus	137	6CG6AG45GTAG3GA43	1	-	1:0	-	GGACACTGTGGTTAGGACAAAACGGCAAC	-	193	166
A00554:20:HCTLLDRXX:2:2150:24252:29747	RatNor_3_chr6_IGHV7-16x01_Rattusnorvegicus_BN_Sprague-Dawley_P_V-REGION_1306379nn1306684_306nt_1_____306_0_306__rev-compl_	98.2906	0	0	0	1	117	191	75	0	99	107	plus	minus	117	52AG7TC56	1	-	1:0	-	-	-	75	214
A00554:20:HCTLLDRXX:2:2150:24252:29747	RatNor_3_chr6_IGHV7-16x01_Rattusnorvegicus_BN_Sprague-Dawley_P_V-REGION_1306379nn1306684_306nt_1_____306_0_306__rev-compl_	98.2906	0	0	0	1	117	75	191	0	99	107	plus	plus	117	56AG7TC52	1	-	1:0	-	-	-	191	214
A00554:20:HCTLLDRXX:2:2150:8522:30592	RatNor_3_chr6_IGHV8-18x01_Rattusnorvegicus_BN_Sprague-Dawley_P_V-REGION_725565nn725865_301nt_1_____301_0_301___	94.1176	0	0	0	1	119	189	71	0	99	84	plus	minus	127	43TCCA13GA31TC6GC11CG4GT4	1	-	1:1	-	CCTAGTTT	-	71	168
A00554:20:HCTLLDRXX:2:2150:8522:30592	RatNor_3_chr6_IGHV8-18x01_Rattusnorvegicus_BN_Sprague-Dawley_P_V-REGION_725565nn725865_301nt_1_____301_0_301___	94.1176	0	0	0	9	127	71	189	0	99	84	plus	plus	127	4CA4GC11CG6AG31CT13GTAG43	1	-	1:1	CCTAGTTT	-	-	189	168
A00554:20:HCTLLDRXX:2:2151:7925:3443	RatNor_3_chr6_IGHV8-18x01_Rattusnorvegicus_BN_Sprague-Dawley_P_V-REGION_725565nn725865_301nt_1_____301_0_301___	95.122	0	0	0	27	149	193	71	0	99	93	plus	minus	154	47TCCA45TC6GC11CG4GT4	1	-	1:0	GGACACTGTGGTTAGGACAAGACGGC	CCTAG	-	71	186
A00554:20:HCTLLDRXX:2:2151:7925:3443	RatNor_3_chr6_IGHV8-18x01_Rattusnorvegicus_BN_Sprague-Dawley_P_V-REGION_725565nn725865_301nt_1_____301_0_301___	95.122	0	0	0	6	128	71	193	0	99	93	plus	plus	154	4CA4GC11CG6AG45GTAG47	1	-	1:0	CCTAG	GGACACTGTGGTTAGGACAAGACGGC	-	193	186
A00554:20:HCTLLDRXX:2:2151:2456:17112	RatNor_3_chr6_IGHV8-18x01_Rattusnorvegicus_BN_Sprague-Dawley_P_V-REGION_725565nn725865_301nt_1_____301_0_301___	95.3125	0	0	0	5	132	193	66	0	99	98	plus	minus	136	43CT3TCCA52GC16GT4CT4	1	-	1:0	GGAC	TTTT	-	66	196
A00554:20:HCTLLDRXX:2:2151:2456:17112	RatNor_3_chr6_IGHV8-18x01_Rattusnorvegicus_BN_Sprague-Dawley_P_V-REGION_725565nn725865_301nt_1_____301_0_301___	95.3125	0	0	0	5	132	66	193	0	99	98	plus	plus	136	4GA4CA16CG52GTAG3GA43	1	-	1:0	TTTT	GGAC	-	193	196
A00554:20:HCTLLDRXX:2:2152:1877:19210	RatNor_3_chr6_IGHV8-18x01_Rattusnorvegicus_BN_Sprague-Dawley_P_V-REGION_725565nn725865_301nt_1_____301_0_301___	93.8053	0	0	0	5	117	193	81	0	99	78	plus	minus	125	43CT3TCCA27CT13AT3TC6GC11	1	-	1:0	GGAC	CAGATACT	-	81	156
A00554:20:HCTLLDRXX:2:2152:1877:19210	RatNor_3_chr6_IGHV8-18x01_Rattusnorvegicus_BN_Sprague-Dawley_P_V-REGION_725565nn725865_301nt_1_____301_0_301___	93.8053	0	0	0	9	121	81	193	0	99	78	plus	plus	125	11CG6AG3TA13GA27GTAG3GA43	1	-	1:0	CAGATACT	GGAC	-	193	156
A00554:20:HCTLLDRXX:2:2152:8540:19946	RatNor_3_chr6_IGHV8-18x01_Rattusnorvegicus_BN_Sprague-Dawley_P_V-REGION_725565nn725865_301nt_1_____301_0_301___	94.8718	0	0	0	2	79	193	116	0	99	58	plus	minus	98	43CT3TCCA20TA8	1	-	1:1	G	CTCAGGAAAATTTCCCCGG	-	116	116
A00554:20:HCTLLDRXX:2:2152:8540:19946	RatNor_3_chr6_IGHV8-18x01_Rattusnorvegicus_BN_Sprague-Dawley_P_V-REGION_725565nn725865_301nt_1_____301_0_301___	94.8718	0	0	0	20	97	116	193	0	99	58	plus	plus	98	8AT20GTAG3GA43	1	-	1:1	CTCAGGAAAATTTCCCCTG	G	-	193	116
A00554:20:HCTLLDRXX:2:2152:18340:32377	RatNor_3_chr6_IGHV8-18x01_Rattusnorvegicus_BN_Sprague-Dawley_P_V-REGION_725565nn725865_301nt_1_____301_0_301___	100	0	0	0	6	56	144	94	0	99	51	plus	minus	84	51	1	-	1:0	GAATC	GTGTTCAAGATGCTTCCCCACTTTTTCT	-	94	102
A00554:20:HCTLLDRXX:2:2152:18340:32377	RatNor_3_chr6_IGHV8-18x01_Rattusnorvegicus_BN_Sprague-Dawley_P_V-REGION_725565nn725865_301nt_1_____301_0_301___	100	0	0	0	29	79	94	144	0	99	51	plus	plus	84	51	1	-	1:0	GTGTTCAAGATGCTTCCCCACTTTTTCT	GAATC	-	144	102
A00554:20:HCTLLDRXX:2:2152:21513:32487	RatNor_3_chr6_IGHV8-18x01_Rattusnorvegicus_BN_Sprague-Dawley_P_V-REGION_725565nn725865_301nt_1_____301_0_301___	92.6829	0	0	0	5	127	193	71	0	99	78	plus	minus	127	4TC38CTAG2TCCA45TC6GC11CG4GT4	1	-	1:1	GGAC	-	-	-	78
A00554:20:HCTLLDRXX:2:2153:4960:28557	RatNor_3_chr6_IGHV8-18x01_Rattusnorvegicus_BN_Sprague-Dawley_P_V-REGION_725565nn725865_301nt_1_____301_0_301___	93.8596	0	0	0	10	123	193	81	0	99	79	plus	minus	124	43CT3TCCA24CG16T-4TC6GC11	1	-	1:0	GGACACTGC	C	-	81	158
A00554:20:HCTLLDRXX:2:2153:4960:28557	RatNor_3_chr6_IGHV8-18x01_Rattusnorvegicus_BN_Sprague-Dawley_P_V-REGION_725565nn725865_301nt_1_____301_0_301___	93.8596	0	0	0	2	115	81	193	0	99	79	plus	plus	124	11CG6AG4A-16GC24GTAG3GA43	1	-	1:0	C	GGACACTGC	-	193	158
A00554:20:HCTLLDRXX:2:2153:10267:30608	RatNor_3_chr6_IGHV8-18x01_Rattusnorvegicus_BN_Sprague-Dawley_P_V-REGION_725565nn725865_301nt_1_____301_0_301___	95.6044	0	0	0	13	103	193	103	0	99	71	plus	minus	103	43CT3TCCA13GA28	1	-	1:0	GGACACTGTGGT	-	-	103	142
A00554:20:HCTLLDRXX:2:2153:10267:30608	RatNor_3_chr6_IGHV8-18x01_Rattusnorvegicus_BN_Sprague-Dawley_P_V-REGION_725565nn725865_301nt_1_____301_0_301___	95.6044	0	0	0	1	91	103	193	0	99	71	plus	plus	103	28CT13GTAG3GA43	1	-	1:0	-	GGACACTGTGGT	-	193	142
A00554:20:HCTLLDRXX:2:2153:16947:32158	RatNor_3_chr6_IGHV8-18x01_Rattusnorvegicus_BN_Sprague-Dawley_P_V-REGION_725565nn725865_301nt_1_____301_0_301___	94.3182	0	0	0	1	88	189	102	0	99	63	plus	minus	93	39CT3TCCA13GA20TC8	1	-	1:1	-	ATTTC	-	102	126
A00554:20:HCTLLDRXX:2:2153:16947:32158	RatNor_3_chr6_IGHV8-18x01_Rattusnorvegicus_BN_Sprague-Dawley_P_V-REGION_725565nn725865_301nt_1_____301_0_301___	94.3182	0	0	0	6	93	102	189	0	99	63	plus	plus	93	8AG20CT13GTAG3GA39	1	-	1:1	ATTTC	-	-	189	126
A00554:20:HCTLLDRXX:2:2153:20184:35697	RatNor_3_chr6_IGHV8-18x01_Rattusnorvegicus_BN_Sprague-Dawley_P_V-REGION_725565nn725865_301nt_1_____301_0_301___	94.9153	0	0	0	20	137	188	71	0	99	88	plus	minus	137	11CT30TCCA31AG20GC11AG9	1	-	1:0	CAAAGGACAGTGTTGTAAG	-	-	71	176
A00554:20:HCTLLDRXX:2:2153:20184:35697	RatNor_3_chr6_IGHV8-18x01_Rattusnorvegicus_BN_Sprague-Dawley_P_V-REGION_725565nn725865_301nt_1_____301_0_301___	94.9153	0	0	0	1	118	71	188	0	99	88	plus	plus	137	9TC11CG20TC31GTAG30GA11	1	-	1:0	-	CAAAGGACAGTGTTGTAAG	-	188	176
A00554:20:HCTLLDRXX:2:2154:32633:9690	RatNor_3_chr6_IGHV8-18x01_Rattusnorvegicus_BN_Sprague-Dawley_P_V-REGION_725565nn725865_301nt_1_____301_0_301___	95.4128	0	0	0	1	109	189	81	0	99	84	plus	minus	110	43TCCA13GA31TC6GC11	1	-	1:0	-	C	-	81	168
A00554:20:HCTLLDRXX:2:2154:32633:9690	RatNor_3_chr6_IGHV8-18x01_Rattusnorvegicus_BN_Sprague-Dawley_P_V-REGION_725565nn725865_301nt_1_____301_0_301___	95.4128	0	0	0	2	110	81	189	0	99	84	plus	plus	110	11CG6CG31CT13GTAG43	1	-	1:0	C	-	-	189	168
A00554:20:HCTLLDRXX:2:2155:25427:12743	RatNor_3_chr6_IGHV8-18x01_Rattusnorvegicus_BN_Sprague-Dawley_P_V-REGION_725565nn725865_301nt_1_____301_0_301___	96.0396	0	0	0	7	107	193	93	0	99	81	plus	minus	116	43CT3TCCA45TC6	1	-	1:0	GGACAC	GACCATGGG	-	93	162
A00554:20:HCTLLDRXX:2:2155:25427:12743	RatNor_3_chr6_IGHV8-18x01_Rattusnorvegicus_BN_Sprague-Dawley_P_V-REGION_725565nn725865_301nt_1_____301_0_301___	96.0396	0	0	0	10	110	93	193	0	99	81	plus	plus	116	6AG45GTAG3GA43	1	-	1:0	GACCATGTG	GGACAC	-	193	162
A00554:20:HCTLLDRXX:2:2155:17427:19648	RatNor_3_chr6_IGHV8-18x01_Rattusnorvegicus_BN_Sprague-Dawley_P_V-REGION_725565nn725865_301nt_1_____301_0_301___	94.1667	0	0	0	1	120	190	71	0	99	85	plus	minus	128	44TCCA13GA31TC6GC11CG4GT4	1	-	1:0	-	CCTAGTTT	-	71	170
A00554:20:HCTLLDRXX:2:2155:17427:19648	RatNor_3_chr6_IGHV8-18x01_Rattusnorvegicus_BN_Sprague-Dawley_P_V-REGION_725565nn725865_301nt_1_____301_0_301___	94.1667	0	0	0	9	128	71	190	0	99	85	plus	plus	128	4CA4GC11CG6AG31CT13GTAG44	1	-	1:0	CCTAGTTT	-	-	190	170
A00554:20:HCTLLDRXX:2:2155:25283:21230	RatNor_3_chr6_IGHV8-18x01_Rattusnorvegicus_BN_Sprague-Dawley_P_V-REGION_725565nn725865_301nt_1_____301_0_301___	95.7447	0	0	0	17	110	193	100	0	99	74	plus	minus	112	43CT3TCCA37AG7	1	-	1:1	GGACACTGTGGTTAGG	TT	-	100	148
A00554:20:HCTLLDRXX:2:2155:25283:21230	RatNor_3_chr6_IGHV8-18x01_Rattusnorvegicus_BN_Sprague-Dawley_P_V-REGION_725565nn725865_301nt_1_____301_0_301___	95.7447	0	0	0	3	96	100	193	0	99	74	plus	plus	112	7TC37GTAG3GA43	1	-	1:1	TT	GGACACTGTGGGTAGG	-	193	148
A00554:20:HCTLLDRXX:2:2155:2799:34491	RatNor_3_chr6_IGHV1-23x01_Rattusnorvegicus_BN_Sprague-Dawley_P_V-REGION_159590nn159882_293nt_1_____293_0_293__rev-compl_	100	0	0	0	52	249	1	198	0	99	198	plus	plus	249	198	1	-	1:0	AGAGTGGACAACTGAAGTTACTGACAGGAG	-	-	-	198
A00554:20:HCTLLDRXX:2:2156:7600:7138	RatNor_3_chr6_IGHV8-18x01_Rattusnorvegicus_BN_Sprague-Dawley_P_V-REGION_725565nn725865_301nt_1_____301_0_301___	92.4658	0	0	0	1	146	190	45	0	99	91	plus	minus	146	40CT3TCCA45TC6GC11CG4GT4CT1TC1GCTA20	1	-	1:0	-	-	-	45	182
A00554:20:HCTLLDRXX:2:2156:7600:7138	RatNor_3_chr6_IGHV8-18x01_Rattusnorvegicus_BN_Sprague-Dawley_P_V-REGION_725565nn725865_301nt_1_____301_0_301___	92.4658	0	0	0	1	146	45	190	0	99	91	plus	plus	146	20ATCG1AG1GA4CA4GC11CG6AG45GTAG3GA40	1	-	1:0	-	-	-	190	182
A00554:20:HCTLLDRXX:2:2156:13150:10770	RatNor_3_chr6_IGHV8-18x01_Rattusnorvegicus_BN_Sprague-Dawley_P_V-REGION_725565nn725865_301nt_1_____301_0_301___	93.75	0	0	0	4	130	168	41	0	99	88	plus	minus	142	22TCCA31AG20GC11AG9CT4TA4-C19	1	-	1:0	GAC	TCTGGTTTGATG	-	41	176
A00554:20:HCTLLDRXX:2:2156:13150:10770	RatNor_3_chr6_IGHV8-18x01_Rattusnorvegicus_BN_Sprague-Dawley_P_V-REGION_725565nn725865_301nt_1_____301_0_301___	93.75	0	0	0	13	139	41	168	0	99	88	plus	plus	142	19-G4AT4GA9TC11CG20TC31GTAG22	1	-	1:0	TCTGGTTTGATG	GAC	-	168	176
A00554:20:HCTLLDRXX:2:2156:8359:20697	RatNor_3_chr6_IGHV8-18x01_Rattusnorvegicus_BN_Sprague-Dawley_P_V-REGION_725565nn725865_301nt_1_____301_0_301___	93.1579	0	0	0	1	190	190	1	0	99	125	plus	minus	251	40CT3TCCA52GC16GT4CT4TA24TA1TG6TA3GA2AG9CT13	1	-	1:0	-	GCTTTGTACAGGGTGATAAGCATGGATCGA	-	-	125
A00554:20:HCTLLDRXX:2:2156:31448:23703	RatNor_3_chr6_IGHV8-18x01_Rattusnorvegicus_BN_Sprague-Dawley_P_V-REGION_725565nn725865_301nt_1_____301_0_301___	95.7447	0	0	0	19	112	193	100	0	99	74	plus	minus	118	43CT3TCCA14AT30	1	-	1:0	GGACACTGTGGTTAGGAC	TTCCCG	-	94	149
A00554:20:HCTLLDRXX:2:2156:31448:23703	RatNor_3_chr6_IGHV8-18x01_Rattusnorvegicus_BN_Sprague-Dawley_P_V-REGION_725565nn725865_301nt_1_____301_0_301___	95	0	0	0	1	100	94	193	0	99	75	plus	plus	118	5AG30TA14GTAG3GA43	1	-	1:0	-	GGACACTGTGGTTAGGAC	-	193	149
A00554:20:HCTLLDRXX:2:2156:22055:26976	RatNor_3_chr6_IGHV8-18x01_Rattusnorvegicus_BN_Sprague-Dawley_P_V-REGION_725565nn725865_301nt_1_____301_0_301___	94.1176	0	0	0	1	119	189	71	0	99	84	plus	minus	131	39CT3TCCA45TC6GC11CG4GT4	1	-	1:1	-	CCTAGTTTTTCT	-	71	163
A00554:20:HCTLLDRXX:2:2156:22055:26976	RatNor_3_chr6_IGHV8-18x01_Rattusnorvegicus_BN_Sprague-Dawley_P_V-REGION_725565nn725865_301nt_1_____301_0_301___	93.2773	0	0	0	13	131	71	189	0	99	79	plus	plus	131	4CA4GC11CG5CAAG45GTAG3GA39	1	-	1:1	CCTAGTTTTTCT	-	-	189	163
A00554:20:HCTLLDRXX:2:2157:30147:10582	RatNor_3_chr6_IGHV8-18x01_Rattusnorvegicus_BN_Sprague-Dawley_P_V-REGION_725565nn725865_301nt_1_____301_0_301___	96.0396	0	0	0	5	105	93	193	0	99	81	plus	plus	135	6AG45GTAG3GA43	1	-	1:0	GCCG	GGACACTGTGGTTAGGACAAAACGGCAACC	-	-	81
A00554:20:HCTLLDRXX:2:2157:12418:34992	RatNor_3_chr6_IGHV8-18x01_Rattusnorvegicus_BN_Sprague-Dawley_P_V-REGION_725565nn725865_301nt_1_____301_0_301___	94	0	0	0	2	101	193	94	0	99	70	plus	minus	101	31CG11CT3TCCA23AG21TC5	1	-	1:0	G	-	-	94	140
A00554:20:HCTLLDRXX:2:2157:12418:34992	RatNor_3_chr6_IGHV8-18x01_Rattusnorvegicus_BN_Sprague-Dawley_P_V-REGION_725565nn725865_301nt_1_____301_0_301___	94	0	0	0	1	100	94	193	0	99	70	plus	plus	101	5AG21TC23GTAG3GA11GC31	1	-	1:0	-	G	-	193	140
A00554:20:HCTLLDRXX:2:2158:5168:2550	RatNor_3_chr6_IGHV8-18x01_Rattusnorvegicus_BN_Sprague-Dawley_P_V-REGION_725565nn725865_301nt_1_____301_0_301___	95.0413	0	0	0	1	121	73	193	0	99	91	plus	plus	150	7TC11CG11CT40GTAG3GA43	1	-	1:1	-	GGACACTGTGGTTAGGACAAAACGGCAAC	-	193	182
A00554:20:HCTLLDRXX:2:2158:5168:2550	RatNor_3_chr6_IGHV8-18x01_Rattusnorvegicus_BN_Sprague-Dawley_P_V-REGION_725565nn725865_301nt_1_____301_0_301___	95.0413	0	0	0	30	150	193	73	0	99	91	plus	minus	150	43CT3TCCA40GA11GC11AG7	1	-	1:1	GGACACTGTGGTTAGGACAAAACGGCAAC	-	-	73	182
A00554:20:HCTLLDRXX:2:2159:17626:17206	RatNor_3_chr6_IGHV8-18x01_Rattusnorvegicus_BN_Sprague-Dawley_P_V-REGION_725565nn725865_301nt_1_____301_0_301___	95.3125	0	0	0	9	72	144	81	0	99	49	plus	minus	76	13GA31TC6GC11	1	-	1:0	GAATCGAC	CAGA	-	81	98
A00554:20:HCTLLDRXX:2:2159:17626:17206	RatNor_3_chr6_IGHV8-18x01_Rattusnorvegicus_BN_Sprague-Dawley_P_V-REGION_725565nn725865_301nt_1_____301_0_301___	95.3125	0	0	0	5	68	81	144	0	99	49	plus	plus	76	11CG6AG31CT13	1	-	1:0	CAGA	GAATCGAC	-	144	98
A00554:20:HCTLLDRXX:2:2159:10520:20087	RatNor_3_chr6_IGHV8-18x01_Rattusnorvegicus_BN_Sprague-Dawley_P_V-REGION_725565nn725865_301nt_1_____301_0_301___	94.3089	0	0	0	12	134	71	193	0	99	88	plus	plus	138	4CA4GC11CG6AG45GTAG3GA43	1	-	1:0	CCTAGTTTTTC	GGAC	-	-	88
A00554:20:HCTLLDRXX:2:2159:5565:22247	RatNor_3_chr6_IGHV8-18x01_Rattusnorvegicus_BN_Sprague-Dawley_P_V-REGION_725565nn725865_301nt_1_____301_0_301___	94	0	0	0	19	118	193	94	0	99	70	plus	minus	118	34AC8CT3TCCA24AG20TC5	1	-	1:1	GGACACTGTGGTTAGGAC	-	-	94	145
A00554:20:HCTLLDRXX:2:2159:5565:22247	RatNor_3_chr6_IGHV8-18x01_Rattusnorvegicus_BN_Sprague-Dawley_P_V-REGION_725565nn725865_301nt_1_____301_0_301___	95	0	0	0	1	100	94	193	0	99	75	plus	plus	118	5AG20TC24GTAG3GA43	1	-	1:1	-	GGACACTGTGGTTAGGAC	-	193	145
A00554:20:HCTLLDRXX:2:2160:26955:2957	RatNor_3_chr6_IGHV8-18x01_Rattusnorvegicus_BN_Sprague-Dawley_P_V-REGION_725565nn725865_301nt_1_____301_0_301___	96.6102	0	0	0	16	133	193	76	0	99	98	plus	minus	141	19AG27TCCA64CG4	1	-	1:0	GGACACTGTCAGGAC	CTTTCCCC	-	76	194
A00554:20:HCTLLDRXX:2:2160:26955:2957	RatNor_3_chr6_IGHV8-18x01_Rattusnorvegicus_BN_Sprague-Dawley_P_V-REGION_725565nn725865_301nt_1_____301_0_301___	96.5517	0	0	0	9	124	76	191	0	99	96	plus	plus	141	4GC64GTAG27TC17	1	-	1:0	CTTTCCCC	CAGGACACTGTCAGGAC	-	193	194
A00554:20:HCTLLDRXX:2:2161:5258:3239	RatNor_3_chr6_IGHV8-18x01_Rattusnorvegicus_BN_Sprague-Dawley_P_V-REGION_725565nn725865_301nt_1_____301_0_301___	96.25	0	0	0	28	107	193	114	0	99	65	plus	minus	107	43CT3TCCA31	1	-	1:0	GGACACTGTGGTTAGGACAAAACGGCA	-	-	114	130
A00554:20:HCTLLDRXX:2:2161:5258:3239	RatNor_3_chr6_IGHV8-18x01_Rattusnorvegicus_BN_Sprague-Dawley_P_V-REGION_725565nn725865_301nt_1_____301_0_301___	96.25	0	0	0	1	80	114	193	0	99	65	plus	plus	107	31GTAG3GA43	1	-	1:0	-	GGACACTGTGGTTAGGACAAAACGGCA	-	193	130
A00554:20:HCTLLDRXX:2:2161:3821:26804	RatNor_3_chr6_IGHV8-18x01_Rattusnorvegicus_BN_Sprague-Dawley_P_V-REGION_725565nn725865_301nt_1_____301_0_301___	94.6903	0	0	0	19	131	193	81	0	99	83	plus	minus	132	43CT3TCCA40TA4TC6GC11	1	-	1:0	GGACACTGTGGTTAGGAC	C	-	-	83
A00554:20:HCTLLDRXX:2:2162:22950:12367	RatNor_3_chr6_IGHV8-18x01_Rattusnorvegicus_BN_Sprague-Dawley_P_V-REGION_725565nn725865_301nt_1_____301_0_301___	92.9688	0	0	0	1	128	193	66	0	99	83	plus	minus	128	21TA21CTAG2TCTA48TC3GC1TC19CT4	1	-	1:0	-	-	-	66	166
A00554:20:HCTLLDRXX:2:2162:22950:12367	RatNor_3_chr6_IGHV8-18x01_Rattusnorvegicus_BN_Sprague-Dawley_P_V-REGION_725565nn725865_301nt_1_____301_0_301___	92.9688	0	0	0	1	128	66	193	0	99	83	plus	plus	128	4GA19AG1CG3AG48ATAG2TCGA21AT21	1	-	1:0	-	-	-	193	166
A00554:20:HCTLLDRXX:2:2162:31982:19742	RatNor_3_chr6_IGHV8-18x01_Rattusnorvegicus_BN_Sprague-Dawley_P_V-REGION_725565nn725865_301nt_1_____301_0_301___	93.5135	0	0	0	67	250	1	185	0	99	125	plus	plus	250	13GA12CT10ACGAAT24AT4GA21CG13-T38GTAG3GA35	1	-	1:0	GCTTTGTACAGGGTGATAAGCATGGTTCGA	-	-	-	125
A00554:20:HCTLLDRXX:2:2163:12988:5791	RatNor_3_chr6_IGHV8-18x01_Rattusnorvegicus_BN_Sprague-Dawley_P_V-REGION_725565nn725865_301nt_1_____301_0_301___	94.1176	0	0	0	1	119	189	71	0	99	84	plus	minus	130	39CT3TCCA45TC6GC11CG4GT4	1	-	1:0	-	CCTAGTTTTTC	-	71	168
A00554:20:HCTLLDRXX:2:2163:12988:5791	RatNor_3_chr6_IGHV8-18x01_Rattusnorvegicus_BN_Sprague-Dawley_P_V-REGION_725565nn725865_301nt_1_____301_0_301___	94.1176	0	0	0	12	130	71	189	0	99	84	plus	plus	130	4CA4GC11CG6AG45GTAG3GA39	1	-	1:0	CCTAGTTTTTC	-	-	189	168
A00554:20:HCTLLDRXX:2:2163:31132:10848	RatNor_3_chr6_IGHV8-18x01_Rattusnorvegicus_BN_Sprague-Dawley_P_V-REGION_725565nn725865_301nt_1_____301_0_301___	98.0769	0	0	0	9	60	144	93	0	99	47	plus	minus	62	45TC6	1	-	1:0	GAACCGAC	GC	-	93	94
A00554:20:HCTLLDRXX:2:2163:31132:10848	RatNor_3_chr6_IGHV8-18x01_Rattusnorvegicus_BN_Sprague-Dawley_P_V-REGION_725565nn725865_301nt_1_____301_0_301___	98.0769	0	0	0	3	54	93	144	0	99	47	plus	plus	62	6AG45	1	-	1:0	GC	GAACCGAC	-	144	94
A00554:20:HCTLLDRXX:2:2163:5312:15139	RatNor_3_chr6_IGHV8-18x01_Rattusnorvegicus_BN_Sprague-Dawley_P_V-REGION_725565nn725865_301nt_1_____301_0_301___	93	0	0	0	1	100	165	66	0	99	65	plus	minus	100	15CT3TCCA40GA11GC11AG9CT4	1	-	1:0	-	-	-	66	130
A00554:20:HCTLLDRXX:2:2163:5312:15139	RatNor_3_chr6_IGHV8-18x01_Rattusnorvegicus_BN_Sprague-Dawley_P_V-REGION_725565nn725865_301nt_1_____301_0_301___	93	0	0	0	1	100	66	165	0	99	65	plus	plus	100	4GA9TC11CG11CT40GTAG3GA15	1	-	1:0	-	-	-	165	130
A00554:20:HCTLLDRXX:2:2163:31141:16564	RatNor_3_chr6_IGHV8-18x01_Rattusnorvegicus_BN_Sprague-Dawley_P_V-REGION_725565nn725865_301nt_1_____301_0_301___	95.5752	0	0	0	27	139	193	81	0	99	88	plus	minus	143	43CT3TCCA45TC6GC11	1	-	1:1	GGACACTGTGGTTAGGACAAAACGGC	CAGA	-	81	176
A00554:20:HCTLLDRXX:2:2163:31141:16564	RatNor_3_chr6_IGHV8-18x01_Rattusnorvegicus_BN_Sprague-Dawley_P_V-REGION_725565nn725865_301nt_1_____301_0_301___	95.5752	0	0	0	5	117	81	193	0	99	88	plus	plus	143	11CG6AG45GTAG3GA43	1	-	1:1	CAGA	GGACACTGTGGTTAGGACAAAACGGC	-	193	176
A00554:20:HCTLLDRXX:2:2163:23863:25504	RatNor_3_chr6_IGHV8-18x01_Rattusnorvegicus_BN_Sprague-Dawley_P_V-REGION_725565nn725865_301nt_1_____301_0_301___	93.4959	0	0	0	5	127	193	71	0	99	83	plus	minus	138	43CT3TCCA45TC6GC5AG5CG4GT4	1	-	1:0	GGGC	CCTAGTTTTTC	-	71	166
A00554:20:HCTLLDRXX:2:2163:23863:25504	RatNor_3_chr6_IGHV8-18x01_Rattusnorvegicus_BN_Sprague-Dawley_P_V-REGION_725565nn725865_301nt_1_____301_0_301___	93.4959	0	0	0	12	134	71	193	0	99	83	plus	plus	138	4CA4GC5TC5CG6AG45GTAG3GA43	1	-	1:0	CCTAGTTTTTC	GGGC	-	193	166
A00554:20:HCTLLDRXX:2:2164:13612:36276	RatNor_3_chr6_IGHV8-18x01_Rattusnorvegicus_BN_Sprague-Dawley_P_V-REGION_725565nn725865_301nt_1_____301_0_301___	94.9153	0	0	0	8	125	76	193	0	99	88	plus	plus	143	4GC11CG6AG45GTAG3GA43	1	-	1:0	GCCTCCC	GGACACTGTGGTTAGGAC	-	193	176
A00554:20:HCTLLDRXX:2:2164:13612:36276	RatNor_3_chr6_IGHV8-18x01_Rattusnorvegicus_BN_Sprague-Dawley_P_V-REGION_725565nn725865_301nt_1_____301_0_301___	94.9153	0	0	0	19	136	193	76	0	99	88	plus	minus	143	43CT3TCCA45TC6GC11CG4	1	-	1:0	GGACACTGTGGTTAGGAC	GCCTCCC	-	76	176
A00554:20:HCTLLDRXX:2:2165:29270:8469	RatNor_3_chr6_IGHV8-18x01_Rattusnorvegicus_BN_Sprague-Dawley_P_V-REGION_725565nn725865_301nt_1_____301_0_301___	95.122	0	0	0	27	149	193	71	0	99	93	plus	minus	154	47TCCA45TC6GC11CG4GT4	1	-	1:0	GGACACTGTGGTTAGGACAAGACGGC	CCTCG	-	71	186
A00554:20:HCTLLDRXX:2:2165:29270:8469	RatNor_3_chr6_IGHV8-18x01_Rattusnorvegicus_BN_Sprague-Dawley_P_V-REGION_725565nn725865_301nt_1_____301_0_301___	95.122	0	0	0	6	128	71	193	0	99	93	plus	plus	154	4CA4GC11CG6AG45GTAG47	1	-	1:0	CCTAG	GGACACTGTGGTTAGGACAAGACGGC	-	193	186
A00554:20:HCTLLDRXX:2:2165:20681:8907	RatNor_3_chr6_IGHV7-16x01_Rattusnorvegicus_BN_Sprague-Dawley_P_V-REGION_1306379nn1306684_306nt_1_____306_0_306__rev-compl_	100	0	0	0	77	210	306	173	0	99	134	plus	minus	210	134	1	-	1:1	CACAATGTAGACGGTAGTGTCAGCCCAACA	-	-	173	268
A00554:20:HCTLLDRXX:2:2165:20681:8907	RatNor_3_chr6_IGHV7-16x01_Rattusnorvegicus_BN_Sprague-Dawley_P_V-REGION_1306379nn1306684_306nt_1_____306_0_306__rev-compl_	100	0	0	0	1	134	173	306	0	99	134	plus	plus	210	134	1	-	1:1	-	CACAATGTAGACGGTAGTGTCAGCCCAACA	-	306	268
A00554:20:HCTLLDRXX:2:2165:2889:10786	RatNor_3_chr6_IGHV8-18x01_Rattusnorvegicus_BN_Sprague-Dawley_P_V-REGION_725565nn725865_301nt_1_____301_0_301___	94.3089	0	0	0	16	138	193	71	0	99	88	plus	minus	145	43CT3TCCA45TC6GC11CG4GT4	1	-	1:2	GGACACTGTGGTTAG	CCTAGTT	-	-	88
A00554:20:HCTLLDRXX:2:2166:4517:1892	RatNor_3_chr6_IGHV8-18x01_Rattusnorvegicus_BN_Sprague-Dawley_P_V-REGION_725565nn725865_301nt_1_____301_0_301___	92.6316	0	0	0	13	202	190	1	0	99	120	plus	minus	251	40CT3TCCACT51GC16GT4CT4TA17CG6TACT11GA12CT2AC10	1	-	1:0	TAAGGACACTGT	GCTTTGTACAGGGTGATAAGCATGGATCGA	-	-	120
A00554:20:HCTLLDRXX:2:2167:30219:12555	RatNor_3_chr6_IGHV8-18x01_Rattusnorvegicus_BN_Sprague-Dawley_P_V-REGION_725565nn725865_301nt_1_____301_0_301___	95.283	0	0	0	4	109	76	181	0	99	81	plus	plus	109	4GC11CG6AG46AG3GA31	1	-	1:0	GCC	-	-	181	162
A00554:20:HCTLLDRXX:2:2167:30219:12555	RatNor_3_chr6_IGHV8-18x01_Rattusnorvegicus_BN_Sprague-Dawley_P_V-REGION_725565nn725865_301nt_1_____301_0_301___	95.283	0	0	0	1	106	181	76	0	99	81	plus	minus	109	31CT3TC46TC6GC11CG4	1	-	1:0	-	GCC	-	76	162
A00554:20:HCTLLDRXX:2:2167:6804:23829	RatNor_3_chr6_IGHV8-18x01_Rattusnorvegicus_BN_Sprague-Dawley_P_V-REGION_725565nn725865_301nt_1_____301_0_301___	93.3884	0	0	0	1	121	190	71	0	99	81	plus	minus	126	40CT3TCCA41T-4TC6GC11CG4GT4	1	-	1:0	-	CCTAG	-	71	162
A00554:20:HCTLLDRXX:2:2167:6804:23829	RatNor_3_chr6_IGHV8-18x01_Rattusnorvegicus_BN_Sprague-Dawley_P_V-REGION_725565nn725865_301nt_1_____301_0_301___	93.3884	0	0	0	6	126	71	190	0	99	81	plus	plus	126	4CA4GC11CG6AG4A-41GTAG3GA40	1	-	1:0	CCTAG	-	-	190	162
A00554:20:HCTLLDRXX:2:2168:15718:5509	RatNor_3_chr6_IGHV8-18x01_Rattusnorvegicus_BN_Sprague-Dawley_P_V-REGION_725565nn725865_301nt_1_____301_0_301___	92.6316	0	0	0	30	219	190	1	0	99	120	plus	minus	221	40CT3TCCA52GC10TC5GT4CT4TA24TACTTG10GA12CT2AC10	1	-	1:0	TAAGGACACTGTGGTTAGGACAAAACGGC	GC	-	1	240
A00554:20:HCTLLDRXX:2:2168:15718:5509	RatNor_3_chr6_IGHV8-18x01_Rattusnorvegicus_BN_Sprague-Dawley_P_V-REGION_725565nn725865_301nt_1_____301_0_301___	92.6316	0	0	0	3	192	1	190	0	99	120	plus	plus	221	10TG2GA12CT10ACGAAT24AT4GA4CA5AG10CG52GTAG3GA40	1	-	1:0	GC	TAAGGACACTGTGGTTAGGACAAAACGGC	-	190	240
A00554:20:HCTLLDRXX:2:2168:15637:15984	RatNor_3_chr6_IGHV8-18x01_Rattusnorvegicus_BN_Sprague-Dawley_P_V-REGION_725565nn725865_301nt_1_____301_0_301___	92.7461	0	0	0	14	206	1	193	0	99	123	plus	plus	248	13GA12CT10ACGAAT24AT4GA4CA4TC11CG20TC31GTAG20TA26	1	-	1:0	GCTTTGTACAGGG	GGACACTGGTTAGGACAAAACAGCAACCAA	-	-	123
A00554:20:HCTLLDRXX:2:2168:12527:31422	RatNor_3_chr6_IGHV8-18x01_Rattusnorvegicus_BN_Sprague-Dawley_P_V-REGION_725565nn725865_301nt_1_____301_0_301___	94.7917	0	0	0	19	114	193	98	0	99	71	plus	minus	114	14AG22TA5CT3TCCA47	1	-	1:0	GGACACTGTGGTTAGGAC	-	-	98	142
A00554:20:HCTLLDRXX:2:2168:12527:31422	RatNor_3_chr6_IGHV8-18x01_Rattusnorvegicus_BN_Sprague-Dawley_P_V-REGION_725565nn725865_301nt_1_____301_0_301___	94.7917	0	0	0	1	96	98	193	0	99	71	plus	plus	114	47GTAG3GA5AT22TC14	1	-	1:0	-	GGACACTGTGGTTAGGAC	-	193	142
A00554:20:HCTLLDRXX:2:2169:1877:27414	RatNor_3_chr6_IGHV8-18x01_Rattusnorvegicus_BN_Sprague-Dawley_P_V-REGION_725565nn725865_301nt_1_____301_0_301___	94.5455	0	0	0	2	111	193	85	0	99	80	plus	minus	116	43CT3TCCA8A-37TC6GC7	1	-	1:0	G	ATAAC	-	85	160
A00554:20:HCTLLDRXX:2:2169:1877:27414	RatNor_3_chr6_IGHV8-18x01_Rattusnorvegicus_BN_Sprague-Dawley_P_V-REGION_725565nn725865_301nt_1_____301_0_301___	94.5455	0	0	0	6	115	85	193	0	99	80	plus	plus	116	7CG6AG37T-8GTAG3GA43	1	-	1:0	ATAAC	G	-	193	160
A00554:20:HCTLLDRXX:2:2170:6650:8093	RatNor_3_chr6_IGHV8-18x01_Rattusnorvegicus_BN_Sprague-Dawley_P_V-REGION_725565nn725865_301nt_1_____301_0_301___	96.1538	0	0	0	4	55	93	144	0	99	42	plus	plus	68	6AG3GA41	1	-	1:0	GCC	GAATGGACAAATG	-	144	84
A00554:20:HCTLLDRXX:2:2170:6650:8093	RatNor_3_chr6_IGHV8-18x01_Rattusnorvegicus_BN_Sprague-Dawley_P_V-REGION_725565nn725865_301nt_1_____301_0_301___	96.1538	0	0	0	14	65	144	93	0	99	42	plus	minus	68	41CT3TC6	1	-	1:0	GAATGGACAAATG	GCC	-	93	84
A00554:20:HCTLLDRXX:2:2170:4526:13213	RatNor_3_chr6_IGHV8-18x01_Rattusnorvegicus_BN_Sprague-Dawley_P_V-REGION_725565nn725865_301nt_1_____301_0_301___	92.4138	0	0	0	1	145	189	45	0	99	90	plus	minus	147	39CT3TCCA45TC6GC11CG4GT4CT1TC1GCTA20	1	-	1:0	-	GG	-	43	182
A00554:20:HCTLLDRXX:2:2170:4526:13213	RatNor_3_chr6_IGHV8-18x01_Rattusnorvegicus_BN_Sprague-Dawley_P_V-REGION_725565nn725865_301nt_1_____301_0_301___	92.517	0	0	0	1	147	43	189	0	99	92	plus	plus	147	22ATCG1AG1GA4CA4GC11CG6AG45GTAG3GA39	1	-	1:0	-	-	-	189	182
A00554:20:HCTLLDRXX:2:2170:9073:23249	RatNor_3_chr6_IGHV8-18x01_Rattusnorvegicus_BN_Sprague-Dawley_P_V-REGION_725565nn725865_301nt_1_____301_0_301___	93.6709	0	0	0	1	79	159	81	0	99	54	plus	minus	83	9CT3TCCA45TC6GC11	1	-	1:0	-	CAGA	-	81	108
A00554:20:HCTLLDRXX:2:2170:9073:23249	RatNor_3_chr6_IGHV8-18x01_Rattusnorvegicus_BN_Sprague-Dawley_P_V-REGION_725565nn725865_301nt_1_____301_0_301___	93.6709	0	0	0	5	83	81	159	0	99	54	plus	plus	83	11CG6AG45GTAG3GA9	1	-	1:0	CAGA	-	-	159	108
A00554:20:HCTLLDRXX:2:2171:2808:15436	RatNor_3_chr6_IGHV8-18x01_Rattusnorvegicus_BN_Sprague-Dawley_P_V-REGION_725565nn725865_301nt_1_____301_0_301___	94.3089	0	0	0	8	130	193	71	0	99	88	plus	minus	137	43CT3TCCA45TC6GC11CG4GT4	1	-	1:0	GGACACT	CCTAGTT	-	71	176
A00554:20:HCTLLDRXX:2:2171:2808:15436	RatNor_3_chr6_IGHV8-18x01_Rattusnorvegicus_BN_Sprague-Dawley_P_V-REGION_725565nn725865_301nt_1_____301_0_301___	94.3089	0	0	0	8	130	71	193	0	99	88	plus	plus	137	4CA4GC11CG6AG45GTAG3GA43	1	-	1:0	CCTAGTT	GGACACT	-	193	176
A00554:20:HCTLLDRXX:2:2171:2709:30890	RatNor_3_chr6_IGHV8-18x01_Rattusnorvegicus_BN_Sprague-Dawley_P_V-REGION_725565nn725865_301nt_1_____301_0_301___	94.0594	0	0	0	3	103	93	193	0	99	71	plus	plus	109	6AG15GA29GTAG3GA38TG4	1	-	1:0	GC	GGACAC	-	193	147
A00554:20:HCTLLDRXX:2:2171:2709:30890	RatNor_3_chr6_IGHV8-18x01_Rattusnorvegicus_BN_Sprague-Dawley_P_V-REGION_725565nn725865_301nt_1_____301_0_301___	95.0495	0	0	0	7	107	193	93	0	99	76	plus	minus	109	43CT3TCCA29CT15TC6	1	-	1:0	GGACAC	GC	-	93	147
A00554:20:HCTLLDRXX:2:2171:3549:35540	RatNor_3_chr6_IGHV8-18x01_Rattusnorvegicus_BN_Sprague-Dawley_P_V-REGION_725565nn725865_301nt_1_____301_0_301___	93.2642	0	0	0	14	206	1	193	0	99	128	plus	plus	250	13GA12CT10ACGAAT24AT4GA21CG8GA15GA27GTAG26AG20	1	-	1:0	GCTTTGTACAGGG	GGACACTGTCGTTAGGACCAAACGGCAACC	-	-	128
A00554:20:HCTLLDRXX:2:2172:8829:7106	RatNor_3_chr6_IGHV8-18x01_Rattusnorvegicus_BN_Sprague-Dawley_P_V-REGION_725565nn725865_301nt_1_____301_0_301___	94.9153	0	0	0	9	126	76	193	0	99	88	plus	plus	147	4GC11CG6AG45GTAG3GA43	1	-	1:0	GTTTCCCT	GGACACTGTGGTTAGGACAAA	-	193	176
A00554:20:HCTLLDRXX:2:2172:8829:7106	RatNor_3_chr6_IGHV8-18x01_Rattusnorvegicus_BN_Sprague-Dawley_P_V-REGION_725565nn725865_301nt_1_____301_0_301___	94.9153	0	0	0	22	139	193	76	0	99	88	plus	minus	147	43CT3TCCA45TC6GC11CG4	1	-	1:0	GGACACTGTGGTTAGGACAAA	GTTTCCCT	-	76	176
A00554:20:HCTLLDRXX:2:2172:32579:8093	RatNor_3_chr6_IGHV8-18x01_Rattusnorvegicus_BN_Sprague-Dawley_P_V-REGION_725565nn725865_301nt_1_____301_0_301___	95.5752	0	0	0	4	116	81	193	0	99	88	plus	plus	142	11CG6AG45GTAG3GA43	1	-	1:1	CAG	GGACACTGTGGTTAGGACAAAACGGC	-	-	88
A00554:20:HCTLLDRXX:2:2172:32958:16517	RatNor_3_chr6_IGHV8-18x01_Rattusnorvegicus_BN_Sprague-Dawley_P_V-REGION_725565nn725865_301nt_1_____301_0_301___	95.7447	0	0	0	2	95	193	100	0	99	74	plus	minus	97	43CT3TCCA13GA31	1	-	1:0	G	TT	-	100	148
A00554:20:HCTLLDRXX:2:2172:32958:16517	RatNor_3_chr6_IGHV8-18x01_Rattusnorvegicus_BN_Sprague-Dawley_P_V-REGION_725565nn725865_301nt_1_____301_0_301___	95.7447	0	0	0	3	96	100	193	0	99	74	plus	plus	97	31CT13GTAG3GA43	1	-	1:0	TT	G	-	193	148
A00554:20:HCTLLDRXX:2:2172:28040:31892	RatNor_3_chr6_IGHV8-18x01_Rattusnorvegicus_BN_Sprague-Dawley_P_V-REGION_725565nn725865_301nt_1_____301_0_301___	95.5752	0	0	0	5	117	193	81	0	99	88	plus	minus	133	43CT3TCCA45TC6GC11	1	-	1:0	GGAC	CCGATGCTTCCCTAGT	-	81	176
A00554:20:HCTLLDRXX:2:2172:28040:31892	RatNor_3_chr6_IGHV8-18x01_Rattusnorvegicus_BN_Sprague-Dawley_P_V-REGION_725565nn725865_301nt_1_____301_0_301___	95.5752	0	0	0	17	129	81	193	0	99	88	plus	plus	133	11CG6AG45GTAG3GA43	1	-	1:0	CCGATGCTTCCCTAGT	GGAC	-	193	176
A00554:20:HCTLLDRXX:2:2172:7084:33520	RatNor_3_chr6_IGHV7-16x01_Rattusnorvegicus_BN_Sprague-Dawley_P_V-REGION_1306379nn1306684_306nt_1_____306_0_306__rev-compl_	100	0	0	0	77	210	306	173	0	99	134	plus	minus	210	134	1	-	1:0	CACAATGTAGACGGTAGTGTCAGCCCAACA	-	-	173	268
A00554:20:HCTLLDRXX:2:2172:7084:33520	RatNor_3_chr6_IGHV7-16x01_Rattusnorvegicus_BN_Sprague-Dawley_P_V-REGION_1306379nn1306684_306nt_1_____306_0_306__rev-compl_	100	0	0	0	1	134	173	306	0	99	134	plus	plus	210	134	1	-	1:0	-	CACAATGTAGACGGTAGTGTCAGCCCAACA	-	306	268
A00554:20:HCTLLDRXX:2:2173:5602:3364	RatNor_3_chr6_IGHV8-18x01_Rattusnorvegicus_BN_Sprague-Dawley_P_V-REGION_725565nn725865_301nt_1_____301_0_301___	93.2203	0	0	0	1	118	188	71	0	99	78	plus	minus	131	38CT3TCCA12TC32TC6GC11CG4GT4	1	-	1:0	-	CCTAGTTTTTCTT	-	71	156
A00554:20:HCTLLDRXX:2:2173:5602:3364	RatNor_3_chr6_IGHV8-18x01_Rattusnorvegicus_BN_Sprague-Dawley_P_V-REGION_725565nn725865_301nt_1_____301_0_301___	93.2203	0	0	0	14	131	71	188	0	99	78	plus	plus	131	4CA4GC11CG6AG32AG12GTAG3GA38	1	-	1:0	CCTAGTTTTTCTT	-	-	188	156
A00554:20:HCTLLDRXX:2:2173:19750:16720	RatNor_3_chr6_IGHV8-18x01_Rattusnorvegicus_BN_Sprague-Dawley_P_V-REGION_725565nn725865_301nt_1_____301_0_301___	94	0	0	0	6	105	193	94	0	99	70	plus	minus	105	40CT2CT3TCCA41CT3TC5	1	-	1:0	GGACC	-	-	94	140
A00554:20:HCTLLDRXX:2:2173:19750:16720	RatNor_3_chr6_IGHV8-18x01_Rattusnorvegicus_BN_Sprague-Dawley_P_V-REGION_725565nn725865_301nt_1_____301_0_301___	94	0	0	0	1	100	94	193	0	99	70	plus	plus	105	5AG3GA41GTAG3GA2GA40	1	-	1:0	-	GGACC	-	193	140
A00554:20:HCTLLDRXX:2:2173:26133:22733	RatNor_3_chr6_IGHV8-18x01_Rattusnorvegicus_BN_Sprague-Dawley_P_V-REGION_725565nn725865_301nt_1_____301_0_301___	93.2692	0	0	0	1	104	174	71	0	99	69	plus	minus	116	24CT3TCCA45TC6GC11CG4GT4	1	-	1:0	-	CCTAGTTTTTCT	-	71	138
A00554:20:HCTLLDRXX:2:2173:26133:22733	RatNor_3_chr6_IGHV8-18x01_Rattusnorvegicus_BN_Sprague-Dawley_P_V-REGION_725565nn725865_301nt_1_____301_0_301___	93.2692	0	0	0	13	116	71	174	0	99	69	plus	plus	116	4CA4GC11CG6AG45GTAG3GA24	1	-	1:0	CCTAGTTTTTCT	-	-	174	138
A00554:20:HCTLLDRXX:2:2173:7247:30890	RatNor_3_chr6_IGHV8-18x01_Rattusnorvegicus_BN_Sprague-Dawley_P_V-REGION_725565nn725865_301nt_1_____301_0_301___	92.6174	0	0	0	5	153	193	45	0	99	94	plus	minus	153	43CT3TCCA45TC6GC11CG4GT4CT1TC1GCTA20	1	-	1:0	GGAC	-	-	45	188
A00554:20:HCTLLDRXX:2:2173:7247:30890	RatNor_3_chr6_IGHV8-18x01_Rattusnorvegicus_BN_Sprague-Dawley_P_V-REGION_725565nn725865_301nt_1_____301_0_301___	92.6174	0	0	0	1	149	45	193	0	99	94	plus	plus	153	20ATCG1AG1GA4CA4GC11CG6AG45GTAG3GA43	1	-	1:0	-	GGAC	-	193	188
A00554:20:HCTLLDRXX:2:2173:7211:31140	RatNor_3_chr6_IGHV8-18x01_Rattusnorvegicus_BN_Sprague-Dawley_P_V-REGION_725565nn725865_301nt_1_____301_0_301___	92.6174	0	0	0	5	153	193	45	0	99	94	plus	minus	153	43CT3TCCA45TC6GC11CG4GT4CT1TC1GCTA20	1	-	1:1	GGAC	-	-	45	188
A00554:20:HCTLLDRXX:2:2173:7211:31140	RatNor_3_chr6_IGHV8-18x01_Rattusnorvegicus_BN_Sprague-Dawley_P_V-REGION_725565nn725865_301nt_1_____301_0_301___	92.6174	0	0	0	1	149	45	193	0	99	94	plus	plus	153	20ATCG1AG1GA4CA4GC11CG6AG45GTAG3GA43	1	-	1:1	-	GGAC	-	193	188
A00554:20:HCTLLDRXX:2:2173:1940:31281	RatNor_3_chr6_IGHV8-18x01_Rattusnorvegicus_BN_Sprague-Dawley_P_V-REGION_725565nn725865_301nt_1_____301_0_301___	93.4959	0	0	0	5	127	71	193	0	99	83	plus	plus	133	4CA4GC11CG6AG31CT13GTAG3GA43	1	-	1:2	CCTA	GGACAC	-	193	166
A00554:20:HCTLLDRXX:2:2173:1940:31281	RatNor_3_chr6_IGHV8-18x01_Rattusnorvegicus_BN_Sprague-Dawley_P_V-REGION_725565nn725865_301nt_1_____301_0_301___	93.4959	0	0	0	7	129	193	71	0	99	83	plus	minus	133	43CT3TCCA13GA31TC6GC11CG4GT4	1	-	1:2	GGACAC	CCTA	-	71	166
A00554:20:HCTLLDRXX:2:2173:14751:31923	AABR03049259_IGHMx01_Rattusnorvegicus_BN_SsNHsdMCW_F_CH1_CH2_CH3_CH4_M1_M2_19785nn20099_19327nn19665_18729nn19046_18290nn18622_16395nn16510_16270nn16275_1428nt_1__1____1428_0_1428___	100	0	0	0	107	251	1428	1284	0	99	145	plus	minus	251	145	1	-	1:0	TGACTCTCAGCATGGAAGGACATCAGAGAG	-	-	1025	391
A00554:20:HCTLLDRXX:2:2173:14751:31923	AABR03049259_IGHMx01_Rattusnorvegicus_BN_SsNHsdMCW_F_CH1_CH2_CH3_CH4_M1_M2_19785nn20099_19327nn19665_18729nn19046_18290nn18622_16395nn16510_16270nn16275_1428nt_1__1____1428_0_1428___	99.6016	0	0	0	1	251	1025	1275	0	99	246	plus	plus	251	193CA57	1	-	1:0	-	-	-	1428	391
A00554:20:HCTLLDRXX:2:2173:27055:33066	RatNor_3_chr6_IGHV8-18x01_Rattusnorvegicus_BN_Sprague-Dawley_P_V-REGION_725565nn725865_301nt_1_____301_0_301___	93.4959	0	0	0	2	124	193	71	0	99	83	plus	minus	135	7AT35CT3TCCA45TC6GC11CG4GT4	1	-	1:1	G	CCTAGTTTTTC	-	71	171
A00554:20:HCTLLDRXX:2:2173:27055:33066	RatNor_3_chr6_IGHV8-18x01_Rattusnorvegicus_BN_Sprague-Dawley_P_V-REGION_725565nn725865_301nt_1_____301_0_301___	94.3089	0	0	0	12	134	71	193	0	99	88	plus	plus	135	4CA4GC11CG6AG45GTAG3GA43	1	-	1:1	CCTAGTTTTTC	G	-	193	171
A00554:20:HCTLLDRXX:2:2174:16586:1532	RatNor_3_chr6_IGHV8-18x01_Rattusnorvegicus_BN_Sprague-Dawley_P_V-REGION_725565nn725865_301nt_1_____301_0_301___	92.5676	0	0	0	1	148	189	42	0	99	93	plus	minus	153	39CT3TCCA45TC6GC11CG9CT1TC1GCTA13TG9	1	-	1:0	-	GTCTG	-	42	186
A00554:20:HCTLLDRXX:2:2174:16586:1532	RatNor_3_chr6_IGHV8-18x01_Rattusnorvegicus_BN_Sprague-Dawley_P_V-REGION_725565nn725865_301nt_1_____301_0_301___	92.5676	0	0	0	6	153	42	189	0	99	93	plus	plus	153	23ATCG1AG1GA4CA4GC11CG6AG45GTAG3GA39	1	-	1:0	GTCTG	-	-	189	186
A00554:20:HCTLLDRXX:2:2174:15998:7623	RatNor_3_chr6_IGHV8-18x01_Rattusnorvegicus_BN_Sprague-Dawley_P_V-REGION_725565nn725865_301nt_1_____301_0_301___	95.3704	0	0	0	22	129	193	86	0	99	83	plus	minus	129	43CT3TCCA45TC6GC6	1	-	1:0	GGACACTGTGGTTAGGACCAA	-	-	86	166
A00554:20:HCTLLDRXX:2:2174:15998:7623	RatNor_3_chr6_IGHV8-18x01_Rattusnorvegicus_BN_Sprague-Dawley_P_V-REGION_725565nn725865_301nt_1_____301_0_301___	95.3704	0	0	0	1	108	86	193	0	99	83	plus	plus	129	6CG6AG45GTAG3GA43	1	-	1:0	-	GGACACTGTGGTTAGGACCAA	-	193	166
A00554:20:HCTLLDRXX:2:2174:11876:13917	RatNor_3_chr6_IGHV8-18x01_Rattusnorvegicus_BN_Sprague-Dawley_P_V-REGION_725565nn725865_301nt_1_____301_0_301___	94	0	0	0	1	100	175	76	0	99	70	plus	minus	117	25CT3TCCA45TC6AC11CG4	1	-	1:0	-	GCTGCCCTAGTTTTTCT	-	76	140
A00554:20:HCTLLDRXX:2:2174:11876:13917	RatNor_3_chr6_IGHV8-18x01_Rattusnorvegicus_BN_Sprague-Dawley_P_V-REGION_725565nn725865_301nt_1_____301_0_301___	94	0	0	0	18	117	76	175	0	99	70	plus	plus	117	4GC11TG6AG45GTAG3GA25	1	-	1:0	GCTGCCCTAGTTTTTCT	-	-	175	140
A00554:20:HCTLLDRXX:2:2174:11252:23077	RatNor_3_chr6_IGHV8-18x01_Rattusnorvegicus_BN_Sprague-Dawley_P_V-REGION_725565nn725865_301nt_1_____301_0_301___	93.2203	0	0	0	1	118	188	71	0	99	78	plus	minus	129	38CT3TCCA45TC6GC3CA7CG4GT4	1	-	1:0	-	CCTAGTTTTTC	-	71	156
A00554:20:HCTLLDRXX:2:2174:11252:23077	RatNor_3_chr6_IGHV8-18x01_Rattusnorvegicus_BN_Sprague-Dawley_P_V-REGION_725565nn725865_301nt_1_____301_0_301___	93.2203	0	0	0	12	129	71	188	0	99	78	plus	plus	129	4CA4GC11CG6AG45GTAG3GA24TA13	1	-	1:0	CCTAGTTTTTC	-	-	188	156
A00554:20:HCTLLDRXX:2:2174:22652:35180	RatNor_3_chr6_IGHV8-18x01_Rattusnorvegicus_BN_Sprague-Dawley_P_V-REGION_725565nn725865_301nt_1_____301_0_301___	95.5752	0	0	0	19	131	193	81	0	99	88	plus	minus	132	47TCCA13GA31TC6GC11	1	-	1:0	GGACACTGTGGTTAGGAC	C	-	81	176
A00554:20:HCTLLDRXX:2:2174:22652:35180	RatNor_3_chr6_IGHV8-18x01_Rattusnorvegicus_BN_Sprague-Dawley_P_V-REGION_725565nn725865_301nt_1_____301_0_301___	95.5752	0	0	0	2	114	81	193	0	99	88	plus	plus	132	11CG6AG31CT13GTAG47	1	-	1:0	C	GGACACTGTGGTTAGGAC	-	193	176
A00554:20:HCTLLDRXX:2:2175:4951:4304	RatNor_3_chr6_IGHV8-18x01_Rattusnorvegicus_BN_Sprague-Dawley_P_V-REGION_725565nn725865_301nt_1_____301_0_301___	93.1373	0	0	0	3	104	172	71	0	99	67	plus	minus	110	22CT3TCCA45TC6GC11CG4GT4	1	-	1:0	TC	CCTAGT	-	71	134
A00554:20:HCTLLDRXX:2:2175:4951:4304	RatNor_3_chr6_IGHV8-18x01_Rattusnorvegicus_BN_Sprague-Dawley_P_V-REGION_725565nn725865_301nt_1_____301_0_301___	93.1373	0	0	0	7	108	71	172	0	99	67	plus	plus	110	4CA4GC11CG6AG45GTAG3GA22	1	-	1:0	CCTAGT	GC	-	172	134
A00554:20:HCTLLDRXX:2:2175:12174:12524	RatNor_3_chr6_IGHV8-18x01_Rattusnorvegicus_BN_Sprague-Dawley_P_V-REGION_725565nn725865_301nt_1_____301_0_301___	96.875	0	0	0	17	80	144	81	0	99	54	plus	minus	83	18TC33GC11	1	-	1:0	GAATCGAAAAAATGGG	AAG	-	81	108
A00554:20:HCTLLDRXX:2:2175:12174:12524	RatNor_3_chr6_IGHV8-18x01_Rattusnorvegicus_BN_Sprague-Dawley_P_V-REGION_725565nn725865_301nt_1_____301_0_301___	96.875	0	0	0	4	67	81	144	0	99	54	plus	plus	83	11CG33AG18	1	-	1:0	AAG	GAATCGAAAAAATGGG	-	144	108
A00554:20:HCTLLDRXX:2:2175:13033:25347	RatNor_3_chr6_IGHV8-18x01_Rattusnorvegicus_BN_Sprague-Dawley_P_V-REGION_725565nn725865_301nt_1_____301_0_301___	95.5752	0	0	0	28	140	193	81	0	99	88	plus	minus	143	47TCCA13GA31TC6GC11	1	-	1:0	GGACACTGTGGTTAGGACAAAACGGTT	CAG	-	81	176
A00554:20:HCTLLDRXX:2:2175:13033:25347	RatNor_3_chr6_IGHV8-18x01_Rattusnorvegicus_BN_Sprague-Dawley_P_V-REGION_725565nn725865_301nt_1_____301_0_301___	95.5752	0	0	0	4	116	81	193	0	99	88	plus	plus	143	11CG6AG31CT13GTAG47	1	-	1:0	CAG	GGACACTGTGGTTAGGACAAAACGGTT	-	193	176
A00554:20:HCTLLDRXX:2:2176:16514:10989	RatNor_3_chr6_IGHV8-18x01_Rattusnorvegicus_BN_Sprague-Dawley_P_V-REGION_725565nn725865_301nt_1_____301_0_301___	92.6829	0	0	0	2	124	193	71	0	99	78	plus	minus	130	5AC35AG1CT3TCCA45TC6GC11CG4GT4	1	-	1:0	G	CCTAGT	-	71	161
A00554:20:HCTLLDRXX:2:2176:16514:10989	RatNor_3_chr6_IGHV8-18x01_Rattusnorvegicus_BN_Sprague-Dawley_P_V-REGION_725565nn725865_301nt_1_____301_0_301___	93.4959	0	0	0	7	129	71	193	0	99	83	plus	plus	130	4CA4GC11CG6AG45GTAG3GA1TC41	1	-	1:0	CCTAGT	G	-	193	161
A00554:20:HCTLLDRXX:2:2176:13982:13964	RatNor_3_chr6_IGHV8-18x01_Rattusnorvegicus_BN_Sprague-Dawley_P_V-REGION_725565nn725865_301nt_1_____301_0_301___	94.2857	0	0	0	1	175	175	1	0	99	125	plus	minus	177	29TCCA52GC16GT4CT4TA24TACTTG10GA26	1	-	1:1	-	AC	-	1	250
A00554:20:HCTLLDRXX:2:2176:13982:13964	RatNor_3_chr6_IGHV8-18x01_Rattusnorvegicus_BN_Sprague-Dawley_P_V-REGION_725565nn725865_301nt_1_____301_0_301___	94.2857	0	0	0	3	177	1	175	0	99	125	plus	plus	177	26CT10ACGAAT24AT4GA4CA16CG52GTAG29	1	-	1:1	AC	-	-	175	250
A00554:20:HCTLLDRXX:2:2176:4020:20322	RatNor_3_chr6_IGHV8-18x01_Rattusnorvegicus_BN_Sprague-Dawley_P_V-REGION_725565nn725865_301nt_1_____301_0_301___	93.75	0	0	0	4	99	76	171	0	99	66	plus	plus	99	4GC11CG6AG45GTAG3GA21	1	-	1:0	GCT	-	-	171	132
A00554:20:HCTLLDRXX:2:2176:4020:20322	RatNor_3_chr6_IGHV8-18x01_Rattusnorvegicus_BN_Sprague-Dawley_P_V-REGION_725565nn725865_301nt_1_____301_0_301___	93.75	0	0	0	1	96	171	76	0	99	66	plus	minus	99	21CT3TCCA45TC6GC11CG4	1	-	1:0	-	GCT	-	76	132
A00554:20:HCTLLDRXX:2:2176:28908:23406	RatNor_3_chr6_IGHV8-18x01_Rattusnorvegicus_BN_Sprague-Dawley_P_V-REGION_725565nn725865_301nt_1_____301_0_301___	93.1034	0	0	0	1	87	190	104	0	99	57	plus	minus	87	28CGGA10CT3TCCA17TG23	1	-	1:0	-	-	-	104	114
A00554:20:HCTLLDRXX:2:2176:28908:23406	RatNor_3_chr6_IGHV8-18x01_Rattusnorvegicus_BN_Sprague-Dawley_P_V-REGION_725565nn725865_301nt_1_____301_0_301___	93.1034	0	0	0	1	87	104	190	0	99	57	plus	plus	87	23AC17GTAG3GA10CTGC28	1	-	1:0	-	-	-	190	114
A00554:20:HCTLLDRXX:2:2177:13259:10269	RatNor_3_chr6_IGHV8-18x01_Rattusnorvegicus_BN_Sprague-Dawley_P_V-REGION_725565nn725865_301nt_1_____301_0_301___	94.6903	0	0	0	16	128	193	81	0	99	83	plus	minus	132	13GA29CT3TCCA45TC6GC11	1	-	1:0	GGACACTGTGGTTAG	CAGA	-	81	166
A00554:20:HCTLLDRXX:2:2177:13259:10269	RatNor_3_chr6_IGHV8-18x01_Rattusnorvegicus_BN_Sprague-Dawley_P_V-REGION_725565nn725865_301nt_1_____301_0_301___	94.6903	0	0	0	5	117	81	193	0	99	83	plus	plus	132	11CG6AG45GTAG3GA29CT13	1	-	1:0	CAGA	GGACACTGTGGTTAG	-	193	166
A00554:20:HCTLLDRXX:2:2178:6442:10081	RatNor_3_chr6_IGHV8-18x01_Rattusnorvegicus_BN_Sprague-Dawley_P_V-REGION_725565nn725865_301nt_1_____301_0_301___	100	0	0	0	6	56	144	94	0	99	51	plus	minus	84	51	1	-	1:0	GAATC	GTGTTCAAGATGCTTCCCCACTTTTTCT	-	94	102
A00554:20:HCTLLDRXX:2:2178:6442:10081	RatNor_3_chr6_IGHV8-18x01_Rattusnorvegicus_BN_Sprague-Dawley_P_V-REGION_725565nn725865_301nt_1_____301_0_301___	100	0	0	0	29	79	94	144	0	99	51	plus	plus	84	51	1	-	1:0	GTGTTCAAGATGCTTCCCCACTTTTTCT	GAATC	-	144	102
A00554:20:HCTLLDRXX:2:2201:4679:31610	RatNor_3_chr6_IGHV8-18x01_Rattusnorvegicus_BN_Sprague-Dawley_P_V-REGION_725565nn725865_301nt_1_____301_0_301___	95.5357	0	0	0	30	140	193	82	0	99	87	plus	minus	142	43CT3TCCA52-CGC9	1	-	1:0	GGACACCGTTGTTAGGACAAAACGGCAAC	TG	-	82	174
A00554:20:HCTLLDRXX:2:2201:4679:31610	RatNor_3_chr6_IGHV8-18x01_Rattusnorvegicus_BN_Sprague-Dawley_P_V-REGION_725565nn725865_301nt_1_____301_0_301___	95.5357	0	0	0	3	113	82	193	0	99	87	plus	plus	142	9CG-G52GTAG3GA43	1	-	1:0	TG	GGACACCGTTGTTAGGACAAAACGGCAAC	-	193	174
A00554:20:HCTLLDRXX:2:2202:3423:3724	RatNor_3_chr6_IGHV8-18x01_Rattusnorvegicus_BN_Sprague-Dawley_P_V-REGION_725565nn725865_301nt_1_____301_0_301___	92.8571	0	0	0	2	99	93	190	0	99	63	plus	plus	99	6AG4AT5AG34GTAG3GA22AG17	1	-	1:0	G	-	-	-	63
A00554:20:HCTLLDRXX:2:2202:26702:13949	RatNor_3_chr6_IGHV8-18x01_Rattusnorvegicus_BN_Sprague-Dawley_P_V-REGION_725565nn725865_301nt_1_____301_0_301___	93.913	0	0	0	1	115	190	76	0	99	80	plus	minus	115	40CT3TCCA30CT14TC6GC11CG4	1	-	1:0	-	-	-	76	160
A00554:20:HCTLLDRXX:2:2202:26702:13949	RatNor_3_chr6_IGHV8-18x01_Rattusnorvegicus_BN_Sprague-Dawley_P_V-REGION_725565nn725865_301nt_1_____301_0_301___	93.913	0	0	0	1	115	76	190	0	99	80	plus	plus	115	4GC11CG6AG14GA30GTAG3GA40	1	-	1:0	-	-	-	190	160
A00554:20:HCTLLDRXX:2:2202:19687:17519	RatNor_3_chr6_IGHV8-18x01_Rattusnorvegicus_BN_Sprague-Dawley_P_V-REGION_725565nn725865_301nt_1_____301_0_301___	96.0396	0	0	0	19	119	193	93	0	99	81	plus	minus	122	47TCCA13GA31TC6	1	-	1:0	GGACACTGTGGTTAGGAC	GCC	-	93	162
A00554:20:HCTLLDRXX:2:2202:19687:17519	RatNor_3_chr6_IGHV8-18x01_Rattusnorvegicus_BN_Sprague-Dawley_P_V-REGION_725565nn725865_301nt_1_____301_0_301___	96.0396	0	0	0	4	104	93	193	0	99	81	plus	plus	122	6AG31CT13GTAG47	1	-	1:0	GCC	GGACACTGTGGTTAGGAC	-	193	162
A00554:20:HCTLLDRXX:2:2202:23665:20964	RatNor_3_chr6_IGHV8-18x01_Rattusnorvegicus_BN_Sprague-Dawley_P_V-REGION_725565nn725865_301nt_1_____301_0_301___	95.5752	0	0	0	28	140	193	81	0	99	88	plus	minus	144	43CT3TCCA45TC6GC11	1	-	1:0	GGACACTGTGGTTAGGACAAAACGACA	CAGA	-	81	176
A00554:20:HCTLLDRXX:2:2202:23665:20964	RatNor_3_chr6_IGHV8-18x01_Rattusnorvegicus_BN_Sprague-Dawley_P_V-REGION_725565nn725865_301nt_1_____301_0_301___	95.5752	0	0	0	5	117	81	193	0	99	88	plus	plus	144	11CG6AG45GTAG3GA43	1	-	1:0	CAGA	GGACACTGTGGTTAGGACAAAACGACA	-	193	176
A00554:20:HCTLLDRXX:2:2202:19217:27289	RatNor_3_chr6_IGHV8-18x01_Rattusnorvegicus_BN_Sprague-Dawley_P_V-REGION_725565nn725865_301nt_1_____301_0_301___	94.5455	0	0	0	7	116	193	84	0	99	80	plus	minus	116	31CG11CT3TCCA45TC6GC8	1	-	1:0	GGACAC	-	-	84	160
A00554:20:HCTLLDRXX:2:2202:19217:27289	RatNor_3_chr6_IGHV8-18x01_Rattusnorvegicus_BN_Sprague-Dawley_P_V-REGION_725565nn725865_301nt_1_____301_0_301___	94.5455	0	0	0	1	110	84	193	0	99	80	plus	plus	116	8CG6AG45GTAG3GA11GC31	1	-	1:0	-	GGACAC	-	193	160
A00554:20:HCTLLDRXX:2:2202:30960:33160	RatNor_3_chr6_IGHV8-18x01_Rattusnorvegicus_BN_Sprague-Dawley_P_V-REGION_725565nn725865_301nt_1_____301_0_301___	94.1176	0	0	0	19	170	41	193	0	99	108	plus	plus	171	24AT4GA4CA16CG2CT7-A2CT38GTAG47	1	-	1:0	TCTGGTTTGATGTGAAGG	G	-	193	216
A00554:20:HCTLLDRXX:2:2202:30960:33160	RatNor_3_chr6_IGHV8-18x01_Rattusnorvegicus_BN_Sprague-Dawley_P_V-REGION_725565nn725865_301nt_1_____301_0_301___	94.1176	0	0	0	2	153	193	41	0	99	108	plus	minus	171	47TCCA38GA2-T7GA2GC16GT4CT4TA24	1	-	1:0	G	TCTGGTTTGATGTGAAGG	-	41	216
A00554:20:HCTLLDRXX:2:2203:11605:10598	RatNor_3_chr6_IGHV8-18x01_Rattusnorvegicus_BN_Sprague-Dawley_P_V-REGION_725565nn725865_301nt_1_____301_0_301___	94.4444	0	0	0	17	124	193	86	0	99	78	plus	minus	124	36GC6CT3TCCA45TC6GC6	1	-	1:0	GGACACTGTGGTTAGG	-	-	86	156
A00554:20:HCTLLDRXX:2:2203:11605:10598	RatNor_3_chr6_IGHV8-18x01_Rattusnorvegicus_BN_Sprague-Dawley_P_V-REGION_725565nn725865_301nt_1_____301_0_301___	94.4444	0	0	0	1	108	86	193	0	99	78	plus	plus	124	6CG6AG45GTAG3GA27TG15	1	-	1:0	-	GGACACTGTGGTTAGG	-	193	156
A00554:20:HCTLLDRXX:2:2203:13476:12211	RatNor_3_chr6_IGHV8-18x01_Rattusnorvegicus_BN_Sprague-Dawley_P_V-REGION_725565nn725865_301nt_1_____301_0_301___	91.9192	0	0	0	1	99	159	61	0	99	59	plus	minus	99	9CT3TCCA17CG34GC11CG9CT4TA4	1	-	1:0	-	-	-	-	59
A00554:20:HCTLLDRXX:2:2203:12644:26052	RatNor_3_chr6_IGHV8-18x01_Rattusnorvegicus_BN_Sprague-Dawley_P_V-REGION_725565nn725865_301nt_1_____301_0_301___	92.3077	0	0	0	1	91	93	183	0	99	56	plus	plus	91	6AG10AG20CT13GTAG3GA21CT11	1	-	1:0	-	-	-	-	56
A00554:20:HCTLLDRXX:2:2203:3938:32236	RatNor_3_chr6_IGHV8-18x01_Rattusnorvegicus_BN_Sprague-Dawley_P_V-REGION_725565nn725865_301nt_1_____301_0_301___	96.0396	0	0	0	4	104	93	193	0	99	81	plus	plus	119	6AG45GTAG3GA43	1	-	1:0	ACC	GGACACTGTGGTTCG	-	193	162
A00554:20:HCTLLDRXX:2:2203:3938:32236	RatNor_3_chr6_IGHV8-18x01_Rattusnorvegicus_BN_Sprague-Dawley_P_V-REGION_725565nn725865_301nt_1_____301_0_301___	96.0396	0	0	0	16	116	193	93	0	99	81	plus	minus	119	43CT3TCCA45TC6	1	-	1:0	GGACACTGTGGTTAG	ACC	-	93	162
A00554:20:HCTLLDRXX:2:2203:11234:34882	RatNor_3_chr6_IGHV8-18x01_Rattusnorvegicus_BN_Sprague-Dawley_P_V-REGION_725565nn725865_301nt_1_____301_0_301___	94.1667	0	0	0	1	120	190	71	0	99	85	plus	minus	131	40CT3TCCA45TC6GC2AC13GT4	1	-	1:0	-	CCTAGTTTTTC	-	-	85
A00554:20:HCTLLDRXX:2:2204:9570:8422	RatNor_3_chr6_IGHV8-18x01_Rattusnorvegicus_BN_Sprague-Dawley_P_V-REGION_725565nn725865_301nt_1_____301_0_301___	95.283	0	0	0	1	106	88	193	0	99	81	plus	plus	131	4CG6AG45GTAG3GA43	1	-	1:0	-	GGACACGGTGGTTAGGACAAAACGG	-	-	81
A00554:20:HCTLLDRXX:2:2204:12698:19789	RatNor_3_chr6_IGHV8-18x01_Rattusnorvegicus_BN_Sprague-Dawley_P_V-REGION_725565nn725865_301nt_1_____301_0_301___	94.9153	0	0	0	3	120	193	76	0	99	88	plus	minus	129	43CT3TCCA45TC6GC11CG4	1	-	1:0	GG	GTTTCCCTA	-	76	176
A00554:20:HCTLLDRXX:2:2204:12698:19789	RatNor_3_chr6_IGHV8-18x01_Rattusnorvegicus_BN_Sprague-Dawley_P_V-REGION_725565nn725865_301nt_1_____301_0_301___	94.9153	0	0	0	10	127	76	193	0	99	88	plus	plus	129	4GC11CG6AG45GTAG3GA43	1	-	1:0	GTTTCCCTA	GG	-	193	176
A00554:20:HCTLLDRXX:2:2204:18557:24017	RatNor_3_chr6_IGHV8-18x01_Rattusnorvegicus_BN_Sprague-Dawley_P_V-REGION_725565nn725865_301nt_1_____301_0_301___	95.9016	0	0	0	4	125	72	193	0	99	97	plus	plus	147	4GA15CG52GTAG3GA43	1	-	1:0	TCC	GGACACTGTTGTTAGGACAAAA	-	193	189
A00554:20:HCTLLDRXX:2:2204:18557:24017	RatNor_3_chr6_IGHV8-18x01_Rattusnorvegicus_BN_Sprague-Dawley_P_V-REGION_725565nn725865_301nt_1_____301_0_301___	95.082	0	0	0	23	144	193	72	0	99	92	plus	minus	147	43CT3TCCA13CA38GC15CT4	1	-	1:0	GGACACTGTTGTTAGGACAAAA	TCC	-	72	189
A00554:20:HCTLLDRXX:2:2204:23601:30937	RatNor_3_chr6_IGHV8-18x01_Rattusnorvegicus_BN_Sprague-Dawley_P_V-REGION_725565nn725865_301nt_1_____301_0_301___	95.5752	0	0	0	27	139	193	81	0	99	88	plus	minus	140	43CT3ACCA45TC6GC11	1	-	1:0	GGACACTGTGGTTAGGACAAAACGGC	C	-	-	88
A00554:20:HCTLLDRXX:2:2205:30816:28526	RatNor_3_chr6_IGHV7-16x01_Rattusnorvegicus_BN_Sprague-Dawley_P_V-REGION_1306379nn1306684_306nt_1_____306_0_306__rev-compl_	98.9247	0	0	0	29	121	305	213	0	99	88	plus	minus	129	43GA49	1	-	1:0	AGGCACAACGTAGACGGTAGTGTGAGAC	GTGGATCT	-	213	176
A00554:20:HCTLLDRXX:2:2205:30816:28526	RatNor_3_chr6_IGHV7-16x01_Rattusnorvegicus_BN_Sprague-Dawley_P_V-REGION_1306379nn1306684_306nt_1_____306_0_306__rev-compl_	98.9247	0	0	0	9	101	213	305	0	99	88	plus	plus	129	49CT43	1	-	1:0	GTGGATCT	AGGCACAACGTAGACGGTAGTGTGAGAC	-	305	176
A00554:20:HCTLLDRXX:2:2205:18276:36495	RatNor_3_chr6_IGHV8-18x01_Rattusnorvegicus_BN_Sprague-Dawley_P_V-REGION_725565nn725865_301nt_1_____301_0_301___	92.5234	0	0	0	1	107	87	193	0	99	67	plus	plus	108	5CG6AG24AT20GTAG3GA7AG23AC11	1	-	1:0	-	G	-	-	67
A00554:20:HCTLLDRXX:2:2207:20121:22654	RatNor_3_chr6_IGHV8-18x01_Rattusnorvegicus_BN_Sprague-Dawley_P_V-REGION_725565nn725865_301nt_1_____301_0_301___	94.3089	0	0	0	2	124	193	71	0	99	88	plus	minus	138	43CT3TCCA45TC6GC11CG4GT4	1	-	1:0	G	CCTAGTTTTTCTTC	-	71	176
A00554:20:HCTLLDRXX:2:2207:20121:22654	RatNor_3_chr6_IGHV8-18x01_Rattusnorvegicus_BN_Sprague-Dawley_P_V-REGION_725565nn725865_301nt_1_____301_0_301___	94.3089	0	0	0	15	137	71	193	0	99	88	plus	plus	138	4CA4GC11CG6AG45GTAG3GA43	1	-	1:0	CCTAGTTTTTCTTC	G	-	193	176
A00554:20:HCTLLDRXX:2:2207:14760:23046	RatNor_3_chr6_IGHV8-18x01_Rattusnorvegicus_BN_Sprague-Dawley_P_V-REGION_725565nn725865_301nt_1_____301_0_301___	92.7632	0	0	0	2	153	193	42	0	99	97	plus	minus	161	43CT3TCCA45TC6GC11CG4GT4CT1TC1GCTA23	1	-	1:1	G	GTCTGGTT	-	42	194
A00554:20:HCTLLDRXX:2:2207:14760:23046	RatNor_3_chr6_IGHV8-18x01_Rattusnorvegicus_BN_Sprague-Dawley_P_V-REGION_725565nn725865_301nt_1_____301_0_301___	92.7632	0	0	0	9	160	42	193	0	99	97	plus	plus	161	23ATCG1AG1GA4CA4GC11CG6AG45GTAG3GA43	1	-	1:1	GTCTGGTT	G	-	193	194
A00554:20:HCTLLDRXX:2:2207:22498:35540	RatNor_3_chr6_IGHV8-18x01_Rattusnorvegicus_BN_Sprague-Dawley_P_V-REGION_725565nn725865_301nt_1_____301_0_301___	95.7627	0	0	0	36	153	193	76	0	99	93	plus	minus	156	47TCCA45TC6GC8CT7	1	-	1:0	GGACACTGTGGTTAGGACAACACGGCAACC	GCT	-	-	93
A00554:20:HCTLLDRXX:2:2208:10140:3082	RatNor_3_chr6_IGHV7-16x01_Rattusnorvegicus_BN_Sprague-Dawley_P_V-REGION_1306379nn1306684_306nt_1_____306_0_306__rev-compl_	96.875	0	0	0	1	160	146	305	0	99	135	plus	plus	251	14TA42TA5CT2CT49CT43	1	-	1:1	-	AGGCACAACGTAGACGGTAGTGTGAGCCCA	-	-	135
[truncated: 493 more rows]
