# Supplementary material for: Astrocytes express aberrant immunoglobulins as putative gatekeeper of astrocytes to neuronal progenitor conversion
Source: Cell Death Dis. 2023 Apr 4;14(4):237. doi: 10.1038/s41419-023-05737-9 (PMC10073301; doi:10.1038/s41419-023-05737-9)
Supplement: Supplementary file 14 — Supplementary Dataset 1 [file 41419_2023_5737_MOESM14_ESM.zip › Supp Data 1 RNAseq/magicblast_spinal_trinity.txt]

# MAGICBLAST 1.5.0
# /media/Script/prog/ncbi-magicblast-1.5.0/bin/magicblast -query /media/Run/Run_441/Output/Trinity_spinal/Trinity.fasta -db reference_IG_rat -paired -no_unaligned -num_threads 15 -out magicblast_spinal_trinity.txt -outfmt tabular 
# Fields: query acc.	reference acc.	% identity	not used	not used	not used	query start	query end	reference start	reference end	not used	not used	score	query strand	reference strand	query length	BTOP	num placements	not used	compartment	left overhang	right overhang	mate reference	mate ref. start	composite score
TRINITY_DN1_c0_g1_i18	RatNor_3_chr6_IGHV8-18x01_Rattusnorvegicus_BN_Sprague-Dawley_P_V-REGION_725565nn725865_301nt_1_____301_0_301___	93.7824	0	0	0	21	213	1	193	0	99	133	plus	plus	668	13GA12CT10ACGAAT24AT4GA4CA16CG52GTAG3GA43	1	-	1:0	GCTTTGTACAGGGTGATAAG	GGACACTGTGGTTAGGACAAAACGGCAACC	-	-	133
TRINITY_DN3663_c0_g2_i1	RatNor_3_chr6_IGHV7-16x01_Rattusnorvegicus_BN_Sprague-Dawley_P_V-REGION_1306379nn1306684_306nt_1_____306_0_306__rev-compl_	99.0164	0	0	0	919	1223	305	1	0	99	290	plus	minus	2063	43GA122AG7TC130	1	-	1:0	AGGCACAACGTAGACGGTAGTGTGAGCCCA	ACGGTGAATACCTGATGTCAATCAGATCCA	-	305	580
TRINITY_DN3663_c0_g2_i3	RatNor_3_chr6_IGHV7-16x01_Rattusnorvegicus_BN_Sprague-Dawley_P_V-REGION_1306379nn1306684_306nt_1_____306_0_306__rev-compl_	99.0164	0	0	0	919	1223	305	1	0	99	290	plus	minus	6909	43GA122AG7TC130	1	-	1:0	AGGCACAACGTAGACGGTAGTGTGAGCCCA	ACGGTGAATACCTGATGTCAATCAGATCCA	-	305	580
TRINITY_DN3663_c0_g2_i2	RatNor_3_chr6_IGHV7-16x01_Rattusnorvegicus_BN_Sprague-Dawley_P_V-REGION_1306379nn1306684_306nt_1_____306_0_306__rev-compl_	99.0164	0	0	0	919	1223	305	1	0	99	290	plus	minus	2130	43GA122AG7TC130	1	-	1:1	AGGCACAACGTAGACGGTAGTGTGAGCCCA	ACGGTGAATACCTGATGTCAATCAGATCCA	-	-	290
TRINITY_DN4385_c0_g1_i13	RatNor_3_chr6_IGHV8-18x01_Rattusnorvegicus_BN_Sprague-Dawley_P_V-REGION_725565nn725865_301nt_1_____301_0_301___	92.7461	0	0	0	7	199	1	193	0	99	123	plus	plus	299	13GA12CT10ACGAAT24AT4GA6CT14CG25TC26GTAG3GA10CT32	1	-	1:0	GCTTTG	GGATACTGTTGTTAGGACAAAATGGCAACT	-	-	123
TRINITY_DN313611_c0_g1_i1	RatNor_1_chr6_IGHV5-43x01_Rattusnorvegicus_BN_Sprague-Dawley_F_V-REGION_777439nn777738_300nt_1_____300_0_300___	99.6466	0	0	0	5	287	283	1	0	99	278	plus	minus	334	188GT94	2	-	1:0	ACTG	ACACTGCACACCTCTTTGACATTTGTGCCT	-	-	278
TRINITY_DN313611_c0_g1_i1	AABR03052056_IGHV5S54x01_Rattusnorvegicus_BN_SsNHsdMCW_F_V-REGION_727nn1026_300nt_1_____300_0_300__rev-compl_	99.6466	0	0	0	5	287	283	1	0	99	278	plus	minus	334	188GT94	2	-	1:1	ACTG	ACACTGCACACCTCTTTGACATTTGTGCCT	-	-	278
TRINITY_DN472879_c0_g1_i1	J02574_IGKCx02_Rattusnorvegicus_DA_F_C-REGION_c_443nn762_321nt_1__1____321_0_321___	99.6885	0	0	0	170	490	321	1	0	99	316	plus	minus	521	182AC138	1	-	1:0	TAGACCCAAAGGTCCTGAGGTGCCACCTGC	TTTCAATTCCAGCTTGGTGCCTCCACCGAA	-	-	316
TRINITY_DN477170_c0_g1_i1	RatNor_3_chr6_IGHV1-23x01_Rattusnorvegicus_BN_Sprague-Dawley_P_V-REGION_159590nn159882_293nt_1_____293_0_293__rev-compl_	100	0	0	0	90	382	1	293	0	99	293	plus	plus	610	293	1	-	1:1	AGAGTGGACAACTGAAGTTACTGACAGGAG	CACAGTGTTGTAACCACATCCTGAGTGTGT	-	-	293
TRINITY_DN489063_c0_g1_i1	AABR03048905_IGHG2Bx01_Rattusnorvegicus_BN_SsNHsdMCW_F_CH1_H_CH2_CH3_M1_M2_19302nn19586_18936nn18998_18497nn18826_18083nn18397_16593nn16723_15979nn16059_1206nt_1__1____1206_0_1206___	100	0	0	0	1	308	22	329	0	99	308	plus	plus	309	308	2	-	1:2	-	C	-	-	308
TRINITY_DN489063_c0_g1_i1	AABR03048905_IGHG2Bx01_Rattusnorvegicus_BN_SsNHsdMCW_F_CH1_H_CH2_CH3_CH-S_19302nn19586_18936nn18998_18497nn18826_18078nn18397_999nt_1__1____999_0_999___	100	0	0	0	1	308	22	329	0	99	308	plus	plus	309	308	2	-	1:3	-	C	-	-	308
TRINITY_DN503378_c0_g1_i1	AABR03032503_IGKV1S30x01_Rattusnorvegicus_BN_SsNHsdMCW_F_V-REGION_0nn0_302nt_1_____302_0_302__rev-compl_	99.3939	0	0	0	33	197	165	1	0	99	160	plus	minus	220	90TA74	1	-	1:4	TTGCTGATCTGTCTCCTCAGGCTGACTCCT	ACCTCTGGAAGCAGGAATCCAGA	-	-	160
TRINITY_DN549866_c0_g1_i1	AABR03048905_IGHG2Bx01_Rattusnorvegicus_BN_SsNHsdMCW_F_CH1_H_CH2_CH3_M1_M2_19302nn19586_18936nn18998_18497nn18826_18083nn18397_16593nn16723_15979nn16059_1206nt_1__1____1206_0_1206___	100	0	0	0	1	379	1078	700	0	99	379	plus	minus	379	379	1	-	1:0	-	-	-	-	379
