# Supplementary material for: Astrocytes express aberrant immunoglobulins as putative gatekeeper of astrocytes to neuronal progenitor conversion
Source: Cell Death Dis. 2023 Apr 4;14(4):237. doi: 10.1038/s41419-023-05737-9 (PMC10073301; doi:10.1038/s41419-023-05737-9)
Supplement: Supplementary file 14 — Supplementary Dataset 1 [file 41419_2023_5737_MOESM14_ESM.zip › Supp Data 1 RNAseq/genes_results_Salzet.xlsx]

## Sheet: genes_results_Salzet
gene_id	transcript_id(s)	length	effective_length_spinal	effective_length_cortex	expected_count_spinal	expected_count_cortex	TPM_spinal	TPM_cortex	FPKMspinal	FPKM_cortex
A1bg	NM_022258	1694.00	1466.87	1474.15	12.00	2.00	0.04	0.00	0.05	0.01
A1cf	NM_133400	1863.00	1635.87	1643.15	0.00	1.00	0.00	0.00	0.00	0.00
A2m	NM_012488,NM_012488_2	4574.00	4346.87	4354.15	84439.00	258184.00	85.61	184.23	109.83	315.13
A3galt2	NM_138524	1911.00	1683.87	1691.15	12536.00	6875.00	32.81	12.63	42.09	21.60
A4galt	NM_022240	1652.00	1424.87	1432.15	4.00	3.00	0.01	0.01	0.02	0.01
AA926063	NR_002156	411.00	186.84	193.52	22.00	13.00	0.52	0.21	0.67	0.36
Aaas	NM_001106795	1911.00	1683.87	1691.15	4363.00	3031.00	11.42	5.57	14.65	9.53
Aacs	NM_023104	3191.00	2963.87	2971.15	8999.00	6105.00	13.38	6.38	17.17	10.92
Aadac	NM_020538	1645.00	1417.87	1425.15	0.00	0.00	0.00	0.00	0.00	0.00
Aadacl2	NM_001191706,NM_001191706_2	1206.00	978.87	986.15	0.00	0.00	0.00	0.00	0.00	0.00
Aadacl3	NM_001191768	1227.00	999.87	1007.15	0.00	0.00	0.00	0.00	0.00	0.00
Aadat	NM_017193	1809.00	1581.87	1589.15	122.00	5183.00	0.34	10.13	0.44	17.33
Aagab	NM_134398	1087.00	859.87	867.15	3729.00	3857.00	19.11	13.82	24.52	23.64
Aak1	NM_001173450	7976.00	7748.87	7756.15	9585.00	8338.00	5.45	3.34	6.99	5.71
Aamdc	NM_001108493	876.00	648.87	656.15	591.00	1415.00	4.01	6.70	5.15	11.46
Aamp	NM_001106920	2715.00	2487.87	2495.15	34550.00	40783.56	61.21	50.78	78.52	86.87
Aanat	NM_012818	1311.00	1083.87	1091.15	16.00	4.00	0.07	0.01	0.08	0.02
Aar2	NM_001106535	2623.00	2395.87	2403.15	5431.00	7527.00	9.99	9.73	12.82	16.65
Aard	NM_145093	1246.00	1018.87	1026.15	1510.00	280.00	6.53	0.85	8.38	1.45
Aars	NM_001100517	3363.00	3135.87	3143.15	52800.00	41419.00	74.21	40.94	95.20	70.03
Aars2	NM_001106891	3323.00	3095.87	3103.15	2990.00	2777.00	4.26	2.78	5.46	4.76
Aarsd1	NM_001034109	3306.00	3078.87	3086.15	4668.00	4961.00	6.68	4.99	8.57	8.54
Aasdhppt	NM_001106798	1040.00	812.87	820.15	7288.00	6266.00	39.51	23.74	50.69	40.60
Aass	NM_001100963	3172.00	2944.87	2952.15	3209.00	1281.00	4.80	1.35	6.16	2.31
Aatf	NM_053720	1791.00	1563.87	1571.15	4707.00	3750.00	13.27	7.42	17.02	12.68
Aatk	NM_001168703	5297.00	5069.87	5077.15	12618.00	12798.00	10.97	7.83	14.07	13.40
Abat	NM_031003	1725.00	1497.87	1505.15	2560.00	8261.00	7.53	17.05	9.66	29.17
Abca1	NM_178095	6796.00	6568.87	6576.15	96406.00	125771.00	64.68	59.42	82.98	101.64
Abca13	NM_001106020	15110.00	14882.87	14890.15	97.00	332.00	0.03	0.07	0.04	0.12
Abca15	NM_001106293	5326.00	5098.87	5106.15	0.00	0.00	0.00	0.00	0.00	0.00
Abca17	NM_001031637	5322.00	5094.87	5102.15	60.00	46.00	0.05	0.03	0.07	0.05
Abca2	NM_024396	8028.00	7800.87	7808.15	68325.00	89630.00	38.60	35.66	49.52	61.01
Abca4	NM_001107721	7163.00	6935.87	6943.15	2333.00	214.00	1.48	0.10	1.90	0.16
Abca5	NM_173307	5170.00	4942.87	4950.15	3575.00	2664.00	3.19	1.67	4.09	2.86
Abca7	NM_207598	6513.00	6285.87	6293.15	5165.00	1911.00	3.62	0.94	4.65	1.61
Abca8a	NM_001281824	5647.00	5419.87	5427.15	12500.00	11469.00	10.16	6.57	13.04	11.23
Abcb10	NM_001012166	3438.00	3210.87	3218.15	4105.00	4578.00	5.63	4.42	7.23	7.56
Abcb11	NM_031760	5034.00	4806.87	4814.15	707.00	1320.00	0.65	0.85	0.83	1.46
Abcb1a	NM_133401	4915.00	4687.87	4695.15	1250.56	771.37	1.18	0.51	1.51	0.87
Abcb1b	NM_012623	3889.00	3661.87	3669.15	63633.99	44162.62	76.59	37.40	98.25	63.97
Abcb4	NM_012690	3910.00	3682.87	3690.15	3922.45	13575.01	4.69	11.43	6.02	19.55
Abcb6	NM_080582	2843.00	2615.87	2623.15	5797.00	8227.00	9.77	9.74	12.53	16.67
Abcb7	NM_212518	2329.00	2101.87	2109.15	3345.00	2870.00	7.01	4.23	9.00	7.23
Abcb8	NM_001007796	2145.00	1917.87	1925.15	3723.00	2994.00	8.56	4.83	10.98	8.27
Abcb9	NM_022238	3273.00	3045.87	3053.15	389.00	2817.00	0.56	2.87	0.72	4.90
Abcc1	NM_022281	4979.00	4751.87	4759.15	20567.00	18608.00	19.08	12.15	24.47	20.78
Abcc10	NM_001108201	4859.00	4631.87	4639.15	2466.00	2085.00	2.35	1.40	3.01	2.39
Abcc12	NM_199377	4541.00	4313.87	4321.15	9.00	0.00	0.01	0.00	0.01	0.00
Abcc2	NM_012833	5052.00	4824.87	4832.15	5.00	130.00	0.00	0.08	0.01	0.14
Abcc3	NM_080581	5144.00	4916.87	4924.15	5305.00	4302.00	4.76	2.71	6.10	4.64
Abcc4	NM_133411	4489.00	4261.87	4269.15	12190.00	19283.00	12.61	14.03	16.17	24.00
Abcc5	NM_053924	5742.00	5514.87	5522.15	9554.00	8122.00	7.64	4.57	9.79	7.82
Abcc6	NM_031013	5775.00	5547.87	5555.15	36.00	28.00	0.03	0.02	0.04	0.03
Abcc8	NM_013039	4749.00	4521.87	4529.15	40.00	51.00	0.04	0.03	0.05	0.06
Abcc9	NM_013040	6580.00	6352.87	6360.15	224.00	37.00	0.16	0.02	0.20	0.03
Abcd1	NM_001108821	3411.00	3183.87	3191.15	4031.00	6057.00	5.58	5.90	7.16	10.09
Abcd2	NM_033352	5516.00	5288.87	5296.15	1119.00	3115.00	0.93	1.83	1.20	3.13
Abcd3	NM_012804	3304.00	3076.87	3084.15	22095.00	24506.00	31.65	24.69	40.60	42.23
Abcd4	NM_001013100	2358.00	2130.87	2138.15	1727.00	2367.00	3.57	3.44	4.58	5.88
Abce1	NM_001108446	3450.00	3222.87	3230.15	28681.00	16791.00	39.22	16.15	50.32	27.63
Abcf1	NM_001109883	3092.00	2864.87	2872.15	23710.00	17126.00	36.48	18.53	46.79	31.69
Abcf2	NM_001109666	2573.00	2345.87	2353.15	12174.00	11012.00	22.87	14.54	29.34	24.87
Abcf3	NM_001011896	2522.00	2294.87	2302.15	13303.00	14024.00	25.55	18.93	32.78	32.37
Abcg1	NM_053502	3529.00	3301.87	3309.15	5191.00	4977.00	6.93	4.67	8.89	7.99
Abcg2	NM_181381	2175.00	1947.87	1955.15	708.00	58.00	1.60	0.09	2.06	0.16
Abcg3	NM_001128311	2054.00	1826.87	1834.15	439.60	688.79	1.06	1.17	1.36	2.00
Abcg3l1	NM_001004076	2018.00	1790.87	1798.15	1343.98	1924.39	3.31	3.33	4.24	5.69
Abcg3l2	NM_001014133	2554.00	2326.87	2334.15	1052.81	1869.03	1.99	2.49	2.56	4.26
Abcg3l3	NM_001107205	2002.00	1774.87	1782.15	2547.84	986.72	6.33	1.72	8.12	2.94
Abcg3l4	NM_001037205	2688.00	2460.87	2468.15	3122.76	3835.07	5.59	4.83	7.17	8.26
Abcg4	NM_001106816	3770.00	3542.87	3550.15	596.00	1959.00	0.74	1.71	0.95	2.93
Abcg5	NM_053754	2470.00	2242.87	2250.15	16.00	32.00	0.03	0.04	0.04	0.08
Abcg8	NM_130414	4829.00	4601.87	4609.15	20.00	16.00	0.02	0.01	0.02	0.02
Abhd1	NM_001008520	1364.00	1136.87	1144.15	1269.00	2470.00	4.92	6.71	6.31	11.47
Abhd10	NM_001123352,NM_001123352_2	1225.00	997.87	1005.15	1227.00	1559.00	5.42	4.82	6.95	8.24
Abhd11	NM_001271180	1147.00	919.87	927.15	1476.00	1622.00	7.07	5.44	9.07	9.30
Abhd11-as1	NR_026689	478.00	251.92	258.98	12.00	75.00	0.21	0.90	0.27	1.54
Abhd12	NM_001024314	1949.00	1721.87	1729.15	17154.00	15931.00	43.91	28.62	56.33	48.96
Abhd12b	NM_001003928	621.00	393.96	401.22	0.00	0.00	0.00	0.00	0.00	0.00
Abhd13	NM_001271072	5283.00	5055.87	5063.15	7338.00	7085.00	6.40	4.35	8.21	7.44
Abhd14a	NM_001009670	1415.00	1187.87	1195.15	904.00	3044.00	3.35	7.91	4.30	13.54
Abhd14b	NM_001007664	1575.00	1347.87	1355.15	4942.00	9405.00	16.16	21.56	20.73	36.88
Abhd15	NM_001107025	3098.00	2870.87	2878.15	257.00	538.00	0.39	0.58	0.51	0.99
Abhd16a	NM_212531	1939.00	1711.87	1719.15	6927.00	8029.00	17.83	14.51	22.88	24.82
Abhd16b	NM_001014052	1898.00	1670.87	1678.15	38.00	19.00	0.10	0.04	0.13	0.06
Abhd17a	NM_001006983	1447.00	1219.87	1227.15	9046.00	9055.00	32.68	22.93	41.93	39.22
Abhd17b	NM_001014028	1598.00	1370.87	1378.15	4870.00	4974.00	15.66	11.21	20.09	19.18
Abhd17c	NM_001100736	2179.00	1951.87	1959.15	7169.00	3413.00	16.19	5.41	20.77	9.26
Abhd18	NM_001025039	2350.00	2122.87	2130.15	1236.00	1038.00	2.57	1.51	3.29	2.59
Abhd2	NM_001106275	2023.00	1795.87	1803.15	11593.00	10396.00	28.45	17.91	36.50	30.64
Abhd3	NM_001106162	1912.00	1684.87	1692.15	5769.00	13555.00	15.09	24.89	19.36	42.57
Abhd4	NM_001108866	2399.00	2171.87	2179.15	55612.00	96135.00	112.85	137.06	144.77	234.45
Abhd5	NM_212524	1108.00	880.87	888.15	4738.00	2161.00	23.71	7.56	30.41	12.93
Abhd6	NM_001007680	2202.00	1974.87	1982.15	5634.00	7803.00	12.57	12.23	16.13	20.92
Abhd8	NM_001107301	1982.00	1754.87	1762.15	5505.00	5700.00	13.83	10.05	17.74	17.19
Abi1	NM_024397	3005.00	2777.87	2785.15	14589.00	15955.00	23.15	17.80	29.69	30.44
Abi2	NM_173143	3577.00	3349.87	3357.15	14967.00	20226.00	19.69	18.72	25.26	32.02
Abi3	NM_001013118	1683.00	1455.87	1463.15	237.00	220.00	0.72	0.47	0.92	0.80
Abl1	NM_001100850	6158.00	5930.87	5938.15	43688.00	27409.00	32.46	14.34	41.65	24.53
Abl2	NM_001107186	3764.00	3536.87	3544.15	5282.00	4309.00	6.58	3.78	8.44	6.46
Ablim2	NM_001001514,NM_001177695	2615.47	2388.34	2392.73	2447.00	1390.00	4.52	1.80	5.79	3.09
Ablim3	NM_001191698	2833.00	2605.87	2613.15	77.00	288.00	0.13	0.34	0.17	0.59
Abo	NM_001160263	1533.00	1305.87	1313.15	780.00	535.00	2.63	1.27	3.38	2.17
Abo2	NM_001271298	1005.00	777.87	785.15	0.00	0.00	0.00	0.00	0.00	0.00
Abo3	NM_023094	1036.00	808.87	816.15	3.00	0.00	0.02	0.00	0.02	0.00
Abr	NM_001105814	4864.00	4636.87	4644.15	21347.00	18770.00	20.29	12.56	26.03	21.48
Abra	NM_175844	1282.00	1054.87	1062.15	20.00	0.00	0.08	0.00	0.11	0.00
Abracl	NM_001099647	679.00	451.90	459.17	3601.00	1255.00	35.12	8.49	45.05	14.53
Abraxas1	NM_001009633	1452.00	1224.87	1232.15	1240.00	822.00	4.46	2.07	5.72	3.55
Abraxas2	NM_001106307	2940.00	2712.87	2720.15	9448.00	9389.00	15.35	10.72	19.69	18.34
Abt1	NM_001025674	1292.00	1064.87	1072.15	3287.00	4004.00	13.60	11.60	17.45	19.85
Abtb1	NM_001005902	1887.00	1659.87	1667.15	2942.00	3550.00	7.81	6.62	10.02	11.32
Abtb2	NM_134403	4504.00	4276.87	4284.15	5384.00	6294.00	5.55	4.56	7.12	7.81
Ac1576	NM_001287624	1183.00	955.87	963.15	3.00	4.00	0.01	0.01	0.02	0.02
Acaa1a	NM_012489	1526.00	1298.87	1306.15	6400.00	12060.00	21.72	28.69	27.86	49.07
Acaa1b	NM_001040019	1524.00	1296.87	1304.15	0.00	0.00	0.00	0.00	0.00	0.00
Acaa2	NM_130433	1616.00	1388.87	1396.15	15434.00	14697.00	48.98	32.71	62.83	55.94
Acaca	NM_022193	6832.00	6604.87	6612.15	20489.00	13644.00	13.67	6.41	17.54	10.97
Acacb	NM_053922	7342.00	7114.87	7122.15	533.00	671.00	0.33	0.29	0.42	0.50
Acad10	NM_001134537	2589.00	2361.87	2369.15	2872.00	7047.00	5.36	9.24	6.88	15.81
Acad11	NM_001108181	3449.00	3221.87	3229.15	10505.00	15053.00	14.37	14.48	18.43	24.77
Acad9	NM_181768	2443.00	2215.87	2223.15	7310.00	8783.00	14.54	12.27	18.65	21.00
Acadl	NM_012819	1449.00	1221.87	1229.15	16862.00	28590.00	60.82	72.27	78.03	123.61
Acadm	NM_016986	1953.00	1725.87	1733.15	7473.00	11540.00	19.08	20.69	24.48	35.39
Acads	NM_022512	1748.00	1520.87	1528.15	4618.00	6402.00	13.38	13.02	17.17	22.26
Acadsb	NM_013084	1321.00	1093.87	1101.15	4291.00	3035.00	17.29	8.56	22.18	14.65
Acadvl	NM_012891	2102.00	1874.87	1882.15	19915.00	24384.00	46.81	40.25	60.06	68.85
Acan	NM_022190	6938.00	6710.87	6718.15	219.00	372.00	0.14	0.17	0.18	0.29
Acap1	NM_001105796	2468.00	2240.87	2248.15	23.00	2.00	0.05	0.00	0.06	0.00
Acap2	NM_001034006	3579.00	3351.87	3359.15	29021.00	30610.00	38.16	28.31	48.95	48.43
Acap3	NM_001107999	4440.00	4212.87	4220.15	5314.00	7801.00	5.56	5.74	7.13	9.82
Acat1	NM_017075	2185.00	1957.87	1965.15	10177.00	10782.00	22.91	17.05	29.39	29.16
Acat2	NM_001006995	1999.00	1771.87	1779.15	9180.00	5366.00	22.83	9.37	29.29	16.03
Acbd3	NM_182843	3419.00	3191.87	3199.15	17750.00	13612.00	24.51	13.22	31.44	22.61
Acbd4	NM_001012013	1787.00	1559.87	1567.15	3110.00	7317.00	8.79	14.51	11.27	24.81
Acbd5	NM_001077635	1545.00	1317.87	1325.15	7910.00	11024.00	26.45	25.85	33.94	44.21
Acbd6	NM_001011906	1476.00	1248.87	1256.15	3551.00	5021.00	12.53	12.42	16.08	21.24
Acbd7	NM_001126079	533.00	306.29	313.48	0.00	14.00	0.00	0.14	0.00	0.24
Accs	NM_001267534	1908.00	1680.87	1688.15	826.00	345.00	2.17	0.63	2.78	1.09
Accsl	NM_001109594	2167.00	1939.87	1947.15	86.00	5.00	0.20	0.01	0.25	0.01
Acd	NM_001037193	1377.00	1149.87	1157.15	3613.00	3767.00	13.85	10.11	17.77	17.30
Ace	NM_012544	3424.00	3196.87	3204.15	1522.00	5901.00	2.10	5.72	2.69	9.79
Ace2	NM_001012006	2296.00	2068.87	2076.15	306.00	195.00	0.65	0.29	0.84	0.50
Ace3	NM_001258237	2555.00	2327.87	2335.15	0.00	2.00	0.00	0.00	0.00	0.00
Acer1	NM_001106875	2424.00	2196.87	2204.15	8.00	13.00	0.02	0.02	0.02	0.03
Acer2	NM_001107943	5157.00	4929.87	4937.15	135.00	131.00	0.12	0.08	0.15	0.14
Ache	NM_172009	2053.00	1825.87	1833.15	227.00	485.00	0.55	0.82	0.70	1.41
Acin1	NM_001170468	4621.00	4393.87	4401.15	29176.00	23442.00	29.27	16.55	37.54	28.31
Ackr2	NM_078621	1687.00	1459.87	1467.15	1.00	0.00	0.00	0.00	0.00	0.00
Ackr3	NM_053352	1938.00	1710.87	1718.15	7626.00	1947.00	19.64	3.52	25.20	6.02
Acly	NM_001111095,NM_016987	4316.35	4089.22	4093.98	68958.00	62833.00	74.32	47.68	95.34	81.56
Acmsd	NM_134372	917.00	689.87	697.15	0.00	0.00	0.00	0.00	0.00	0.00
Acnat2	NM_001014063	1978.00	1750.87	1758.15	0.00	5.00	0.00	0.01	0.00	0.02
Aco1	NM_017321	3413.00	3185.87	3193.15	19528.00	20470.00	27.01	19.92	34.66	34.07
Aco2	NM_024398	3262.00	3034.87	3042.15	54400.00	60082.00	79.00	61.36	101.35	104.96
Acod1	NM_001107282	2143.00	1915.87	1923.15	2820.00	7461.00	6.49	12.05	8.32	20.62
Acot1	NM_031315	1577.00	1349.87	1357.15	630.42	2985.18	2.06	6.83	2.64	11.69
Acot11	NM_001271383	2052.00	1824.87	1832.15	808.74	1818.00	1.95	3.08	2.51	5.27
Acot12	NM_130747	1706.00	1478.87	1486.15	0.00	3.00	0.00	0.01	0.00	0.01
Acot13	NM_001106111	743.00	515.88	523.15	1198.00	1472.00	10.23	8.74	13.13	14.95
Acot2	NM_138907	2366.00	2138.87	2146.15	3805.61	4662.75	7.84	6.75	10.06	11.55
Acot3	NM_001108041	1941.00	1713.87	1721.15	1176.97	1512.06	3.03	2.73	3.88	4.67
Acot4	NM_001109440	2558.00	2330.87	2338.15	9.00	21.00	0.02	0.03	0.02	0.05
Acot5	NM_001079709	1863.00	1635.87	1643.15	0.00	0.00	0.00	0.00	0.00	0.00
Acot6	NM_001305285	1578.00	1350.87	1358.15	4.00	12.00	0.01	0.03	0.02	0.05
Acot7	NM_001146061,NM_013214	1449.28	1222.15	1217.59	4800.00	4139.00	17.31	10.56	22.21	18.07
Acot8	NM_130756	1479.00	1251.87	1259.15	1275.00	2106.62	4.49	5.20	5.76	8.89
Acot9	NM_001013960	1623.00	1395.87	1403.15	6997.00	4228.00	22.09	9.36	28.34	16.01
Acox1	NM_017340	2225.00	1997.87	2005.15	12070.00	19461.00	26.63	30.15	34.16	51.58
Acox2	NM_145770	2504.00	2276.87	2284.15	63.00	451.00	0.12	0.61	0.16	1.05
Acox3	NM_053339	2592.00	2364.87	2372.15	4223.00	5011.00	7.87	6.56	10.10	11.23
Acoxl	NM_001106508	3094.00	2866.87	2874.15	103.00	167.00	0.16	0.18	0.20	0.31
Acp1	NM_001135562,NM_001313735,NM_001313735_2,NM_001313740,NM_021262	1103.98	876.87	894.60	10267.00	12242.00	51.60	42.52	66.20	72.73
Acp2	NM_001357071,NM_016988	2042.00	1814.87	1822.15	12048.00	13228.00	29.26	22.55	37.53	38.58
Acp4	NM_001107510	1170.00	942.87	950.15	45.00	4.00	0.21	0.01	0.27	0.02
Acp5	NM_001270889,NM_019144	1437.64	1210.51	1187.31	2186.00	369.00	7.96	0.97	10.21	1.65
Acp6	NM_001031645	1312.00	1084.87	1092.15	2612.00	3579.00	10.61	10.18	13.61	17.42
Acpp	NM_001134901,NM_020072	1408.17	1181.04	1382.15	105.00	17.00	0.39	0.04	0.50	0.07
Acr	NM_012490	1504.00	1276.87	1284.15	0.00	10.00	0.00	0.02	0.00	0.04
Acrbp	NM_001025049	1260.00	1032.87	1040.15	141.00	89.00	0.60	0.27	0.77	0.45
Acrv1	NM_021747	827.00	599.87	607.15	0.00	0.00	0.00	0.00	0.00	0.00
Acsbg1	NM_134389	2679.00	2451.87	2459.15	926.00	74622.00	1.66	94.28	2.14	161.27
Acsbg2	NM_001080096	2613.00	2385.87	2393.15	0.00	0.00	0.00	0.00	0.00	0.00
Acsf2	NM_001034951	3084.00	2856.87	2864.15	5873.00	3313.00	9.06	3.59	11.62	6.15
Acsl1	NM_012820	3661.00	3433.87	3441.15	9100.00	6419.00	11.68	5.80	14.98	9.91
Acsl3	NM_057107	2769.00	2541.87	2549.15	21477.00	15958.00	37.24	19.45	47.77	33.27
Acsl4	NM_053623	4862.00	4634.87	4642.15	59288.00	9016.00	56.38	6.03	72.32	10.32
Acsl5	NM_053607	2440.00	2212.87	2220.15	10775.00	10197.00	21.46	14.27	27.53	24.41
Acsl6	NM_130739	2563.00	2335.87	2343.15	857.00	10953.00	1.62	14.52	2.07	24.84
Acsm1	NM_001108502	2060.00	1832.87	1840.15	61.00	0.00	0.15	0.00	0.19	0.00
Acsm2	NM_144748	2426.00	2198.87	2206.15	4.00	0.00	0.01	0.00	0.01	0.00
Acsm3	NM_033231	2564.00	2336.87	2344.15	13.70	30.35	0.03	0.04	0.03	0.07
Acsm4	NM_181695	2056.00	1828.87	1836.15	1.00	0.00	0.00	0.00	0.00	0.00
Acsm5	NM_001014162	2432.00	2204.87	2212.15	94.00	52.00	0.19	0.07	0.24	0.12
Acss1	NM_001106524	3595.00	3367.87	3375.15	2127.00	30565.00	2.78	28.14	3.57	48.13
Acss2	NM_001107793	2867.00	2639.87	2647.15	10057.00	8508.00	16.79	9.99	21.54	17.08
Acss3	NM_001108091	2441.00	2213.87	2221.15	2393.00	4786.00	4.76	6.69	6.11	11.45
Acta1	NM_019212	1438.00	1210.87	1218.15	1551.00	39.00	5.65	0.10	7.24	0.17
Acta2	NM_031004	1383.00	1155.87	1163.15	6568.00	518.00	25.04	1.38	32.13	2.37
Actb	NM_031144	1264.00	1036.87	1044.15	605856.00	693085.00	2575.23	2062.31	3303.67	3527.65
Actbl2	NM_001106409	2748.00	2520.87	2528.15	5.00	0.00	0.01	0.00	0.01	0.00
Actc1	NM_019183	1489.00	1261.87	1269.15	1055.00	51.00	3.68	0.12	4.73	0.21
Actg1	NM_001127449,NM_001127449_2	1907.06	1679.92	1687.15	417577.00	459314.00	1095.51	845.84	1405.39	1446.83
Actg2	NM_012893	1222.00	994.87	1002.15	2652.00	2.00	11.75	0.01	15.07	0.01
Actl11	NM_001024788	3690.00	3462.87	3470.15	0.00	0.00	0.00	0.00	0.00	0.00
Actl6a	NM_001039033	1729.00	1501.87	1509.15	6406.92	5579.11	18.80	11.49	24.12	19.65
Actl6b	NM_001105917	1562.00	1334.87	1342.15	10.00	31.00	0.03	0.07	0.04	0.12
Actl7a	NM_001011973	1476.00	1248.87	1256.15	43.00	40.00	0.15	0.10	0.19	0.17
Actl7b	NM_001025417	1389.00	1161.87	1169.15	21.00	12.00	0.08	0.03	0.10	0.05
Actl9	NM_001108077	1378.00	1150.87	1158.15	0.00	0.00	0.00	0.00	0.00	0.00
Actl9b	NM_001013893	1338.00	1110.87	1118.15	0.00	0.00	0.00	0.00	0.00	0.00
Actn1	NM_031005	2942.00	2714.87	2722.15	34573.00	25125.00	56.13	28.68	72.00	49.05
Actn2	NM_001170325	2942.00	2714.87	2722.15	581.00	90.00	0.94	0.10	1.21	0.18
Actn3	NM_133424	2868.00	2640.87	2648.15	232.00	48.00	0.39	0.06	0.50	0.10
Actn4	NM_031675	3878.00	3650.87	3658.15	83408.90	63359.83	100.69	53.81	129.17	92.05
Actr10	NM_001009602	1432.00	1204.87	1212.15	14268.00	15918.00	52.19	40.80	66.95	69.79
Actr1a	NM_001106364	2767.00	2539.87	2547.15	44450.00	44150.00	77.13	53.85	98.95	92.12
Actr1b	NM_001039028	3176.00	2948.87	2956.15	23876.00	18524.00	35.68	19.47	45.78	33.30
Actr2	NM_001009268	1303.00	1075.87	1083.15	34375.00	40297.00	140.82	115.59	180.65	197.72
Actr3	NM_031068	2090.00	1862.87	1870.15	38544.00	38413.00	91.19	63.82	116.98	109.16
Actr3b	NM_001191860	1100.00	872.87	880.15	170.00	351.00	0.86	1.24	1.10	2.12
Actr5	NM_001108600	2622.00	2394.87	2402.15	1128.00	1044.00	2.08	1.35	2.66	2.31
Actr6	NM_001108081	1707.00	1479.87	1487.15	4613.00	4810.00	13.74	10.05	17.62	17.19
Actr8	NM_001309459	2074.00	1846.87	1854.15	8536.00	9842.00	20.37	16.49	26.13	28.21
Actrt1	NM_001013961	1354.00	1126.87	1134.15	0.00	0.00	0.00	0.00	0.00	0.00
Actrt2	NM_001013937	1401.00	1173.87	1181.15	0.00	2.00	0.00	0.01	0.00	0.01
Actrt3	NM_001108942	1116.00	888.87	896.15	21.00	7.00	0.10	0.02	0.13	0.04
Acvr1	NM_024486	1780.00	1552.87	1560.15	6458.00	4083.00	18.33	8.13	23.51	13.91
Acvr1b	NM_199230	2276.00	2048.87	2056.15	4117.00	5615.00	8.86	8.48	11.36	14.51
Acvr1c	NM_139090	1899.00	1671.87	1679.15	2.00	15.00	0.01	0.03	0.01	0.05
Acvr2a	NM_031571	2265.00	2037.87	2045.15	5343.00	3503.00	11.56	5.32	14.82	9.10
Acvr2b	NM_031554	1800.00	1572.87	1580.15	445.00	654.00	1.25	1.29	1.60	2.20
Acvrl1	NM_022441	3504.00	3276.87	3284.15	2128.00	172.00	2.86	0.16	3.67	0.28
Acy1	NM_001005383	1326.00	1098.87	1106.15	3307.00	5759.00	13.26	16.18	17.02	27.67
Acy3	NM_001009603	1307.00	1079.87	1087.15	1067.00	3850.00	4.35	11.00	5.59	18.82
Acyp1	NM_001106746,NM_001199167,NM_001199168	590.01	363.05	367.60	1845.00	2054.00	22.40	17.36	28.73	29.69
Acyp2	NM_001169145	1140.00	912.87	920.15	1026.00	2264.00	4.95	7.64	6.35	13.08
Ada	NM_130399	1395.00	1167.87	1175.15	1298.00	1668.00	4.90	4.41	6.28	7.54
Adad1	NM_001006977	1912.00	1684.87	1692.15	70.00	3.00	0.18	0.01	0.23	0.01
Adal	NM_001014047	1625.00	1397.87	1405.15	450.00	528.00	1.42	1.17	1.82	2.00
Adam10	NM_019254	3785.00	3557.87	3565.15	36558.00	28393.00	45.29	24.74	58.10	42.32
Adam11	NM_001108300	2528.00	2300.87	2308.15	717.00	958.00	1.37	1.29	1.76	2.21
Adam15	NM_020308	2802.00	2574.87	2582.15	27587.00	38332.00	47.22	46.12	60.58	78.89
Adam17	NM_020306	4100.00	3872.87	3880.15	29516.00	21638.00	33.59	17.33	43.09	29.64
Adam19	NM_001160228	6285.00	6057.87	6065.15	21581.00	3277.00	15.70	1.68	20.14	2.87
Adam1a	NM_020078	2868.00	2640.87	2648.15	843.00	1005.00	1.41	1.18	1.80	2.02
Adam2	NM_020077	2421.00	2193.87	2201.15	3.00	2.00	0.01	0.00	0.01	0.00
Adam23	NM_001029899	2876.00	2648.87	2656.15	2405.00	5224.00	4.00	6.11	5.13	10.45
Adam26a	NM_001169119	1533.00	1305.87	1313.15	0.00	0.00	0.00	0.00	0.00	0.00
Adam28	NM_181693	2335.00	2107.87	2115.15	0.00	2.00	0.00	0.00	0.00	0.01
Adam30	NM_001109600	3441.00	3213.87	3221.15	9.00	5.00	0.01	0.00	0.02	0.01
Adam32	NM_001170582	2383.00	2155.87	2163.15	57.00	6.00	0.12	0.01	0.15	0.01
Adam34	NM_001135090	2139.00	1911.87	1919.15	0.00	0.00	0.00	0.00	0.00	0.00
Adam3a	NM_020302	2497.00	2269.87	2277.15	0.00	0.00	0.00	0.00	0.00	0.00
Adam4	NM_020305	2447.00	2219.87	2227.15	99.37	71.99	0.20	0.10	0.25	0.17
Adam4l1	NM_001109277	2464.00	2236.87	2244.15	119.63	74.01	0.24	0.10	0.30	0.18
Adam5	NM_020303	2522.00	2294.87	2302.15	4.00	5.00	0.01	0.01	0.01	0.01
Adam6a	NM_138906	2488.00	2260.87	2268.15	0.00	0.00	0.00	0.00	0.00	0.00
Adam7	NM_020301	3584.00	3356.87	3364.15	0.00	0.00	0.00	0.00	0.00	0.00
Adam9	NM_001014772	3094.00	2866.87	2874.15	28342.00	19744.00	43.57	21.34	55.90	36.51
Adamdec1	NM_001106046	2394.00	2166.87	2174.15	0.00	4.00	0.00	0.01	0.00	0.01
Adamts1	NM_024400	4371.00	4143.87	4151.15	39821.00	9128.00	42.35	6.83	54.33	11.69
Adamts10	NM_001271445	4066.00	3838.87	3846.15	25379.00	2708.00	29.14	2.19	37.38	3.74
Adamts12	NM_001106420	8571.00	8343.87	8351.15	64382.00	3563.00	34.01	1.33	43.63	2.27
Adamts14	NM_001107636	3533.00	3305.87	3313.15	1177.00	538.00	1.57	0.50	2.01	0.86
Adamts15	NM_001106810	6064.00	5836.87	5844.15	15264.00	1830.00	11.53	0.97	14.79	1.66
Adamts18	NM_001191944	3774.00	3546.87	3554.15	2.00	3.00	0.00	0.00	0.00	0.00
Adamts19	NM_001108433	4355.00	4127.87	4135.15	24.00	2.00	0.03	0.00	0.03	0.00
Adamts2	NM_001137622	3794.00	3566.87	3574.15	9638.00	443.00	11.91	0.39	15.28	0.66
Adamts3	NM_001107212	4202.00	3974.87	3982.15	5497.00	468.00	6.09	0.37	7.82	0.62
Adamts4	NM_023959	3339.00	3111.87	3119.15	9888.00	11755.00	14.00	11.71	17.97	20.03
Adamts5	NM_198761	2778.00	2550.87	2558.15	34879.00	2937.00	60.26	3.57	77.31	6.10
Adamts7	NM_001047101	5643.00	5415.87	5423.15	8057.00	8180.00	6.56	4.69	8.41	8.02
Adamts9	NM_001107877	7965.00	7737.87	7745.15	9333.00	2972.00	5.32	1.19	6.82	2.04
Adamtsl3	NM_001107533	7268.00	7040.87	7048.15	34473.00	1710.00	21.58	0.75	27.68	1.29
Adamtsl4	NM_001034012	4158.00	3930.87	3938.15	6524.00	5955.00	7.31	4.70	9.38	8.04
Adamtsl5	NM_001108071	1051.00	823.87	831.15	928.00	552.00	4.96	2.06	6.37	3.53
Adap1	NM_133567	2361.00	2133.87	2141.15	951.00	486.00	1.96	0.71	2.52	1.21
Adap2	NM_020101	1790.00	1562.87	1570.15	411.00	478.00	1.16	0.95	1.49	1.62
Adar	NM_031006	3608.00	3380.87	3388.15	20562.00	32319.00	26.80	29.64	34.39	50.69
Adarb1	NM_001111055,NM_001111056,NM_001111057,NM_012894	6373.90	6146.77	6159.71	3465.00	5070.00	2.48	2.56	3.19	4.37
Adarb2	NM_133302	2720.00	2492.87	2500.15	523.00	624.00	0.92	0.78	1.19	1.33
Adat1	NM_001109611	3057.00	2829.87	2837.15	828.00	1132.00	1.29	1.24	1.65	2.12
Adat2	NM_001115028	1182.00	954.87	962.15	561.00	479.00	2.59	1.55	3.32	2.65
Adat3	NM_001103361	1370.00	1142.87	1150.15	473.00	496.00	1.82	1.34	2.34	2.29
Adck1	NM_001108985	2080.00	1852.87	1860.15	1290.00	1307.00	3.07	2.18	3.94	3.73
Adck2	NM_001107855	2508.00	2280.87	2288.15	4238.00	4185.00	8.19	5.68	10.51	9.72
Adck5	NM_001135798	1996.00	1768.87	1776.15	2563.00	2609.00	6.39	4.56	8.19	7.81
Adcy1	NM_001107239	3219.00	2991.87	2999.15	712.00	486.00	1.05	0.50	1.35	0.86
Adcy10	NM_021684	5160.00	4932.87	4940.15	661.00	189.00	0.59	0.12	0.76	0.20
Adcy2	NM_031007	3816.00	3588.87	3596.15	1344.00	9608.00	1.65	8.30	2.12	14.20
Adcy3	NM_130779	4611.00	4383.87	4391.15	2881.00	1829.00	2.90	1.29	3.72	2.21
Adcy4	NM_019285	3418.00	3190.87	3198.15	520.00	387.00	0.72	0.38	0.92	0.64
Adcy5	NM_022600	4850.00	4622.87	4630.15	4885.00	4079.00	4.66	2.74	5.97	4.68
Adcy6	NM_001270785,NM_012821	5902.24	5675.11	5671.97	26670.00	20734.00	20.71	11.36	26.57	19.43
Adcy7	NM_053396	4164.00	3936.87	3944.15	3442.00	924.00	3.85	0.73	4.94	1.25
Adcy8	NM_017142	4601.00	4373.87	4381.15	2290.00	391.00	2.31	0.28	2.96	0.47
Adcyap1	NM_016989	1260.00	1032.87	1040.15	32.00	20.00	0.14	0.06	0.18	0.10
Adcyap1r1	NM_001270579,NM_001270580,NM_001270581,NM_001270582,NM_001270583,NM_133511	6168.37	5941.23	5941.37	6731.00	18328.00	4.99	9.58	6.41	16.39
Add1	NM_016990	3802.00	3574.87	3582.15	65882.00	61617.00	81.22	53.44	104.20	91.42
Add2	NM_001109880,NM_012491	2571.35	2344.22	2380.22	87.00	464.00	0.16	0.61	0.21	1.04
Add3	NM_001164103,NM_031552	4083.60	3856.47	3869.63	86117.00	128636.00	98.42	103.28	126.26	176.67
Adgrb2	NM_001107914	5001.00	4773.87	4781.15	4651.00	16906.00	4.29	10.99	5.51	18.79
Adgrb3	NM_001106898	5473.00	5245.87	5253.15	3432.00	4312.00	2.88	2.55	3.70	4.36
Adgre1	NM_001007557	3227.00	2999.87	3007.15	15728.00	25479.00	23.11	26.32	29.64	45.03
Adgre4	NM_001007558	2109.00	1881.87	1889.15	24.00	6.00	0.06	0.01	0.07	0.02
Adgre5	NM_001012164	3016.00	2788.87	2796.15	3971.00	9823.00	6.28	10.91	8.05	18.67
Adgrf3	NM_001106712	3145.00	2917.87	2925.15	14.00	9.00	0.02	0.01	0.03	0.02
Adgrf5	NM_139110	4945.00	4717.87	4725.15	137.00	1.00	0.13	0.00	0.16	0.00
Adgrg1	NM_152242	3569.00	3341.87	3349.15	15993.00	38533.00	21.09	35.75	27.06	61.14
Adgrg2	NM_001270871,NM_001270872,NM_181366	4560.00	4332.87	4304.15	101.00	267.00	0.10	0.19	0.13	0.33
Adgrg5	NM_001107410	2772.00	2544.87	2552.15	17.00	90.00	0.03	0.11	0.04	0.19
Adgrg7	NM_001107098,NM_001107098_2	2736.00	2508.87	2516.15	9.00	0.00	0.02	0.00	0.02	0.00
Adgrl1	NM_022962	5564.00	5336.87	5344.15	20059.00	13366.00	16.57	7.77	21.25	13.29
Adgrl2	NM_001190475,NM_001302208,NM_001302209,NM_001302210,NM_001302211,NM_001302212,NM_134408	5752.79	5525.66	5533.11	55046.00	25202.00	43.90	14.15	56.32	24.21
Adgrl3	NM_130822	5401.00	5173.87	5181.15	19291.00	12728.00	16.43	7.63	21.08	13.06
Adgrl4	NM_022294	4219.00	3991.87	3999.15	445.00	158.00	0.49	0.12	0.63	0.21
Adh1	NM_019286	1806.00	1578.87	1586.15	1527.00	205.00	4.26	0.40	5.47	0.69
Adh4	NM_017270	1334.00	1106.87	1114.15	0.00	0.00	0.00	0.00	0.00	0.00
Adh5	NM_001126120	1387.00	1159.87	1167.15	15259.00	17244.00	57.98	45.90	74.38	78.52
Adh6	NM_001012084	1854.00	1626.87	1634.15	0.00	1.00	0.00	0.00	0.00	0.00
Adh6a	NM_001106475	1212.00	984.87	992.15	2.00	2.00	0.01	0.01	0.01	0.01
Adh7	NM_134329	2024.00	1796.87	1804.15	660.00	140.00	1.62	0.24	2.08	0.41
Adhfe1	NM_001025423	1856.00	1628.87	1636.15	1169.00	4220.00	3.16	8.01	4.06	13.71
Adi1	NM_199097	1314.00	1086.87	1094.15	3130.00	3985.00	12.69	11.32	16.28	19.36
Adipoq	NM_144744	1487.00	1259.87	1267.15	4.00	14.00	0.01	0.03	0.02	0.06
Adipor1	NM_207587	2027.00	1799.87	1807.15	24964.00	29466.00	61.13	50.66	78.42	86.65
Adipor2	NM_001037979	1185.00	957.87	965.15	7346.00	5585.00	33.80	17.98	43.36	30.75
Adk	NM_012895	1737.00	1509.87	1517.15	6783.00	4360.00	19.80	8.93	25.40	15.27
Adm	NM_012715	1387.00	1159.87	1167.15	5594.00	1822.00	21.26	4.85	27.27	8.30
Adm2	NM_201426	1026.00	798.87	806.15	25.00	19.00	0.14	0.07	0.18	0.13
Adnp	NM_001347532	7072.00	6844.87	6852.15	39205.00	40057.00	25.24	18.16	32.38	31.07
Adnp2	NM_001127373	4195.00	3967.87	3975.15	8234.00	6984.00	9.15	5.46	11.73	9.34
Ado	NM_001107626	1164.00	936.87	944.15	1935.00	1223.00	9.10	4.02	11.68	6.88
Adora1	NM_017155	1074.00	846.87	854.15	815.00	2343.00	4.24	8.52	5.44	14.58
Adora2a	NM_001357942,NM_053294	2486.00	2258.87	2266.15	990.00	1770.00	1.93	2.43	2.48	4.15
Adora2b	NM_017161	1839.00	1611.87	1619.15	1909.00	3607.00	5.22	6.92	6.70	11.84
Adora3	NM_001302755,NM_001302755_2,NM_012896,NM_012896_2	1764.00	1536.87	1554.14	4.00	21.00	0.01	0.04	0.01	0.07
Adpgk	NM_001100723	2579.00	2351.87	2359.15	9548.00	4877.00	17.89	6.42	22.95	10.99
Adprh	NM_183325	1519.00	1291.87	1299.15	10871.00	11564.00	37.09	27.66	47.58	47.31
Adprhl1	NM_001013054	1545.00	1317.87	1325.15	7.00	6.00	0.02	0.01	0.03	0.02
Adprhl2	NM_001108680	1666.00	1438.87	1446.15	8765.00	9135.00	26.85	19.63	34.44	33.57
Adprm	NM_001009246	1262.00	1034.87	1042.15	4852.00	9279.00	20.66	27.66	26.51	47.32
Adra1a	NM_017191	1428.00	1200.87	1208.15	685.00	78.00	2.51	0.20	3.23	0.34
Adra1b	NM_016991	2475.00	2247.87	2255.15	402.00	58.00	0.79	0.08	1.01	0.14
Adra1d	NM_024483	2944.00	2716.87	2724.15	2265.00	112.00	3.67	0.13	4.71	0.22
Adra2a	NM_012739	2801.00	2573.87	2581.15	3828.00	1068.00	6.55	1.29	8.41	2.20
Adra2b	NM_138505	4047.00	3819.87	3827.15	397.00	22.00	0.46	0.02	0.59	0.03
Adra2c	NM_138506	1704.00	1476.87	1484.15	9.00	21.00	0.03	0.04	0.03	0.08
Adrb1	NM_012701	1401.00	1173.87	1181.15	86.00	753.00	0.32	1.98	0.41	3.39
Adrb2	NM_012492	2043.00	1815.87	1823.15	314.00	547.00	0.76	0.93	0.98	1.59
Adrb3	NM_013108	2167.00	1939.87	1947.15	4.00	89.00	0.01	0.14	0.01	0.24
Adrm1	NM_031708	1430.00	1202.87	1210.15	14344.00	13692.00	52.56	35.15	67.42	60.13
Adsl	NM_001130503	1952.00	1724.87	1732.15	6365.00	4947.00	16.26	8.87	20.86	15.18
Adss	NM_001105975	2539.00	2311.87	2319.15	22902.00	35423.00	43.66	47.46	56.01	81.17
Adtrp	NM_001014144	1097.00	869.87	877.15	17.00	37.00	0.09	0.13	0.11	0.22
Aebp1	NM_001100970	3793.00	3565.87	3573.15	49798.00	56254.00	61.55	48.91	78.96	83.67
Aebp2	NM_001106626	1904.00	1676.87	1684.15	3710.00	4450.00	9.75	8.21	12.51	14.04
Aen	NM_001108487	2375.00	2147.87	2155.15	11620.00	8124.00	23.84	11.71	30.59	20.03
Afap1	NM_080900	2891.00	2663.87	2671.15	19482.00	10479.00	32.23	12.19	41.35	20.85
Afap1l1	NM_001106142	3436.00	3208.87	3216.15	370.00	184.00	0.51	0.18	0.65	0.30
Afap1l2	NM_001305184	4000.00	3772.87	3780.15	4916.00	6718.00	5.74	5.52	7.37	9.44
Afdn	NM_013217	7141.00	6913.87	6921.15	28554.00	15396.00	18.20	6.91	23.35	11.82
Aff1	NM_001107206	4660.00	4432.87	4440.15	17728.00	16176.00	17.63	11.32	22.61	19.36
Aff1-as1	NM_001017495	1488.00	1260.87	1268.15	1.00	0.00	0.00	0.00	0.00	0.00
Aff3	NM_001191887	3803.00	3575.87	3583.15	3792.00	1144.00	4.67	0.99	6.00	1.70
Aff4	NM_001107001	10168.00	9940.87	9948.15	65684.00	48396.00	29.12	15.11	37.36	25.85
Afg1l	NM_001037656	1764.00	1536.87	1544.15	330.00	838.00	0.95	1.69	1.21	2.88
Afg3l1	NM_001108456	2503.00	2275.87	2283.15	9611.00	7938.00	18.61	10.80	23.88	18.48
Afg3l2	NM_001134864	3074.00	2846.87	2854.15	11616.00	13031.00	17.98	14.19	23.07	24.26
Afm	NM_172320	1827.00	1599.87	1607.15	5.00	3.00	0.01	0.01	0.02	0.01
Afmid	NM_001111366	2511.00	2283.87	2291.15	415.00	320.00	0.80	0.43	1.03	0.74
Afp	NM_012493	1986.00	1758.87	1766.15	2.00	0.00	0.01	0.00	0.01	0.00
Aftph	NM_001305127	3749.00	3521.87	3529.15	12147.00	12396.00	15.20	10.91	19.50	18.67
Aga	NM_001031641	1182.00	954.87	962.15	10498.00	7649.00	48.45	24.70	62.16	42.25
Agap1	NM_001108230	4330.00	4102.87	4110.15	15180.00	31235.00	16.31	23.61	20.92	40.39
Agap2	NM_023026	4884.00	4656.87	4664.15	701.00	2094.00	0.66	1.39	0.85	2.39
Agap3	NM_001108616	4337.00	4109.87	4117.15	7109.00	7728.00	7.62	5.83	9.78	9.98
Agbl4	NM_001350232	2872.00	2644.87	2652.15	11.00	181.00	0.02	0.21	0.02	0.36
Agbl5	NM_001126372	3283.00	3055.87	3063.15	1289.00	2993.00	1.86	3.04	2.38	5.19
Ager	NM_053336	1420.00	1192.87	1200.15	120.00	101.00	0.44	0.26	0.57	0.45
Agfg1	NM_001135596	3249.00	3021.87	3029.15	16104.00	12563.00	23.49	12.89	30.13	22.04
Agfg2	NM_001107131	2742.00	2514.87	2522.15	2425.00	4235.00	4.25	5.22	5.45	8.92
Agk	NM_001127497	2228.00	2000.87	2008.15	2606.00	2736.00	5.74	4.23	7.36	7.24
Agl	NM_001108564	7567.00	7339.87	7347.15	16729.00	18737.00	10.05	7.92	12.89	13.55
Agmat	NM_001048185	1270.00	1042.87	1050.15	3.00	4.00	0.01	0.01	0.02	0.02
Agmo	NM_001135899	2105.00	1877.87	1885.15	466.00	396.00	1.09	0.65	1.40	1.12
Ago1	NM_001191765,NM_001317181	7378.00	7150.87	7158.15	22441.00	22979.69	13.83	9.97	17.74	17.06
Ago2	NM_021597	2588.00	2360.87	2368.15	13166.00	8126.00	24.58	10.66	31.53	18.24
Ago3	NM_001271193	3149.00	2921.87	2929.15	5619.00	4424.31	8.48	4.69	10.87	8.03
Ago4	NM_001106686	3737.00	3509.87	3517.15	892.00	1461.00	1.12	1.29	1.44	2.21
Agpat1	NM_212458	2091.00	1863.87	1871.15	22070.98	25478.00	52.19	42.30	66.95	72.36
Agpat2	NM_001107821	837.00	609.87	617.15	1034.00	639.00	7.47	3.22	9.59	5.50
Agpat3	NM_001106378	6003.00	5775.87	5783.15	14427.00	24593.00	11.01	13.21	14.12	22.60
Agpat4	NM_133406	1853.00	1625.87	1633.15	14030.00	13093.00	38.03	24.91	48.79	42.61
Agpat5	NM_001134744	2432.00	2204.87	2212.15	11375.00	3611.00	22.74	5.07	29.17	8.68
Agps	NM_053350	2076.00	1848.87	1856.15	9316.00	6837.00	22.21	11.44	28.49	19.58
Agr2	NM_001106725	932.00	704.87	712.15	10.00	0.00	0.06	0.00	0.08	0.00
Agr3	NM_001106724	1069.00	841.87	849.15	0.00	0.00	0.00	0.00	0.00	0.00
Agrn	NM_175754	7279.00	7051.87	7059.15	49039.00	41387.00	30.65	18.22	39.32	31.16
Agrp	NM_033650	648.00	420.92	428.19	12.00	42.00	0.13	0.30	0.16	0.52
Agt	NM_134432	1934.00	1706.87	1714.15	1490.00	750.00	3.85	1.36	4.94	2.33
Agtpbp1	NM_001106100	4485.00	4257.87	4265.15	5838.00	5906.00	6.04	4.30	7.75	7.36
Agtr1a	NM_030985	2185.00	1957.87	1965.15	18936.00	89.00	42.63	0.14	54.68	0.24
Agtr1b	NM_031009	2181.00	1953.87	1961.15	5.00	2.00	0.01	0.00	0.01	0.01
Agtr2	NM_012494	1092.00	864.87	872.15	2742.00	0.00	13.97	0.00	17.93	0.00
Agtrap	NM_001007654	2156.00	1928.87	1936.15	5992.00	9469.00	13.69	15.19	17.56	25.99
Agxt	NM_001270659,NM_001276706,NM_030656	1600.00	1372.87	1159.82	13.00	0.00	0.04	0.00	0.05	0.00
Agxt2	NM_031835	1918.00	1690.87	1698.15	0.00	0.00	0.00	0.00	0.00	0.00
Ahctf1	NM_001271270	8489.00	8261.87	8269.15	28154.00	21576.00	15.02	8.11	19.27	13.87
Ahcy	NM_017201	2029.00	1801.87	1809.15	15418.00	9151.00	37.71	15.72	48.38	26.88
Ahcyl1	NM_001108561	3435.00	3207.87	3215.15	48107.00	41312.00	66.09	39.92	84.79	68.29
Ahcyl2	NM_001173510	5017.00	4789.87	4797.15	9394.00	7857.00	8.64	5.09	11.09	8.70
Ahdc1	NM_001134956	6081.00	5853.87	5861.15	22161.00	21302.00	16.68	11.29	21.40	19.32
Ahi1	NM_001002277	3141.00	2913.87	2921.15	9269.00	10802.00	14.02	11.49	17.99	19.65
Ahnak	NM_001191951	17592.00	17364.87	17372.15	790597.00	274058.00	200.66	49.01	257.42	83.84
Ahr	NM_001308254,NM_001308255,NM_013149,NR_131775,NR_131776	5155.11	4927.97	4930.68	38028.00	7907.00	34.01	4.98	43.63	8.52
Ahrr	NM_001024285	4694.00	4466.87	4474.15	1734.00	880.00	1.71	0.61	2.19	1.05
Ahsa1	NM_001115034	1391.00	1163.87	1171.15	18505.00	20108.00	70.07	53.34	89.90	91.25
Ahsa2	NM_001107241	3698.00	3470.87	3478.15	2557.19	2058.56	3.25	1.84	4.17	3.15
Ahsg	NM_012898	1391.00	1163.87	1171.15	2.00	0.00	0.01	0.00	0.01	0.00
Ahsp	NM_001106299	557.00	330.15	337.37	31.00	38.00	0.41	0.35	0.53	0.60
Aicda	NM_001100779	1271.00	1043.87	1051.15	0.00	2.00	0.00	0.01	0.00	0.01
Aida	NM_001127600	2678.00	2450.87	2458.15	24069.00	46907.00	43.28	59.29	55.53	101.41
Aif1	NM_017196	657.00	429.91	437.18	2910.00	3521.00	29.83	25.02	38.27	42.80
Aif1l	NM_001108578	3070.00	2842.87	2850.15	1373.00	1722.00	2.13	1.88	2.73	3.21
Aifm1	NM_031356	2089.00	1861.87	1869.15	7375.00	6963.00	17.46	11.57	22.40	19.80
Aifm2	NM_001139483	3421.00	3193.87	3201.15	4328.00	6523.00	5.97	6.33	7.66	10.83
Aifm3	NM_001013977	2314.00	2086.87	2094.15	224.00	146.00	0.47	0.22	0.61	0.37
Aig1	NM_001134425	1361.00	1133.87	1141.15	4586.00	3457.00	17.83	9.41	22.87	16.10
Aimp1	NM_053757	1053.00	825.87	833.15	5949.00	5411.00	31.75	20.18	40.73	34.52
Aimp2	NM_001037348	1102.00	874.87	882.15	4015.00	4576.00	20.23	16.12	25.95	27.57
Aip	NM_172327	1825.00	1597.87	1605.15	8887.32	8651.20	24.51	16.75	31.45	28.64
Aipl1	NM_021590	1579.00	1351.87	1359.15	1.00	3.00	0.00	0.01	0.00	0.01
Aire	NM_001106379	1891.00	1663.87	1671.15	3.00	13.00	0.01	0.02	0.01	0.04
Ajap1	NM_001101014	2405.00	2177.87	2185.15	115.00	33.00	0.23	0.05	0.30	0.08
Ajuba	NM_053503	3234.00	3006.87	3014.15	12055.00	6798.00	17.67	7.01	22.67	11.99
Ak1	NM_024349	1870.00	1642.87	1650.15	10040.00	8994.00	26.93	16.93	34.55	28.97
Ak2	NM_001033967,NM_030986	1493.52	1266.39	1106.44	11806.00	6673.00	41.09	18.74	52.71	32.05
Ak3	NM_013218	1054.00	826.87	834.15	14402.00	14677.00	76.76	54.67	98.48	93.51
Ak4	NM_017135	677.00	449.90	457.17	729.00	320.00	7.14	2.17	9.16	3.72
Ak6	NM_001012463	979.00	751.87	759.15	1869.83	2365.09	10.96	9.68	14.06	16.56
Ak7	NM_001108055	2913.00	2685.87	2693.15	76.00	6926.00	0.12	7.99	0.16	13.67
Ak8	NM_001004266	1551.00	1323.87	1331.15	2.00	1501.00	0.01	3.50	0.01	5.99
Akap1	NM_053665	2614.00	2386.87	2394.15	6752.00	3651.00	12.47	4.74	15.99	8.10
Akap10	NM_001114606	3461.00	3233.87	3241.15	7724.00	6681.00	10.53	6.40	13.50	10.95
Akap11	NM_012773	6950.00	6722.87	6730.15	35760.00	24987.00	23.44	11.54	30.07	19.73
Akap12	NM_001033653,NM_057103	6007.06	5779.92	5903.99	416305.00	27959.00	317.44	14.71	407.23	25.17
Akap13	NM_001106271	12221.00	11993.87	12001.15	35346.00	20124.00	12.99	5.21	16.66	8.91
Akap14	NM_021703	1852.00	1624.87	1632.15	33.00	1483.00	0.09	2.82	0.11	4.83
Akap17a	NM_001127246	2499.00	2271.87	2279.15	9012.00	11417.00	17.48	15.56	22.43	26.62
Akap2	NM_001011974,NM_001309260	6853.31	6626.18	6633.66	32856.00	59627.00	21.85	27.93	28.04	47.77
Akap3	NM_001005557	2860.00	2632.87	2640.15	47.00	117.00	0.08	0.14	0.10	0.24
Akap4	NM_024402	2585.00	2357.87	2365.15	2.00	69.00	0.00	0.09	0.00	0.16
Akap5	NM_133515	2700.00	2472.87	2480.15	1546.00	221.00	2.76	0.28	3.53	0.47
Akap6	NM_022618	8824.00	8596.87	8604.15	12093.00	5780.00	6.20	2.09	7.95	3.57
Akap7	NM_001001801	1044.00	816.87	824.15	1280.00	1622.00	6.91	6.11	8.86	10.46
Akap8	NM_053855	3408.00	3180.87	3188.15	14935.00	11143.00	20.69	10.86	26.55	18.57
Akap8l	NM_001013946	2077.00	1849.87	1857.15	10848.00	12026.00	25.85	20.12	33.16	34.41
Akap9	NM_001037093	12068.00	11840.87	11848.15	33100.00	31090.00	12.32	8.15	15.81	13.95
Akip1	NM_001108497	1783.00	1555.87	1563.15	1689.97	3756.16	4.79	7.47	6.14	12.77
Akirin1	NM_001030054	2183.00	1955.87	1963.15	8346.00	13530.00	18.81	21.41	24.13	36.63
Akirin2	NM_001039914	1480.00	1252.87	1260.15	12939.00	11058.00	45.52	27.26	58.39	46.64
Akna	NM_001108668	5353.00	5125.87	5133.15	5195.00	20243.00	4.47	12.25	5.73	20.96
Aknad1	NM_001044303,NR_073134	2470.42	2243.29	2299.15	17.00	5.00	0.03	0.01	0.04	0.01
Akp3	NM_022680	1677.00	1449.87	1457.15	1.00	0.00	0.00	0.00	0.00	0.00
Akr1a1	NM_031000	1124.00	896.87	904.15	60200.00	63657.00	295.83	218.74	379.51	374.17
Akr1b1	NM_012498	1339.00	1111.87	1119.15	29453.00	41406.00	116.75	114.95	149.77	196.62
Akr1b10	NM_001013084	1421.00	1193.87	1201.15	1109.02	598.59	4.09	1.55	5.25	2.65
Akr1b7	NM_053781	1277.00	1049.87	1057.15	9.00	0.00	0.04	0.00	0.05	0.00
Akr1b8	NM_173136	993.00	765.87	773.15	23957.98	14984.41	137.87	60.22	176.87	103.00
Akr1c1	NM_001033697	1182.00	954.87	962.15	0.00	0.00	0.00	0.00	0.00	0.00
Akr1c12	NM_001170342	1226.00	998.87	1006.15	399.67	215.63	1.76	0.67	2.26	1.14
Akr1c12l1	NM_001135744	1215.00	987.87	995.15	1.00	0.00	0.00	0.00	0.01	0.00
Akr1c13	NM_001014240	1215.00	987.87	995.15	380.33	30.37	1.70	0.09	2.18	0.16
Akr1c14	NM_138547	2315.00	2087.87	2095.15	7278.00	106.00	15.36	0.16	19.71	0.27
Akr1c15	NM_001109900	1302.00	1074.87	1082.15	782.00	1.00	3.21	0.00	4.11	0.00
Akr1c19	NM_001100576	1355.00	1127.87	1135.15	259.00	670.00	1.01	1.83	1.30	3.14
Akr1c2	NM_001013057	1361.00	1133.87	1141.15	2.00	0.00	0.01	0.00	0.01	0.00
Akr1c3	NM_138510	1207.00	979.87	987.15	196.00	0.00	0.88	0.00	1.13	0.00
Akr1d1	NM_138884	3181.00	2953.87	2961.15	3.00	0.00	0.00	0.00	0.01	0.00
Akr1e2	NM_001008342	1342.00	1114.87	1122.15	776.00	1285.00	3.07	3.56	3.94	6.09
Akr7a2	NM_134407	1243.00	1015.87	1023.15	14550.00	11627.00	63.12	35.31	80.98	60.39
Akr7a3	NM_013215	1257.00	1029.87	1037.15	285.00	436.00	1.22	1.31	1.56	2.23
Akt1	NM_033230	1606.00	1378.87	1386.15	27320.00	21339.00	87.32	47.83	112.02	81.81
Akt1s1	NM_001106259	1582.00	1354.87	1362.15	13029.00	11719.00	42.38	26.73	54.37	45.72
Akt2	NM_017093	1984.00	1756.87	1764.15	12705.00	12788.00	31.87	22.52	40.89	38.52
Akt3	NM_031575	1402.00	1174.87	1182.15	9391.00	7529.00	35.23	19.79	45.19	33.85
Aktip	NM_001011926	1706.00	1478.87	1486.15	7816.00	13984.00	23.29	29.23	29.88	50.01
Alad	NM_012899	1237.00	1009.87	1017.15	3323.00	4057.00	14.50	12.39	18.60	21.20
Alas1	NM_024484	2119.00	1891.87	1899.15	6254.00	10592.00	14.57	17.33	18.69	29.64
Alas2	NM_013197	1891.00	1663.87	1671.15	3.00	1.00	0.01	0.00	0.01	0.00
Alb	NM_134326	2001.00	1773.87	1781.15	0.00	0.00	0.00	0.00	0.00	0.00
Alcam	NM_031753	2868.00	2640.87	2648.15	49860.00	9754.00	83.21	11.44	106.75	19.57
Aldh16a1	NM_001033706	2566.00	2338.87	2346.15	8374.00	4842.00	15.78	6.41	20.24	10.97
Aldh18a1	NM_001108524,NM_001108524_2	3454.00	3226.87	3234.15	14034.00	9808.00	19.17	9.42	24.59	16.12
Aldh1a1	NM_022407	2088.00	1860.87	1868.15	5579.98	57015.88	13.22	94.82	16.95	162.20
Aldh1a2	NM_053896	2244.00	2016.87	2024.15	13999.00	618.00	30.59	0.95	39.24	1.62
Aldh1a3	NM_153300	1538.00	1310.87	1318.15	647.00	419.00	2.18	0.99	2.79	1.69
Aldh1a7	NM_017272	1872.00	1644.87	1652.15	49.02	262.12	0.13	0.49	0.17	0.84
Aldh1b1	NM_001011975	2197.00	1969.87	1977.15	257.00	743.00	0.57	1.17	0.74	2.00
Aldh1l1	NM_022547	2803.00	2575.87	2583.15	2337.00	14761.00	4.00	17.75	5.13	30.37
Aldh1l2	NM_001191778	3196.00	2968.87	2976.15	4769.00	2709.00	7.08	2.83	9.08	4.84
Aldh2	NM_032416	1882.00	1654.87	1662.15	37248.00	47916.00	99.20	89.57	127.26	153.20
Aldh3a1	NM_031972	1715.00	1487.87	1495.15	2881.00	45.00	8.53	0.09	10.95	0.16
Aldh3a2	NM_031731	2977.00	2749.87	2757.15	19738.00	25928.00	31.63	29.22	40.58	49.98
Aldh3b1	NM_001006998	1863.00	1635.87	1643.15	1177.00	3945.00	3.17	7.46	4.07	12.76
Aldh4a1	NM_001134698	3138.00	2910.87	2918.15	9386.00	33298.00	14.21	35.45	18.23	60.64
Aldh5a1	NM_022851	5434.00	5206.87	5214.15	2048.00	7644.00	1.73	4.55	2.22	7.79
Aldh6a1	NM_031057	3319.00	3091.87	3099.15	22287.92	46883.90	31.77	47.00	40.76	80.40
Aldh7a1	NM_001271105	1894.00	1666.87	1674.15	25502.00	35242.00	67.43	65.40	86.50	111.87
Aldh8a1	NM_001191088	1732.00	1504.87	1512.15	37.00	10.00	0.11	0.02	0.14	0.04
Aldh9a1	NM_022273	2338.00	2110.87	2118.15	44931.00	39543.00	93.81	58.00	120.35	99.21
Aldoa	NM_001177305,NM_001271536,NM_012495	1426.24	1199.10	1216.57	186885.00	171190.00	686.89	437.19	881.19	747.83
Aldoart2	NM_001013943	1691.00	1463.87	1471.15	0.00	0.00	0.00	0.00	0.00	0.00
Aldob	NM_012496	1562.00	1334.87	1342.15	4.00	9.00	0.01	0.02	0.02	0.04
Aldoc	NM_012497	1581.00	1353.87	1361.15	43081.00	117262.00	140.24	267.66	179.91	457.84
Alg1	NM_001108264	1816.00	1588.87	1596.15	1371.29	1302.88	3.80	2.54	4.88	4.34
Alg10	NM_139101	2374.00	2146.87	2154.15	6659.00	4735.00	13.67	6.83	17.54	11.68
Alg11	NM_001108401	1660.00	1432.87	1440.15	5028.00	5296.00	15.47	11.43	19.84	19.54
Alg12	NM_001108104	2040.00	1812.87	1820.15	2709.00	2138.00	6.59	3.65	8.45	6.24
Alg13	NM_001013951	1598.00	1370.87	1378.15	2088.00	2139.00	6.71	4.82	8.61	8.25
Alg14	NM_001014176	1511.00	1283.87	1291.15	4118.00	2614.00	14.14	6.29	18.13	10.76
Alg2	NM_001100710	3025.00	2797.87	2805.15	14153.00	16276.00	22.29	18.03	28.60	30.84
Alg3	NM_001142363,NR_024535	1392.43	1165.30	1171.25	4577.00	3885.00	17.31	10.31	22.21	17.63
Alg5	NM_001025407	1424.00	1196.87	1204.15	5807.00	4905.00	21.38	12.66	27.43	21.65
Alg6	NM_001033709	2894.00	2666.87	2674.15	1504.00	1729.00	2.49	2.01	3.19	3.44
Alg8	NM_001034127	1984.00	1756.87	1764.15	2612.00	2348.00	6.55	4.14	8.41	7.07
Alg9	NM_001109000	2597.00	2369.87	2377.15	6900.00	4121.00	12.83	5.39	16.46	9.21
Alk	NM_001169101	4761.00	4533.87	4541.15	1110.00	239.00	1.08	0.16	1.38	0.28
Alkal1	NM_001302143	569.00	342.09	349.33	0.00	0.00	0.00	0.00	0.00	0.00
Alkal2	NM_001109372	1457.00	1229.87	1237.15	9.00	13.00	0.03	0.03	0.04	0.06
Alkbh1	NM_001108718	2931.00	2703.87	2711.15	4131.00	2911.00	6.73	3.34	8.64	5.71
Alkbh2	NM_001126273	1211.00	983.87	991.15	664.00	810.00	2.97	2.54	3.82	4.34
Alkbh3	NM_001014180	1261.00	1033.87	1041.15	4712.00	7974.00	20.09	23.80	25.77	40.70
Alkbh4	NM_001105920	1803.00	1575.87	1583.15	1349.00	1330.00	3.77	2.61	4.84	4.46
Alkbh5	NM_001191643	1755.00	1527.87	1535.15	11490.00	13392.00	33.14	27.10	42.52	46.36
Alkbh6	NM_001127450,NM_001127450_2	932.00	704.87	712.15	1998.00	2868.00	12.49	12.51	16.03	21.40
Alkbh7	NM_001109384	991.00	763.87	771.15	2347.00	3005.00	13.54	12.11	17.37	20.71
Alkbh8	NM_001191909	2467.00	2239.87	2247.15	3370.00	3049.00	6.63	4.22	8.51	7.21
Allc	NM_001013037	1474.00	1246.87	1254.15	1.00	6.00	0.00	0.01	0.00	0.03
Alms1	NM_001106604	9958.00	9730.87	9738.15	9168.00	8109.00	4.15	2.59	5.33	4.43
Alox12	NM_001105798	2838.00	2610.87	2618.15	84.00	206.00	0.14	0.24	0.18	0.42
Alox12b	NM_001039377	2268.00	2040.87	2048.15	0.00	0.00	0.00	0.00	0.00	0.00
Alox12e	NM_001107014	2456.00	2228.87	2236.15	4.00	0.00	0.01	0.00	0.01	0.00
Alox15	NM_031010	2189.00	1961.87	1969.15	90.00	44.00	0.20	0.07	0.26	0.12
Alox15b	NM_153301	2062.00	1834.87	1842.15	0.00	0.00	0.00	0.00	0.00	0.00
Alox5	NM_012822	2531.00	2303.87	2311.15	114.00	105.00	0.22	0.14	0.28	0.24
Alox5ap	NM_017260	937.00	709.87	717.15	150.00	82.00	0.93	0.36	1.19	0.61
Aloxe3	NM_001105793	2525.00	2297.87	2305.15	84.00	34.00	0.16	0.05	0.21	0.08
Alpi	NM_022665	2226.00	1998.87	2006.15	3.00	1.00	0.01	0.00	0.01	0.00
Alpk3	NM_001191895	5055.00	4827.87	4835.15	1015.00	391.00	0.93	0.25	1.19	0.43
Alpl	NM_013059	2411.00	2183.87	2191.15	701.00	9922.00	1.41	14.07	1.81	24.07
Als2	NM_001013413	5068.00	4840.87	4848.15	6845.00	8034.00	6.23	5.15	7.99	8.81
Alx1	NM_012921	1763.00	1535.87	1543.15	47.00	44.00	0.13	0.09	0.17	0.15
Alx3	NM_001007012	1799.00	1571.87	1579.15	0.00	20.00	0.00	0.04	0.00	0.07
Alx4	NM_001106553	1745.00	1517.87	1525.15	63.00	114.00	0.18	0.23	0.23	0.40
Alyref	NM_001109602	1335.00	1107.87	1115.15	7125.00	6246.00	28.34	17.40	36.36	29.77
Amacr	NM_012816	1511.00	1283.87	1291.15	2501.00	2960.00	8.59	7.12	11.01	12.18
Ambn	NM_012900	1901.00	1673.87	1681.15	0.00	0.00	0.00	0.00	0.00	0.00
Ambp	NM_012901	1145.00	917.87	925.15	0.00	0.00	0.00	0.00	0.00	0.00
Ambra1	NM_001134341	5290.00	5062.87	5070.15	12083.00	10669.00	10.52	6.54	13.49	11.18
Amd1	NM_031011	3169.00	2941.87	2949.15	10732.00	10100.00	16.08	10.64	20.63	18.20
Amdhd1	NM_001191781	1290.00	1062.87	1070.15	3.00	0.00	0.01	0.00	0.02	0.00
Amdhd2	NM_001024990	1472.00	1244.87	1252.15	2513.00	3548.00	8.90	8.80	11.41	15.06
Amelx	NM_001271073,NM_001271074,NM_001271075,NM_001271076,NM_001271077,NM_001271078,NM_019154	807.00	579.87	413.52	8.00	10.00	0.06	0.08	0.08	0.13
Amer1	NM_001109320	3663.00	3435.87	3443.15	9433.00	1428.00	12.10	1.29	15.52	2.20
Amh	NM_012902	1662.00	1434.87	1442.15	12.00	21.00	0.04	0.05	0.05	0.08
Amhr2	NM_030998	1926.00	1698.87	1706.15	35.00	22.00	0.09	0.04	0.12	0.07
Amigo1	NM_206881	1482.00	1254.87	1262.15	461.00	842.00	1.62	2.07	2.08	3.55
Amigo2	NM_182816	3097.00	2869.87	2877.15	2009.00	3387.00	3.09	3.66	3.96	6.26
Amigo3	NM_178144	1527.00	1299.87	1307.15	397.00	200.00	1.35	0.48	1.73	0.81
Ammecr1l	NM_001107399	4268.00	4040.87	4048.15	14874.00	10527.00	16.22	8.08	20.81	13.82
Amn	NM_001108061	1758.00	1530.87	1538.15	3.00	6.00	0.01	0.01	0.01	0.02
Amn1	NM_001008333	1243.00	1015.87	1023.15	3286.00	5107.00	14.26	15.51	18.29	26.53
Amotl2	NM_031717	4141.00	3913.87	3921.15	47973.00	17643.00	54.02	13.98	69.30	23.91
Ampd1	NM_138876	2274.00	2046.87	2054.15	50.00	23.00	0.11	0.03	0.14	0.06
Ampd2	NM_001101681	3363.00	3135.87	3143.15	7537.00	9661.00	10.59	9.55	13.59	16.33
Ampd3	NM_031544	3919.00	3691.87	3699.15	7434.00	41958.00	8.87	35.24	11.38	60.28
Amph	NM_022217	2041.00	1813.87	1821.15	2873.00	1971.00	6.98	3.36	8.96	5.75
Amt	NM_001014004	1998.00	1770.87	1778.15	2791.00	8320.00	6.95	14.54	8.91	24.87
Amtn	NM_001044296	1002.00	774.87	782.15	6.00	23.00	0.03	0.09	0.04	0.16
Amy1a	NM_001010970	1639.00	1411.87	1419.15	12.00	33.00	0.04	0.07	0.05	0.12
Amy2a3	NM_031502	1574.00	1346.87	1354.15	0.00	0.00	0.00	0.00	0.00	0.00
Amz1	NM_001047092	1506.00	1278.87	1286.15	367.00	233.00	1.26	0.56	1.62	0.96
Amz2	NM_001014121	2940.00	2712.87	2720.15	12122.00	15753.00	19.69	17.99	25.26	30.78
Anapc1	NM_001107771	8895.00	8667.87	8675.15	47651.00	34513.00	24.23	12.36	31.08	21.14
Anapc10	NM_001108445	1113.00	885.87	893.15	2275.00	2789.00	11.32	9.70	14.52	16.60
Anapc11	NM_001126082	3289.00	3061.87	3069.15	6673.00	6775.00	9.61	6.86	12.32	11.73
Anapc13	NM_001173983	616.00	388.96	396.22	5357.00	5842.00	60.70	45.81	77.87	78.36
Anapc15	NM_001170435	786.00	558.87	566.15	2321.00	2269.00	18.30	12.45	23.48	21.30
Anapc2	NM_001100532	2667.00	2439.87	2447.15	23665.00	33546.00	42.75	42.59	54.84	72.85
Anapc4	NM_001107220	3047.00	2819.87	2827.15	14047.00	14107.00	21.95	15.50	28.16	26.52
Anapc5	NM_001080147	2364.00	2136.87	2144.15	49703.00	44455.00	102.51	64.42	131.51	110.19
Anapc7	NM_001107142	2584.00	2356.87	2364.15	6465.00	6986.00	12.09	9.18	15.51	15.70
Ancv1r	NM_001367927	972.00	744.87	752.15	10.00	11.00	0.06	0.05	0.08	0.08
Andpro	NM_012718	824.00	596.87	604.15	0.00	0.00	0.00	0.00	0.00	0.00
Ang	NM_001006992	438.00	212.84	219.72	233.99	398.00	4.85	5.63	6.22	9.63
Ang2	NM_001012359,NM_001012359_2	504.00	277.56	284.69	2.01	1.00	0.03	0.01	0.04	0.02
Angel1	NM_001108717	3790.00	3562.87	3570.15	2065.00	3717.00	2.55	3.23	3.28	5.53
Angel2	NM_001135119	3551.00	3323.87	3331.15	6918.00	8839.00	9.17	8.24	11.77	14.10
Angpt1	NM_053546	1890.00	1662.87	1670.15	8269.00	1183.00	21.92	2.20	28.12	3.76
Angpt2	NM_134454	2267.00	2039.87	2047.15	948.00	11.00	2.05	0.02	2.63	0.03
Angpt4	NM_001106526	2328.00	2100.87	2108.15	25.00	23.00	0.05	0.03	0.07	0.06
Angptl1	NM_001109383	1306.00	1078.87	1086.15	87.00	101.00	0.36	0.29	0.46	0.49
Angptl2	NM_133569	2130.00	1902.87	1910.15	7309.00	2601.00	16.93	4.23	21.72	7.24
Angptl3	NM_001025065	1762.00	1534.87	1542.15	9.00	12.00	0.03	0.02	0.03	0.04
Angptl4	NM_199115	1846.00	1618.87	1626.15	28477.00	81761.00	77.53	156.21	99.46	267.21
Angptl6	NM_001106702	1570.00	1342.87	1350.15	43.89	65.65	0.14	0.15	0.18	0.26
Angptl8	NM_001271710	877.00	649.87	657.15	52.00	17.00	0.35	0.08	0.45	0.14
Ank1	NM_001107322	5124.00	4896.87	4904.15	553.00	1031.00	0.50	0.65	0.64	1.12
Ank3	NM_001033984,NM_031805	7653.94	7426.80	7453.23	13708.00	5583.00	8.13	2.33	10.44	3.98
Ankef1	NM_001106516	3100.00	2872.87	2880.15	42.00	2.00	0.06	0.00	0.08	0.00
Ankfy1	NM_001107018	7180.00	6952.87	6960.15	42364.00	55859.00	26.85	24.93	34.45	42.65
Ankh	NM_053714	2447.00	2219.87	2227.15	14432.00	14859.00	28.65	20.73	36.76	35.46
Ankhd1	NM_001204053	8107.00	7879.87	7887.15	19740.00	20515.00	11.04	8.08	14.16	13.82
Ankib1	NM_001134781	6332.00	6104.87	6112.15	19080.00	17941.00	13.77	9.12	17.67	15.60
Ankle2	NM_001047901	2830.00	2602.87	2610.15	11662.00	11199.00	19.75	13.33	25.33	22.80
Ankmy2	NM_001108019	2229.00	2001.87	2009.15	9196.00	10419.00	20.25	16.11	25.97	27.56
Ankra2	NM_207595,NM_207595_2	1634.00	1406.87	1414.15	3102.00	4604.00	9.72	10.12	12.47	17.30
Ankrd1	NM_013220	1742.00	1514.87	1522.15	1130.00	92.00	3.29	0.19	4.22	0.32
Ankrd10	NM_001271219	2307.00	2079.87	2087.15	2775.00	2586.00	5.88	3.85	7.54	6.58
Ankrd12	NM_001108238	9751.00	9523.87	9531.15	15426.00	16864.00	7.14	5.50	9.16	9.40
Ankrd13a	NM_001012148	3642.00	3414.87	3422.15	28834.00	25823.00	37.21	23.44	47.74	40.10
Ankrd13c	NM_001191570	3855.00	3627.87	3635.15	16218.00	25300.00	19.70	21.62	25.28	36.99
Ankrd13d	NM_001108514	2123.00	1895.87	1903.15	1325.00	2415.00	3.08	3.94	3.95	6.74
Ankrd16	NM_001033698	1342.00	1114.87	1122.15	603.00	856.00	2.38	2.37	3.06	4.05
Ankrd17	NM_001105999	10088.00	9860.87	9868.15	51211.00	38818.00	22.89	12.22	29.36	20.91
Ankrd2	NM_001107589	1116.00	888.87	896.15	10.00	2.00	0.05	0.01	0.06	0.01
Ankrd22	NM_001191638	714.00	486.88	494.16	0.00	0.00	0.00	0.00	0.00	0.00
Ankrd23	NM_001108211	2561.00	2333.87	2341.15	133.00	40.00	0.25	0.05	0.32	0.09
Ankrd24	NM_001106771	3472.00	3244.87	3252.15	1364.00	846.00	1.85	0.81	2.38	1.38
Ankrd27	NM_001271264	4270.00	4042.87	4050.15	7027.00	7751.00	7.66	5.95	9.83	10.17
Ankrd29	NM_001190372	2273.00	2045.87	2053.15	961.00	1827.00	2.07	2.76	2.66	4.73
Ankrd33b	NM_001191565	1791.00	1563.87	1571.15	360.00	357.00	1.01	0.71	1.30	1.21
Ankrd34a	NM_001024980	2864.00	2636.87	2644.15	580.00	393.00	0.97	0.46	1.24	0.79
Ankrd34b	NM_001109174	3292.00	3064.87	3072.15	11.00	46.00	0.02	0.05	0.02	0.08
Ankrd34c	NM_001106845	2480.00	2252.87	2260.15	23.00	9.00	0.04	0.01	0.06	0.02
Ankrd37	NM_001108400	762.00	534.88	542.15	312.00	164.00	2.57	0.94	3.30	1.61
Ankrd39	NM_001135014	1091.00	863.87	871.15	446.00	395.00	2.28	1.41	2.92	2.41
Ankrd40	NM_001134699	3384.00	3156.87	3164.15	25028.00	22680.00	34.94	22.27	44.83	38.09
Ankrd42	NM_001135013	2773.00	2545.87	2553.15	2812.00	6176.00	4.87	7.52	6.24	12.86
Ankrd44	NM_001191807	6099.00	5871.87	5879.15	9042.00	8744.00	6.79	4.62	8.71	7.90
Ankrd46	NM_001013948	2385.00	2157.87	2165.15	15794.00	21071.00	32.26	30.24	41.38	51.72
Ankrd49	NM_001126283	2140.00	1912.87	1920.15	4416.00	3339.00	10.17	5.40	13.05	9.24
Ankrd50	NM_001191606	4831.00	4603.87	4611.15	17052.00	7194.00	16.32	4.85	20.94	8.29
Ankrd52	NM_001191875	3386.00	3158.87	3166.15	11691.00	6370.00	16.31	6.25	20.93	10.69
Ankrd54	NM_001025285	1904.00	1676.87	1684.15	1827.00	3146.00	4.80	5.80	6.16	9.93
Ankrd55	NM_001270039	2977.00	2749.87	2757.15	1073.00	189.00	1.72	0.21	2.21	0.36
Ankrd6	NM_001134969	4638.00	4410.87	4418.15	2582.00	30509.00	2.58	21.45	3.31	36.70
Ankrd61	NM_001044297	1449.00	1221.87	1229.15	49.00	20.00	0.18	0.05	0.23	0.09
Ankrd65	NM_001109427	1269.00	1041.87	1049.15	0.00	0.00	0.00	0.00	0.00	0.00
Ankrd7	NM_001192012	840.00	612.87	620.15	0.00	0.00	0.00	0.00	0.00	0.00
Ankrd9	NM_001012112	1453.00	1225.87	1233.15	623.00	715.00	2.24	1.80	2.87	3.08
Anks1a	NM_001107613	5616.00	5388.87	5396.15	6629.00	11225.00	5.42	6.46	6.96	11.06
Anks1b	NM_001271371	5546.00	5318.87	5326.15	2025.00	2870.00	1.68	1.67	2.15	2.86
Anks3	NM_001009676	2389.00	2161.87	2169.15	3588.00	4120.00	7.31	5.90	9.38	10.09
Anks4b	NM_001127650	1810.00	1582.87	1590.15	68.00	482.00	0.19	0.94	0.24	1.61
Anks6	NM_001015028	4367.00	4139.87	4147.15	2417.00	2901.00	2.57	2.17	3.30	3.72
Ankzf1	NM_001014219	2671.00	2443.87	2451.15	7452.00	9147.00	13.44	11.59	17.24	19.83
Ano1	NM_001107564	4645.00	4417.87	4425.15	355.00	59.00	0.35	0.04	0.45	0.07
Ano4	NM_001106778	3974.00	3746.87	3754.15	3236.00	936.00	3.81	0.77	4.88	1.33
Ano6	NM_001108108	5451.00	5223.87	5231.15	35063.00	24704.00	29.58	14.67	37.95	25.10
Ano7	NM_001004071	2742.00	2514.87	2522.15	16.00	9.00	0.03	0.01	0.04	0.02
Anp32a	NM_012903	1014.00	786.87	794.15	16888.00	19034.00	94.59	74.47	121.35	127.38
Anp32b	NM_131911	1350.00	1122.87	1130.15	30468.00	21940.00	119.59	60.32	153.41	103.17
Anp32e	NM_001013200	1374.00	1146.87	1154.15	11864.00	15863.00	45.59	42.70	58.49	73.04
Anpep	NM_031012	3320.00	3092.87	3100.15	12828.00	511.00	18.28	0.51	23.45	0.88
Antxr1	NM_001044249	3327.00	3099.87	3107.15	31183.00	5642.00	44.33	5.64	56.88	9.65
Anxa1	NM_012904	1388.00	1160.87	1168.15	81023.00	216828.00	307.61	576.70	394.62	986.46
Anxa10	NM_001109110	1342.00	1114.87	1122.15	5.00	10.00	0.02	0.03	0.03	0.05
Anxa11	NM_001011918	2289.00	2061.87	2069.15	18114.00	23608.00	38.72	35.45	49.67	60.64
Anxa13	NM_001134910	1608.00	1380.87	1388.15	0.00	0.00	0.00	0.00	0.00	0.00
Anxa2	NM_019905	1337.00	1109.87	1117.15	134187.00	90695.00	532.86	252.23	683.58	431.45
Anxa3	NM_012823	3392.00	3164.87	3172.15	15393.00	3423.00	21.44	3.35	27.50	5.73
Anxa4	NM_024155	1958.00	1730.87	1738.15	17138.00	23639.00	43.64	42.25	55.98	72.28
Anxa5	NM_013132	1418.00	1190.87	1198.15	50335.00	53943.00	186.28	139.88	238.98	239.27
Anxa6	NM_024156	2625.00	2397.87	2405.15	51873.00	51864.00	95.34	67.00	122.31	114.60
Anxa7	NM_130416	1861.00	1633.87	1641.15	26791.00	31499.00	72.27	59.63	92.71	102.00
Anxa8	NM_001031654	1829.00	1601.87	1609.15	278.00	169.00	0.76	0.33	0.98	0.56
Aoah	NM_001191940	1693.00	1465.87	1473.15	378.00	504.00	1.14	1.06	1.46	1.82
Aoc1	NM_022935	2765.00	2537.87	2545.15	89.00	65.00	0.15	0.08	0.20	0.14
Aoc2-ps1	NR_033180	1467.00	1239.87	1247.15	69.21	27.00	0.25	0.07	0.32	0.12
Aoc3	NM_031582	3936.00	3708.87	3716.15	1261.79	38.00	1.50	0.03	1.92	0.05
Aox1	NM_019363	4271.00	4043.87	4051.15	31078.00	26484.00	33.87	20.31	43.45	34.74
Aox2	NM_001008522	4342.00	4114.87	4122.15	65.00	41.00	0.07	0.03	0.09	0.05
Aox3	NM_001008527	4726.00	4498.87	4506.15	7168.00	270.00	7.02	0.19	9.01	0.32
Aox4	NM_001008523	4878.00	4650.87	4658.15	21.00	7.00	0.02	0.00	0.03	0.01
Ap1ar	NM_001191850	2374.00	2146.87	2154.15	5049.00	3146.00	10.37	4.54	13.30	7.76
Ap1b1	NM_001308298	4021.00	3793.87	3801.15	16459.00	18815.00	19.12	15.38	24.53	26.31
Ap1g1	NM_134460	3418.00	3190.87	3198.15	15379.00	12251.00	21.24	11.90	27.25	20.36
Ap1m1	NM_001044239	1926.00	1698.87	1706.15	11205.00	20721.00	29.07	37.73	37.29	64.54
Ap1m2	NM_001108996	1678.00	1450.87	1458.15	8.00	7.00	0.02	0.01	0.03	0.03
Ap1s1	NM_001108331	1302.00	1074.87	1082.15	15651.00	42924.00	64.17	123.24	82.33	210.80
Ap1s2	NM_001127531	1811.00	1583.87	1591.15	2953.00	2919.00	8.22	5.70	10.54	9.75
Ap1s3	NM_001172150	2530.00	2302.87	2310.15	2339.00	1464.00	4.48	1.97	5.74	3.37
Ap2a1	NM_001107511	2934.00	2706.87	2714.15	18057.00	18957.00	29.40	21.70	37.72	37.12
Ap2a2	NM_031008	3230.00	3002.87	3010.15	34714.00	25937.00	50.95	26.77	65.36	45.79
Ap2b1	NM_080583	5409.00	5181.87	5189.15	65178.00	97855.00	55.44	58.59	71.12	100.22
Ap2m1	NM_053837	1799.00	1571.87	1579.15	55308.00	56171.00	155.08	110.51	198.94	189.04
Ap2s1	NM_022952	772.00	544.87	552.15	13039.00	14498.00	105.47	81.58	135.30	139.54
Ap3b1	NM_001107646	3712.00	3484.87	3492.15	16401.00	14232.00	20.74	12.66	26.61	21.66
Ap3d1	NM_001100719	4766.00	4538.87	4546.15	39801.00	43058.00	38.65	29.43	49.58	50.34
Ap3m1	NM_133593	3160.00	2932.87	2940.15	11896.00	16970.00	17.88	17.93	22.93	30.67
Ap3m2	NM_133305	1542.00	1314.87	1322.15	1857.00	7575.00	6.22	17.80	7.99	30.45
Ap3s1	NM_001106933	1285.00	1057.87	1065.15	5189.00	2824.00	21.62	8.24	27.73	14.09
Ap3s2	NM_001115039	1213.00	985.87	993.15	5676.00	6595.00	25.37	20.63	32.55	35.29
Ap4b1	NM_001107709	2921.00	2693.87	2701.15	5388.00	4978.00	8.81	5.73	11.31	9.79
Ap4e1	NM_001191742	3448.00	3220.87	3228.15	3722.00	2969.00	5.09	2.86	6.53	4.89
Ap4m1	NM_001037977	1362.00	1134.87	1142.15	2480.00	2800.00	9.63	7.62	12.36	13.03
Ap4s1	NM_001130999	876.00	648.87	656.15	1246.00	1978.00	8.46	9.37	10.86	16.02
Ap5b1	NM_001271032	3539.00	3311.87	3319.15	3078.00	3474.00	4.10	3.25	5.25	5.56
Ap5m1	NM_001030036	2999.00	2771.87	2779.15	4426.00	4806.00	7.04	5.37	9.03	9.19
Ap5s1	NM_001134618	1130.00	902.87	910.15	1097.00	1143.00	5.35	3.90	6.87	6.67
Ap5z1	NM_001037220	3529.00	3301.87	3309.15	4737.00	5221.00	6.32	4.90	8.11	8.38
Apaf1	NM_023979	6112.00	5884.87	5892.15	13698.00	12535.00	10.26	6.61	13.16	11.31
Apba1	NM_031779	3672.00	3444.87	3452.15	3124.00	2100.00	4.00	1.89	5.13	3.23
Apba2	NM_031780	2707.00	2479.87	2487.15	6907.00	11975.00	12.28	14.96	15.75	25.59
Apba3	NM_031781	1939.00	1711.87	1719.15	6768.00	6300.00	17.42	11.39	22.35	19.48
Apbb1	NM_080478	2537.00	2309.87	2317.15	18625.00	27713.00	35.54	37.16	45.59	63.56
Apbb1ip	NM_001100577	2488.00	2260.87	2268.15	2797.00	1493.00	5.45	2.05	6.99	3.50
Apbb3	NM_053957	2018.00	1790.87	1798.15	2587.00	2749.00	6.37	4.75	8.17	8.12
Apbh	NM_001170457	417.00	192.58	199.31	0.00	0.00	0.00	0.00	0.00	0.00
Apc	NM_012499	8582.00	8354.87	8362.15	54230.00	54310.00	28.61	20.18	36.70	34.52
Apc2	NM_001106769	9594.00	9366.87	9374.15	14822.00	30034.00	6.97	9.95	8.95	17.03
Apcs	NM_017170	687.00	459.89	467.17	0.00	0.00	0.00	0.00	0.00	0.00
Apeg3	NR_130955	932.00	704.87	712.15	0.00	0.00	0.00	0.00	0.00	0.00
Apeh	NM_012500	2361.00	2133.87	2141.15	9621.00	12805.00	19.87	18.58	25.49	31.78
Apex1	NM_024148	1213.00	985.87	993.15	10575.00	9982.00	47.28	31.23	60.65	53.42
Apex2	NM_001079892	1853.00	1625.87	1633.15	1492.00	1318.00	4.04	2.51	5.19	4.29
Apex2l1	NM_001277396	1551.00	1323.87	1331.15	0.00	3.00	0.00	0.01	0.00	0.01
Aph1a	NM_001014255	2039.00	1811.87	1819.15	14118.00	11895.00	34.34	20.32	44.06	34.75
Aph1b	NM_001047090,NM_001047090_2	1281.00	1053.87	1061.15	7739.00	8956.00	32.36	26.22	41.52	44.85
Api5	NM_001127379	3600.00	3372.87	3380.15	30574.00	28505.00	39.95	26.20	51.25	44.82
Apip	NM_001106492	920.00	692.87	700.15	1926.00	2645.00	12.25	11.74	15.72	20.08
Aplf	NM_001173382	2572.00	2344.87	2352.15	1806.00	2191.00	3.39	2.89	4.35	4.95
Apln	NM_031612	3082.00	2854.87	2862.15	729.00	2545.00	1.13	2.76	1.44	4.73
Aplnr	NM_031349	3646.00	3418.87	3426.15	2325.00	81.00	3.00	0.07	3.84	0.13
Aplp1	NM_001100802	2237.00	2009.87	2017.15	24178.00	11748.00	53.02	18.09	68.01	30.95
Aplp2	NM_012906,NM_022520	3413.63	3186.50	3211.09	101752.00	97019.00	140.73	93.87	180.54	160.57
Apmap	NM_001034003	2073.00	1845.87	1853.15	4762.00	8500.00	11.37	14.25	14.59	24.38
Apoa1	NM_012738	889.00	661.87	669.15	15.00	6.00	0.10	0.03	0.13	0.05
Apoa2	NM_013112	413.00	188.75	195.45	3.00	8.00	0.07	0.13	0.09	0.22
Apoa4	NM_012737	1389.00	1161.87	1169.15	3.00	0.00	0.01	0.00	0.01	0.00
Apoa5	NM_001277264,NM_080576	1801.00	1573.87	1581.15	9.00	50.00	0.03	0.10	0.03	0.17
Apob	NM_019287	14075.00	13847.87	13855.15	8.00	13.00	0.00	0.00	0.00	0.00
Apobec1	NM_012907	1274.00	1046.87	1054.15	791.00	3242.00	3.33	9.56	4.27	16.34
Apobec2	NM_001106883	1198.00	970.87	978.15	24.00	6.00	0.11	0.02	0.14	0.03
Apobec3	NM_001033703	1756.00	1528.87	1536.15	2663.00	817.00	7.68	1.65	9.85	2.83
Apobec4	NM_001017492	1382.00	1154.87	1162.15	13.00	103.00	0.05	0.28	0.06	0.47
Apobr	NM_001109154	3481.00	3253.87	3261.15	787.00	1155.00	1.07	1.10	1.37	1.88
Apoc1	NM_001109996,NM_012824	402.29	178.54	185.11	294.00	407.00	7.26	6.83	9.31	11.69
Apoc2	NM_001085352	501.00	274.59	281.72	0.00	5.00	0.00	0.06	0.00	0.09
Apoc3	NM_001271053,NM_012501	536.00	309.27	316.46	14.00	1.00	0.20	0.01	0.26	0.02
Apoc4	NM_001109419	470.00	244.06	251.09	36.00	17.00	0.65	0.21	0.83	0.36
Apod	NM_012777	848.00	620.87	628.15	33499.00	18753.00	237.79	92.76	305.06	158.66
Apoe	NM_001270681,NM_001270682,NM_001270683,NM_001270684,NM_138828	1145.72	918.59	925.63	341545.00	920321.00	1638.69	3089.10	2102.22	5284.00
Apof	NM_001024351	1198.00	970.87	978.15	2.00	5.00	0.01	0.02	0.01	0.03
Apoh	NM_001009626	1145.00	917.87	925.15	50.00	18.00	0.24	0.06	0.31	0.10
Apol3	NM_001013175,NM_001277359	1585.70	1358.57	1344.93	2885.00	10715.00	9.36	24.75	12.01	42.34
Apol9a	NM_001025066	1568.00	1340.87	1348.15	7948.00	17114.00	26.12	39.44	33.51	67.46
Apold1	NM_001003403	2883.00	2655.87	2663.15	357.00	92.00	0.59	0.11	0.76	0.18
Apom	NM_019373	761.00	533.88	541.15	166.00	163.00	1.37	0.94	1.76	1.60
Apon	NM_001009385	1238.00	1010.87	1018.15	2.00	0.00	0.01	0.00	0.01	0.00
Apoo	NM_001199178	889.00	661.87	669.15	2175.00	2156.00	14.48	10.01	18.58	17.12
Apool	NM_001014105	1411.00	1183.87	1191.15	2455.00	2493.00	9.14	6.50	11.72	11.12
App	NM_019288	2340.00	2112.87	2120.15	283573.00	215575.00	591.51	315.91	758.83	540.37
Appbp2	NM_001100969	6384.00	6156.87	6164.15	28800.00	31093.00	20.62	15.67	26.45	26.81
Appl2	NM_001108741	2964.00	2736.87	2744.15	8159.00	11961.00	13.14	13.54	16.86	23.16
Aprt	NM_001013061	543.00	316.22	323.43	12580.00	9425.00	175.33	90.54	224.92	154.87
Aptr	NR_130137	1303.00	1075.87	1083.15	94.80	57.32	0.39	0.16	0.50	0.28
Aptx	NM_148889	1416.00	1188.87	1196.15	1444.00	1736.00	5.35	4.51	6.87	7.71
Aqp1	NM_012778	2624.00	2396.87	2404.15	16521.00	1615.00	30.38	2.09	38.97	3.57
Aqp11	NM_173105	1289.00	1061.87	1069.15	175.00	285.00	0.73	0.83	0.93	1.42
Aqp12a	NM_001109009	1093.00	865.87	873.15	2.00	12.00	0.01	0.04	0.01	0.07
Aqp2	NM_012909	1397.00	1169.87	1177.15	3.00	4.00	0.01	0.01	0.01	0.02
Aqp3	NM_031703	1799.00	1571.87	1579.15	228.00	1308.00	0.64	2.57	0.82	4.40
Aqp4	NM_001142366,NM_001270558,NM_001270559,NM_001317749,NM_012825	5009.38	4782.25	4787.42	171153.00	454150.00	157.73	294.73	202.35	504.15
Aqp5	NM_012779	1416.00	1188.87	1196.15	46.00	206.00	0.17	0.54	0.22	0.92
Aqp6	NM_022181	1309.00	1081.87	1089.15	0.00	0.00	0.00	0.00	0.00	0.00
Aqp7	NM_019157	1267.00	1039.87	1047.15	0.00	0.00	0.00	0.00	0.00	0.00
Aqp8	NM_019158	1463.00	1235.87	1243.15	16.00	24.00	0.06	0.06	0.07	0.10
Aqp9	NM_022960	1718.00	1490.87	1498.15	386.00	1976.00	1.14	4.10	1.46	7.01
Aqr	NM_001100987	4841.00	4613.87	4621.15	20717.00	18408.00	19.79	12.38	25.39	21.17
Ar	NM_012502	4136.00	3908.87	3916.15	1336.00	199.00	1.51	0.16	1.93	0.27
Araf	NM_001033663,NM_022532	1986.67	1759.54	1708.90	14109.00	15267.00	35.34	27.76	45.34	47.48
Arap2	NM_001107216	7047.00	6819.87	6827.15	15530.00	6381.00	10.04	2.90	12.87	4.97
Arc	NM_019361	3026.00	2798.87	2806.15	368.00	509.00	0.58	0.56	0.74	0.96
Arcn1	NM_001007662	3461.00	3233.87	3241.15	63076.00	47727.00	85.96	45.75	110.28	78.26
Areg	NM_017123	1140.00	912.87	920.15	563.00	91.00	2.72	0.31	3.49	0.53
Arel1	NM_001106744	4982.00	4754.87	4762.15	17195.00	19861.00	15.94	12.96	20.45	22.16
Arf1	NM_022518	897.00	669.87	677.15	32827.00	29086.00	215.98	133.45	277.07	228.28
Arf2	NM_024150	2179.00	1951.87	1959.15	7611.00	7125.00	17.19	11.30	22.05	19.33
Arf3	NM_080904,NM_080904_2	3285.67	3058.54	3065.80	50411.00	64787.00	72.64	65.66	93.19	112.31
Arf4	NM_024151	1603.00	1375.87	1383.15	63555.00	47018.00	203.58	105.62	261.17	180.66
Arf5	NM_024149	1057.00	829.87	837.15	16846.00	21801.00	89.47	80.91	114.77	138.40
Arf6	NM_024152	1149.00	921.87	929.15	14258.00	12306.00	68.16	41.15	87.45	70.39
Arfgap1	NM_145090	1857.00	1629.87	1637.15	11575.00	7315.00	31.30	13.88	40.15	23.75
Arfgap2	NM_001033707	2761.00	2533.87	2541.15	16059.00	16239.00	27.93	19.85	35.83	33.96
Arfgap3	NM_001044273	2577.00	2349.87	2357.15	9461.00	8701.00	17.74	11.47	22.76	19.62
Arfgef1	NM_001277056	6945.00	6717.87	6725.15	29159.00	31508.00	19.13	14.56	24.54	24.90
Arfgef2	NM_181083	5767.00	5539.87	5547.15	16593.00	14706.00	13.20	8.24	16.93	14.09
Arfip1	NM_021763	1713.00	1485.87	1493.15	8408.00	6875.00	24.94	14.31	31.99	24.47
Arfip2	NM_001004222	1775.00	1547.87	1555.15	5644.00	5891.00	16.07	11.77	20.62	20.13
Arfrp1	NM_053980	926.00	698.87	706.15	2566.00	3406.00	16.18	14.99	20.76	25.63
Arg1	NM_017134	1505.00	1277.87	1285.15	4599.00	320.00	15.86	0.77	20.35	1.32
Arg2	NM_019168	1432.00	1204.87	1212.15	302.00	571.00	1.10	1.46	1.42	2.50
Arglu1	NM_001024972	1719.00	1491.87	1499.15	5307.00	6137.00	15.68	12.72	20.11	21.76
Arhgap1	NM_001107747	2877.00	2649.87	2657.15	15583.00	16874.00	25.92	19.73	33.25	33.75
Arhgap10	NM_001109501	2618.00	2390.87	2398.15	8246.00	1376.00	15.20	1.78	19.50	3.05
Arhgap11a	NM_001168524	4170.00	3942.87	3950.15	7590.00	2175.00	8.48	1.71	10.88	2.93
Arhgap12	NM_001107357	4891.00	4663.87	4671.15	9309.00	14631.00	8.80	9.73	11.29	16.65
Arhgap15	NM_001013917	1666.00	1438.87	1446.15	54.00	47.00	0.17	0.10	0.21	0.17
Arhgap17	NM_001270692,NM_001270693,NM_001270694,NM_022244	3323.64	3096.51	3130.67	9739.00	9844.00	13.86	9.77	17.78	16.71
Arhgap18	NM_001170575	2287.00	2059.87	2067.15	3057.00	3485.00	6.54	5.24	8.39	8.96
Arhgap20	NM_213629	3887.00	3659.87	3667.15	4239.00	2320.00	5.10	1.97	6.55	3.36
Arhgap21	NM_001191693	6637.00	6409.87	6417.15	31114.00	44587.00	21.39	21.59	27.44	36.93
Arhgap22	NM_001107297	2086.00	1858.87	1866.15	1455.00	1430.00	3.45	2.38	4.43	4.07
Arhgap24	NM_001012032	2728.00	2500.87	2508.15	3383.00	705.00	5.96	0.87	7.65	1.49
Arhgap25	NM_001109247	3412.00	3184.87	3192.15	905.00	844.00	1.25	0.82	1.61	1.41
Arhgap26	NM_001107389	2730.00	2502.87	2510.15	659.00	1084.00	1.16	1.34	1.49	2.30
Arhgap27	NM_198759	2610.00	2382.87	2390.15	627.00	279.00	1.16	0.36	1.49	0.62
Arhgap28	NM_001191815	3552.00	3324.87	3332.15	11524.00	6478.00	15.28	6.04	19.60	10.33
Arhgap29	NM_001009405	4051.00	3823.87	3831.15	49974.00	3525.00	57.60	2.86	73.89	4.89
Arhgap30	NM_001109077	3672.00	3444.87	3452.15	1365.00	1189.00	1.75	1.07	2.24	1.83
Arhgap31	NM_001105879	4566.00	4338.87	4346.15	29791.00	11438.00	30.26	8.18	38.82	13.99
Arhgap35	NM_001271132	8364.00	8136.87	8144.15	88375.00	126122.00	47.87	48.11	61.41	82.30
Arhgap39	NM_173122	4612.00	4384.87	4392.15	4367.00	7151.00	4.39	5.06	5.63	8.65
Arhgap4	NM_144740	3195.00	2967.87	2975.15	455.00	569.00	0.68	0.59	0.87	1.02
Arhgap45	NM_001108067	3891.00	3663.87	3671.15	1383.00	840.00	1.66	0.71	2.13	1.22
Arhgap5	NM_001047869	3738.00	3510.87	3518.15	27364.00	31202.00	34.35	27.55	44.07	47.13
Arhgap8	NM_001004242	1517.00	1289.87	1297.15	815.00	582.00	2.78	1.39	3.57	2.38
Arhgap9	NM_001012198,NM_001080789	1811.27	1584.14	1574.15	488.00	490.00	1.36	0.97	1.74	1.65
Arhgdia	NM_001007005	1823.00	1595.87	1603.15	90072.00	116933.00	248.75	226.62	319.11	387.64
Arhgdib	NM_001009600	1130.00	902.87	910.15	4974.00	1532.00	24.28	5.23	31.15	8.95
Arhgef1	NM_021694	3159.00	2931.87	2939.15	16085.00	9549.00	24.18	10.09	31.02	17.27
Arhgef11	NM_023982	4584.00	4356.87	4364.15	12497.00	9900.00	12.64	7.05	16.22	12.06
Arhgef12	NM_001013246	4548.00	4320.87	4328.15	50978.00	62579.00	52.00	44.92	66.71	76.84
Arhgef15	NM_001105789	3653.00	3425.87	3433.15	17.00	36.00	0.02	0.03	0.03	0.06
Arhgef16	NM_001127591	2731.00	2503.87	2511.15	28.00	367.00	0.05	0.45	0.06	0.78
Arhgef18	NM_001107115	6131.00	5903.87	5911.15	10508.00	13484.00	7.84	7.09	10.06	12.12
Arhgef19	NM_001108692	3648.00	3420.87	3428.15	2454.00	9093.00	3.16	8.24	4.06	14.10
Arhgef2	NM_001012079	4188.00	3960.87	3968.15	21743.00	23670.00	24.19	18.53	31.04	31.70
Arhgef25	NM_199395	2105.00	1877.87	1885.15	17688.00	8821.00	41.51	14.54	53.26	24.87
Arhgef28	NM_001108542	6195.00	5967.87	5975.15	5270.00	4552.00	3.89	2.37	4.99	4.05
Arhgef3	NM_001106061	3617.00	3389.87	3397.15	2679.00	5567.00	3.48	5.09	4.47	8.71
Arhgef37	NM_001100974	4474.00	4246.87	4254.15	549.00	1276.00	0.57	0.93	0.73	1.59
Arhgef39	NM_001106676	1620.00	1392.87	1400.15	2148.00	1472.00	6.80	3.27	8.72	5.59
Arhgef40	NM_001271313	6118.00	5890.87	5898.15	32151.85	21581.70	24.05	11.37	30.86	19.45
Arhgef6	NM_001005565	2319.00	2091.87	2099.15	1309.00	2003.00	2.76	2.96	3.54	5.07
Arhgef7	NM_001113521,NM_001113522,NM_053740	4366.71	4139.58	4145.87	17229.00	15161.00	18.34	11.36	23.53	19.43
Arhgef9	NM_023957	3402.00	3174.87	3182.15	1873.00	2447.00	2.60	2.39	3.34	4.09
Arid1a	NM_001106635	7063.00	6835.87	6843.15	45732.00	49930.00	29.48	22.67	37.82	38.78
Arid3a	NM_001108066	2364.00	2136.87	2144.15	1487.00	1013.00	3.07	1.47	3.93	2.51
Arid3b	NM_001109001	3772.00	3544.87	3552.15	413.00	470.00	0.51	0.41	0.66	0.70
Arid3c	NM_001173981	1233.00	1005.87	1013.15	0.00	0.00	0.00	0.00	0.00	0.00
Arid4a	NM_001108029	4886.00	4658.87	4666.15	5094.00	4988.00	4.82	3.32	6.18	5.68
Arid4b	NM_053421,NM_053421_2	4964.00	4736.87	4744.15	15351.00	12637.00	14.28	8.28	18.32	14.16
Arid5a	NM_001034934	2428.00	2200.87	2208.15	2664.00	6844.00	5.33	9.63	6.84	16.47
Arid5b	NM_001107624	4033.00	3805.87	3813.15	38911.00	39305.00	45.06	32.03	57.81	54.78
Arih1	NM_001013108	5113.00	4885.87	4893.15	25528.00	19300.00	23.03	12.25	29.54	20.96
Arih2	NM_001012275	3753.00	3525.87	3533.15	11270.00	12793.00	14.09	11.25	18.07	19.24
Arl1	NM_022385	893.00	665.87	673.15	15011.00	11763.00	99.36	54.29	127.46	92.87
Arl10	NM_207165	783.00	555.87	563.15	647.00	505.00	5.13	2.79	6.58	4.77
Arl11	NM_001013433	1455.00	1227.87	1235.15	1897.00	1026.00	6.81	2.58	8.74	4.41
Arl13a	NM_001024366	1654.00	1426.87	1434.15	0.00	0.00	0.00	0.00	0.00	0.00
Arl13b	NM_001107101	3535.00	3307.87	3315.15	5495.00	5395.00	7.32	5.06	9.39	8.65
Arl14ep	NM_001014045	1321.00	1093.87	1101.15	5019.00	4363.00	20.22	12.31	25.94	21.06
Arl2	NM_031711	876.00	648.87	656.15	3649.00	3551.00	24.78	16.81	31.80	28.76
Arl2bp	NM_001024906	2010.00	1782.87	1790.15	18265.00	22593.00	45.15	39.21	57.92	67.07
Arl3	NM_022700	768.00	540.87	548.15	8785.00	11267.00	71.58	63.86	91.83	109.24
Arl4a	NM_019186	1035.00	807.87	815.15	7293.00	6147.00	39.79	23.43	51.04	40.08
Arl4c	NM_001306054	3425.00	3197.87	3205.15	6438.00	5753.00	8.87	5.58	11.38	9.54
Arl4d	NM_001107052	1382.00	1154.87	1162.15	424.00	167.00	1.62	0.45	2.08	0.76
Arl5a	NM_053979	1148.00	920.87	928.15	6195.00	5792.00	29.65	19.39	38.04	33.16
Arl5b	NM_001015031	2751.00	2523.87	2531.15	4213.00	2138.00	7.36	2.62	9.44	4.49
Arl5c	NM_001109046	1067.00	839.87	847.15	79.00	1211.00	0.41	4.44	0.53	7.60
Arl6	NM_001108842	1005.00	777.87	785.15	2022.00	4754.00	11.46	18.81	14.70	32.18
Arl6ip1	NM_198737	2116.00	1888.87	1896.15	25961.00	38537.00	60.57	63.14	77.71	108.01
Arl6ip4	NM_001025630	1190.00	962.87	970.15	5968.00	5845.00	27.32	18.72	35.04	32.02
Arl6ip5	NM_023972	567.00	340.10	347.33	7494.00	15077.00	97.11	134.87	124.58	230.69
Arl6ip6	NM_001024310	1715.00	1487.87	1495.15	3500.00	2752.00	10.37	5.72	13.30	9.78
Arl8a	NM_001109071	1707.00	1479.87	1487.15	17579.00	38421.00	52.35	80.27	67.16	137.30
Arl8b	NM_001024332	2729.00	2501.87	2509.15	37727.00	47267.00	66.46	58.53	85.26	100.11
Arl9	NM_212459	645.00	417.92	425.19	2.00	3.00	0.02	0.02	0.03	0.04
Armc1	NM_001106425	2364.00	2136.87	2144.15	5717.00	5224.00	11.79	7.57	15.13	12.95
Armc10	NM_001106576	1926.00	1698.87	1706.15	6747.00	7787.00	17.50	14.18	22.45	24.26
Armc12	NM_001113777	1215.00	987.87	995.15	4.00	2.00	0.02	0.01	0.02	0.01
Armc3	NM_001287020	2754.00	2526.87	2534.15	101.00	2619.00	0.18	3.21	0.23	5.49
Armc5	NM_001009455	3263.00	3035.87	3043.15	7172.00	7202.00	10.41	7.35	13.36	12.58
Armc6	NM_001107306	1438.00	1210.87	1218.15	943.32	1011.88	3.43	2.58	4.40	4.41
Armc7	NM_001127522	2370.00	2142.87	2150.15	1514.00	1667.00	3.11	2.41	3.99	4.12
Armc8	NM_001173354	4447.00	4219.87	4227.15	5005.00	5271.00	5.23	3.87	6.71	6.63
Armc9	NM_001109663	4921.00	4693.87	4701.15	6092.00	11256.00	5.72	7.44	7.34	12.72
Armcx1	NM_001024367,NM_001024367_2	2127.00	1899.87	1907.15	6719.00	5514.00	15.59	8.98	20.00	15.37
Armcx2	NM_001014274	3297.00	3069.87	3077.15	31748.00	7967.00	45.58	8.04	58.47	13.76
Armcx3	NM_001014273	1964.00	1736.87	1744.15	15783.00	7357.00	40.05	13.11	51.38	22.42
Armcx6	NM_001007757	1931.00	1703.87	1711.15	3978.00	1647.00	10.29	2.99	13.20	5.12
Armh1	NM_001126297	1830.00	1602.87	1610.15	22.00	593.00	0.06	1.14	0.08	1.96
Armh4	NM_001108374	3224.00	2996.87	3004.15	2924.00	8198.00	4.30	8.48	5.52	14.50
Armt1	NM_001017447	2295.00	2067.87	2075.15	3906.00	4934.00	8.32	7.39	10.68	12.64
Arnt	NM_012780	2428.00	2200.87	2208.15	9217.00	5498.00	18.46	7.74	23.68	13.23
Arnt2	NM_012781	6192.00	5964.87	5972.15	79619.00	12271.00	58.83	6.38	75.47	10.92
Arntl	NM_024362	2979.00	2751.87	2759.15	6089.00	3266.00	9.75	3.68	12.51	6.29
Arntl2	NM_133391	1845.00	1617.87	1625.15	426.00	1635.00	1.16	3.13	1.49	5.35
Arpc1a	NM_031146	1562.00	1334.87	1342.15	14736.00	22476.00	48.65	52.03	62.42	89.00
Arpc1b	NM_019289	1496.00	1268.87	1276.15	64044.00	57578.00	222.45	140.18	285.37	239.78
Arpc2	NM_001106919	1428.00	1200.87	1208.15	46453.00	47181.00	170.49	121.33	218.71	207.54
Arpc3	NM_001105933	872.00	644.87	652.15	21351.00	30423.00	145.92	144.94	187.20	247.92
Arpc4	NM_001106615	1423.00	1195.87	1203.15	29553.00	33681.00	108.92	86.98	139.72	148.77
Arpc5	NM_001025717	1753.00	1525.87	1533.15	25288.00	26990.00	73.04	54.70	93.70	93.56
Arpc5l	NM_001037767	1269.00	1041.87	1049.15	8225.00	8819.00	34.79	26.12	44.63	44.67
Arpin	NM_001107530	1857.00	1629.87	1637.15	3617.00	4049.00	9.78	7.68	12.55	13.14
Arpp19	NM_031660,NM_031660_2	339.00	120.15	125.89	1617.00	1922.00	59.31	47.43	76.09	81.14
Arpp21	NM_001135045,NM_001135046	2970.89	2743.75	2888.52	179.00	50.00	0.29	0.05	0.37	0.09
Arr3	NM_001190993	1238.00	1010.87	1018.15	0.00	0.00	0.00	0.00	0.00	0.00
Arrb1	NM_012910	1353.00	1125.87	1133.15	1986.00	5208.00	7.77	14.28	9.97	24.43
Arrb2	NM_012911	1634.00	1406.87	1414.15	1949.00	3140.00	6.11	6.90	7.83	11.80
Arrdc1	NM_001100770	1579.00	1351.87	1359.15	2645.00	3578.00	8.62	8.18	11.06	13.99
Arrdc2	NM_001107303	2318.00	2090.87	2098.15	1189.00	2541.00	2.51	3.76	3.22	6.44
Arrdc3	NM_001007797	1245.00	1017.87	1025.15	6404.00	7609.00	27.73	23.06	35.57	39.45
Arrdc4	NM_001047853	943.00	715.87	723.15	1442.00	1626.00	8.88	6.99	11.39	11.95
Arrdc5	NM_001109408	1014.00	786.87	794.15	0.00	4.00	0.00	0.02	0.00	0.03
Arsa	NM_001034933	1524.00	1296.87	1304.15	5092.00	8734.00	17.30	20.81	22.20	35.59
Arsb	NM_033443	1862.00	1634.87	1642.15	24679.00	26580.00	66.53	50.29	85.35	86.02
Arse	NM_001047885	1836.00	1608.87	1616.15	5764.00	2420.00	15.79	4.65	20.26	7.96
Arsg	NM_001047877	1581.00	1353.87	1361.15	749.00	1481.00	2.44	3.38	3.13	5.78
Arsi	NM_001047881	1722.00	1494.87	1502.15	4916.00	1293.00	14.49	2.67	18.59	4.57
Arsj	NM_001047887	1794.00	1566.87	1574.15	1040.00	898.00	2.93	1.77	3.75	3.03
Arsk	NM_001047917	1692.00	1464.87	1472.15	2521.00	2850.00	7.58	6.01	9.73	10.29
Art1	NM_001107541	1369.00	1141.87	1149.15	31.96	1.00	0.12	0.00	0.16	0.00
Art2b	NM_198735	1183.00	955.87	963.15	1.00	4.00	0.00	0.01	0.01	0.02
Art3	NM_001012034	1482.00	1254.87	1262.15	721.00	401.00	2.53	0.99	3.25	1.69
Art4	NM_001173509	2436.00	2208.87	2216.15	12.00	3.00	0.02	0.00	0.03	0.01
Art5	NM_001013039	1989.00	1761.87	1769.15	2.04	0.00	0.01	0.00	0.01	0.00
Artn	NM_053397	1331.00	1103.87	1111.15	246.00	46.00	0.98	0.13	1.26	0.22
Arv1	NM_001106197	1142.00	914.87	922.15	971.00	901.00	4.68	3.04	6.00	5.19
Arvcf	NM_001131013	3777.00	3549.87	3557.15	5705.00	12265.00	7.08	10.71	9.09	18.32
Arx	NM_001100174	2724.00	2496.87	2504.15	162.00	13942.00	0.29	17.30	0.37	29.59
As3mt	NM_080890	1608.00	1380.87	1388.15	1240.00	1598.00	3.96	3.58	5.08	6.12
Asah1	NM_053407	2263.00	2035.87	2043.15	32053.00	54564.00	69.39	82.97	89.02	141.93
Asah2	NM_053646	4912.00	4684.87	4692.15	2246.00	3885.00	2.11	2.57	2.71	4.40
Asap1	NM_001044245	3311.00	3083.87	3091.15	17956.00	18712.00	25.66	18.81	32.92	32.17
Asb1	NM_001108232	2020.00	1792.87	1800.15	934.00	839.00	2.30	1.45	2.95	2.48
Asb10	NM_001109216	1776.00	1548.87	1556.15	2.00	0.00	0.01	0.00	0.01	0.00
Asb11	NM_001106962	1317.00	1089.87	1097.15	2.00	0.00	0.01	0.00	0.01	0.00
Asb12	NM_001037367	1327.00	1099.87	1107.15	15.00	0.00	0.06	0.00	0.08	0.00
Asb13	NM_001108420	1907.00	1679.87	1687.15	1403.00	1445.00	3.68	2.66	4.72	4.55
Asb14	NM_001170749	2008.00	1780.87	1788.15	14.00	16.00	0.03	0.03	0.04	0.05
Asb16	NM_001109048	1401.00	1173.87	1181.15	3.00	3.00	0.01	0.01	0.01	0.01
Asb17	NM_001109676	930.00	702.87	710.15	0.00	0.00	0.00	0.00	0.00	0.00
Asb18	NM_001108231	1523.00	1295.87	1303.15	0.00	0.00	0.00	0.00	0.00	0.00
Asb2	NM_001011984	2485.00	2257.87	2265.15	191.00	155.00	0.37	0.21	0.48	0.36
Asb3	NM_001108864	2231.00	2003.87	2011.15	2993.00	2921.00	6.58	4.51	8.44	7.72
Asb4	NM_001024318	1509.00	1281.87	1289.15	26.00	5.00	0.09	0.01	0.11	0.02
Asb5	NM_001044247	1492.00	1264.87	1272.15	86.00	77.00	0.30	0.19	0.38	0.32
Asb6	NM_001011963	2165.00	1937.87	1945.15	3452.00	4069.00	7.85	6.50	10.07	11.12
Asb7	NM_001108915	1902.00	1674.87	1682.15	2499.00	2957.00	6.58	5.46	8.44	9.34
Asb8	NM_001108109	2013.00	1785.87	1793.15	8280.00	15397.00	20.43	26.68	26.21	45.63
Asb9	NM_001191913	963.00	735.87	743.15	0.00	0.00	0.00	0.00	0.00	0.00
Ascc1	NM_001007632	1486.00	1258.87	1266.15	5247.00	4335.00	18.37	10.64	23.57	18.20
Ascc2	NM_001109091	2561.00	2333.87	2341.15	7059.00	6483.00	13.33	8.60	17.10	14.72
Ascc3	NM_001277057	7446.00	7218.87	7226.15	27231.00	19859.00	16.63	8.54	21.33	14.61
Ascl1	NM_022384	1491.00	1263.87	1271.15	131.00	1421.00	0.46	3.47	0.59	5.94
Ascl2	NM_031503	1572.00	1344.87	1352.15	204.00	82.00	0.67	0.19	0.86	0.32
Ascl3	NM_001271234	646.00	418.92	426.19	16.00	53.00	0.17	0.39	0.22	0.66
Asf1a	NM_001106389	2693.00	2465.87	2473.15	6234.00	6851.00	11.14	8.61	14.29	14.72
Asf1b	NM_001107160	1586.00	1358.87	1366.15	1836.00	254.00	5.95	0.58	7.64	0.99
Asgr1	NM_012503	1183.00	955.87	963.15	2606.00	13927.00	12.02	44.93	15.41	76.85
Asgr2	NM_017189	1367.00	1139.87	1147.15	36.00	1.00	0.14	0.00	0.18	0.00
Ash1l	NM_001107689	11393.00	11165.87	11173.15	51802.00	52528.00	20.45	14.61	26.23	24.98
Ash2l	NM_001106089	2396.00	2168.87	2176.15	16862.00	15188.00	34.26	21.68	43.96	37.09
Asic1	NM_024154	3771.00	3543.87	3551.15	667.00	2605.00	0.83	2.28	1.06	3.90
Asic2	NM_001034014,NM_012892	2189.13	1962.00	2005.26	626.00	1707.00	1.41	2.64	1.80	4.52
Asic3	NM_173135	1602.00	1374.87	1382.15	8.00	0.00	0.03	0.00	0.03	0.00
Asic4	NM_022234	2628.00	2400.87	2408.15	160.00	356.00	0.29	0.46	0.38	0.79
Asic5	NM_022227	1885.00	1657.87	1665.15	0.00	0.00	0.00	0.00	0.00	0.00
Asip	NM_052979,NR_131764	694.00	466.89	474.16	0.00	0.00	0.00	0.00	0.00	0.00
Asl	NM_021577	2075.00	1847.87	1855.15	4370.00	8435.00	10.42	14.13	13.37	24.16
Asmt	NM_144759	1548.00	1320.87	1328.15	21.00	48.00	0.07	0.11	0.09	0.19
Asmtl	NM_001105915	894.00	666.87	674.15	1599.00	2589.00	10.57	11.93	13.56	20.41
Asna1	NM_001100505	1350.00	1122.87	1130.15	10205.00	14256.00	40.05	39.19	51.38	67.04
Asns	NM_013079	2014.00	1786.87	1794.15	8699.00	8271.00	21.46	14.32	27.53	24.50
Asnsd1	NM_001106763	2334.00	2106.87	2114.15	10042.00	7427.00	21.01	10.91	26.95	18.67
Aspa	NM_024399	1540.00	1312.87	1320.15	3214.00	974.00	10.79	2.29	13.84	3.92
Aspdh	NM_001009643	950.00	722.87	730.15	74.00	120.00	0.45	0.51	0.58	0.87
Aspg	NM_144750	2524.00	2296.87	2304.15	3007.00	2350.00	5.77	3.17	7.40	5.42
Asphd2	NM_001009716	1874.00	1646.87	1654.15	273.00	2037.00	0.73	3.83	0.94	6.54
Aspm	NM_001105955	9727.00	9499.87	9507.15	8224.00	4324.00	3.82	1.41	4.89	2.42
Aspn	NM_001014008,NM_001014008_2	1527.00	1299.87	1307.15	3086.00	5.00	10.46	0.01	13.42	0.02
Asrgl1	NM_145089	1114.00	886.87	894.15	3247.00	12448.00	16.14	43.25	20.70	73.99
Ass1	NM_013157	1489.00	1261.87	1269.15	3487.00	18395.00	12.18	45.03	15.62	77.03
Aste1	NM_001040156	2411.00	2183.87	2191.15	644.00	877.00	1.30	1.24	1.67	2.13
Astl	NM_001106504	2250.00	2022.87	2030.15	0.00	0.00	0.00	0.00	0.00	0.00
Astn1	NM_001170603	7190.00	6962.87	6970.15	9462.00	11232.00	5.99	5.01	7.68	8.56
Astn2	NM_001271363	4229.00	4001.87	4009.15	2580.00	3822.00	2.84	2.96	3.65	5.07
Asz1	NM_130750	1725.00	1497.87	1505.15	0.00	0.00	0.00	0.00	0.00	0.00
Atad1	NM_001035002	2305.00	2077.87	2085.15	16354.00	29461.00	34.69	43.90	44.50	75.09
Atad2	NM_001134879	5557.00	5329.87	5337.15	11382.00	6945.00	9.41	4.04	12.07	6.92
Atad2b	NM_001025151	2620.00	2392.87	2400.15	2430.00	1471.00	4.48	1.90	5.74	3.26
Atad3a	NM_001034922	2358.00	2130.87	2138.15	7524.00	6337.00	15.56	9.21	19.96	15.75
Atat1	NM_212498	1418.00	1190.87	1198.15	3936.00	5674.00	14.57	14.71	18.69	25.17
Atcay	NM_001040190	2722.00	2494.87	2502.15	1752.00	3541.00	3.09	4.40	3.97	7.52
Ate1	NM_001106300	4531.00	4303.87	4311.15	12295.00	11826.00	12.59	8.52	16.15	14.58
Atf1	NM_001100895	2110.00	1882.87	1890.15	9800.00	5780.00	22.94	9.50	29.43	16.25
Atf2	NM_031018	1848.00	1620.87	1628.15	8165.00	7526.00	22.20	14.36	28.48	24.57
Atf3	NM_012912	1890.00	1662.87	1670.15	6825.00	5931.00	18.09	11.03	23.21	18.87
Atf4	NM_024403	1410.00	1182.87	1190.15	63530.00	74841.00	236.71	195.37	303.66	334.19
Atf5	NM_172336	1024.00	796.87	804.15	12371.00	5902.00	68.42	22.80	87.77	39.01
Atf6	NM_001107196	3217.00	2989.87	2997.15	16100.00	14887.00	23.73	15.43	30.45	26.40
Atf6b	NM_001002809	2507.00	2279.87	2287.15	17220.00	17238.00	33.29	23.42	42.70	40.05
Atf7	NM_001108115	2238.00	2010.87	2018.15	7303.00	4971.00	16.01	7.65	20.53	13.09
Atf7ip2	NM_001017471	1985.00	1757.87	1765.15	2.00	0.00	0.01	0.00	0.01	0.00
Atg10	NM_001109505	1590.00	1362.87	1370.15	959.00	1264.00	3.10	2.87	3.98	4.90
Atg101	NM_001007659,NM_001271114	1318.03	1090.90	1095.98	7451.00	6945.00	30.10	19.69	38.62	33.68
Atg12	NM_001038495	2567.00	2339.87	2347.15	11587.00	14898.00	21.82	19.72	28.00	33.73
Atg13	NM_001271212	2440.00	2212.87	2220.15	12674.00	11351.00	25.24	15.88	32.38	27.17
Atg14	NM_001107258	3409.00	3181.87	3189.15	4309.00	4263.00	5.97	4.15	7.66	7.10
Atg16l1	NM_001108809	2948.00	2720.87	2728.15	4976.00	3540.00	8.06	4.03	10.34	6.90
Atg16l2	NM_001191560	2097.00	1869.87	1877.15	1650.00	2962.00	3.89	4.90	4.99	8.39
Atg2a	NM_001109545	6340.00	6112.87	6120.15	15172.00	13996.00	10.94	7.11	14.03	12.15
Atg3	NM_134394	1393.00	1165.87	1173.15	11064.00	10425.00	41.82	27.61	53.66	47.23
Atg4a	NM_001126298	1896.00	1668.87	1676.15	1807.00	1589.00	4.77	2.95	6.12	5.04
Atg4b	NM_001025711	2447.00	2219.87	2227.15	5330.00	5545.00	10.58	7.74	13.58	13.23
Atg4c	NM_001107948	2311.00	2083.87	2091.15	3344.00	3563.00	7.07	5.29	9.07	9.06
Atg4d	NM_001101013	1939.00	1711.87	1719.15	2568.00	3394.00	6.61	6.13	8.48	10.49
Atg5	NM_001014250	2080.00	1852.87	1860.15	4127.00	4171.00	9.82	6.97	12.59	11.92
Atg7	NM_001012097	2308.00	2080.87	2088.15	2975.00	3350.00	6.30	4.98	8.08	8.53
Atg9a	NM_001014218	4083.00	3855.87	3863.15	21716.00	22233.00	24.82	17.88	31.84	30.59
Atg9b	NM_001191968	2775.00	2547.87	2555.15	15.00	17.00	0.03	0.02	0.03	0.04
Atic	NM_031014	2485.00	2257.87	2265.15	29074.00	26862.00	56.75	36.84	72.80	63.02
Atl1	NM_001009831	2584.00	2356.87	2364.15	2322.00	2602.00	4.34	3.42	5.57	5.85
Atl2	NM_001100671	2835.00	2607.87	2615.15	7863.00	8520.00	13.29	10.12	17.05	17.31
Atl3	NM_001044241	2021.00	1793.87	1801.15	21553.00	12838.00	52.95	22.15	67.93	37.88
Atm	NM_001106821	9756.00	9528.87	9536.15	13092.00	7708.00	6.06	2.51	7.77	4.30
Atmin	NM_001191786	4797.00	4569.87	4577.15	8446.00	7132.00	8.15	4.84	10.45	8.28
Atn1	NM_017228,NM_017228_2	4338.00	4110.87	4118.15	37542.00	40366.00	40.25	30.45	51.63	52.09
Atoh1	NM_001109238	2096.00	1868.87	1876.15	0.00	0.00	0.00	0.00	0.00	0.00
Atoh7	NM_001170482	450.00	224.51	231.45	0.00	0.00	0.00	0.00	0.00	0.00
Atoh8	NM_001109241	2375.00	2147.87	2155.15	5159.00	3218.00	10.59	4.64	13.58	7.94
Atox1	NM_053359	493.00	266.69	273.80	7356.00	8171.00	121.56	92.72	155.95	158.60
Atp10a	NM_001141935	5217.00	4989.87	4997.15	5796.00	2975.00	5.12	1.85	6.57	3.16
Atp11a	NM_001107324	7459.00	7231.87	7239.15	74685.00	46440.00	45.51	19.93	58.39	34.09
Atp12a	NM_001301664,NM_133517	4089.50	3862.37	3799.15	0.00	18.00	0.00	0.01	0.00	0.03
Atp13a1	NM_001106079	3812.00	3584.87	3592.15	20007.00	16302.00	24.60	14.10	31.55	24.12
Atp13a2	NM_001173432	3790.00	3562.87	3570.15	9072.00	10434.00	11.22	9.08	14.40	15.53
Atp13a3	NM_001109369	790.00	562.87	570.15	1734.00	804.00	13.58	4.38	17.42	7.49
Atp13a4	NM_001191658	3901.00	3673.87	3681.15	49.00	0.00	0.06	0.00	0.08	0.00
Atp13a5	NM_001191657	4464.00	4236.87	4244.15	6.00	19.00	0.01	0.01	0.01	0.02
Atp1a1	NM_012504	3636.00	3408.87	3416.15	110373.00	146851.00	142.70	133.56	183.06	228.46
Atp1a2	NM_012505	5132.00	4904.87	4912.15	15768.00	98680.00	14.17	62.41	18.18	106.76
Atp1a3	NM_012506	3559.00	3331.87	3339.15	323.00	1272.00	0.43	1.18	0.55	2.02
Atp1a4	NM_001271030,NM_022848	3444.01	3216.88	3224.19	1.00	1.00	0.00	0.00	0.00	0.00
Atp1b1	NM_013113	2203.00	1975.87	1983.15	17075.81	24660.61	38.09	38.63	48.86	66.09
Atp1b2	NM_012507	2978.00	2750.87	2758.15	57290.00	171110.00	91.79	192.75	117.75	329.70
Atp1b3	NM_012913	1818.00	1590.87	1598.15	37394.00	28123.00	103.59	54.67	132.90	93.52
Atp1b4	NM_053381	4175.00	3947.87	3955.15	19.00	7.00	0.02	0.01	0.03	0.01
Atp23	NM_001134466	1081.00	853.87	861.15	2167.00	3004.00	11.19	10.84	14.35	18.54
Atp2a1	NM_058213	3437.00	3209.87	3217.15	174.00	16.00	0.24	0.02	0.31	0.03
Atp2a2	NM_001110139,NM_001110823,NR_027839	4641.94	4414.81	4430.25	91877.00	76307.00	91.72	53.51	117.66	91.54
Atp2a3	NM_012914	4472.00	4244.87	4252.15	166.00	53.00	0.17	0.04	0.22	0.07
Atp2b1	NM_053311	4229.00	4001.87	4009.15	29240.00	21887.00	32.20	16.96	41.31	29.01
Atp2b2	NM_012508	7020.00	6792.87	6800.15	160.00	523.00	0.10	0.24	0.13	0.41
Atp2b3	NM_133288	5080.00	4852.87	4860.15	0.00	4.00	0.00	0.00	0.00	0.00
Atp2b4	NM_001005871	4102.00	3874.87	3882.15	9474.00	9726.00	10.78	7.78	13.82	13.31
Atp2c1	NM_131907	4913.00	4685.87	4693.15	31855.00	23462.00	29.96	15.53	38.44	26.57
Atp2c2	NM_134462	3105.00	2877.87	2885.15	51.00	24.00	0.08	0.03	0.10	0.04
Atp4a	NM_012509	3105.00	2877.87	2885.15	10.00	9.00	0.02	0.01	0.02	0.02
Atp4b	NM_012510	1484.00	1256.87	1264.15	0.00	0.00	0.00	0.00	0.00	0.00
Atp5f1a	NM_023093	1848.00	1620.87	1628.15	84713.00	95949.00	230.34	183.10	295.50	313.19
Atp5f1b	NM_134364	1759.00	1531.87	1539.15	149346.00	138895.00	429.68	280.37	551.22	479.59
Atp5f1c	NM_053825	1083.00	855.87	863.15	23508.00	23533.00	121.05	84.71	155.30	144.89
Atp5f1d	NM_139106	799.00	571.87	579.15	18185.00	18964.00	140.15	101.73	179.79	174.02
Atp5f1e	NM_139099	372.00	150.10	156.36	16990.00	19565.00	498.87	388.76	639.98	664.98
Atp5if1	NM_012915	482.00	255.85	262.93	20816.00	27796.00	358.57	328.46	460.00	561.83
Atp5mc1	NM_017311	561.00	334.13	341.35	9378.00	9304.00	123.70	84.68	158.69	144.85
Atp5mc2	NM_133556	624.00	396.95	404.21	30381.00	30292.00	337.31	232.84	432.73	398.27
Atp5mc3	NM_001361400,NM_001361401	717.74	490.62	498.01	25549.00	28160.00	229.51	175.68	294.43	300.51
Atp5md	NM_133544	308.00	93.43	98.48	5289.00	5197.00	249.50	163.95	320.08	280.45
Atp5me	NM_080481	289.00	77.95	82.49	11412.00	11343.00	645.22	427.24	827.73	730.80
Atp5mf	NM_001271117	432.00	207.03	213.87	15361.00	17258.00	327.00	250.71	419.50	428.85
Atp5mg	NM_212516	479.00	252.90	259.97	20575.00	22385.00	358.55	267.53	459.98	457.62
Atp5pb	NM_134365,NM_134365_2	1207.00	979.87	987.15	33009.00	39829.00	148.47	125.36	190.47	214.43
Atp5pd	NM_019383	601.00	373.99	381.25	27461.00	26877.00	323.61	219.03	415.15	374.66
Atp5pf	NM_053602	571.00	344.09	351.32	21923.00	19948.00	280.80	176.41	360.23	301.76
Atp5po	NM_138883	707.00	479.89	487.16	17839.00	19741.00	163.83	125.90	210.18	215.36
Atp6ap1	NM_031785	2075.00	1847.87	1855.15	38144.00	36173.00	90.98	60.58	116.71	103.63
Atp6ap1l	NM_001191843	1150.00	922.87	930.15	12.00	15.00	0.06	0.05	0.07	0.09
Atp6ap2	NM_001007091	1170.00	942.87	950.15	8473.00	9030.00	39.61	29.53	50.81	50.51
Atp6v0a1	NM_031604	3997.00	3769.87	3777.15	22211.00	27709.00	25.97	22.79	33.31	38.99
Atp6v0a2	NM_053775	2571.00	2343.87	2351.15	8717.00	7959.00	16.39	10.52	21.03	17.99
Atp6v0a4	NM_001106591	3154.00	2926.87	2934.15	138.00	182.00	0.21	0.19	0.27	0.33
Atp6v0b	NM_001106681	666.00	438.91	446.18	6346.00	7826.00	63.72	54.50	81.75	93.22
Atp6v0c	NM_130823	1151.00	923.87	931.15	60218.00	61570.00	287.27	205.44	368.53	351.41
Atp6v0d1	NM_001011927	1582.00	1354.87	1362.15	36837.00	43628.00	119.83	99.51	153.72	170.22
Atp6v0d2	NM_001011972	1306.00	1078.87	1086.15	223.00	90.00	0.91	0.26	1.17	0.44
Atp6v0e1	NM_053578	835.00	607.87	615.15	13760.00	14748.00	99.76	74.49	127.98	127.41
Atp6v0e2	NM_001002253	862.00	634.87	642.15	3097.00	9330.00	21.50	45.14	27.58	77.22
Atp6v1a	NM_001108318	4069.00	3841.87	3849.15	38077.00	37066.00	43.68	29.92	56.04	51.18
Atp6v1b1	NM_001107867	2487.00	2259.87	2267.15	1.00	2.00	0.00	0.00	0.00	0.00
Atp6v1b2	NM_057213	2694.00	2466.87	2474.15	24865.00	29008.00	44.42	36.43	56.99	62.31
Atp6v1c1	NM_001011992	1744.00	1516.87	1524.15	12350.00	12557.00	35.88	25.60	46.03	43.78
Atp6v1c2	NM_001014199	1561.00	1333.87	1341.15	342.00	279.00	1.13	0.65	1.45	1.11
Atp6v1d	NM_199386	1295.00	1067.87	1075.15	27319.00	37996.00	112.75	109.80	144.64	187.82
Atp6v1e1	NM_198745	1227.00	999.87	1007.15	22351.00	31053.00	98.52	95.79	126.39	163.86
Atp6v1e2	NM_001108979	992.00	764.87	772.15	20.00	41.00	0.12	0.16	0.15	0.28
Atp6v1f	NM_053884	642.00	414.93	422.19	11840.00	14106.00	125.76	103.81	161.34	177.56
Atp6v1g1	NM_001106660	1074.00	846.87	854.15	36743.00	57032.00	191.22	207.45	245.31	354.85
Atp6v1g2	NM_212490	1465.00	1237.87	1245.15	431.00	1518.00	1.53	3.79	1.97	6.48
Atp6v1g3	NM_001105991	1719.00	1491.87	1499.15	0.00	0.00	0.00	0.00	0.00	0.00
Atp6v1h	NM_001013929	1655.00	1427.87	1435.15	8209.00	9506.00	25.34	20.58	32.51	35.20
Atp7a	NM_052803	4674.00	4446.87	4454.15	18573.00	9080.00	18.41	6.33	23.61	10.83
Atp7b	NM_012511	5506.00	5278.87	5286.15	616.00	1044.00	0.51	0.61	0.66	1.05
Atp8b1	NM_001106140	4167.00	3939.87	3947.15	271.00	43.00	0.30	0.03	0.39	0.06
Atp9b	NM_001106130	5102.00	4874.87	4882.15	14521.00	17173.00	13.13	10.93	16.84	18.69
Atpaf1	NM_001107959	3066.00	2838.87	2846.15	3106.00	3371.00	4.82	3.68	6.19	6.29
Atpaf2	NM_001107006	1462.00	1234.87	1242.15	3363.00	5902.00	12.00	14.76	15.40	25.25
Atpsckmt	NM_001109178	1378.00	1150.87	1158.15	2271.00	2545.00	8.70	6.83	11.16	11.68
Atraid	NM_001127526	949.00	721.87	729.15	7057.00	9046.00	43.09	38.55	55.27	65.93
Atrip	NM_001106859	2549.00	2321.87	2329.15	2010.00	2132.00	3.82	2.84	4.89	4.86
Atrn	NM_031351	8727.00	8499.87	8507.15	75806.00	42860.00	39.31	15.65	50.42	26.77
Atxn1	NM_012726	4434.00	4206.87	4214.15	6849.00	12553.00	7.18	9.25	9.20	15.83
Atxn10	NM_133313	1810.00	1582.87	1590.15	40652.00	36496.00	113.19	71.31	145.21	121.97
Atxn2l	NM_001130097	4277.00	4049.87	4057.15	33948.00	26827.00	36.94	20.54	47.39	35.14
Atxn3	NM_021702	3066.00	2838.87	2846.15	2742.00	2863.00	4.26	3.13	5.46	5.35
Atxn7l3b	NM_001136261	3525.00	3297.87	3305.15	40371.00	30270.00	53.95	28.45	69.21	48.67
Auh	NM_001108407	1246.00	1018.87	1026.15	5765.00	6395.00	24.94	19.36	31.99	33.12
Aup1	NM_001079899	1425.00	1197.87	1205.15	10934.00	10374.00	40.23	26.74	51.61	45.75
Aurka	NM_153296	2354.00	2126.87	2134.15	1935.00	837.00	4.01	1.22	5.14	2.08
Aurkaip1	NM_001004237	768.00	540.87	548.15	8217.00	11231.00	66.96	63.66	85.89	108.89
Aurkb	NM_053749	1811.00	1583.87	1591.15	3417.00	2914.00	9.51	5.69	12.20	9.73
Aurkc	NM_001308536	1427.00	1199.87	1207.15	338.00	279.00	1.24	0.72	1.59	1.23
Aven	NM_001107757	1059.00	831.87	839.15	2141.00	1473.00	11.34	5.45	14.55	9.33
Avil	NM_024401	3014.00	2786.87	2794.15	241.00	189.00	0.38	0.21	0.49	0.36
Avp	NM_016992	585.00	358.04	365.28	0.00	2.00	0.00	0.02	0.00	0.03
Avpi1	NM_134373	1084.00	856.87	864.15	3965.00	4976.00	20.39	17.89	26.16	30.60
Avpr1a	NM_053019	1596.00	1368.87	1376.15	530.00	8.00	1.71	0.02	2.19	0.03
Avpr1b	NM_017205	2664.00	2436.87	2444.15	2.00	0.00	0.00	0.00	0.00	0.00
Avpr2	NM_019136	1116.00	888.87	896.15	1.00	5.00	0.00	0.02	0.01	0.03
Awat1	NM_001109371	1331.00	1103.87	1111.15	0.00	0.00	0.00	0.00	0.00	0.00
Awat2	NM_001191724	1002.00	774.87	782.15	0.00	0.00	0.00	0.00	0.00	0.00
Axin2	NM_024355	3106.00	2878.87	2886.15	5173.00	2142.00	7.92	2.31	10.16	3.94
Axl	NM_001013147,NM_031794	2659.07	2431.94	2442.05	59053.00	37692.00	107.02	47.95	137.29	82.03
Azgp1	NM_012826	1185.00	957.87	965.15	47.00	114.00	0.22	0.37	0.28	0.63
Azi2	NM_001025705	1997.00	1769.87	1777.15	5773.00	6063.00	14.38	10.60	18.44	18.13
Azin1	NM_001301702,NM_022585	4188.92	3961.79	3967.51	19426.00	24120.00	21.61	18.89	27.72	32.31
Azin2	NM_001014261	1919.00	1691.87	1699.15	404.00	1330.00	1.05	2.43	1.35	4.16
B2m	NM_012512	1829.00	1601.87	1609.15	335340.00	876886.00	922.63	1693.08	1183.61	2896.07
B3galnt1	NM_001013158	1900.00	1672.87	1680.15	12633.00	25147.00	33.28	46.50	42.70	79.54
B3galnt2	NM_001144851	3936.00	3708.87	3716.15	4696.89	2922.72	5.58	2.44	7.16	4.18
B3galt1	NM_001108954	2670.00	2442.87	2450.15	340.00	748.00	0.61	0.95	0.79	1.62
B3galt2	NM_001109492	4463.00	4235.87	4243.15	209.00	518.00	0.22	0.38	0.28	0.65
B3galt4	NM_133553	1576.00	1348.87	1356.15	1281.00	1057.00	4.19	2.42	5.37	4.14
B3galt5	NM_001105887	5100.00	4872.87	4880.15	667.00	666.00	0.60	0.42	0.77	0.73
B3galt6	NM_001106699	2137.00	1909.87	1917.15	1811.00	1250.00	4.18	2.03	5.36	3.47
B3gat1	NM_054003	2090.00	1862.87	1870.15	1786.00	2597.00	4.23	4.31	5.42	7.38
B3gat2	NM_022609	1977.00	1749.87	1757.15	157.00	473.00	0.40	0.84	0.51	1.43
B3gat3	NM_001128184	1574.00	1346.87	1354.15	9863.00	12178.00	32.27	27.94	41.40	47.79
B3gnt2	NM_001107240	2934.00	2706.87	2714.15	5131.00	6149.00	8.35	7.04	10.72	12.04
B3gnt3	NM_001106068	2160.00	1932.87	1940.15	0.00	0.00	0.00	0.00	0.00	0.00
B3gnt4	NM_001105938	1414.00	1186.87	1194.15	43.00	45.00	0.16	0.12	0.20	0.20
B3gnt5	NM_053932	4209.00	3981.87	3989.15	284.00	275.00	0.31	0.21	0.40	0.37
B3gnt6	NM_001106211	1594.00	1366.87	1374.15	11.00	3.00	0.04	0.01	0.05	0.01
B3gnt7	NM_001012134	2531.00	2303.87	2311.15	661.00	1508.00	1.26	2.03	1.62	3.47
B3gnt8	NM_001107492	1812.00	1584.87	1592.15	102.00	110.00	0.28	0.21	0.36	0.37
B3gntl1	NM_001015035	1511.00	1283.87	1291.15	419.00	248.00	1.44	0.60	1.85	1.02
B4galnt1	NM_022860	2238.00	2010.87	2018.15	472.00	337.00	1.03	0.52	1.33	0.89
B4galnt3	NM_001191976	2970.00	2742.87	2750.15	1335.00	29.00	2.15	0.03	2.75	0.06
B4galnt4	NM_001107562	3551.00	3323.87	3331.15	1916.00	2378.00	2.54	2.22	3.26	3.79
B4galt1	NM_053287	2292.00	2064.87	2072.15	11693.00	9854.00	24.96	14.77	32.02	25.27
B4galt2	NM_001107965	2019.00	1791.87	1799.15	4129.00	3786.00	10.16	6.54	13.03	11.18
B4galt3	NM_001009539	1970.00	1742.87	1750.15	3318.00	4417.00	8.39	7.84	10.76	13.41
B4galt4	NM_001012018	2081.00	1853.87	1861.15	4643.00	3035.00	11.04	5.07	14.16	8.67
B4galt5	NM_001108608	1831.00	1603.87	1611.15	11718.00	18250.00	32.20	35.19	41.31	60.20
B4galt6	NM_031740	5728.00	5500.87	5508.15	13016.00	11655.00	10.43	6.57	13.38	11.25
B4galt7	NM_001031661	1564.00	1336.87	1344.15	4654.00	4400.00	15.34	10.17	19.68	17.40
B4gat1	NM_001106324,NM_001106324_2	1980.00	1752.87	1760.15	7709.00	9121.00	19.38	16.10	24.87	27.54
B9d1	NM_001105786,NM_001105786_2	811.00	583.87	591.15	2893.00	7324.00	21.84	38.49	28.01	65.84
B9d2	NM_001107494	1037.00	809.87	817.15	1078.00	1827.00	5.87	6.95	7.53	11.88
Baalc	NM_144762	2358.00	2130.87	2138.15	2205.00	19843.00	4.56	28.83	5.85	49.32
Baat	NM_017300	1705.00	1477.87	1485.15	1.00	1.00	0.00	0.00	0.00	0.00
Babam1	NM_001006964	1321.00	1093.87	1101.15	7593.00	11778.00	30.59	33.23	39.25	56.84
Babam2	NM_199270	1532.00	1304.87	1312.15	7793.00	10305.00	26.32	24.40	33.77	41.74
Bace1	NM_019204	2158.00	1930.87	1938.15	10633.00	7383.00	24.27	11.84	31.14	20.24
Bace2	NM_001002802	1545.00	1317.87	1325.15	2549.00	4035.00	8.52	9.46	10.94	16.18
Bach1	NM_001107113	3232.00	3004.87	3012.15	11547.00	5188.00	16.94	5.35	21.73	9.15
Bach2	NM_001135754	3756.00	3528.87	3536.15	1411.00	2676.00	1.76	2.35	2.26	4.02
Bad	NM_022698	1001.00	773.87	781.15	3754.00	4849.00	21.38	19.29	27.43	32.99
Bag1	NM_001106647,NM_001256084	1308.00	1080.87	1088.15	12724.00	13438.00	51.88	38.37	66.56	65.63
Bag2	NM_001128195	1529.00	1301.87	1309.15	3144.00	1373.00	10.64	3.26	13.65	5.57
Bag3	NM_001011936	2328.00	2100.87	2108.15	16241.00	18038.00	34.07	26.58	43.71	45.47
Bag4	NM_001025130	2139.00	1911.87	1919.15	2283.25	5417.79	5.26	8.77	6.75	15.00
Bag5	NM_001008526,NM_001008526_2	2009.04	1781.90	1789.22	8077.00	9247.00	19.98	16.06	25.63	27.47
Bag6	NM_001033968,NM_053609	3614.88	3387.75	3395.07	51718.00	44300.00	67.28	40.54	86.31	69.35
Bai1	NM_001170597	5241.00	5013.87	5021.15	1125.00	5103.00	0.99	3.16	1.27	5.40
Baiap2	NM_057196	1798.00	1570.87	1578.15	4290.00	3773.00	12.04	7.43	15.44	12.71
Baiap2l1	NM_001034140	2272.00	2044.87	2052.15	4967.00	60.00	10.71	0.09	13.73	0.16
Baiap2l2	NM_001271220	1940.00	1712.87	1720.15	25.00	26.00	0.06	0.05	0.08	0.08
Baiap3	NM_001312663	3710.00	3482.87	3490.15	82.00	38.00	0.10	0.03	0.13	0.06
Bak1	NM_053812	1921.00	1693.87	1701.15	7599.00	7919.00	19.77	14.46	25.36	24.74
Bambi	NM_139082	842.00	614.87	622.15	1339.00	1029.00	9.60	5.14	12.31	8.79
Banf1	NM_053631	763.00	535.88	543.15	10273.00	8762.00	84.49	50.12	108.39	85.73
Bank1	NM_001047918	3119.00	2891.87	2899.15	0.00	0.00	0.00	0.00	0.00	0.00
Banp	NM_001106191	2090.00	1862.87	1870.15	2770.00	2689.00	6.55	4.47	8.41	7.64
Bap1	NM_001107292	3751.00	3523.87	3531.15	20767.00	27110.00	25.97	23.85	33.32	40.80
Bard1	NM_022622	2450.00	2222.87	2230.15	1399.00	344.00	2.77	0.48	3.56	0.82
Barhl1	NM_057109	2391.00	2163.87	2171.15	8.00	145.00	0.02	0.21	0.02	0.35
Barhl2	NM_022956	1567.00	1339.87	1347.15	4.00	4.00	0.01	0.01	0.02	0.02
Barx1	NM_001108880	1372.00	1144.87	1152.15	1.00	0.00	0.00	0.00	0.00	0.00
Basp1	NM_022300	1013.00	785.87	793.15	11114.00	13574.00	62.33	53.17	79.96	90.95
Batf	NM_001106748	969.00	741.87	749.15	163.00	183.00	0.97	0.76	1.24	1.30
Batf3	NM_021865	399.00	175.41	181.98	7.00	129.00	0.18	2.20	0.23	3.77
Bax	NM_017059	833.00	605.87	613.15	10445.00	9885.00	75.98	50.09	97.47	85.68
Baz1a	NM_001170568	5286.00	5058.87	5066.15	8861.00	6706.00	7.72	4.11	9.90	7.03
Baz1b	NM_001191916	6387.00	6159.87	6167.15	45373.00	33357.00	32.46	16.80	41.65	28.75
Baz2a	NM_001107158	6164.00	5936.87	5944.15	16144.00	14927.00	11.98	7.80	15.37	13.35
Baz2b	NM_001108260	7132.00	6904.87	6912.15	13012.00	11160.00	8.31	5.02	10.65	8.58
Bbc3	NM_173837	1340.00	1112.87	1120.15	1589.00	1618.00	6.29	4.49	8.07	7.68
Bbof1	NM_001134631	1669.00	1441.87	1449.15	173.08	774.10	0.53	1.66	0.68	2.84
Bbox1	NM_022629	1157.00	929.87	937.15	125.00	395.00	0.59	1.31	0.76	2.24
Bbs1	NM_001107569	3750.00	3522.87	3530.15	6812.00	16165.00	8.52	14.23	10.93	24.34
Bbs10	NM_001109286	2667.00	2439.87	2447.15	2427.00	2251.00	4.38	2.86	5.62	4.89
Bbs2	NM_053618	2573.00	2345.87	2353.15	4405.00	10200.00	8.28	13.47	10.62	23.04
Bbs4	NM_001106826	2510.00	2282.87	2290.15	3639.00	6543.00	7.03	8.88	9.01	15.18
Bbs5	NM_001108583	1369.00	1141.87	1149.15	1417.00	2513.00	5.47	6.79	7.02	11.62
Bbs7	NM_001012180	2695.00	2467.87	2475.15	3961.00	6507.00	7.07	8.17	9.07	13.97
Bbx	NM_001079938	2964.00	2736.87	2744.15	13866.00	11551.00	22.33	13.08	28.64	22.37
Bc1	NR_036653	153.00	5.21	5.59	1.00	0.00	0.85	0.00	1.09	0.00
Bcam	NM_031752	2359.00	2131.87	2139.15	1372.00	2056.00	2.84	2.99	3.64	5.11
Bcan	NM_001033665,NM_012916	3248.38	3021.24	3020.65	34193.00	75490.00	49.88	77.65	63.99	132.82
Bcap29	NM_001006980	1733.00	1505.87	1513.15	7315.00	7724.00	21.41	15.86	27.46	27.13
Bcap31	NM_001004224	1205.00	977.87	985.15	26949.00	27943.00	121.46	88.13	155.82	150.74
Bcar1	NM_012931	3335.00	3107.87	3115.15	15654.00	14161.00	22.20	14.12	28.48	24.16
Bcar3	NM_001107722	3337.00	3109.87	3117.15	3936.00	7301.00	5.58	7.28	7.16	12.45
Bcas1	NM_145670	2675.00	2447.87	2455.15	46398.00	65450.00	83.54	82.83	107.17	141.67
Bcas2	NM_001106458	1054.00	826.87	834.15	6222.00	6982.00	33.16	26.01	42.54	44.48
Bcas3	NM_001173430	3002.00	2774.87	2782.15	9335.00	12839.00	14.83	14.34	19.02	24.53
Bcat1	NM_017253	2463.00	2235.87	2243.15	32921.00	42902.00	64.89	59.42	83.25	101.64
Bcat2	NM_022400	1544.00	1316.87	1324.15	9415.00	6036.00	31.51	14.16	40.42	24.23
Bccip	NM_001108505	1231.00	1003.87	1011.15	4540.65	4282.95	19.93	13.16	25.57	22.51
Bcdin3d	NM_001108751	1242.00	1014.87	1022.15	689.00	680.00	2.99	2.07	3.84	3.54
Bche	NM_022942	1878.00	1650.87	1658.15	583.00	142.00	1.56	0.27	2.00	0.46
Bckdha	NM_012782	1658.00	1430.87	1438.15	11401.00	19614.00	35.12	42.37	45.05	72.48
Bckdhb	NM_019267	1494.00	1266.87	1274.15	5513.00	16061.00	19.18	39.16	24.60	66.99
Bckdk	NM_019244	1800.00	1572.87	1580.15	9888.00	10529.00	27.71	20.70	35.54	35.41
Bcl10	NM_031328	1589.00	1361.87	1369.15	6635.00	7498.00	21.47	17.01	27.55	29.10
Bcl11a	NM_001191683	2750.00	2522.87	2530.15	211.00	263.00	0.37	0.32	0.47	0.55
Bcl11b	NM_001277287,NM_001277288	5215.00	4987.87	5036.77	20.00	56.00	0.02	0.03	0.02	0.06
Bcl2	NM_016993	1179.00	951.87	959.15	683.00	876.00	3.16	2.84	4.06	4.85
Bcl2a1	NM_133416	699.00	471.89	479.16	1929.00	2367.00	18.02	15.35	23.11	26.25
Bcl2l1	NM_001033670,NM_001033671,NM_001033672,NM_031535	2364.60	2137.46	2143.37	11664.00	16558.00	24.05	24.00	30.85	41.06
Bcl2l10	NM_053733	1074.00	846.87	854.15	8.00	15.00	0.04	0.05	0.05	0.09
Bcl2l11	NM_171988	5091.00	4863.87	4871.15	9805.00	5059.00	8.88	3.23	11.40	5.52
Bcl2l12	NM_001108480	1692.00	1464.87	1472.15	1352.00	1683.00	4.07	3.55	5.22	6.08
Bcl2l13	NM_001107885	980.00	752.87	760.15	2481.00	2845.00	14.52	11.63	18.63	19.89
Bcl2l14	NM_001024338	1573.00	1345.87	1353.15	81.00	43.00	0.27	0.10	0.34	0.17
Bcl2l15	NM_001106459	850.00	622.87	630.15	5.00	4.00	0.04	0.02	0.05	0.03
Bcl2l2	NM_021850	3521.00	3293.87	3301.15	11190.00	8975.00	14.97	8.45	19.21	14.45
Bcl3	NM_001109422	1788.00	1560.87	1568.15	6779.00	11384.00	19.14	22.55	24.56	38.58
Bcl6	NM_001107084	3389.00	3161.87	3169.15	14091.00	21346.00	19.64	20.93	25.20	35.80
Bcl6b	NM_001108279	3346.00	3118.87	3126.15	85.00	228.00	0.12	0.23	0.15	0.39
Bcl7b	NM_001109021	1745.00	1517.87	1525.15	4119.00	4423.00	11.96	9.01	15.34	15.41
Bcl7c	NM_001106298	986.00	758.87	766.15	7951.00	7537.00	46.18	30.56	59.24	52.28
Bcl9l	NM_001106817	5711.00	5483.87	5491.15	32521.00	31843.00	26.14	18.02	33.53	30.82
Bclaf1	NM_001047852	3207.00	2979.87	2987.15	29841.00	30474.00	44.14	31.70	56.62	54.22
Bclaf3	NM_001127568	2681.00	2453.87	2461.15	2522.00	3010.00	4.53	3.80	5.81	6.50
Bco1	NM_053648	1930.00	1702.87	1710.15	40.00	72.00	0.10	0.13	0.13	0.22
Bco2	NM_001127712	2513.00	2285.87	2293.15	326.00	337.00	0.63	0.46	0.81	0.78
Bcor	NM_001191586	6411.00	6183.87	6191.15	14032.00	10426.00	10.00	5.23	12.83	8.95
Bcorl1	NM_001191587	6855.00	6627.87	6635.15	7840.00	7228.00	5.21	3.38	6.69	5.79
Bcs1l	NM_001007666	1650.00	1422.87	1430.15	1844.00	1291.00	5.71	2.80	7.33	4.80
Bdh1	NM_053995	1617.00	1389.87	1397.15	4396.00	1462.00	13.94	3.25	17.88	5.56
Bdh2	NM_001106473	1156.00	928.87	936.15	1167.00	3985.00	5.54	13.23	7.10	22.62
Bdkrb1	NM_030851	1312.00	1084.87	1092.15	349.00	106.00	1.42	0.30	1.82	0.52
Bdkrb2	NM_001270713,NM_173100	3989.44	3762.31	3781.25	5979.00	729.00	7.00	0.60	8.99	1.02
Bdnf	NM_001270630,NM_001270631,NM_001270632,NM_001270633,NM_001270634,NM_001270635,NM_001270636,NM_001270637,NM_001270638,NM_012513	4008.77	3781.63	3816.65	1321.00	204.00	1.54	0.17	1.98	0.28
Bdp1	NM_001199195	1234.00	1006.87	1014.15	1510.00	1048.00	6.61	3.21	8.48	5.49
Becn1	NM_001034117,NM_053739	2092.03	1864.90	1871.66	23361.41	18999.32	55.21	31.54	70.83	53.95
Begain	NM_001111115,NM_024163	2807.11	2579.98	2583.15	626.00	162.00	1.07	0.19	1.37	0.33
Bend5	NM_001108672	1834.00	1606.87	1614.15	2758.00	231.00	7.56	0.44	9.70	0.76
Bend6	NM_001108792	1884.00	1656.87	1664.15	3211.00	906.00	8.54	1.69	10.96	2.89
Bend7	NM_001191834	1288.00	1060.87	1068.15	125.00	560.00	0.52	1.63	0.67	2.79
Best1	NM_001011940	2008.00	1780.87	1788.15	27.00	94.00	0.07	0.16	0.09	0.28
Best2	NM_001108895	2006.00	1778.87	1786.15	8.00	0.00	0.02	0.00	0.03	0.00
Best3	NM_001191783	2965.00	2737.87	2745.15	1.00	1.00	0.00	0.00	0.00	0.00
Bet1	NM_019251	1398.00	1170.87	1178.15	5939.00	5299.00	22.36	13.97	28.68	23.90
Bet1l	NM_019368	1380.00	1152.87	1160.15	6143.00	5143.00	23.48	13.77	30.13	23.56
Bex1	NM_001037365	709.00	481.89	489.16	317.00	119.00	2.90	0.76	3.72	1.29
Bex2	NM_001077435	775.00	547.87	555.15	877.00	2185.00	7.05	12.23	9.05	20.92
Bex3	NM_053401	509.00	282.50	289.65	5154.00	3507.00	80.41	37.62	103.15	64.35
Bex4	NM_001037554	593.00	366.01	373.26	565.00	2395.00	6.80	19.94	8.73	34.10
Bfar	NM_001013125,NR_138253	2630.93	2403.80	2456.46	15244.00	18819.00	27.95	23.80	35.86	40.71
Bfsp1	NM_031555	2132.00	1904.87	1912.15	130.00	113.00	0.30	0.18	0.39	0.31
Bfsp2	NM_001277434	1549.00	1321.87	1329.15	172.00	159.00	0.57	0.37	0.74	0.64
Bglap	NM_013414	487.00	260.78	267.87	0.00	0.00	0.00	0.00	0.00	0.00
Bgn	NM_017087	2430.00	2202.87	2210.15	436649.00	63870.00	873.60	89.79	1120.71	153.58
Bhlha15	NM_012863	3523.00	3295.87	3303.15	62.00	20.00	0.08	0.02	0.11	0.03
Bhlhb9	NM_207611	2699.00	2471.87	2479.15	7122.00	7321.00	12.70	9.17	16.29	15.69
Bhlhe22	NM_001108940	3112.00	2884.87	2892.15	755.00	111.00	1.15	0.12	1.48	0.20
Bhlhe23	NM_001109211	2215.00	1987.87	1995.15	1.00	5.00	0.00	0.01	0.00	0.01
Bhlhe40	NM_053328	2376.00	2148.87	2156.15	10500.00	19663.00	21.54	28.33	27.63	48.47
Bhmt	NM_030850	1866.00	1638.87	1646.15	0.00	29.00	0.00	0.05	0.00	0.09
Bhmt2	NM_001014256	1967.00	1739.87	1747.15	0.00	0.00	0.00	0.00	0.00	0.00
Bicc1	NM_001108531	3226.00	2998.87	3006.15	36835.00	11692.00	54.13	12.08	69.45	20.67
Bicd1	NM_001108653	4139.00	3911.87	3919.15	7173.00	3661.00	8.08	2.90	10.37	4.96
Bicd2	NM_001033674,NM_198765	4666.84	4439.71	4490.57	23831.00	16974.00	23.66	11.74	30.35	20.09
Bicdl1	NM_001191667	3006.00	2778.87	2786.15	124.00	153.00	0.20	0.17	0.25	0.29
Bicdl2	NM_001106982	1966.00	1738.87	1746.15	3.00	3.00	0.01	0.01	0.01	0.01
Bicra	NM_001106226	5516.00	5288.87	5296.15	9337.00	8942.00	7.78	5.25	9.98	8.97
Bicral	NM_001106888	4494.00	4266.87	4274.15	7038.00	6432.00	7.27	4.68	9.33	8.00
Bid	NM_022684	1034.00	806.87	814.15	1861.00	3550.00	10.17	13.55	13.04	23.17
Bik	NM_053704	956.00	728.87	736.15	6.00	13.00	0.04	0.05	0.05	0.09
Bin1	NM_053959	2397.00	2169.87	2177.15	16478.00	17182.00	33.47	24.52	42.94	41.94
Bin2	NM_001012223	1925.00	1697.87	1705.15	1210.00	795.00	3.14	1.45	4.03	2.48
Bin2a	NM_001009524	2605.00	2377.87	2385.15	0.00	18.00	0.00	0.02	0.00	0.04
Bin3	NM_001013186	1459.00	1231.87	1239.15	4152.00	7840.00	14.85	19.66	19.06	33.62
Birc2	NM_021752	2892.00	2664.87	2672.15	17146.00	70740.22	28.36	82.25	36.38	140.69
Birc3	NM_023987	2619.00	2391.87	2399.15	8385.00	41118.78	15.45	53.25	19.82	91.08
Birc5	NM_022274	878.00	650.87	658.15	1310.00	317.00	8.87	1.50	11.38	2.56
Birc6	NM_001170596	15588.00	15360.87	15368.15	81046.00	57348.00	23.25	11.59	29.83	19.83
Birc7	NM_001305210	1180.00	952.87	960.15	98.00	143.00	0.45	0.46	0.58	0.79
Bivm	NM_001305447	3295.00	3067.87	3075.15	6715.00	7194.00	9.65	7.27	12.38	12.43
Blcap	NM_133582	1935.00	1707.87	1715.15	9782.00	8819.00	25.24	15.98	32.38	27.33
Bles03	NM_001024233,NM_001243534	1598.31	1371.18	1378.38	11635.00	14384.00	37.40	32.42	47.98	55.46
Blk	NM_001025751	2266.00	2038.87	2046.15	8.00	3.00	0.02	0.00	0.02	0.01
Blmh	NM_001034163	2291.00	2063.87	2071.15	15480.00	8296.00	33.06	12.44	42.41	21.29
Blnk	NM_001025767	1739.00	1511.87	1519.15	673.00	1436.00	1.96	2.94	2.52	5.02
Bloc1s1	NM_001105941	548.00	321.19	328.40	5379.00	8036.00	73.81	76.03	94.69	130.04
Bloc1s2	NM_001037349	883.00	655.87	663.15	5186.00	6590.00	34.85	30.87	44.71	52.81
Bloc1s4	NM_001100766	1301.00	1073.87	1081.15	3548.00	3140.00	14.56	9.02	18.68	15.43
Bloc1s5	NM_001107347	1782.00	1554.87	1562.15	3510.00	5493.00	9.95	10.92	12.76	18.69
Bloc1s6	NM_001025714	2087.00	1859.87	1867.15	4717.00	7361.00	11.18	12.25	14.34	20.95
Blvra	NM_053850	1078.00	850.87	858.15	3467.00	3328.00	17.96	12.05	23.04	20.61
Blvrb	NM_001106236	884.00	656.87	664.15	5391.00	7285.00	36.17	34.08	46.40	58.29
Blzf1	NM_001017494	2175.00	1947.87	1955.15	3412.00	4391.00	7.72	6.98	9.90	11.94
Bmf	NM_139258	2084.00	1856.87	1864.15	2814.00	3795.00	6.68	6.33	8.57	10.82
Bmi1	NM_001107368	1131.00	903.87	911.15	4474.00	4217.00	21.82	14.38	27.99	24.60
Bmp1	NM_031323	3647.00	3419.87	3427.15	33904.00	37304.00	43.69	33.82	56.05	57.85
Bmp10	NM_001031824	1266.00	1038.87	1046.15	7.00	0.00	0.03	0.00	0.04	0.00
Bmp15	NM_021670	1441.00	1213.87	1221.15	0.00	0.00	0.00	0.00	0.00	0.00
Bmp2	NM_017178	1251.00	1023.87	1031.15	956.00	1214.00	4.12	3.66	5.28	6.26
Bmp3	NM_017105	2158.00	1930.87	1938.15	365.00	176.00	0.83	0.28	1.07	0.48
Bmp4	NM_012827	1535.00	1307.87	1315.15	12873.00	4192.00	43.38	9.90	55.65	16.94
Bmp5	NM_001108168	3708.00	3480.87	3488.15	45.00	9.00	0.06	0.01	0.07	0.01
Bmp6	NM_013107	1521.00	1293.87	1301.15	5633.00	12425.00	19.19	29.67	24.62	50.75
Bmp7	NM_001191856	2448.00	2220.87	2228.15	5724.00	741.00	11.36	1.03	14.57	1.77
Bmp8a	NM_001109432	1919.00	1691.87	1699.15	34.00	7.00	0.09	0.01	0.11	0.02
Bmper	NM_001135799	3785.00	3557.87	3565.15	476.00	2670.00	0.59	2.33	0.76	3.98
Bmpr1a	NM_030849	3150.00	2922.87	2930.15	28060.00	43108.00	42.31	45.71	54.28	78.19
Bmpr1b	NM_001024259	1500.00	1272.87	1280.15	1981.00	660.00	6.86	1.60	8.80	2.74
Bmpr2	NM_080407	3869.00	3641.87	3649.15	35576.00	53483.00	43.05	45.54	55.23	77.89
Bms1	NM_001100751	4006.00	3778.87	3786.15	13150.00	9854.00	15.34	8.09	19.68	13.83
Bmt2	NM_001109221	1212.00	984.87	992.15	3087.00	2941.00	13.81	9.21	17.72	15.75
Bmx	NM_001109016	2919.00	2691.87	2699.15	138.00	631.00	0.23	0.73	0.29	1.24
Bmyc	NM_001013163	760.00	532.88	540.15	1377.00	1766.00	11.39	10.16	14.61	17.38
Bnc1	NM_001108916	4737.00	4509.87	4517.15	19.00	11.00	0.02	0.01	0.02	0.01
Bnc2	NM_001106666	4091.00	3863.87	3871.15	15051.00	590.00	17.17	0.47	22.02	0.81
Bnip1	NM_080897	1106.00	878.87	886.15	2214.00	2309.00	11.10	8.10	14.24	13.85
Bnip2	NM_001106835	1514.00	1286.87	1294.15	10062.00	7052.00	34.46	16.93	44.21	28.96
Bnip3	NM_053420	1618.00	1390.87	1398.15	16404.00	13841.00	51.98	30.76	66.68	52.61
Bnip3l	NM_080888	3199.00	2971.87	2979.15	35871.00	32736.00	53.20	34.14	68.24	58.40
Bnipl	NM_001128187	1653.00	1425.87	1433.15	9.00	0.00	0.03	0.00	0.04	0.00
Bod1	NM_001013854,NR_073160	1464.06	1236.93	1244.23	5793.00	4572.00	20.64	11.42	26.48	19.53
Bok	NM_017312	1353.00	1125.87	1133.15	2100.00	4824.00	8.22	13.23	10.55	22.62
Bola1	NM_001071776	745.00	517.88	525.15	1940.00	2728.00	16.51	16.14	21.18	27.61
Bola3	NM_001106601	1093.00	865.87	873.15	2659.00	2032.00	13.53	7.23	17.36	12.37
Boll	NM_001113370,NM_001113370_2	1047.00	819.87	827.15	1.00	1.00	0.01	0.00	0.01	0.01
Bop1	NM_001024250	2483.00	2255.87	2263.15	6968.00	6444.00	13.61	8.85	17.46	15.13
Bora	NM_001013997	2084.00	1856.87	1864.15	1058.00	473.00	2.51	0.79	3.22	1.35
Borcs5	NM_001108650	1821.00	1593.87	1601.15	1275.00	2315.00	3.53	4.49	4.52	7.68
Borcs6	NM_001017474	1855.00	1627.87	1635.15	4162.00	4339.00	11.27	8.24	14.46	14.10
Borcs7	NM_001134509	2144.00	1916.87	1924.15	6708.00	6290.00	15.42	10.16	19.79	17.37
Borcs8	NM_001145726	628.00	400.94	408.21	2535.00	2515.00	27.87	19.14	35.75	32.74
Bpgm	NM_199382	1576.00	1348.87	1356.15	10144.00	10524.00	33.14	24.11	42.52	41.24
Bphl	NM_001037206	1188.00	960.87	968.15	656.00	2495.00	3.01	8.01	3.86	13.70
Bpi	NM_001004079	1945.00	1717.87	1725.15	0.00	2.00	0.00	0.00	0.00	0.01
Bpifa1	NM_172031	1054.00	826.87	834.15	2.00	1.00	0.01	0.00	0.01	0.01
Bpifa2	NM_052808	962.00	734.87	742.15	0.00	0.00	0.00	0.00	0.00	0.00
Bpifa2f	NM_080775	818.00	590.87	598.15	0.00	0.00	0.00	0.00	0.00	0.00
Bpifa3	NM_001109588	1092.00	864.87	872.15	0.00	0.00	0.00	0.00	0.00	0.00
Bpifa5	NM_001107792	1087.00	859.87	867.15	3.00	8.00	0.02	0.03	0.02	0.05
Bpifb1	NM_001077680	1601.00	1373.87	1381.15	12.00	82.00	0.04	0.18	0.05	0.32
Bpifb2	NM_001106531	2072.00	1844.87	1852.15	0.00	1.00	0.00	0.00	0.00	0.00
Bpifb3	NM_001109208	1771.00	1543.87	1551.15	0.00	1.00	0.00	0.00	0.00	0.00
Bpifb4	NM_001109209	2100.00	1872.87	1880.15	34.00	79.00	0.08	0.13	0.10	0.22
Bpifb6	NM_001107791	560.00	333.13	340.36	0.00	0.00	0.00	0.00	0.00	0.00
Bpifc	NM_001106773	2228.00	2000.87	2008.15	6.00	30.00	0.01	0.05	0.02	0.08
Bpnt1	NM_171990	1938.00	1710.87	1718.15	8396.00	9196.00	21.63	16.63	27.75	28.44
Brap	NM_001271194	3434.00	3206.87	3214.15	9973.00	10567.00	13.71	10.21	17.58	17.47
Brca1	NM_012514	5607.00	5379.87	5387.15	3376.00	1709.00	2.77	0.99	3.55	1.69
Brca2	NM_031542	10350.00	10122.87	10130.15	3826.00	1842.00	1.67	0.56	2.14	0.97
Brcc3	NM_001127300	2541.00	2313.87	2321.15	5969.00	5290.00	11.37	7.08	14.59	12.11
Brd1	NM_001108103	4500.00	4272.87	4280.15	16913.00	14027.00	17.45	10.18	22.38	17.42
Brd2	NM_212495,NM_212495_2	3623.00	3395.87	3403.15	39628.00	49737.00	51.43	45.41	65.98	77.67
Brd3	NM_001108575	3133.00	2905.87	2913.15	12591.00	10475.00	19.10	11.17	24.50	19.11
Brd4	NM_001100903	7037.00	6809.87	6817.15	36413.00	34533.00	23.57	15.74	30.23	26.92
Brd7	NM_001108440	1871.00	1643.87	1651.15	11763.00	6920.00	31.54	13.02	40.46	22.27
Brd8	NM_001008509	3296.00	3068.87	3076.15	12289.00	12674.00	17.65	12.80	22.64	21.90
Brd9	NM_001107453	2363.00	2135.87	2143.15	5766.00	6118.00	11.90	8.87	15.26	15.17
Brdt	NM_001012031	1656.00	1428.87	1436.15	0.00	5.00	0.00	0.01	0.00	0.02
Brf1	NM_001106761	2380.00	2152.87	2160.15	4611.00	3950.00	9.44	5.68	12.11	9.72
Brf2	NM_001024773	1845.00	1617.87	1625.15	1805.00	2391.00	4.92	4.57	6.31	7.82
Bri3	NM_001009604	744.00	516.88	524.15	5353.00	5276.00	45.64	31.27	58.55	53.49
Bri3bp	NM_001017487	1126.00	898.87	906.15	4166.00	2697.00	20.43	9.25	26.20	15.82
Bricd5	NM_001317348	993.00	765.87	773.15	56.70	46.92	0.33	0.19	0.42	0.32
Brinp1	NM_080482	2401.00	2173.87	2181.15	1364.00	2669.00	2.77	3.80	3.55	6.50
Brinp2	NM_173115	4127.00	3899.87	3907.15	577.00	545.00	0.65	0.43	0.84	0.74
Brinp3	NM_173121	3039.00	2811.87	2819.15	100.00	266.00	0.16	0.29	0.20	0.50
Brix1	NM_001029915	2432.00	2204.87	2212.15	7794.00	8791.00	15.58	12.35	19.99	21.12
Brk1	NM_001195476	1102.00	874.87	882.15	13824.00	17036.00	69.64	60.00	89.34	102.63
Brms1	NM_001009605,NM_001009605_2	1261.00	1033.87	1041.15	8102.00	13571.00	34.54	40.50	44.31	69.27
Brms1l	NM_001106731	2652.00	2424.87	2432.15	8527.00	6706.00	15.50	8.57	19.88	14.65
Brox	NM_001025669	3341.00	3113.87	3121.15	22011.00	23651.00	31.15	23.54	39.97	40.27
Brpf1	NM_001191572	4571.00	4343.87	4351.15	6293.00	4786.00	6.38	3.42	8.19	5.85
Brpf3	NM_001107615	3677.00	3449.87	3457.15	6119.00	4559.00	7.82	4.10	10.03	7.01
Brs3	NM_152845	1380.00	1152.87	1160.15	4.00	1.00	0.02	0.00	0.02	0.00
Brsk1	NM_001127337	2442.00	2214.87	2222.15	3703.00	3686.00	7.37	5.15	9.45	8.82
Bscl2	NM_001012171	1362.00	1134.87	1142.15	3258.00	5200.00	12.65	14.15	16.23	24.20
Bsdc1	NM_001106636	2685.00	2457.87	2465.15	14960.00	18255.00	26.83	23.01	34.41	39.36
Bsg	NM_001109882,NM_012783	1317.70	1090.57	1107.89	105587.00	104756.00	426.71	293.77	547.41	502.51
Bsn	NM_019146	15951.00	15723.87	15731.15	586.00	1648.00	0.16	0.33	0.21	0.56
Bsnd	NM_138979	2694.00	2466.87	2474.15	0.00	0.00	0.00	0.00	0.00	0.00
Bspry	NM_022261	2185.00	1957.87	1965.15	173.00	287.00	0.39	0.45	0.50	0.78
Bst1	NM_030848	1407.00	1179.87	1187.15	12424.00	1010.00	46.41	2.64	59.54	4.52
Bst2	NM_198134	755.00	527.88	535.15	9386.00	40408.00	78.36	234.60	100.53	401.28
Bsx	NM_001191995	869.00	641.87	649.15	0.00	0.00	0.00	0.00	0.00	0.00
Btaf1	NM_001191917	8366.00	8138.87	8146.15	17453.00	12319.00	9.45	4.70	12.12	8.04
Btbd1	NM_001011932	3006.00	2778.87	2786.15	23851.00	32276.00	37.83	35.99	48.53	61.57
Btbd10	NM_001014022	2278.00	2050.87	2058.15	7109.00	5896.00	15.28	8.90	19.60	15.22
Btbd16	NM_001017464	1846.00	1618.87	1626.15	38.00	43.00	0.10	0.08	0.13	0.14
Btbd17	NM_001134534	2749.00	2521.87	2529.15	60.94	1440.53	0.11	1.77	0.14	3.03
Btbd3	NM_001107782	2398.00	2170.87	2178.15	5723.00	2362.00	11.62	3.37	14.91	5.76
Btbd6	NM_001077683	2134.00	1906.87	1914.15	6435.00	8076.00	14.87	13.11	19.08	22.42
Btbd7	NM_001108720	4062.00	3834.87	3842.15	16382.00	13989.00	18.83	11.31	24.15	19.35
Btbd9	NM_001013073	1955.00	1727.87	1735.15	2551.00	2898.00	6.51	5.19	8.35	8.88
Btc	NM_022256	611.00	383.97	391.23	473.00	156.00	5.43	1.24	6.96	2.12
Btd	NM_001012047	1973.00	1745.87	1753.15	8998.00	6758.00	22.71	11.98	29.14	20.49
Btf3	NM_001008309	861.00	633.87	641.15	37408.00	38460.00	260.10	186.37	333.67	318.79
Btg1	NM_017258	1462.00	1234.87	1242.15	40323.00	35940.00	143.91	89.89	184.62	153.77
Btg2	NM_017259	2519.00	2291.87	2299.15	8747.00	12332.00	16.82	16.66	21.58	28.51
Btg3	NM_019290	1225.00	997.87	1005.15	8557.00	2081.00	37.79	6.43	48.48	11.00
Btg4	NM_001013176	1067.00	839.87	847.15	0.00	1.00	0.00	0.00	0.00	0.01
Btk	NM_001007798	1859.00	1631.87	1639.15	304.00	204.00	0.82	0.39	1.05	0.66
Btla	NM_213630	927.00	699.87	707.15	1.00	1.00	0.01	0.00	0.01	0.01
Btn1a1	NM_001170337	1575.00	1347.87	1355.15	5.00	2.00	0.02	0.00	0.02	0.01
Btn3a2	NM_001166344	1694.00	1466.87	1474.15	0.00	0.00	0.00	0.00	0.00	0.00
Btnl2	NM_053815	1542.00	1314.87	1322.15	0.00	5.00	0.00	0.01	0.00	0.02
Btnl3	NM_001002803	2175.00	1947.87	1955.15	9.00	1.00	0.02	0.00	0.03	0.00
Btnl5	NM_001166351	1944.00	1716.87	1724.15	0.00	0.00	0.00	0.00	0.00	0.00
Btnl7	NM_212488,NM_212488_2,NM_212488_3	1818.00	1590.87	1598.15	7.00	0.00	0.02	0.00	0.02	0.00
Btnl8	NM_212489	1933.00	1705.87	1713.15	0.00	0.00	0.00	0.00	0.00	0.00
Btrc	NM_001007148	2313.00	2085.87	2093.15	8098.00	6808.00	17.11	10.11	21.95	17.29
Bub1	NM_001106507	4493.00	4265.87	4273.15	4684.00	736.00	4.84	0.54	6.21	0.92
Bub1b	NM_138540	4380.00	4152.87	4160.15	4690.00	745.00	4.98	0.56	6.39	0.95
Bub3	NM_001047906	1331.00	1103.87	1111.15	10681.00	12821.00	42.64	35.85	54.71	61.32
Bud13	NM_001025277	2165.00	1937.87	1945.15	3245.00	3203.00	7.38	5.12	9.47	8.75
Bud23	NM_001135743	1273.00	1045.87	1053.15	3048.00	2200.00	12.84	6.49	16.48	11.10
Bud31	NM_053556	803.00	575.87	583.15	6545.93	5727.81	50.10	30.52	64.27	52.20
Bves	NM_001077590	1480.00	1252.87	1260.15	150.00	26.00	0.53	0.06	0.68	0.11
Bysl	NM_182674	1671.00	1443.87	1451.15	5752.00	3068.00	17.56	6.57	22.52	11.24
Bzw1	NM_198789	1777.00	1549.87	1557.15	36256.00	35676.00	103.10	71.18	132.26	121.76
Bzw2	NM_134402	1414.00	1186.87	1194.15	11641.00	3484.00	43.23	9.06	55.45	15.51
C17h6orf52	NM_001145021	1583.00	1355.87	1363.15	77.00	142.00	0.25	0.32	0.32	0.55
C1d	NM_001106021	3129.00	2901.87	2909.15	4622.00	4258.00	7.02	4.55	9.01	7.78
C1galt1	NM_022950	1403.00	1175.87	1183.15	3744.00	5502.00	14.03	14.45	18.00	24.71
C1galt1c1	NM_001030033	1314.00	1086.87	1094.15	5061.00	4284.00	20.52	12.16	26.33	20.81
C1qa	NM_001008515	1002.00	774.87	782.15	12335.00	9872.00	70.16	39.21	90.00	67.08
C1qb	NM_019262	1076.00	848.87	856.15	8037.00	7692.00	41.73	27.91	53.53	47.75
C1qbp	NM_019259	1089.00	861.87	869.15	14742.00	13014.00	75.39	46.52	96.71	79.58
C1qc	NM_001008524	1029.00	801.87	809.15	5886.00	7797.00	32.35	29.94	41.50	51.21
C1ql1	NM_001108838	1236.00	1008.87	1016.15	2787.00	5949.00	12.18	18.19	15.62	31.11
C1ql2	NM_001105949	953.00	725.87	733.15	10.00	16.00	0.06	0.07	0.08	0.12
C1ql3	NM_001109403	768.00	540.87	548.15	622.00	355.00	5.07	2.01	6.50	3.44
C1ql4	NM_001271242	879.00	651.87	659.15	2.00	1.00	0.01	0.00	0.02	0.01
C1qtnf1	NM_001007675	1534.00	1306.87	1314.15	3545.00	7957.00	11.96	18.81	15.34	32.18
C1qtnf12	NM_001108000	1313.00	1085.87	1093.15	259.00	111.00	1.05	0.32	1.35	0.54
C1qtnf2	NM_001191918	1216.00	988.87	996.15	2170.00	685.00	9.67	2.14	12.41	3.65
C1qtnf3	NM_001134436	1924.00	1696.87	1704.15	3712.00	27.00	9.64	0.05	12.37	0.08
C1qtnf4	NM_001107745	1345.00	1117.87	1125.15	23.00	32.00	0.09	0.09	0.12	0.15
C1qtnf5	NM_001012123	1335.00	1107.87	1115.15	5639.00	19534.00	22.43	54.42	28.78	93.09
C1qtnf6	NM_001034932	2310.00	2082.87	2090.15	11662.00	2710.00	24.68	4.03	31.66	6.89
C1qtnf7	NM_001107221	1336.00	1108.87	1116.15	8773.00	44.00	34.87	0.12	44.73	0.21
C1qtnf9	NM_001191891	1191.00	963.87	971.15	139.00	42.00	0.64	0.13	0.82	0.23
C1r	NM_001134555	2696.00	2468.87	2476.15	127333.00	243312.00	227.31	305.29	291.60	522.21
C1rl	NM_001002804	1384.00	1156.87	1164.15	817.00	1958.00	3.11	5.23	3.99	8.94
C1s	NM_138900	2899.00	2671.87	2679.15	186029.00	318262.00	306.86	369.08	393.66	631.32
C2	NM_172222	2604.00	2376.87	2384.15	92435.00	150952.00	171.40	196.71	219.88	336.49
C2cd2	NM_199391	3755.00	3527.87	3535.15	5166.00	2273.00	6.45	2.00	8.28	3.42
C2cd2l	NM_001011996	3337.00	3109.87	3117.15	5070.00	5903.00	7.19	5.88	9.22	10.06
C2cd3	NM_001191602	7152.00	6924.87	6932.15	7175.00	12458.00	4.57	5.58	5.86	9.55
C2cd4c	NM_001109285	1597.00	1369.87	1377.15	51.00	129.00	0.16	0.29	0.21	0.50
C2cd5	NM_001134581	4362.00	4134.87	4142.15	3865.00	4412.00	4.12	3.31	5.28	5.66
C2cd6	NM_001024363	1884.00	1656.87	1664.15	1.00	1.00	0.00	0.00	0.00	0.00
C3	NM_016994	5073.00	4845.87	4853.15	235983.00	799480.00	214.62	511.82	275.33	875.48
C3ar1	NM_032060	2025.00	1797.87	1805.15	1774.00	1708.00	4.35	2.94	5.58	5.03
C4a	NM_031504	5358.00	5130.87	5138.15	96994.40	63335.72	83.32	38.30	106.88	65.51
C4b	NM_001002805	5353.00	5125.87	5133.15	4128.60	5049.28	3.55	3.06	4.55	5.23
C4bpa	NM_012516	2311.00	2083.87	2091.15	250.00	12.00	0.53	0.02	0.68	0.03
C4bpb	NM_016995	1112.00	884.87	892.15	37.00	15.00	0.18	0.05	0.24	0.09
C5ar1	NM_053619	1753.00	1525.87	1533.15	2446.00	1339.00	7.06	2.71	9.06	4.64
C5ar2	NM_001003710	1255.00	1027.87	1035.15	820.00	61.00	3.52	0.18	4.51	0.31
C6	NM_176074	2991.00	2763.87	2771.15	7709.00	143.00	12.29	0.16	15.77	0.27
C8a	NM_001106670	3626.00	3398.87	3406.15	0.00	4.00	0.00	0.00	0.00	0.01
C8b	NM_001191759	2395.00	2167.87	2175.15	0.00	0.00	0.00	0.00	0.00	0.00
C8g	NM_001106555	823.00	595.87	603.15	303.00	374.00	2.24	1.93	2.88	3.30
C9	NM_057146	2081.00	1853.87	1861.15	137.00	15.00	0.33	0.03	0.42	0.04
CB741658	NR_002316	3252.00	3024.87	3032.15	0.00	0.00	0.00	0.00	0.00	0.00
Ca11	NM_175708	1322.00	1094.87	1102.15	2791.00	4188.00	11.23	11.81	14.41	20.19
Ca12	NM_001080756	1065.00	837.87	845.15	8.00	66.00	0.04	0.24	0.05	0.42
Ca13	NM_001134993	1982.00	1754.87	1762.15	3462.00	2225.00	8.69	3.92	11.15	6.71
Ca14	NM_001109655	1014.00	786.87	794.15	506.00	181.00	2.83	0.71	3.64	1.21
Ca3	NM_019292	802.00	574.87	582.15	150.00	48.00	1.15	0.26	1.48	0.44
Ca4	NM_019174	1266.00	1038.87	1046.15	278.00	143.00	1.18	0.42	1.51	0.73
Ca5a	NM_019293	1234.00	1006.87	1014.15	1.00	0.00	0.00	0.00	0.01	0.00
Ca5b	NM_001005551	1765.00	1537.87	1545.15	1979.00	814.00	5.67	1.64	7.28	2.80
Ca6	NM_001134841	1375.00	1147.87	1155.15	93.00	389.00	0.36	1.05	0.46	1.79
Ca8	NM_001009662	1403.00	1175.87	1183.15	2395.00	1523.00	8.98	4.00	11.52	6.84
Ca9	NM_001107956	2071.00	1843.87	1851.15	1025.00	413.00	2.45	0.69	3.14	1.19
Caap1	NM_001034154	1521.00	1293.87	1301.15	1853.00	1974.00	6.31	4.71	8.10	8.06
Cab39	NM_001106924	3684.00	3456.87	3464.15	19484.00	16163.00	24.84	14.50	31.87	24.80
Cab39l	NM_001011917	1400.00	1172.87	1180.15	5270.00	5799.00	19.80	15.27	25.40	26.11
Cabcoco1	NM_001134576	1283.00	1055.87	1063.15	61.00	627.00	0.25	1.83	0.33	3.13
Cabin1	NM_053575	7260.00	7032.87	7040.15	14003.00	22915.00	8.78	10.11	11.26	17.30
Cables1	NM_001107404	2600.00	2372.87	2380.15	1513.00	1841.00	2.81	2.40	3.61	4.11
Cabp1	NM_001033675,NM_001033676,NM_133529	950.26	723.13	737.12	35.00	105.00	0.21	0.44	0.27	0.76
Cabp4	NM_001108926	1443.00	1215.87	1223.15	21.00	91.00	0.08	0.23	0.10	0.40
Cabp5	NM_001108907	1630.00	1402.87	1410.15	0.00	0.00	0.00	0.00	0.00	0.00
Cabp7	NM_001007730	2723.00	2495.87	2503.15	337.00	431.00	0.60	0.53	0.76	0.92
Cabs1	NM_022263	1473.00	1245.87	1253.15	0.00	0.00	0.00	0.00	0.00	0.00
Cabyr	NM_001143893	2076.00	1848.87	1856.15	67.00	87.00	0.16	0.15	0.20	0.25
Cacfd1	NM_001106561	1829.00	1601.87	1609.15	2483.00	2424.00	6.83	4.68	8.76	8.01
Cachd1	NM_001191758	4443.00	4215.87	4223.15	11908.00	15869.00	12.45	11.67	15.97	19.97
Cacna1a	NM_012918	8915.00	8687.87	8695.15	1905.00	2238.00	0.97	0.80	1.24	1.37
Cacna1b	NM_001195199,NM_147141	8401.81	8174.68	8169.37	1599.00	886.00	0.86	0.34	1.11	0.58
Cacna1c	NM_012517	8257.00	8029.87	8037.15	9487.00	839.00	5.21	0.32	6.68	0.55
Cacna1d	NM_017298	7982.00	7754.87	7762.15	630.00	781.00	0.36	0.31	0.46	0.53
Cacna1e	NM_019294	6975.00	6747.87	6755.15	130.00	948.00	0.08	0.44	0.11	0.75
Cacna1f	NM_053701	5969.00	5741.87	5749.15	1.00	2.00	0.00	0.00	0.00	0.00
Cacna1g	NM_001308302,NM_031601	7697.15	7470.02	7456.15	3206.00	330.00	1.89	0.14	2.43	0.24
Cacna1h	NM_153814	7871.00	7643.87	7651.15	2240.00	2776.00	1.29	1.13	1.66	1.93
Cacna1i	NM_020084	6596.00	6368.87	6376.15	72.00	48.00	0.05	0.02	0.06	0.04
Cacna1s	NM_053873	6090.00	5862.87	5870.15	141.00	8.00	0.11	0.00	0.14	0.01
Cacna2d1	NM_001110847,NM_001110848,NM_012919	3574.08	3346.95	3328.69	2757.00	5368.00	3.63	5.01	4.66	8.57
Cacna2d2	NM_175592	3502.00	3274.87	3282.15	148.00	76.00	0.20	0.07	0.26	0.12
Cacna2d3	NM_175595	3269.00	3041.87	3049.15	502.00	279.00	0.73	0.28	0.93	0.49
Cacna2d4	NM_001191751	3461.00	3233.87	3241.15	0.00	38.00	0.00	0.04	0.00	0.06
Cacnb1	NM_017346	3264.00	3036.87	3044.15	913.00	5642.00	1.32	5.76	1.70	9.85
Cacnb2	NM_053851	3892.00	3664.87	3672.15	2397.00	5654.00	2.88	4.78	3.70	8.18
Cacnb3	NM_012828	2521.00	2293.87	2301.15	8107.00	7124.00	15.58	9.62	19.98	16.45
Cacnb4	NM_001105733	3790.00	3562.87	3570.15	422.00	537.00	0.52	0.47	0.67	0.80
Cacng1	NM_019255	822.00	594.87	602.15	23.00	27.00	0.17	0.14	0.22	0.24
Cacng2	NM_053351	1120.00	892.87	900.15	0.00	9.00	0.00	0.03	0.00	0.05
Cacng3	NM_080691	948.00	720.87	728.15	2.00	10.00	0.01	0.04	0.02	0.07
Cacng4	NM_080692	984.00	756.87	764.15	754.00	5291.00	4.39	21.51	5.63	36.80
Cacng5	NM_080693	828.00	600.87	608.15	4.00	18.00	0.03	0.09	0.04	0.16
Cacng6	NM_080694	783.00	555.87	563.15	0.00	9.00	0.00	0.05	0.00	0.08
Cacng7	NM_080695	828.00	600.87	608.15	1535.00	4697.00	11.26	24.00	14.44	41.05
Cacng8	NM_080696	1266.00	1038.87	1046.15	51.00	465.00	0.22	1.38	0.28	2.36
Cactin	NM_001081447	2594.00	2366.87	2374.15	5949.00	6394.00	11.08	8.37	14.21	14.31
Cacul1	NM_001014248	3390.00	3162.87	3170.15	15456.00	13538.00	21.54	13.27	27.63	22.70
Cacybp	NM_001004208	1523.00	1295.87	1303.15	11735.00	11389.00	39.91	27.15	51.20	46.45
Cad	NM_001105710	7125.00	6897.87	6905.15	19896.00	11532.00	12.71	5.19	16.31	8.88
Cadm1	NM_001012201	1777.00	1549.87	1557.15	7510.00	13967.00	21.36	27.87	27.40	47.67
Cadm2	NM_001047102	1129.00	901.87	909.15	2671.00	4603.00	13.05	15.73	16.74	26.91
Cadm3	NM_001047103	1191.00	963.87	971.15	7105.00	9487.00	32.49	30.35	41.68	51.92
Cadm4	NM_001047107	1106.00	878.87	886.15	14332.00	25646.00	71.87	89.92	92.20	153.81
Cadps	NM_013219	3490.00	3262.87	3270.15	1694.00	2625.00	2.29	2.49	2.94	4.27
Cage1	NM_001012052	2867.00	2639.87	2647.15	453.00	2267.00	0.76	2.66	0.97	4.55
Cahm	NR_132441	1157.00	929.87	937.15	58.00	38.00	0.27	0.13	0.35	0.22
Calb1	NM_031984	1706.00	1478.87	1486.15	2613.00	18635.00	7.79	38.96	9.99	66.64
Calb2	NM_053988	1438.00	1210.87	1218.15	4.00	35.00	0.01	0.09	0.02	0.15
Calca	NM_001033955,NM_001033956,NM_017338	736.47	509.36	517.55	83.00	237.00	0.72	1.42	0.92	2.43
Calcb	NM_138513	759.00	531.88	539.15	36.00	138.00	0.30	0.80	0.38	1.36
Calcoco1	NM_139190,NM_139190_2	2947.00	2719.87	2727.15	24509.00	32983.00	39.71	37.58	50.95	64.28
Calcr	NM_001034015,NM_053816	3419.00	3191.87	3199.15	8.00	33.00	0.01	0.03	0.01	0.05
Calcrl	NM_012717	2094.00	1866.87	1874.15	13461.00	3249.00	31.78	5.39	40.77	9.21
Cald1	NM_013146	2846.00	2618.87	2626.15	110867.00	40598.00	186.58	48.03	239.35	82.16
Calhm1	NM_001109168	1047.00	819.87	827.15	9.00	1.00	0.05	0.00	0.06	0.01
Calhm2	NM_001008306	1833.00	1605.87	1613.15	5757.00	2060.00	15.80	3.97	20.27	6.79
Calhm3	NM_001191956	1035.00	807.87	815.15	0.00	1.00	0.00	0.00	0.00	0.01
Calhm5	NM_001024977	1696.00	1468.87	1476.15	577.00	204.00	1.73	0.43	2.22	0.73
Calhm6	NM_001024976	1066.00	838.87	846.15	13.00	60.00	0.07	0.22	0.09	0.38
Calm1	NM_031969	1449.00	1221.87	1229.15	59336.00	87751.00	214.02	221.81	274.56	379.41
Calm2	NM_017326,NM_017326_2	966.13	739.00	749.47	46425.00	51618.00	276.87	213.98	355.19	366.03
Calm3	NM_012518	599.00	372.00	379.25	13765.00	40955.00	163.08	335.51	209.21	573.91
Calml3	NM_001012054	1376.00	1148.87	1156.15	2.00	1.00	0.01	0.00	0.01	0.00
Calml4	NM_001127575	896.00	668.87	676.15	1236.00	4175.00	8.14	19.18	10.45	32.82
Caln1	NM_001077201	786.00	558.87	566.15	17.00	400.00	0.13	2.20	0.17	3.75
Calr	NM_022399	1865.00	1637.87	1645.15	253357.00	220775.00	681.75	416.94	874.59	713.19
Calr3	NM_001012212	1396.00	1168.87	1176.15	750.00	852.00	2.83	2.25	3.63	3.85
Calu	NM_001033898,NM_022535	3167.00	2939.87	2947.15	159216.00	64449.00	238.69	67.94	306.20	116.22
Caly	NM_001190399,NM_138915	972.00	744.87	754.40	464.00	1477.00	2.75	6.08	3.52	10.40
Camk1	NM_134468	1421.00	1193.87	1201.15	6686.00	7929.00	24.68	20.51	31.66	35.08
Camk1d	NM_001107365	4438.00	4210.87	4218.15	3952.00	10623.00	4.14	7.82	5.31	13.38
Camk1g	NM_182842	2367.00	2139.87	2147.15	279.00	464.00	0.57	0.67	0.74	1.15
Camk2a	NM_012920	1494.00	1266.87	1274.15	14.00	286.00	0.05	0.70	0.06	1.19
Camk2b	NM_001042354,NM_001042356,NM_021739	3763.70	3536.57	3518.96	581.00	1554.00	0.72	1.37	0.93	2.35
Camk2d	NM_012519	2301.00	2073.87	2081.15	17631.00	7437.00	37.47	11.10	48.07	18.99
Camk2g	NM_133605	1727.00	1499.87	1507.15	2608.00	2344.00	7.66	4.83	9.83	8.27
Camk2n1	NM_173337	409.00	184.93	191.59	4234.00	4369.00	100.91	70.85	129.45	121.19
Camk2n2	NM_021678	347.00	127.29	133.17	155.00	205.00	5.37	4.78	6.88	8.18
Camk4	NM_012727	1756.00	1528.87	1536.15	16.00	21.00	0.05	0.04	0.06	0.07
Camkk1	NM_031662	3411.00	3183.87	3191.15	1148.00	989.00	1.59	0.96	2.04	1.65
Camkk2	NM_031338	2132.00	1904.87	1912.15	1329.00	856.00	3.07	1.39	3.94	2.38
Camkmt	NM_001134463	1455.00	1227.87	1235.15	948.00	1725.00	3.40	4.34	4.37	7.42
Camkv	NM_024000	3615.00	3387.87	3395.15	81.00	143.00	0.11	0.13	0.14	0.22
Camlg	NM_053334	1360.00	1132.87	1140.15	4188.00	3674.00	16.29	10.01	20.90	17.13
Camp	NM_001100724	585.00	358.04	365.28	252.00	296.00	3.10	2.52	3.98	4.31
Camsap1	NM_001168549	6626.00	6398.87	6406.15	15266.00	10995.00	10.51	5.33	13.49	9.12
Camsap2	NM_001134503	7660.00	7432.87	7440.15	33718.00	34163.00	19.99	14.27	25.65	24.40
Camsap3	NM_001144840	4141.00	3913.87	3921.15	106.00	758.00	0.12	0.60	0.15	1.03
Camta1	NM_001195559,NM_001195560	1307.44	1080.46	1901.15	914.00	2070.00	3.73	3.38	4.78	5.79
Camta2	NM_001105801	4438.00	4210.87	4218.15	9113.00	8274.00	9.54	6.09	12.24	10.42
Cand1	NM_054004	4381.00	4153.87	4161.15	52526.00	46715.00	55.73	34.88	71.49	59.66
Cand2	NM_181362	4309.00	4081.87	4089.15	6123.00	7059.00	6.61	5.36	8.48	9.17
Cant1	NM_144754	2672.00	2444.87	2452.15	11243.00	12156.00	20.27	15.40	26.00	26.35
Canx	NM_172008	4986.00	4758.87	4766.15	191008.00	169447.00	176.90	110.46	226.93	188.94
Cap1	NM_022383	2562.00	2334.87	2342.15	48577.00	89631.00	91.69	118.90	117.63	203.38
Cap2	NM_053874	1636.00	1408.87	1416.15	938.00	2585.00	2.93	5.67	3.76	9.70
Capg	NM_001013086	1477.00	1249.87	1257.15	22336.00	11847.00	78.76	29.28	101.04	50.08
Capn1	NM_019152	2934.00	2706.87	2714.15	12444.00	5825.00	20.26	6.67	25.99	11.41
Capn10	NM_031673	2271.00	2043.87	2051.15	2826.00	4384.00	6.09	6.64	7.82	11.36
Capn11	NM_001002806	2620.00	2392.87	2400.15	4.00	12.00	0.01	0.02	0.01	0.03
Capn12	NM_001110808	2932.00	2704.87	2712.15	571.10	292.17	0.93	0.33	1.19	0.57
Capn13	NM_001025133	2581.00	2353.87	2361.15	3.00	2.00	0.01	0.00	0.01	0.00
Capn15	NM_001106990	4815.00	4587.87	4595.15	4640.00	5338.00	4.46	3.61	5.72	6.17
Capn2	NM_017116	3513.00	3285.87	3293.15	53882.00	59107.00	72.27	55.76	92.71	95.39
Capn3	NM_017117	3134.00	2906.87	2914.15	204.00	304.00	0.31	0.32	0.40	0.55
Capn5	NM_134461	4236.00	4008.87	4016.15	7194.00	10425.00	7.91	8.06	10.15	13.80
Capn6	NM_031808	3494.00	3266.87	3274.15	1208.00	446.00	1.63	0.42	2.09	0.72
Capn7	NM_001030037	3538.00	3310.87	3318.15	10703.00	10341.00	14.25	9.68	18.28	16.56
Capn8	NM_133309	2411.00	2183.87	2191.15	2.00	11.00	0.00	0.02	0.01	0.03
Capn9	NM_001271140	2434.00	2206.87	2214.15	1.00	0.00	0.00	0.00	0.00	0.00
Capns1	NM_017118	1248.00	1020.87	1028.15	30610.00	43828.00	132.15	132.44	169.53	226.55
Capns2	NM_001109380	943.00	715.87	723.15	11.00	6.00	0.07	0.03	0.09	0.04
Caprin1	NM_001012185	3288.00	3060.87	3068.15	89033.00	83050.00	128.20	84.10	164.46	143.85
Caps2	NM_001108990	1963.00	1735.87	1743.15	49.00	693.00	0.12	1.24	0.16	2.11
Capsl	NM_001106417	948.00	720.87	728.15	106.00	3045.00	0.65	12.99	0.83	22.22
Capza1	NM_001109625	3240.00	3012.87	3020.15	39728.69	27338.46	58.12	28.12	74.55	48.11
Capza2	NM_001009180	2306.00	2078.87	2086.15	31169.00	35896.00	66.08	53.46	84.77	91.45
Capza3	NM_017164	1214.00	986.87	994.15	0.00	0.00	0.00	0.00	0.00	0.00
Capzb	NM_001005903	1626.00	1398.87	1406.15	49081.00	50627.00	154.63	111.86	198.38	191.34
Car1	NM_001107660	1199.00	971.87	979.15	0.00	0.00	0.00	0.00	0.00	0.00
Car15	NM_001105901,NM_001105901_2	1100.00	872.87	880.15	2.00	0.00	0.01	0.00	0.01	0.00
Car2	NM_019291	1458.00	1230.87	1238.15	372.00	489.00	1.33	1.23	1.71	2.10
Car7	NM_001106165	1513.00	1285.87	1293.15	3.00	7.00	0.01	0.02	0.01	0.03
Card10	NM_001130554	3124.00	2896.87	2904.15	255.00	108.00	0.39	0.12	0.50	0.20
Card19	NM_001134572	840.00	612.87	620.15	1462.00	781.00	10.51	3.91	13.49	6.69
Card6	NM_001106413	4239.00	4011.87	4019.15	9170.00	622.00	10.07	0.48	12.92	0.82
Card9	NM_022303	1842.00	1614.87	1622.15	196.00	235.00	0.53	0.45	0.69	0.77
Carf	NM_001106915	2781.00	2553.87	2561.15	1816.00	1910.00	3.13	2.32	4.02	3.96
Carhsp1	NM_152790	3033.00	2805.87	2813.15	33795.00	63601.00	53.08	70.24	68.10	120.15
Carm1	NM_001030041,NM_001034088	3163.58	2936.45	2953.66	18780.64	15918.80	28.19	16.74	36.16	28.64
Carmil1	NM_001191692	5007.00	4779.87	4787.15	13714.00	15626.00	12.64	10.14	16.22	17.35
Carmil3	NM_001014138	4452.00	4224.87	4232.15	608.00	1138.00	0.63	0.84	0.81	1.43
Carnmt1	NM_001024974	1313.00	1085.87	1093.15	2965.00	2235.00	12.03	6.35	15.44	10.87
Cars	NM_001106319	2970.00	2742.87	2750.15	12144.00	9031.00	19.51	10.20	25.03	17.45
Cars2	NM_001177684	1806.00	1578.87	1586.15	1656.00	2447.00	4.62	4.79	5.93	8.20
Cartpt	NM_017110	840.00	612.87	620.15	1.00	2.00	0.01	0.01	0.01	0.02
Casc1	NM_001106627	2409.00	2181.87	2189.15	1199.00	3676.00	2.42	5.22	3.11	8.92
Casc3	NM_147144	2259.00	2031.87	2039.15	10682.00	10372.00	23.17	15.80	29.72	27.03
Casc4	NM_001271283	3870.00	3642.87	3650.15	27994.00	34002.00	33.87	28.94	43.45	49.51
Cask	NM_022184	3493.00	3265.87	3273.15	15309.00	15836.00	20.66	15.03	26.50	25.71
Caskin1	NM_080690	5910.00	5682.87	5690.15	2270.00	5247.00	1.76	2.86	2.26	4.90
Caskin2	NM_001107065	4879.00	4651.87	4659.15	7094.00	12363.00	6.72	8.24	8.62	14.10
Casp1	NM_012762	1302.00	1074.87	1082.15	1699.00	3607.00	6.97	10.36	8.94	17.71
Casp12	NM_130422	1292.00	1064.87	1072.15	7383.00	8886.00	30.56	25.75	39.20	44.05
Casp14	NM_001191776	741.00	513.88	521.15	2.00	0.00	0.02	0.00	0.02	0.00
Casp2	NM_022522	3352.00	3124.87	3132.15	5365.00	3213.00	7.57	3.19	9.71	5.45
Casp3	NM_012922	2461.00	2233.87	2241.15	13513.00	9701.00	26.66	13.45	34.20	23.00
Casp4	NM_053736	1218.00	990.87	998.15	6869.00	15390.00	30.55	47.90	39.19	81.94
Casp6	NM_001271984,NM_001271984_2,NM_031775,NM_031775_2	1567.76	1340.63	1351.70	2601.00	3329.00	8.55	7.65	10.97	13.09
Casp7	NM_022260	2244.00	2016.87	2024.15	3954.00	9477.00	8.64	14.55	11.08	24.88
Casp8	NM_022277	2003.00	1775.87	1783.15	3233.00	1431.00	8.02	2.49	10.29	4.26
Casp8ap2	NM_001107921	6781.00	6553.87	6561.15	9405.00	5812.00	6.32	2.75	8.11	4.71
Casp9	NM_031632	2345.00	2117.87	2125.15	3235.00	4083.00	6.73	5.97	8.64	10.21
Casq1	NM_001159594	1849.00	1621.87	1629.15	353.00	1482.00	0.96	2.83	1.23	4.83
Casq2	NM_017131	2457.00	2229.87	2237.15	228.00	95.00	0.45	0.13	0.58	0.23
Casr	NM_001309638,NM_016996	4180.00	3952.87	3960.15	958.00	199.00	1.07	0.16	1.37	0.27
Cass4	NM_001191744	2421.00	2193.87	2201.15	153.00	107.00	0.31	0.15	0.39	0.26
Cast	NM_001033715,NM_001033716,NM_053295	4576.43	4349.30	4338.03	31820.00	26755.00	32.24	19.16	41.36	32.78
Castor1	NM_001025128	1515.00	1287.87	1295.15	2848.00	878.00	9.75	2.11	12.50	3.60
Castor2	NM_001100561	6852.00	6624.87	6632.15	15942.00	18825.00	10.61	8.82	13.61	15.08
Cat	NM_012520	2541.00	2313.87	2321.15	33264.00	32692.00	63.36	43.76	81.28	74.85
Catsper2	NM_001012220	2210.00	1982.87	1990.15	598.00	906.00	1.33	1.41	1.71	2.42
Catsper3	NM_001106101	1267.00	1039.87	1047.15	0.00	4.00	0.00	0.01	0.00	0.02
Catsperd	NM_001134984	2370.00	2142.87	2150.15	430.00	204.00	0.88	0.29	1.13	0.50
Catsperg	NM_001170340	3829.00	3601.87	3609.15	255.00	163.00	0.31	0.14	0.40	0.24
Cav1	NM_031556,NM_133651	2557.87	2330.73	2336.59	104409.00	78323.00	197.43	104.14	253.28	178.14
Cav2	NM_131914	2477.00	2249.87	2257.15	8408.00	14688.00	16.47	20.22	21.13	34.58
Cav3	NM_019155	1355.00	1127.87	1135.15	65.00	146.00	0.25	0.40	0.33	0.68
Cavin1	NM_001105841	1393.00	1165.87	1173.15	69456.00	96936.00	262.56	256.72	336.83	439.13
Cavin2	NM_001007712	2121.00	1893.87	1901.15	4459.00	750.00	10.38	1.23	13.31	2.10
Cavin3	NM_134449	1049.00	821.87	829.15	16231.00	11580.00	87.04	43.39	111.66	74.22
Cavin4	NM_001107931	1089.00	861.87	869.15	55.00	33.00	0.28	0.12	0.36	0.20
Cb707485	NR_029398	385.00	162.21	168.64	0.00	5.00	0.00	0.09	0.00	0.16
Cbarp	NM_001108070	3050.00	2822.87	2830.15	2021.81	5429.94	3.16	5.96	4.05	10.20
Cbfa2t2	NM_001168542	2599.00	2371.87	2379.15	6442.00	4711.00	11.97	6.15	15.36	10.52
Cbfa2t3	NM_001108453	2684.00	2456.87	2464.15	70.00	124.00	0.13	0.16	0.16	0.27
Cbfb	NM_001013191	2904.00	2676.87	2684.15	14334.00	12768.00	23.60	14.78	30.28	25.28
Cblb	NM_133601	3373.00	3145.87	3153.15	9960.00	4580.00	13.95	4.51	17.90	7.72
Cblc	NM_001034920	1659.00	1431.87	1439.15	0.00	0.00	0.00	0.00	0.00	0.00
Cblif	NM_017162	1352.00	1124.87	1132.15	2.00	7.00	0.01	0.02	0.01	0.03
Cbll1	NM_001108018	4043.00	3815.87	3823.15	4823.00	6526.00	5.57	5.30	7.15	9.07
Cbln1	NM_001109127	2444.00	2216.87	2224.15	81.00	32.00	0.16	0.04	0.21	0.08
Cbln2	NM_001012740	2356.00	2128.87	2136.15	207.00	26.00	0.43	0.04	0.55	0.06
Cbln3	NM_001109330	1579.00	1351.87	1359.15	5.00	13.00	0.02	0.03	0.02	0.05
Cbln4	NM_001109210	2903.00	2675.87	2683.15	0.00	20.00	0.00	0.02	0.00	0.04
Cbr1	NM_019170,NM_019170_2,NM_019170_3	992.73	765.59	772.96	9306.00	10178.00	53.57	40.91	68.73	69.98
Cbr3	NM_001107110	1175.00	947.87	955.15	1715.00	1071.00	7.97	3.48	10.23	5.96
Cbr4	NM_182672	1170.00	942.87	950.15	3224.00	4873.00	15.07	15.93	19.33	27.26
Cbs	NM_012522	2523.00	2295.87	2303.15	849.00	2092.00	1.63	2.82	2.09	4.83
Cbwd1	NM_133535	1379.00	1151.87	1159.15	1191.00	1260.00	4.56	3.38	5.85	5.78
Cbx2	NM_001107071	3750.00	3522.87	3530.15	2216.00	1017.00	2.77	0.90	3.56	1.53
Cbx3	NM_001008313	1718.00	1490.87	1498.15	30325.00	26476.00	89.65	54.91	115.00	93.92
Cbx5	NM_001106797	1162.00	934.87	942.15	9883.00	9140.00	46.59	30.14	59.77	51.56
Cbx6	NM_001012119	3071.00	2843.87	2851.15	19547.00	12222.00	30.29	13.32	38.86	22.78
Cbx7	NM_199117	3195.00	2967.87	2975.15	1544.00	4510.00	2.29	4.71	2.94	8.06
Cbx8	NM_001034078	1358.00	1130.87	1138.15	1472.00	1319.00	5.74	3.60	7.36	6.16
Cby1	NM_145676	465.00	239.16	246.17	1127.00	3272.00	20.77	41.30	26.64	70.64
Cc2d1a	NM_001013869	3230.00	3002.87	3010.15	8902.00	10173.00	13.07	10.50	16.76	17.96
Cc2d1b	NM_001270984	3353.00	3125.87	3133.15	14267.00	9737.00	20.12	9.66	25.81	16.52
Ccar1	NM_001108535	4438.00	4210.87	4218.15	16059.00	12523.00	16.81	9.22	21.56	15.78
Ccar2	NM_001170472	3598.00	3370.87	3378.15	18734.00	32003.00	24.49	29.43	31.42	50.35
Ccdc102a	NM_001108437	2299.00	2071.87	2079.15	5625.00	3532.00	11.97	5.28	15.35	9.03
Ccdc103	NM_001109049	956.00	728.87	736.15	44.00	341.00	0.27	1.44	0.34	2.46
Ccdc105	NM_001025774	1699.00	1471.87	1479.15	0.00	7.00	0.00	0.01	0.00	0.03
Ccdc112	NM_001109124	2220.00	1992.87	2000.15	3251.00	2535.00	7.19	3.94	9.22	6.74
Ccdc114	NM_001126277	2590.00	2362.87	2370.15	460.00	5977.00	0.86	7.83	1.10	13.40
Ccdc115	NM_001108793	1100.00	872.87	880.15	2131.80	2578.99	10.76	9.10	13.81	15.57
Ccdc116	NM_001024740	1964.00	1736.87	1744.15	27.00	8.00	0.07	0.01	0.09	0.02
Ccdc117	NM_001017502	2200.00	1972.87	1980.15	3215.00	2781.00	7.18	4.36	9.21	7.46
Ccdc12	NM_001108783	811.00	583.87	591.15	4643.00	6021.00	35.05	31.64	44.96	54.13
Ccdc120	NM_001191729	2018.00	1790.87	1798.15	872.00	798.00	2.15	1.38	2.75	2.36
Ccdc124	NM_001106071	1607.00	1379.87	1387.15	4596.00	6284.00	14.68	14.07	18.83	24.08
Ccdc125	NM_001134761	2333.00	2105.87	2113.15	710.00	193.00	1.49	0.28	1.91	0.49
Ccdc126	NM_001109232	2266.00	2038.87	2046.15	1601.00	946.00	3.46	1.44	4.44	2.46
Ccdc127	NM_198766	1254.00	1026.87	1034.15	4353.00	4682.00	18.68	14.07	23.97	24.06
Ccdc130	NM_001037644	1555.00	1327.87	1335.15	1703.00	1825.00	5.65	4.25	7.25	7.26
Ccdc134	NM_001024355	1560.00	1332.87	1340.15	1630.00	1719.00	5.39	3.99	6.91	6.82
Ccdc137	NM_001143896	3056.00	2828.87	2836.15	3025.00	2982.00	4.71	3.27	6.05	5.59
Ccdc146	NM_001025044	3161.00	2933.87	2941.15	177.30	2610.60	0.27	2.76	0.34	4.72
Ccdc148	NM_001107732	2340.00	2112.87	2120.15	179.00	1463.00	0.37	2.14	0.48	3.67
Ccdc150	NM_001191806	3309.00	3081.87	3089.15	70.00	187.00	0.10	0.19	0.13	0.32
Ccdc151	NM_001309457	2200.00	1972.87	1980.15	91.00	1221.00	0.20	1.92	0.26	3.28
Ccdc152	NM_001191959	876.00	648.87	656.15	1.00	7.00	0.01	0.03	0.01	0.06
Ccdc153	NM_001013953	1365.00	1137.87	1145.15	4.00	7876.00	0.02	21.37	0.02	36.55
Ccdc163	NM_001025656	1589.00	1361.87	1369.15	363.00	667.00	1.17	1.51	1.51	2.59
Ccdc166	NM_001130509,NM_001163519	1804.00	1576.87	1532.65	3.00	0.00	0.01	0.00	0.01	0.00
Ccdc167	NM_001109548	911.00	683.87	691.15	463.00	276.00	2.98	1.24	3.83	2.12
Ccdc169	NM_001109184	2271.00	2043.87	2051.15	5.00	0.00	0.01	0.00	0.01	0.00
Ccdc17	NM_001014067	2126.00	1898.87	1906.15	847.00	910.00	1.97	1.48	2.52	2.54
Ccdc172	NM_001014169	1264.00	1036.87	1044.15	0.00	0.00	0.00	0.00	0.00	0.00
Ccdc173	NM_001127486	1761.00	1533.87	1541.15	90.00	526.00	0.26	1.06	0.33	1.81
Ccdc174	NM_001009659	1777.00	1549.87	1557.15	2874.00	2752.00	8.17	5.49	10.48	9.39
Ccdc175	NM_001164400	2592.00	2364.87	2372.15	1.00	0.00	0.00	0.00	0.00	0.00
Ccdc179	NM_001195599	364.00	142.73	148.88	0.00	0.00	0.00	0.00	0.00	0.00
Ccdc181	NM_001014131	1892.00	1664.87	1672.15	3637.00	15767.00	9.63	29.30	12.35	50.11
Ccdc182	NM_001277485	789.00	561.87	569.15	0.00	0.00	0.00	0.00	0.00	0.00
Ccdc183	NM_001025040	1686.00	1458.87	1466.15	0.00	0.00	0.00	0.00	0.00	0.00
Ccdc184	NM_001024909	1402.00	1174.87	1182.15	118.00	1960.00	0.44	5.15	0.57	8.81
Ccdc185	NM_001170428	2013.00	1785.87	1793.15	0.00	0.00	0.00	0.00	0.00	0.00
Ccdc187	NM_001134617	3123.00	2895.87	2903.15	3.00	273.00	0.00	0.29	0.01	0.50
Ccdc189	NM_001134694	1489.00	1261.87	1269.15	779.00	3953.00	2.72	9.68	3.49	16.55
Ccdc190	NM_001109073	1611.00	1383.87	1391.15	85.00	1582.00	0.27	3.53	0.35	6.04
Ccdc196	NM_001134630	690.00	462.89	470.17	3.00	0.00	0.03	0.00	0.04	0.00
Ccdc22	NM_001135837	2570.00	2342.87	2350.15	3717.61	4249.53	6.99	5.62	8.97	9.61
Ccdc24	NM_001134626	1580.00	1352.87	1360.15	13.00	157.00	0.04	0.36	0.05	0.61
Ccdc25	NM_001108382	2143.00	1915.87	1923.15	6055.00	6870.00	13.93	11.10	17.87	18.98
Ccdc27	NM_001191063	1959.00	1731.87	1739.15	5.00	3.00	0.01	0.01	0.02	0.01
Ccdc28a	NM_001037789	1197.00	969.87	977.15	1728.00	2622.00	7.85	8.34	10.07	14.26
Ccdc28b	NM_001134689	800.00	572.87	580.15	788.00	959.00	6.06	5.14	7.78	8.78
Ccdc32	NM_001024245	2317.00	2089.87	2097.15	3593.00	5225.00	7.58	7.74	9.72	13.24
Ccdc33	NM_001014091	2983.00	2755.87	2763.15	0.00	159.00	0.00	0.18	0.00	0.31
Ccdc34	NM_001108587	2530.00	2302.87	2310.15	2437.00	2166.00	4.66	2.91	5.98	4.98
Ccdc39	NM_001107667	3864.00	3636.87	3644.15	1097.00	6714.00	1.33	5.72	1.71	9.79
Ccdc40	NM_001134688	5107.00	4879.87	4887.15	470.00	7554.00	0.42	4.80	0.54	8.21
Ccdc42	NM_001107009	1324.00	1096.87	1104.15	0.00	0.00	0.00	0.00	0.00	0.00
Ccdc43	NM_001100728	2283.00	2055.87	2063.15	5052.00	6420.00	10.83	9.67	13.89	16.54
Ccdc47	NM_001013974	3262.00	3034.87	3042.15	30680.00	27422.00	44.55	28.01	57.16	47.90
Ccdc50	NM_182736	1022.00	794.87	802.15	8153.00	7554.00	45.21	29.26	57.99	50.05
Ccdc51	NM_001014098	1507.00	1279.87	1287.15	1320.00	2417.00	4.55	5.83	5.83	9.98
Ccdc58	NM_001105875	1216.00	988.87	996.15	3343.00	2570.00	14.90	8.02	19.11	13.71
Ccdc59	NM_001108090	1539.00	1311.87	1319.15	2282.00	2202.61	7.67	5.19	9.84	8.87
Ccdc60	NM_001034945	2224.00	1996.87	2004.15	0.00	51.00	0.00	0.08	0.00	0.14
Ccdc61	NM_001106229	2086.00	1858.87	1866.15	2095.00	2634.00	4.97	4.39	6.37	7.50
Ccdc62	NM_001134766	2895.00	2667.87	2675.15	1003.00	1191.00	1.66	1.38	2.13	2.37
Ccdc63	NM_001025665	2061.00	1833.87	1841.15	0.00	2.00	0.00	0.00	0.00	0.01
Ccdc65	NM_001014203	1832.00	1604.87	1612.15	1635.00	6464.00	4.49	12.46	5.76	21.31
Ccdc68	NM_001077667	1384.00	1156.87	1164.15	67.00	163.00	0.26	0.44	0.33	0.74
Ccdc69	NM_001109031	1436.00	1208.87	1216.15	32.00	53.00	0.12	0.14	0.15	0.23
Ccdc71	NM_001024904	1640.00	1412.87	1420.15	4974.00	5539.00	15.52	12.12	19.90	20.73
Ccdc77	NM_001191752	2441.00	2213.87	2221.15	1820.00	1800.00	3.62	2.52	4.65	4.31
Ccdc8	NM_001009533	3329.00	3101.87	3109.15	12987.00	6209.00	18.45	6.20	23.67	10.61
Ccdc80	NM_022543	4097.00	3869.87	3877.15	233624.00	24908.00	266.07	19.96	341.33	34.14
Ccdc81	NM_001014021	2054.00	1826.87	1834.15	1.00	395.00	0.00	0.67	0.00	1.14
Ccdc82	NM_001007660	3024.00	2796.87	2804.15	3200.00	3658.00	5.04	4.05	6.47	6.93
Ccdc85a	NM_001191553	1694.00	1466.87	1474.15	11.00	0.00	0.03	0.00	0.04	0.00
Ccdc86	NM_001006974	1026.00	798.87	806.15	2511.00	2083.00	13.85	8.03	17.77	13.73
Ccdc87	NM_001109527	2697.00	2469.87	2477.15	8.00	130.00	0.01	0.16	0.02	0.28
Ccdc89	NM_001134833,NM_001134833_2	1263.00	1035.87	1043.15	64.00	417.00	0.27	1.24	0.35	2.12
Ccdc90b	NM_001024885	1418.00	1190.87	1198.15	4076.00	4888.00	15.08	12.68	19.35	21.68
Ccdc91	NM_001014061	2443.00	2215.87	2223.15	5145.00	4935.00	10.23	6.90	13.13	11.80
Ccdc92	NM_001083898	1953.00	1725.87	1733.15	1501.00	3851.00	3.83	6.90	4.92	11.81
Ccdc93	NM_001024997	2378.00	2150.87	2158.15	5309.00	5441.00	10.88	7.83	13.96	13.40
Ccdc97	NM_001106235	2950.00	2722.87	2730.15	10098.00	10266.00	16.34	11.68	20.97	19.98
Ccer1	NM_001025052	1733.00	1505.87	1513.15	2.00	0.00	0.01	0.00	0.01	0.00
Cchcr1	NM_001002822	2276.00	2048.87	2056.15	3538.00	5058.00	7.61	7.64	9.76	13.07
Ccin	NM_001005904	1888.00	1660.87	1668.15	49.00	183.00	0.13	0.34	0.17	0.58
Cck	NM_012829	702.00	474.89	482.16	0.00	36.00	0.00	0.23	0.00	0.40
Cckar	NM_012688	1502.00	1274.87	1282.15	4.00	0.00	0.01	0.00	0.02	0.00
Cckbr	NM_013165	2145.00	1917.87	1925.15	36.00	42.00	0.08	0.07	0.11	0.12
Ccl1	NM_001191092	452.00	226.46	233.41	6.00	29.00	0.12	0.39	0.15	0.66
Ccl11	NM_019205	978.00	750.87	758.15	302.00	3.00	1.77	0.01	2.27	0.02
Ccl12	NM_001105822	540.00	313.24	320.44	4577.00	14478.00	64.40	140.37	82.61	240.11
Ccl17	NM_057151	282.00	72.46	76.79	0.00	7.00	0.00	0.28	0.00	0.48
Ccl19	NM_001108661	715.00	487.88	495.16	318.00	13549.00	2.87	85.01	3.69	145.42
Ccl2	NM_031530	780.00	552.87	560.15	149202.00	291052.00	1189.37	1614.34	1525.81	2761.38
Ccl20	NM_019233	796.00	568.87	576.15	56505.00	108649.00	437.77	585.90	561.59	1002.19
Ccl21	NM_001008513	838.00	610.87	618.15	0.00	0.00	0.00	0.00	0.00	0.00
Ccl22	NM_057203	1745.00	1517.87	1525.15	204.00	675.00	0.59	1.38	0.76	2.35
Ccl24	NM_001013045	1461.00	1233.87	1241.15	0.00	2.00	0.00	0.01	0.00	0.01
Ccl25	NM_001037203	1334.00	1106.87	1114.15	5.00	2.00	0.02	0.01	0.03	0.01
Ccl26	NM_001109488	511.00	284.48	291.63	0.00	0.00	0.00	0.00	0.00	0.00
Ccl27	NM_001108660	834.00	606.87	614.15	95.00	222.00	0.69	1.12	0.89	1.92
Ccl28	NM_053700	1344.00	1116.87	1124.15	0.00	0.00	0.00	0.00	0.00	0.00
Ccl3	NM_013025	754.00	526.88	534.15	4860.00	9781.00	40.65	56.89	52.15	97.31
Ccl4	NM_053858	279.00	70.15	74.38	184.00	276.00	11.56	11.53	14.83	19.72
Ccl5	NM_031116	568.00	341.10	348.33	9232.00	109571.00	119.29	977.32	153.03	1671.74
Ccl6	NM_001004202	348.00	128.19	134.09	1333.00	1382.00	45.83	32.02	58.79	54.77
Ccl7	NM_001007612	807.00	579.87	587.15	85574.00	196238.00	650.40	1038.40	834.37	1776.21
Ccl9	NM_001012357	1289.00	1061.87	1069.15	3659.00	3629.00	15.19	10.55	19.48	18.04
Ccm2	NM_001126275	1782.00	1554.87	1562.15	6216.00	4366.00	17.62	8.68	22.60	14.85
Ccn1	NM_031327	1984.00	1756.87	1764.15	42512.00	23002.00	106.65	40.51	136.81	69.29
Ccn2	NM_022266	2335.00	2107.87	2115.15	163110.00	5767.00	341.04	8.47	437.51	14.49
Ccn3	NM_030868	1451.00	1223.87	1231.15	95558.00	12287.00	344.11	31.01	441.45	53.04
Ccn4	NM_031716	1871.00	1643.87	1651.15	3771.00	81.00	10.11	0.15	12.97	0.26
Ccn5	NM_031590	1734.00	1506.87	1514.15	11286.00	77.00	33.01	0.16	42.35	0.27
Ccn6	NM_001170483	2509.00	2281.87	2289.15	1.54	1.52	0.00	0.00	0.00	0.00
Ccna1	NM_001011949	1729.00	1501.87	1509.15	109.00	632.00	0.32	1.30	0.41	2.23
Ccna2	NM_053702	1712.00	1484.87	1492.15	4434.00	478.00	13.16	1.00	16.88	1.70
Ccnb1	NM_171991	3273.00	3045.87	3053.15	5508.00	1252.00	7.97	1.27	10.22	2.18
Ccnb1ip1	NM_001025141	1781.00	1553.87	1561.15	12.00	5.00	0.03	0.01	0.04	0.02
Ccnb2	NM_001009470	1491.00	1263.87	1271.15	3829.00	593.00	13.35	1.45	17.13	2.48
Ccnc	NM_001100472	3307.00	3079.87	3087.15	8196.00	16200.00	11.73	16.30	15.05	27.89
Ccnd1	NM_171992	3809.00	3581.87	3589.15	36284.00	59655.00	44.65	51.64	57.27	88.33
Ccnd2	NM_022267	1414.00	1186.87	1194.15	14418.00	11051.00	53.54	28.75	68.68	49.18
Ccnd3	NM_012766	1820.00	1592.87	1600.15	12708.00	7654.00	35.16	14.86	45.11	25.42
Ccndbp1	NM_001013204	1423.00	1195.87	1203.15	6625.00	7456.00	24.42	19.25	31.32	32.93
Ccne1	NM_001100821	1929.00	1701.87	1709.15	2294.00	403.00	5.94	0.73	7.62	1.25
Ccne2	NM_001108656	3027.00	2799.87	2807.15	2744.00	847.00	4.32	0.94	5.54	1.60
Ccnf	NM_001100474	3313.00	3085.87	3093.15	3190.00	662.00	4.56	0.66	5.84	1.14
Ccng1	NM_012923	3198.00	2970.87	2978.15	91896.00	82406.00	136.33	85.97	174.89	147.05
Ccng2	NM_001105725	2472.00	2244.87	2252.15	9872.00	7900.00	19.38	10.90	24.86	18.64
Ccnh	NM_052981	1401.00	1173.87	1181.15	6016.00	5830.00	22.59	15.34	28.98	26.23
Ccni	NM_001105998	2671.00	2443.87	2451.15	44652.00	43458.00	80.53	55.08	103.30	94.22
Ccnj	NM_001106369,NM_001106369_2	3820.00	3592.87	3600.15	2053.00	2146.00	2.52	1.85	3.23	3.17
Ccnjl	NM_001037773	2990.00	2762.87	2770.15	2210.00	1436.00	3.53	1.61	4.52	2.75
Ccnk	NM_001109672	2520.00	2292.87	2300.15	7102.00	7624.00	13.65	10.30	17.51	17.62
Ccnl1	NM_053662	2119.00	1891.87	1899.15	7061.00	8144.00	16.45	13.32	21.10	22.79
Ccnl2	NM_001013094	1129.00	901.87	909.15	2670.00	2170.00	13.05	7.42	16.74	12.68
Ccno	NM_001109175	2410.00	2182.87	2190.15	248.00	2168.00	0.50	3.08	0.64	5.26
Ccnq	NM_001025412	1164.00	936.87	944.15	1435.00	1515.00	6.75	4.99	8.66	8.53
Ccnt1	NM_001108110	1992.00	1764.87	1772.15	4834.00	3836.00	12.07	6.73	15.49	11.50
Ccnt2	NM_001107171	5653.00	5425.87	5433.15	8501.00	7666.00	6.91	4.38	8.86	7.50
Ccny	NM_001191833	1456.00	1228.87	1236.15	11777.00	11895.00	42.24	29.90	54.19	51.14
Ccp110	NM_001108501	5124.00	4896.87	4904.15	4342.00	7627.00	3.91	4.83	5.01	8.27
Ccpg1	NM_001108770	3016.00	2788.87	2796.15	14685.72	24655.44	23.21	27.40	29.77	46.86
Ccpg1os	NM_001198796	737.00	509.88	517.15	753.00	3066.00	6.51	18.42	8.35	31.51
Ccr1	NM_020542	1849.00	1621.87	1629.15	138.00	232.00	0.38	0.44	0.48	0.76
Ccr10	NM_001108836	1742.00	1514.87	1522.15	86.00	110.00	0.25	0.22	0.32	0.38
Ccr1l1	NM_001106872	1071.00	843.87	851.15	1.00	0.00	0.01	0.00	0.01	0.00
Ccr3	NM_053958	1308.00	1080.87	1088.15	2.00	3.00	0.01	0.01	0.01	0.01
Ccr4	NM_133532	1083.00	855.87	863.15	0.00	0.00	0.00	0.00	0.00	0.00
Ccr5	NM_053960	2473.00	2245.87	2253.15	739.00	685.00	1.45	0.94	1.86	1.62
Ccr6	NM_001013145	1478.00	1250.87	1258.15	0.00	3.00	0.00	0.01	0.00	0.01
Ccr7	NM_199489	1215.00	987.87	995.15	36.00	28.00	0.16	0.09	0.21	0.15
Ccr9	NM_172329	2568.00	2340.87	2348.15	38.00	10.00	0.07	0.01	0.09	0.02
Ccrl2	NM_001108191	1979.00	1751.87	1759.15	282.00	993.00	0.71	1.75	0.91	3.00
Ccs	NM_053425	1019.00	791.87	799.15	6710.00	8403.00	37.35	32.67	47.91	55.88
Ccsap	NM_001107441	1069.00	841.87	849.15	513.00	205.00	2.69	0.75	3.45	1.28
Ccser1	NM_001134622	2270.00	2042.87	2050.15	51.00	134.00	0.11	0.20	0.14	0.35
Cct2	NM_001005905	1904.00	1676.87	1684.15	41412.00	34009.00	108.84	62.74	139.63	107.32
Cct3	NM_199091	1873.00	1645.87	1653.15	43533.00	40471.00	116.57	76.06	149.55	130.10
Cct4	NM_182814	2110.00	1882.87	1890.15	57876.00	53346.00	135.47	87.69	173.79	149.99
Cct5	NM_001004078	1739.00	1511.87	1519.15	56134.00	49207.00	163.64	100.64	209.92	172.14
Cct6a	NM_001033684	1985.00	1757.87	1765.15	30485.00	27108.00	76.43	47.71	98.05	81.62
Cct6b	NM_001014228	1774.00	1546.87	1554.15	79.00	107.00	0.23	0.21	0.29	0.37
Cct7	NM_001106603	2486.00	2258.87	2266.15	45471.00	42540.00	88.72	58.32	113.81	99.76
Cct8	NM_001105897	2521.00	2293.87	2301.15	40605.89	39170.84	78.02	52.89	100.09	90.46
Cct8l1	NM_001037794,NM_001037794_2	1935.03	1707.90	1715.21	68.00	34.00	0.18	0.06	0.23	0.11
Ccz1b	NM_001014126	2682.00	2454.87	2462.15	7151.00	7070.00	12.84	8.92	16.47	15.26
Cd101	NM_001271217	3122.00	2894.87	2902.15	45.00	88.00	0.07	0.09	0.09	0.16
Cd14	NM_021744	1505.00	1277.87	1285.15	8082.00	8538.00	27.87	20.64	35.76	35.31
Cd151	NM_022523,NM_022523_2	1642.00	1414.87	1422.15	61140.00	66406.00	190.45	145.08	244.32	248.16
Cd163	NM_001107887	4223.00	3995.87	4003.15	0.00	23.00	0.00	0.02	0.00	0.03
Cd164	NM_031812	2819.00	2591.87	2599.15	61311.00	54492.00	104.25	65.14	133.74	111.42
Cd164l2	NM_001271259	854.00	626.87	634.15	27.00	160.00	0.19	0.78	0.24	1.34
Cd177	NM_001191948	2712.00	2484.87	2492.15	49.00	228.00	0.09	0.28	0.11	0.49
Cd180	NM_001106405	2566.00	2338.87	2346.15	1311.00	795.00	2.47	1.05	3.17	1.80
Cd19	NM_001013237	2404.00	2176.87	2184.15	2.00	0.00	0.00	0.00	0.01	0.00
Cd1d1	NM_017079	1835.00	1607.87	1615.15	2414.00	2843.00	6.62	5.47	8.49	9.35
Cd2	NM_012830	1164.00	936.87	944.15	9.00	3.00	0.04	0.01	0.05	0.02
Cd200	NM_031518	2235.00	2007.87	2015.15	8893.00	3622.00	19.52	5.58	25.04	9.55
Cd200r1	NM_023953	984.00	756.87	764.15	325.00	240.00	1.89	0.98	2.43	1.67
Cd209	NM_001108849	915.00	687.87	695.15	3.00	0.00	0.02	0.00	0.02	0.00
Cd209a	NM_001105904	1467.00	1239.87	1247.15	0.00	0.00	0.00	0.00	0.00	0.00
Cd209e	NM_001192005	717.00	489.88	497.16	0.00	0.00	0.00	0.00	0.00	0.00
Cd22	NM_001107503	3695.00	3467.87	3475.15	44.00	286.00	0.06	0.26	0.07	0.44
Cd226	NM_001107370	2312.00	2084.87	2092.15	0.00	0.00	0.00	0.00	0.00	0.00
Cd24	NM_012752	1847.00	1619.87	1627.15	10495.00	66466.00	28.55	126.91	36.63	217.09
Cd244	NM_022259	1352.00	1124.87	1132.15	37.00	59.00	0.14	0.16	0.19	0.28
Cd247	NM_001205304,NM_170789	1628.00	1400.87	1489.15	3.00	13.00	0.01	0.03	0.01	0.05
Cd248	NM_001106325,NM_001106325_2,NM_001106325_3	2565.00	2337.87	2345.15	20020.00	640.00	37.74	0.85	48.42	1.45
Cd27	NM_001024335	1577.00	1349.87	1357.15	5.00	9.00	0.02	0.02	0.02	0.04
Cd274	NM_001191954	873.00	645.87	653.15	539.00	1350.00	3.68	6.42	4.72	10.98
Cd276	NM_182824	3033.00	2805.87	2813.15	15727.00	11214.00	24.70	12.39	31.69	21.19
Cd28	NM_013121	1277.00	1049.87	1057.15	13.00	29.00	0.05	0.09	0.07	0.15
Cd2ap	NM_181475	1965.00	1737.87	1745.15	9901.00	6675.00	25.11	11.88	32.21	20.33
Cd2bp2	NM_001106297	2928.00	2700.87	2708.15	21257.00	21739.00	34.69	24.94	44.50	42.66
Cd300a	NM_001205348	1499.00	1271.87	1279.15	664.00	618.00	2.30	1.50	2.95	2.57
Cd300c2	NM_001168284	749.00	521.88	529.15	13.12	0.00	0.11	0.00	0.14	0.00
Cd300e	NM_001166577	722.00	494.88	502.16	0.00	0.00	0.00	0.00	0.00	0.00
Cd300lb	NM_001167664	681.00	453.90	461.17	5.00	0.00	0.05	0.00	0.06	0.00
Cd300le	NM_001202463	731.00	503.88	511.16	43.00	2.00	0.38	0.01	0.48	0.02
Cd300lf	NM_001025111	1787.00	1559.87	1567.15	222.00	228.00	0.63	0.45	0.80	0.77
Cd302	NM_001013916	1210.00	982.87	990.15	6065.00	6341.00	27.20	19.90	34.89	34.03
Cd320	NM_001014201	1159.00	931.87	939.15	5676.00	6832.00	26.84	22.60	34.44	38.66
Cd34	NM_001107202	1161.00	933.87	941.15	2113.00	197.00	9.97	0.65	12.79	1.11
Cd36	NM_031561	2597.00	2369.87	2377.15	667.06	178.48	1.24	0.23	1.59	0.40
Cd37	NM_017124	1158.00	930.87	938.15	534.00	551.00	2.53	1.82	3.24	3.12
Cd38	NM_013127	2247.00	2019.87	2027.15	1494.00	4821.00	3.26	7.39	4.18	12.64
Cd3d	NM_013169	664.00	436.91	444.18	1.00	0.00	0.01	0.00	0.01	0.00
Cd3e	NM_001108140	1027.00	799.87	807.15	0.00	0.00	0.00	0.00	0.00	0.00
Cd3eap	NM_001109416	2040.00	1812.87	1820.15	2914.33	2171.85	7.09	3.71	9.09	6.34
Cd3g	NM_001077646	617.00	389.96	397.22	0.00	0.00	0.00	0.00	0.00	0.00
Cd4	NM_012705	1749.00	1521.87	1529.15	2101.00	1525.00	6.08	3.10	7.81	5.30
Cd40	NM_134360	1242.00	1014.87	1022.15	478.00	1745.00	2.08	5.30	2.66	9.07
Cd40lg	NM_053353	783.00	555.87	563.15	0.00	0.00	0.00	0.00	0.00	0.00
Cd44	NM_012924	3992.00	3764.87	3772.15	81970.00	233091.00	95.96	191.98	123.10	328.40
Cd46	NM_019190	1192.00	964.87	972.15	94.00	118.00	0.43	0.38	0.55	0.65
Cd47	NM_019195	1931.00	1703.87	1711.15	24015.00	26672.00	62.12	48.43	79.69	82.84
Cd48	NM_139103	1422.00	1194.87	1202.15	9495.00	20094.00	35.02	51.93	44.93	88.83
Cd5	NM_019295	2055.00	1827.87	1835.15	5.00	4.00	0.01	0.01	0.02	0.01
Cd52	NM_053983	534.00	307.28	314.48	0.00	0.00	0.00	0.00	0.00	0.00
Cd53	NM_012523	1709.00	1481.87	1489.15	3531.00	1841.00	10.50	3.84	13.47	6.57
Cd55	NM_022269	1836.00	1608.87	1616.15	3831.00	62.00	10.49	0.12	13.46	0.20
Cd59	NM_012925	1517.00	1289.87	1297.15	6376.00	12176.00	21.79	29.16	27.95	49.89
Cd5l	NM_001025685	1965.00	1737.87	1745.15	55.00	27.00	0.14	0.05	0.18	0.08
Cd6	NM_175577	2924.00	2696.87	2704.15	75.00	87.00	0.12	0.10	0.16	0.17
Cd63	NM_017125	860.00	632.87	640.15	114559.00	160581.00	797.78	779.37	1023.45	1333.14
Cd68	NM_001031638	1200.00	972.87	980.15	10784.00	6286.00	48.85	19.93	62.67	34.08
Cd69	NM_134327	1604.00	1376.87	1384.15	250.00	501.00	0.80	1.12	1.03	1.92
Cd7	NM_001107074	974.00	746.87	754.15	41.00	22.00	0.24	0.09	0.31	0.16
Cd70	NM_001106878	818.00	590.87	598.15	0.00	3.00	0.00	0.02	0.00	0.03
Cd72	NM_001015016	1479.00	1251.87	1259.15	223.66	456.27	0.79	1.13	1.01	1.93
Cd74	NM_013069	1201.00	973.87	981.15	7888.00	124536.00	35.70	394.36	45.79	674.56
Cd79b	NM_133533	1211.00	983.87	991.15	0.00	0.00	0.00	0.00	0.00	0.00
Cd80	NM_012926	994.00	766.87	774.15	901.00	301.00	5.18	1.21	6.64	2.07
Cd81	NM_013087	1478.00	1250.87	1258.15	187774.00	352630.00	661.60	870.80	848.74	1489.53
Cd82	NM_031797	1815.00	1587.87	1595.15	28712.00	38308.00	79.69	74.61	102.24	127.63
Cd83	NM_001108410	2119.00	1891.87	1899.15	6272.00	66851.00	14.61	109.37	18.74	187.07
Cd84	NM_001192006	1005.00	777.87	785.15	488.00	294.00	2.76	1.16	3.55	1.99
Cd86	NM_020081	942.00	714.87	722.15	238.00	386.00	1.47	1.66	1.88	2.84
Cd8a	NM_031538	1389.00	1161.87	1169.15	9.00	10.00	0.03	0.03	0.04	0.05
Cd8b	NM_031539	1255.00	1027.87	1035.15	37.00	0.00	0.16	0.00	0.20	0.00
Cd9	NM_053018	1145.00	917.87	925.15	40145.00	107703.00	192.76	361.70	247.29	618.70
Cd93	NM_053383	6261.00	6033.87	6041.15	724.00	668.00	0.53	0.34	0.68	0.59
Cd96	NM_001025032	2056.00	1828.87	1836.15	1.00	0.00	0.00	0.00	0.00	0.00
Cd99	NM_001100804	599.00	372.00	379.25	14528.00	36458.00	172.12	298.67	220.81	510.89
Cd99l2	NM_134459,NM_134459_2	4163.00	3935.87	3943.15	2737.00	6620.00	3.06	5.22	3.93	8.92
Cda	NM_001108688,NM_001108688_2	944.00	716.87	724.15	91.00	15.00	0.56	0.06	0.72	0.11
Cdadc1	NM_001012156	1379.00	1151.87	1159.15	4193.00	5023.00	16.04	13.46	20.58	23.03
Cdc123	NM_053877	1254.00	1026.87	1034.15	9065.00	9444.00	38.91	28.37	49.91	48.53
Cdc14a	NM_001107718,NM_001134856	4162.64	3935.51	4060.39	6105.00	6467.00	6.84	4.95	8.77	8.46
Cdc14b	NM_001108404	3141.00	2913.87	2921.15	2362.00	1724.00	3.57	1.83	4.58	3.14
Cdc16	NM_001024744	2237.00	2009.87	2017.15	13921.00	9754.00	30.53	15.02	39.16	25.70
Cdc20	NM_171993	1774.00	1546.87	1554.15	6898.00	2014.00	19.65	4.03	25.21	6.89
Cdc23	NM_001100659	3281.00	3053.87	3061.15	13068.00	11057.00	18.86	11.22	24.19	19.20
Cdc25a	NM_133571	3419.00	3191.87	3199.15	3875.00	1801.00	5.35	1.75	6.86	2.99
Cdc25b	NM_133572	2794.00	2566.87	2574.15	2210.00	931.00	3.79	1.12	4.87	1.92
Cdc25c	NM_001107396	2068.00	1840.87	1848.15	1263.00	470.00	3.02	0.79	3.88	1.35
Cdc26	NM_001013240,NM_001267054,NM_001267055	1528.68	1301.55	1302.04	5750.00	7117.00	19.47	16.98	24.98	29.05
Cdc27	NM_001024793	3021.00	2793.87	2801.15	14689.00	11112.00	23.17	12.32	29.73	21.08
Cdc34	NM_001013103	1048.00	820.87	828.15	4552.00	4886.00	24.44	18.33	31.35	31.35
Cdc37	NM_053743	1603.00	1375.87	1383.15	22308.00	19343.00	71.46	43.45	91.67	74.32
Cdc37l1	NM_001011941	1610.00	1382.87	1390.15	5114.00	5965.00	16.30	13.33	20.91	22.80
Cdc40	NM_001108538	3105.00	2877.87	2885.15	6118.00	7859.00	9.37	8.46	12.02	14.48
Cdc42	NM_171994	927.00	699.87	707.15	36577.00	33222.00	230.34	145.96	295.49	249.68
Cdc42bpa	NM_053657	6308.00	6080.87	6088.15	34049.00	18793.00	24.68	9.59	31.66	16.40
Cdc42bpb	NM_053620	6373.00	6145.87	6153.15	35619.00	40425.00	25.54	20.41	32.77	34.92
Cdc42bpg	NM_001130013	5967.00	5739.87	5747.15	2971.00	2211.00	2.28	1.20	2.93	2.04
Cdc42ep1	NM_001079700	2236.00	2008.87	2016.15	9923.00	4866.00	21.77	7.50	27.93	12.83
Cdc42ep2	NM_001009689	1367.00	1139.87	1147.15	1897.00	4781.00	7.33	12.95	9.41	22.15
Cdc42ep3	NM_001048044	1904.00	1676.87	1684.15	3438.00	1653.00	9.04	3.05	11.59	5.22
Cdc42ep4	NM_001107063	2831.00	2603.87	2611.15	14594.00	18019.00	24.70	21.44	31.69	36.67
Cdc42ep5	NM_001108469	525.00	298.35	305.53	1339.00	2400.00	19.78	24.41	25.37	41.75
Cdc42se1	NM_001039044	2667.00	2439.87	2447.15	13533.00	19629.00	24.45	24.92	31.36	42.63
Cdc42se2	NM_001126089	2918.00	2690.87	2698.15	15829.00	17619.00	25.93	20.29	33.26	34.70
[truncated: 15,359 more rows]
