# Supplementary material for: Astrocytes express aberrant immunoglobulins as putative gatekeeper of astrocytes to neuronal progenitor conversion
Source: Cell Death Dis. 2023 Apr 4;14(4):237. doi: 10.1038/s41419-023-05737-9 (PMC10073301; doi:10.1038/s41419-023-05737-9)
Supplement: Supplementary file 18 — Supplementary Dataset 4 [file 41419_2023_5737_MOESM18_ESM.xlsx]

## Sheet: CTL
CRISPR2	CRISPR3	CRISPR4		List names	number of elements	number of unique elements
A0A0G2JUA5	A0A0G2JUA5	A0A0G2JUA5		CRISPR2	2918	2918								CRISPR2 CRISPR3 CRISPR4	2463	A0A0G2K3Q6 D3ZNA3 A0A0G2JY69 A0A0G2K719 Q66HG9 G3V6S2 D4AEG2 Q5U209 B1WBQ0 Q5BJN3 Q66HD3 Q9R066 Q32KK2 D3Z962 Q5XI78 D3ZQ57 Q5U216 P62836 F1LRV4 D3ZXJ5 B0BNE5 Q6IRJ7 A0A0H2UHP9 Q63413 Q9ER34 D3ZZW1 P21571 O35547 P62912 P08010 P63326 D4A648 P26376 D3ZTW9 D3ZTP0 D3ZEB8 Q66H94 B6DYQ7 P05708 Q56A18 A0A0G2K249 D3ZI68 G3V661 A0A0G2K8T0 F1LRJ9 D3ZLD5 Q32PZ7 Q9JIL8 F1LTX4 D3ZPL1 G3V9S9 M0R7T1 P41562 R9PX…
G3V6P7	G3V6P7	G3V6P7		CRISPR3	3192	3192								CRISPR2 CRISPR3	132	Q642A0 A0A0G2K866 Q7TQN4 Q9Z2R7 B5DEG7 F1M805 Q66H58 D3ZJ91 D3ZUD0 A1L108 A0A0G2JVL3 B2GV99 G3V7L8 E9PT82 D3Z9D2 Q6AY90 B1WC04 F8WFH8 Q62885 Q5M9F3 Q7TT49 A0A0G2JXZ3 A1A5R3 D4ACG2 D4A3M7 A0A0H2UH97 G3V810 B2RYP0 P04041 Q9JHE5 D4AAN8 D3ZXP7 Q566Q8 Q52KK3 A0A0A0MXT5 D3ZN76 A0A0G2K654 T2F9K4 B2RZ16 P70541 F1LQ22 Q5BK47 F1M9I4 F1LPC6 D3ZHB7 D4A899 M0R6L9 B5DFA5 D4A4F4 Q6MG75 B3DM97 R9PXS8 O35876 Q5U2…
C0JPT7	C0JPT7	C0JPT7		CRISPR4	3182	3182								CRISPR2 CRISPR4	109	Q5BKC3 D4A0G9 F1LXS5 A0A0G2K714 D3ZZN9 P28037 D3ZZL3 E9PT90 A0A068FP44 P21263 G3V8Z9 D3ZQY4 Q5XHY7 Q9Z1A5 A0A0G2JWR5 A0A0G2JTI7 G3V7S2 A0A0G2JTN5 D4AAV4 Q7TSU1 P18666 P63088 Q68FS9 A0A140UHY2 F1LV44 A2VCW9 Q5U214 D4A9H6 Q6BBI8 B0BN90 Q02356 A0A0G2JZF2 D3ZCP9 Q5PQV5 B3SVE6 Q5I034 D3ZQ82 F6T1W7 G3V912 P62747 Q5PQX0 D3ZKW6 B1H241 F1LZ40 Q9ET50 A0A0G2JZZ4 Q6AXY4 Q497A2 P04797 A0A0G2JZM2 Q64599 D4ABA5…
M0R9X8	M0R9X8	Q6S395		Overall number of unique elements		3751								CRISPR3 CRISPR4	374	A0A0G2JXT0 G3V9K8 B1H242 D4AAH9 F1LVR4 A0A140TAC3 D4A1A5 Q498U1 Q9EQG6 A0A0H2UHE5 Q6AYA5 G3V8R7 Q5U2Z5 Q3B8R8 A0A0F7RQJ6 D3ZG48 Q6DGF2 D3ZRI6 A0A0G2KA82 D3ZZ38 Q812D3 E9PTT2 Q5PPG7 E9PTW1 D4AAU4 F1LPG9 F1LQ09 D4A1B9 D3ZBP3 Q62839 B2RZ56 Q6J2U6 Q6QI75 B5DFC4 D3ZGD0 B2RYN1 G3V8R0 Q5M936 F2Z3T7 A0A0G2K6T6 D3ZR79 Q9WTQ1 D4A017 D3ZLA3 A0A0G2K2P6 F1M298 D3ZMZ9 D3ZQL1 D3ZU52 Q9R080 P27615 D3ZVG3 A0A0G2Q…
Q6S395	Q6S395	F7F9U6												CRISPR2	214	F1LUU1 D3ZQI0 D4A1X2 Q9QYU8 Q641Y5 A0A0G2JUU7 A0A0G2K9G6 G3V9M3 F1LPC7 G3V7Q0 Q4V8A2 B1WBZ7 Q8CGS4 M0RBH9 D4A3I5 G3V805 D3ZRK7 P62076 D4A7F0 P35233 B0BN82 D4AE56 A7M777 Q5I0I8 D3ZZA1 A0A0G2K677 F1LM16 Q6IFV6 B1WC70 Q7TQ72 D4A1Y0 Q8VHE9 Q6AY86 A0A0G2K4Y7 D4A0U3 D3ZTG2 Q66H20 A0A0G2K2V7 Q9QYW5 D4A900 D4A2F6 Q66H91 O35263 R9PXR4 Q3KRF0 D3ZUJ9 Q31266 Q8CGX0 F1LP30 A0A0G2KAP1 Q641X9 P55260 D3ZZ99 F1LT…
F7F9U6	F7F9U6	M0R9X8												CRISPR3	223	F1LNL3 A0A0G2JX56 D3ZFN9 Q6NX65 Q5XIU8 A0A0G2K5T4 F1LX68 O88767 Q5RKH6 F1M8Y4 A1L122 D4A1J4 D3ZB71 Q5PQZ9 B5DFK8 Q6AXZ0 Q3MHS2 A0A0G2JTT4 D3ZXB8 D4ABY4 Q4V7F2 P11951 D3ZT51 M0R8A4 B1H264 A0A1B0GWW6 D4ACD3 F1M1X9 B5DFC3 D4A1H8 J7P1Z1 Q9WTP0 D3ZHK4 Q5PQM2 D3ZYQ8 Q6P6Q9 A0A0G2JSQ0 Q9Z0T0 Q9QZM5 B0BMS8 A0A0G2K0Q7 Q62848 Q3B8N7 D3ZJD2 Q63945-2 P70500 Q5RKH7 A0A0G2KAH2 Q4KLJ3 F7FF30 D4A6Q4 Q6AXU9 Q5FVF…
G3V852	G3V852	G3V852												CRISPR4	236	B2GUU4 Q9Z2Q7 A1L134 Q6AYF8 M0R5B6 Q5XI11 F1LSM5 Q8K3X8 D4ACZ5 B4F763 D3ZZL9 D3ZWB1 G3V8V4 Q5XI97 A0A0G2JTF5 M0RC57 P11345 Q5M827 Q6AYL9 D3ZIV3 D3ZPN5 A0A0G2JUG1 D3ZFT1 P97564 G3V6P8 Q63627 Q62753 K9N0M9 D4ACK7 D4A456 Q4V8C6 F1M7Y5 Q6AYQ8 Q4KLK9 F8WFK6 A0A0G2K9D7 Q5BJT7 G3V727 P07872 A0A0G2K2J7 P10960 Q6AYK3 D3Z9P1 D3ZQL8 Q5PQP4 A0A0G2K964 A0A0H2UI27 D4A5R3 D3ZQ26 G3V7P3 D3Z8L7 Q5U1Z9 Q8CG07 D4AE…
P12785	P12785	A0A0G2JXT8
Q9Z1P2	Q9Z1P2	P12785
G3V9Y1	A0A0G2JXT8	Q9Z1P2
P16086	P16086	G3V9Y1
Q6IRK8	Q6IRK8	Q6IRK8												Names	total
A0A0G2JXT8	G3V9Y1	P16086												CRISPR2 CRISPR3 CRISPR4	2463	A0A0G2K3Q6
D3ZHA0	G3V6S0	P11442														D3ZNA3
P11442	A0A0G2K013	P34058														A0A0G2JY69
P31000	P11442	A0A0G2K013														A0A0G2K719
A0A0G2JZI2	P82995	P63259														Q66HG9
A0A0G2K013	A0A0G2JZI2	G3V6S0														G3V6S2
P34058	P34058	P82995														D4AEG2
P63259	P63259	D3ZHA0														Q5U209
P69897	P05197	P31000														B1WBQ0
P63018	Q66HD0	A0A0G2JZI2														Q5BJN3
P02454	D3ZHA0	P05197														Q66HD3
P05197	A0A0G2K695	P69897														Q9R066
G3V7C6	A0A0G2K8V2	P11980-2														Q32KK2
A0A0G2K8V2	P69897	P63018														D3Z962
A0A0G2K695	P63018	G3V7C6														Q5XI78
P82995	P11980-2	Q66HD0														D3ZQ57
P11980-2	G3V7C6	P62630														Q5U216
G3V6S0	G3V7Q7	A0A0G2K8V2														P62836
P07150	P10719	P46462														F1LRV4
P62630	P46462	P10719														D3ZXJ5
G3V7Q7	P62630	G3V6T1														B0BNE5
P10719	P31000	A0A0G2K695														Q6IRJ7
P63039	P02454	P07150														A0A0H2UHP9
P85108	P07150	P11980														Q63413
P68370	G3V6T1	P02454														Q9ER34
G3V6T1	P63039	Q5RJR9														D3ZZW1
Q66HD0	Q5XIM9	P06761														P21571
A0A096P6L8	P06761	G3V7Q7														O35547
P46462	Q5RJR9	B4F7C2														P62912
Q5XIM9	P11980	P68370														P08010
B4F7C2	P68370	P85108														P63326
Q5RJR9	Q5U300	P63039														D4A648
Q6AYZ1	P50399	Q5XIM9														P26376
P06761	Q66X93	P50399														D3ZTW9
Q66X93	B4F7C2	Q66X93														D3ZTP0
A0A0G2KAJ7	A0A0G2KAJ7	P29457														D3ZEB8
P11980	A0A0H2UHM5	Q6AYZ1														Q66H94
D3ZAN3	G3V6H2	A0A0H2UHM5														B6DYQ7
A0A096MK30	P85108	Q5U300														P05708
P29457	D3ZAN3	Q5XIF6														Q56A18
F1LRV4	Q6AYZ1	F2Z3Q8														A0A0G2K249
Q5U300	P29457	F1LRV4														D3ZI68
A0A0H2UHM5	F2Z3Q8	F1LNJ2														G3V661
P04797	G3V928	A0A096MK30														A0A0G2K8T0
Q5XIF6	F1LNJ2	P18418														F1LRJ9
P18418	Q5XIF6	D3ZAN3														D3ZLD5
P50399	F1LRV4	P04797														Q32PZ7
F1LRI5	M0R5J4	Q07936														Q9JIL8
F2Z3Q8	P18418	A0A0G2KAJ7														F1LTX4
G3V6H2	A0A096MK30	G3V6H2														D3ZPL1
M0R5J4	Q66HA8	Q66HA8														G3V9S9
Q6P502	O35567	M0R5J4														M0R7T1
Q6P3V8	Q4AEF8	F1M853														P41562
Q66HA8	G3V8L3	Q4AEF8														R9PXU3
G3V8L3	F7FF45	Q6P3V8														Q6AXT8
P16617	F1LW91	Q63617														F1LMQ3
Q4AEF8	Q6P3V8	G3V928														P62898
F1M853	Q63617	Q6IMZ3														Q4KM35
D4A8A0	F1M853	G3V8L3														D4A7I6
A0A0G2K9E0	Q6IMZ3	Q6P502														D3ZD73
Q9ER34	Q07936	Q9ER34														A0A140TAI1
Q68FR6	F1LRI5	P16617														Q2PQA9
O35567	P50475	Q4QQV0														Q64350
M0R660	Q68FQ0	P63269														P27605
Q62952-2	Q9ER34	G3V9G4														D4A0Y6
Q07936	P16617	G3V8T4														D3ZAF6
D4A781	P25113	P23514														A0A0G2K2K5
Q6IMZ3	P47942	F1LRI5														B5DEF3
F1LNJ2	G3V9G4	Q68FR6														Q3B7U9
Q4QQV0	Q68FR6	Q1JU68														Q6AY23
A0A0G2KAN1	A0A096P6L8	A0A096P6L8														D4A944
G3V8T4	G3V8T4	O35567														O08561
Q63598	D4A781	Q68FQ0														B2GV24
Q63617	G3V7T6	Q3KRF2														Q6RUV5
Q68FQ0	E9PU01	P50475														Q66H79
P05065	M0R660	P25113														G3V9H0
Q62826	P23514	D4A8A0														A2VD12
P63269	G3V8B6	P47942														P25113
P52944	P63269	D4A781														Q99372
G3V928	P05065	M0R660														Q9EQX9
P63245	G3V6Y6	O35821														D3ZVT2
P47942	P18484	A0A0G2JX64														D3ZCG3
Q3KRF2	P97536	P04785														B5DF55
O35821	Q6P502	A0A0G2JU89														A0A0G2JV32
Q1JU68	Q1JU68	Q5RKI0														A0A0A0MXU8
D3ZB30	Q63598	A0A0G2K9E0														Q78P75
Q9Z2Q1	G3V6T7	Q9EPH8														Q07936
P25113	Q66HM2	F7FF45														Q9Z1H9
Q9EPH8	Q4QQV0	F1LW91														B3GNI6
P50475	Q3KRF2	D3ZPR0														Q99MI7
Q63355	Q80U96	Q7TPB1														G3V8G5
D4AC23	Q9Z2Q1	G3V681														Q63632
A1A5L2	O35821	A0A0G2K428														Q99J82
E9PU28	D3ZFP4	Q4QRB4														D3Z9Z9
P23514	Q9EPH8	P52944														Q64303
Q63607	A0A0G2JUF8	P15999														Q9Z2Y1
Q5RKI0	Q7TPB1	O35814														Q6VV72
P15999	Q6AY56	A1A5L2														P82471
A0A0G2JUF8	F1LM66	P05065														A0A0G2K5Z4
D3ZU13	A0A0G2JU89	E9PU01														F1M5V2
F1LW91	Q5RKI0	P63245														Q10739
P16638	A0A0G2K428	G3V6Y6														Q920A6
F1LM66	Q4QRB4	Q63598														Q2TGI9
P04642	Q9JLA3	E9PU28														Q6P686
P04785	A0A0G2KAN1	Q9JLA3														P17046
G3V6Y6	G3V8G5	G3V8G5														Q4V8I7
P48500	P63245	G3V7T6														P19468
A0A0G2K3Z9	A1A5L2	P04642														Q66HG5
A0A0G2JU89	P04692	P28480														A0A0G2JTG7
F1SW39	D4A8A0	P11507														D4A2P1
Q6AYI1	O35814	Q62826														D4A9D6
Q7TPB1	P04182	F1LNF1														P18420
P48721	Q63355	A0A0G2KAN1														P54921
E9PU01	P04256	P97536														D4A1V7
A0A0G2K8P3	P04785	D4AC23														D3ZQE8
F1LPV0	Q64057	G3V6T7														B2RYG6
P25235	E9PT66	A0A0G2K8P3														P18645
P62198	F1LNF1	P04256														D3ZZZ9
Q9JLA3	Q6P6U2	Q641Z6														Q4KMA8
G3V6T7	P52944	G3V824														Q6PDV8
P18484	D3ZB30	F1LQ48														O70351
O35814	P04642	P04182														A0A0F7R5I4
P28480	A0A0G2K9E0	A0A0G2JUF8														Q6P6T4
Q1PS21	D3ZPR0	Q5M7X1														Q63965
Q66HM2	G3V824	Q80U96														P07150
P04256	A0A0G2K8P3	F1LM66														D3Z8E0
D4ACB8	D3ZU13	G3V6S3														D3ZI16
Q5XI34	G3V826	G3V7U4														Q63707
Q6AYK8	G3V681	D4ACB8														A0A0G2K7M1
F1LQ48	Q04462	Q68FS4														P07335
G3V6S3	P06685	F1SW39														Q6B345
G3V826	Q6P7A7	Q62952-2														D4A2G9
F1LNF1	Q5U302	P06685														F2Z3T4
F1LM33	Q641Z6	Q63355														Q32PX2
G3V824	P28480	D3ZU13														Q6P2A5
G3V7T6	P15999	P18484														B0BNI2
M0R735	G3V6S3	P09495														F1LP82
P11507	Q3MID6	Q5XI34														A0A096MJP9
D3ZFP4	P45592	D3ZIE9														Q6DGG0
Q5XI22	Q6URK4	D3ZFP4														Q6P9U0
Q6IMY8	P48721	Q9Z2Q1														P62963
Q5PPJ6	F1LQ48	Q5U302														D4A6X4
Q04462	D4ACB8	P45592														P09527
D3ZYS7	P11507	Q66HM2														D3ZZ81
P13084	F1SW39	Q6P3V9														G3V9W6
Q4FZT9	D4AC23	P25235														O35244
P04182	F1LRJ9	G3V826														D4A6C5
D3ZIE9	Q62952-2	P48721														Q63009
P45592	E9PU28	G3V8B6														A0A0G2K8Q7
Q80U96	Q68FS4	P62944														D3ZF39
Q68FS4	Q5M7X1	Q1PS21														A1A5R1
G3V681	P48500	D3ZB30														P20611
D3ZPR0	Q62826	A0A0G2K3Z9														D3ZP96
P97536	Q1PS21	Q6URK4														Q4KLK1
Q3B8Q1	M0R735	Q9JI03														P84100
A0A0G2JSK5	Q9JI03	Q6AYI1														B0BNA5
Q6P3V9	Q3B8Q1	A0A0G2JZM2														B1WBS4
P09495	D3ZVQ0	Q04462														Q9WV25-2
Q641Z6	F1LM33	Q6P7A7														F7F9U6
Q3MID6	G3V7U4	Q3T1J1														D3ZG43
Q6P7A7	P13084	P48500														D4A2B0
P31977	P40329	Q6IMY8														Q5XIP9
P10111	Q6AYI1	Q4G061														Q5U211
Q64057	D3ZZT9	A0A0G2JSQ4														Q68FQ7
Q9JI03	P25235	P13084														Q63610
A0A0G2K428	B5DFC3	F1LPV0														B1H2A6
Q5U328	Q5XI34	Q6P6U2														Q64560
B5DFC8	F1LPV0	P10111														D4A5K6
A0A0G2JZM2	A0A0G2JSQ4	F1LM33														Q63528
G3V8G5	P10860	P40329														P63269
P19804	P62944	Q64428														B5DEN5
M0R961	Q6IMY8	A0A140TAA4														Q9Z2S9
G3V7U4	Q4FZT9	Q3MID6														Q68FT7
A0A0G2JSZ5	Q4G061	P62716														Q99PT0
Q64428	F1LY19	P19804														G3V7M0
Q6URK4-2	Q6P3V9	Q5PPJ6														A0A0G2K583
D3ZP96	Q6AYK8	P63331														A0A0G2JSQ4
Q91Y81	A0A0G2K3Z9	Q3MHS9														O88453
D4AE96	D3ZQN7	D3ZQN7														Q5PQX1
A0A0G2K3H2	Q5PPJ6	Q5U328														Q6U6G5
D4A2D7	Q3T1J1	A0A0G2JSK5														F1M110
A0A0G2JSQ4	Q66H61	P62138														Q9JLJ3
Q6P6V0	Q64560	Q6AYK8														Q5RJK9
P06685	P09495	M0R735														P62994
Q5U3Z7	Q5U328	Q64560														Q08163
P21531	D4AE96	A0A0G2K3H2														D4ACQ9
Q3T1J1	Q63610	Q64057														B4F7C2
Q4G061	D4A2D7	Q4FZT9														F1LUV9
Q3MHS9	O08629	P10860														B2GV74
F1LTJ5	P35565	P62198														Q497B0
D3ZZT9	F1MAA7	Q63610														Q6GQP4
Q6P6U2	A0A0G2JSZ5	F1LS86														B0BN20
G3V8C4	Q3MHS9	G3V8C4														Q9Z2Z8
E9PT66	P21531	D3ZVQ0														Q6PEC3
P10860	Q6MG49	Q6P6V0														Q68A21
G3V8B6	A0A0G2JSK5	B4F758														B0BMY7
G3V7L6	G3V8C4	F1LY19														P08081-2
M0R3M4	D3ZYS7	D4AE96														P21913
P62944	P10111	E9PT66														Q5XI73
Q6AYT3	Q91Y81	Q5XI22														B1H230
F1LS86	P19804	P35565														B1WC67
P62716	Q6P6V0	D3ZP96														D3ZUB0
P63331	A0A0G2K9T4	A0A0G2JSZ5														Q2M2S1
F1LY19	F1LS86	A0A0G2K022														Q924S5
Q6AZ25	D3ZA84	F1M446														A0A0G2K8H0
P35565	F1LQ00	A0A0G2K9T4														A0A0G2JSK5
Q5U302	P62198	Q3B8Q1														F1LRJ6
O08629	P31977	F1LQT9														G3V749
Q63610	A0A140TAA4	O08629														P47196
D3Z941	F1LR10	D3ZQR7														Q6AY46
B5DEN5	Q63610-2	Q5I0G4														D3ZD23
M0R7I0	G3V918	D4AAI5														M0R9L0
Q07009	A0A096MIX2	D3ZUB0														Q4V8B4
Q4V7C6	B4F758	Q63610-2														D3ZAZ0
G3V918	Q07009	F1LRJ9														D4A8F2
D4A9D6	F1LQT9	Q91Y81														D3ZFQ8
Q9JMJ4	Q63413	B5DEN5														B5DEL8
P13832	Q5M7W5	Q5M7W5														B5DFN4
P15429	D3ZUB0	P62260														M0RCH8
D3ZQR7	B5DFC8	D3ZYS7														Q6AYD5
Q62920	D3ZIE9	A0A096MIX2														Q5PQK2
P47875	A0A0G2K3H2	Q6P799														Q8CF97
B4F758	A0A0G2K9V6	P15429														Q4KLL0
F1LRJ9	A0A0G2JVH4	G3V918														D3ZMW3
G3V6C4	O55096	P51583														Q5XI01
A0A0G2K3N1	Q5VLR5	Q3ZAV8														Q5XID1
P62909	Q4V8F6	Q9JMJ4														D3ZDS4
Q5M7W5	P50398	Q2PQA9														B5DF37
Q63610-2	P62716	O55096														A0A0G2JXW4
P31044	P38983	Q5U3Z7														C0KUC6
F7EPH4	Q2PQA9	G3V7L6														A0A0G2K9E0
F1M446	P63331	G3V9S9														Q5RK09
Q66H61	B5DEN5	D3ZZT9														B5DFC9
F1LQT9	Q6P769	P60123														Q99M63
P04961	P15429	Q05096														D3ZUJ5
Q5M7X1	Q5I0G4	P63088														Q63269
P09895	P51583	P58775-2														D3ZA31
D3ZVQ0	G3V7L6	A0A0G2K3N1														B0BN69
P62804	P13832	P62804														Q5U2S7
Q5D059	P14668	P31977														B2RYJ2
P58775-2	P17425	Q66H61														Q5U2W5
P62138	Q7TP57	Q4V7C6														B1WC34
A0A0G2JTN4	Q5XI22	P14668														Q9Z1M9
Q5XI73	P62260	P38983														G3V9S0
P40329	A0A0G2JTN4	P62909														A0A1B0GWQ7
F1LQ00	Q5U3Z7	G3V9N0														Q5I0D1
P38983	A0A0G2K931	Q6MG08														D5MTG9
Q6P769	D3ZMS1	P47875														Q99P77
Q5XFX0	Q63009	F1LVV4														D3ZUV3
Q6P6R2	Q5U2Q5	P21531														Q7TP78
F1MAA7	M0R961	M0R961														D4ABT8
A0A140TAF0	A9CMB8	D3ZQ57														Q5XI29
A0A140TAA4	P62804	D3ZZZ9														Q6AY87
A0A0G2K719	D4A9D6	D3Z941														Q7TQ20
D3ZQ57	F1LVV4	Q6AYT3														F1M265
D3ZUB0	D3ZQR7	Q4V8F6														G3V7C6
P85968	F1M446	F7EPH4														O70377
D4AAI5	G3V9S9	Q6AYD3														Q6AYK6
P51583	Q68FU2	P13832														B5DFF4
A0A0G2K583	G3V6C4	B5DFC8														P11980-2
D3ZQN7	A0A0G2K3N1	A9CMB8														P32577
Q6AYU2	P58775-2	Q6P743														A0A0G2K051
P14669	Q6AYT3	Q6P769														D4A6N9
Q63413	Q6P743	Q45QN0														B3DMA1
Q6MG08	F7EPH4	Q07009														Q4QQR9
A0A0G2KB63	Q9Z0V5	A0A0G2K9V6														P63029
G3V9N0	Q5XIP6	A0A0G2JTN4														Q5M819
P50398	Q6P799	Q641Y8														A0A0G2JXC3
Q45QN0	Q5XI32	G3V6W6														Q9JK11
Q6AYU5	Q6MG08	D4A2D7														F1LRP7
Q4QQS7	A0A0G2K7T6	D4A777														P63331
P05370	Q5D059	P62193														Q6P6W3
P63088	D3ZQ57	Q5VLR5														B1WC42
Q6P9Y4	A0A0G2JVW5	Q63413														D4ADZ9
P17220	A0A0G2K022	A9CMB7														F1LUD3
A0A0G2K2M9	Q05982	A0A0G2K1C0														F1MA52
A0A0G2K9V6	A0A0G2JUC7	Q5U2N2														P05964
P51635	D3ZZZ9	D3ZMS1														Q04970
A0A0G2K0W9	Q63570	P14669														D4ADP9
Q9Z2L0	G3V6W6	A0A0G2K7T6														Q6P799
A0A0G2K8H0	P62138	D4A9D6														Q920L2
Q05096	Q9QVC8	P50398														P27881
F1LR10	P05370	A0A0G2K583														P18265
F1LUD3	Q9Z2L0	D3ZZC1														A0A0G2JTD1
Q2PQA9	A0A0G2K1C0	A0A0G2JVH4														M0R402
P62142	O70196	Q62733														P62278
Q05982	Q9ER24	Q56R17														B0BN18
F1M265	D4AAI5	P04636														G3V9N0
D4A0F5	Q4QQS7	Q63009														P15791
D3ZU56	A0A0G2K719	F1LR10														P53565
P62919	P62193	P81795														P69897
A0A096MIX2	P19945	G3V9K0														A0A0G2K4R7
Q641Y8	Q04931	P54001														Q32Q06
P14668	B0BN93	Q924S5														Q5M920
D4A7R3	Q4V7C6	P05370														M0R8E8
D3ZCT7	Q45QN0	F1M265														P61751
F1LMA7	Q5XFX0	Q5D059														B2GV41
D3ZD97	D4A777	D3ZCT7														B2RYV5
D3ZBT9	G3V8L9	Q3MIE4														D4A9B0
Q09073	P85968	P62142														D3ZZC5
A0A0G2K1C0	Q62733	Q05982														Q66HF1
P19945	Q9JMJ4	Q7TP57														D3Z941
D4A8H8	P04762	P04961														F1LMA4
F1LND7	P09895	P19945														F1M4W7
Q4V8H5	Q6P9V7	P51635														P54311
Q68FU2	A9CMB7	P35559														B0BN94
D3ZZZ9	D3ZU56	P19139														D3ZUX5
Q62733	D3ZP96	A0A0G2K719														Q5M9F7
F1M9V7	A0A0G2JW60	F1LNF0														Q6P9V7
O35303	P04961	A0A0G2K8H0														Q2I0Y6
O08651	Q14TE9	P17425														A0A0G2JY73
B0BN93	P20070	O54975														G3V9I9
Q5U2Q5	P14408	F1LQ00														A0A0G2KB73
O35244	F1MA98	A0A0G2JYL4														P68511
Q64560	P04636	Q6P9V7														Q4KM69
Q5PQK5	B2GUX3	G3V8L9														A0A0G2K8N9
P04636	P68101	O35244														Q9ESN0
O54975	P31044	Q4QQS7														A0A6F8P9J1
P18420	Q62920	Q5XIP6														F1LU48
P81795	E9PTR4	O70196														Q5HZE2
Q99MI5	Q641Y8	Q5XFX0														Q63186
Q3KR86	M0R7I0	Q5XI32														Q03346
P62260	Q5U2N2	F1M9V7														A0A0G2JXA1
A0A0G2JV65	O54975	Q920L2														D3ZU56
D3ZMS1	P97608	P04762														P63025
Q5I0G4	D3ZCT7	D4A8H8														A0A0G2K6Y9
Q5VLR5	P62909	A0A0G2KB63														B1WC11
Q6IFW1	F1M9V7	P97608														Q02769
F7F707	D3Z941	Q5U2S7														Q14TE9
Q9Z0V5	O35303	D3ZD97														P51635
D3ZU22	G3V9N0	Q5U2Q5														Q2KN99
P30349	Q38PF9	F1LTJ5														P16636
Q04931	F1M265	G3V9N8														Q9JLH7
D4A777	Q56R17	E9PTR4														Q6AY24
Q6P685	D3ZF26	Q38PF9														F1LR39
A0A0G2K1S6	P51635	Q6P9Y4														G3V7A5
Q7TP57	A0A0G2K583	P62982														F1M9V7
A0A0G2K8B7	Q9JK11	D3ZU22														P69682
B1WC34	Q3MIE4	Q794E4														Q56A27
O55096	D3ZSA9	G3V6C4														P26284
D3ZZC1	Q68FR9	Q63570														Q6PDU7
Q62736	P47875	A0A0G2K8B7														D3ZY02
P68101	P84079	A0A0G2K6J5														Q9Z0U8
Q794F9	Q5XIC6	P09895														G3V886
Q6AYD3	Q5PQK5	A0A0G2K931														A0A0G2K3V7
F1LNF0	P00507	Q6P7B0														P62832
A0A0H2UHZ2	A0A0G2JSS9	P84079														Q9JI85
B3GNI6	A0A0G2KB63	Q5PQK5														P28480
F1MA98	Q8K1Q0	P31044														Q5EB90
B4F7E8	F1LND7	A0A0G2JXC1														Q9EPV5
D3ZUY8	D4A7U1	P14408														D4A9N5
Q6P743	D3ZDT1	P02401														D4AEH9
P62193	Q4V8H5	O88656														B5DF65
P27653	P81795	P68255														Q64654
P58775	Q5M7U6	F1MA98														Q5BJP4
A0A0G2JWK7	Q64428	O08651														Q5PPL3
F1LNY3	Q6PCT9	Q62920														Q9QVC8
Q3MIE4	P52631	D3ZU56														E9PT22
Q5RJR8	P60123	A0A0G2K0W9														D3ZF50
Q794E4	G3V6S2	Q6MG49														P61203
G3V8A5	Q5U2S7	M0R7I0														Q4KLZ6
Q6P799	D4A0F5	Q9Z2L0														Q9ES53
B2GV99	D3ZD97	Q68FU2														D3ZBP2
Q5M9F8	P68255	Q5XI73														P60123
P20070	Q6P9Y4	P58775														O08623
B1WBQ0	F1LUD3	Q8K1Q0														Q5XFW6
Q63009	D4A054	M0R6Y8														P45592
F1MAA5	P11884	B3GNI6														Q5M856
Q5XIP6	Q5U216	B5DFC1														Q4V886
Q05175	P56574	Q09073														Q66HA5
D3ZA84	F1LTJ5	D4A054														P28042
G3V9K0	Q920L2	Q641X8														Q6Q0N1
F1LVV4	Q5U3Y8	Q9QVC8														P15800
Q6PDV6	M0R7Z0	F1LM09														D4A9P7
P60123	Q6AYD3	O70185														G3V8F5
P00507	P63086	A0A0G2JV65														Q64620
P24368	P19139	Q5M7U6														A0A0G2K0T8
Q924S5	A0A0G2K8H0	Q9Z0V5														A0A0G2K8V2
P11762	O08651	F1MAA7														D3ZG88
P09527	B3GNI6	B1WC34														P11030
P62982	D4A8N0	D3ZH41														F1MAA1
C6L8E0	O35244	B1WC32														Q6P6R2
P14408	P02401	F1LND7														P80386
Q9JJ19	P35559	Q5RJR8														Q4V8E1
Q63570	P62982	O35303														D4AEC0
Q38PF9	B1WC34	F1LQP9														Q499N6
P17425	D3ZUY8	F1M8E6														D3ZZR5
F1LP82	Q5RJR8	A0A0G2JTG7														P97532
P56574	D4A8H8	Q9Z0N9														P11167
Q66HD3	Q641X8	B0BN93														A0A0G2K781
Q5XI32	D3ZZC1	B5DEP6														D4A1R0
Q71SA3	B5DFC1	P24368														B5DF46
D4AEP0	F1LQP9	P49242														B4F758
Q5U3Y8	A0A0G2JYL4	B2RYG2														Q68FX3
Q68FR9	G3V9K0	P85515														G3V7T6
Q06647	Q05096	Q4KLN6														G3V7I3
Q9ER24	Q6PDV6	Q05175														G3V824
Q5U216	P07335	Q5BJZ3														D3ZSL2
P85973	B2GV99	Q6P6R2														A0A0G2JUA5
Q5FVM4	A0A0G2K8B7	G3V7M0														D3ZV91
A0A0G2K022	P84083	P30835														Q5XI21
F1LUV9	A0A0G2K0W9	A0A0G2JVW5														Q561S0
A9CMB8	P54313	P63086														M0R6T4
Q5U367	P24155	Q7TP15														E9PT53
Q62902	P24368	D3ZUY8														A0A0G2K1C0
Q5M7U6	D4A857	Q9ER24														D4A857
Q56R17	Q62902	F1LP82														Q8K1Q0
B5DEL9	P62142	Q4KM49														Q6IFW6
P21670	Q05175	P84083														D4A781
G3V6S2	P14669	D3ZA84														F1LW91
A0A0G2JSS9	Q6P6R2	P27008														D3ZLN7
Q6Q0N1	F1LN59	A0A0G2JUC7														D4A8H3
P49242	F1LM09	Q5XIC6														B1WBW4
P54313	Q6P685	D4A4Z9														D4AEG7
G3V6W6	B1WC32	F1M949														G3V7J0
G3V9S9	D3ZU22	Q68FR9														B2RYP6
Q5PPL3	Q9JK11-2	P85973														Q4KLH5
Q9QVC8	D4A4Z9	Q56A27														D3ZXF9
P11497	B2GVB4	P85968														A0A0G2K3G9
Q14TE9	Q09073	P20070														P62198
A0A0G2K7T6	P54001	P21670														P49793
P54001	F1LNF0	Q6PDV6														B0K010
F2Z3T9	P58775	D4A7U1														F1LNI5
X1WI37	Q5XI73	F1LN59														P62944
Q5XIM7	P85973	Q04931														A0A0G2K2A5
A0A0G2JZ53	P21670	B2GV01														Q6AYS2
P63036	P85515	D3ZDT1														Q64375
D4A7U1	D4AEP0	Q9Z1M9														Q641Y2
P84079	P62907	F1MAA5														P31044
Q56A27	F1M949	F1LUD3														Q2TGJ6
Q641X8	D4A7R3	P61751														Q6AXS5
A0A0G2K737	Q4KM49	P54313														F1LSK5
Q9Z1Z9	P18420	X1WI37														G3V818
P62907	D3ZH41	D3ZSA9														A0A0G2KAN7
O88941	P62919	Q6PCT9														F1LRS8
Q66HM7	Q9Z1M9	Q5U3Y8														Q6P9V6
Q71UF4	F1LP82	P11762														Q6Q7Y5
P37397	Q794E4	A0A0G2JSS9														A0A0G2K261
Q5U2S7	Q9Z1X1	Q5XIM7														D3ZF13
F7EPE0	F1LNL2	Q9JK11														A0A0G2JT06
Q6P9U5	A0A0G2JV65	P62919														D3ZRM5
O55147	P62959	G3V6S2														Q5BJZ3
F8WFH8	Q9WU82	G3V8V1														Q1HAQ0
O70185	C6L8E0	Q4KM71														B1WC61
P63029	G3V7M0	B1WBQ0														P06685
A0A0H2UHV4	D3ZN63	Q6P685														Q5U2U3
P35559	F1MAA5	A0A0G2JWK7														A0A140UHW6
A0A0G2JU82	Q66HF1	Q9JJ19														Q9EPH8
P68255	Q08163	A0A0H2UHL9														P36972
D4A3S8	B2GV01	D3ZD23														A0A0G2K0I3
Q5XI78	B2GVB7	P09527														D3ZH41
G3V8L9	Q4KM71	Q6AY84														P62815
Q6MG49	Q924S5	P18666														F1LM60
O88656	B0BNA7	D3Z8B2														A0A0G2JZH0
R9PXU4	B1WBQ0	Q4V8H5														D4A7R0
P19139	F2Z3T9	Q6P9V6														Q5RJK5
P18666	Q4KM74	M0R7Z0														D3ZHG3
Q6P9V6	F1LMA7	G3V7L1														G3V741
Q3B8Q2	P84082	A1L1M0														P0DN35
B5DFB2	P16636	A0A0G2K7M1														Q566E5
F1LN59	A0A0G2JTV2	P62907														G3V9D1
A0A0G2K7M1	P49242	Q6AY18														D4A1B8
B2GV01	F8WFH8	Q68FS2														D3ZMN2
D3ZD72	Q5XHZ0	Q62991														Q6PDV7
Q641Y0	G3V8V1	F1LNL2														P24051
Q6PDV7	Q794F9	Q68FP1														D4A3T3
Q32PX2	A0A1W2Q676	D4A5Q2														Q5HZY2
Q920L2	G3V8Q1	Q641Y0														P63170
A0A0G2JUC7	P07323	Q9QZ86														G3V8G9
O70196	B1WC26	Q6AYD5														D3ZJ32
P39951	Q566D8	Q794F9														Q6P9X1
P37996	E9PTV9	Q5M7V8														D4A2D8
B2RZA9	B2GUZ5	Q5XHZ0														Q5U313
A0A0G2JYL4	P27008	D3ZAZ0														Q4QQW8
E9PTR4	P67779	P52631														D4A994
P63086	Q9JJ54	Q6PDV7														P56571
D3ZWS0	A0A0G2JWH3	Q71UF4														B0BN85
P84083	B2RZC6	D4A0F5														A0A0G2JU01
Q8K1Q0	A0A0G2JUT0	P84082														Q4KMA2
G3V8Q1	B2RYG2	P56574														P32551
A0A0G2K911	Q6P9V6	A0A0G2K737														Q9JID2
P11232	Q66HM7	D4A7R3														P41123
G3V741	Q6PDV7	P67779														A0A0G2K2Z0
D4A8N0	A0A0G2JZF0	Q66HD3														Q5XIH3
Q4KM71	Q6MG61	Q63083														O08984
P02401	P16975	P68101														B2RYG2
C0KUC6	D4A1Q9	D4A857														B0BNM1
A0A140TAI1	Q62991	P14659														A0A0G2K013
G3V8G2	A0A0G2K7M1	Q5XIG8														D3ZCR4
A0A1W2Q676	Q9Z0U8	A0A0H2UHZ2														P48721
P85834	P0DMW0	B2GUX3														P09456
P28494	B0BMS8	Q08163														D3ZP98
Q4KM49	P61751	F7EMB2														D4ADS6
P18421	D4A3S8	B6DYQ7														Q5FVH2
D3ZF26	Q6AY84	Q5XI07														Q99NA5
Q4FZT0	D4A5Q2	D3ZF26														A0A0G2K4T7
A0A0G2JVW5	A0A0H2UHZ2	B2GVB4														D3ZVQ0
A0A0G2KAN7	Q68FS2	Q5U216														A1A5S1
D3ZDT1	R9PXU4	B1WC26														A0A0G2K9L9
C7C5T2	Q68FP1	Q5XIP9														O70593
Q5XIG8	Q9JJ19	D4A8N0														Q6TXG9
D3ZNI3	Q6PDW4	P24155														D3ZRD3
A0A0G2JSG6	Q63083	A0A0G2JZF0														E9PSJ4
A0A0G2JTG7	D3ZAZ0	D4A1B9														A0A0G2K103
Q63083	D3ZWS0	D4AA63														Q9QZ86
Q6AYR1	B2RZA9	P85845														Q6P3V9
A0A0G2JZF0	Q6AYD5	P00507														Q5XIF6
B2RYG2	Q66HD3	A0A0G2JSG6														P46462
O88989	D4ABT8	Q5U367														A0A0H2UHH9
D3ZD23	D3ZQ74	Q9JK11-2														G3V684
F1LQP9	Q5U367	Q6P9U5														A0A0G2JX62
Q4QQV4	P85834	Q38PG1														A0A0G2JVW3
M0R3M8	B5DEP6	D4AEP0														B3STT9
P55161	Q566E4	D4A031														P12711
P09456	Q5XI18	Q9JJ54														Q5BKA1
B1H227	D3ZD72	F1LSM5														O35303
F1LM55	A0A0G2JTG7	P07335														Q68FW9
A9CMB7	P32551	P39951														Q5BJX0
Q6AYD5	D4A2G9	P85834														Q4G061
A1A5L1	B5DFB2	A0A140TAI1														Q45QN0
P30835	B6DYQ7	P16636														Q3T1H0
P24049	Q6P9U8	Q32PX7														Q63135
Q5XHZ0	P17220	A0A0G2JWH3														A0A096MK29
Q38PG1	P11497	B5DFB2														G3V940
Q99PF3	Q4QQV4	B2GUZ5														B2RYN6
P67779	Q68FY0	Q68FY0														F1LPV0
P04762	F1LQS6	B1H227														F1LVW7
D3ZN63	E9PTN6	Q4FZT0														P27321
D3ZUF9	D4AEH3	A0A0G2K911														P06760
B2GUX3	G3V9N8	Q5XI78														A0A0G2K8A9
B1WC26	Q56A27	D3ZD89														Q68FY0
Q4QQT4	P0DP31	F1MAD9														P15651
A0A0G2JSQ9	D3Z8B2	P16975														Q5RKH2
G3V7I0	P30349	F1LP76														A0A0G2JSG6
P27008	Q99PF3	G3V8G2														Q9JKL8
B5DF03	Q4KLN6	B0BMT9														C7C5T2
D4A2G9	Q9Z270	Q6PDW1														D4AEI5
Q6P9V7	A0A0G2K737	Q6AXQ0														Q5M849
Q1EG89	Q4V8H8	P0DMW0														B2RZ37
P49793	Q3B8Q2	P17764														D3ZQV8
P0C5H9	P11762	Q32PX2														G3V852
D3ZH41	Q9QZ86	B5DF03														Q5M9G9
M0RC65	P85845	B2RZA9														B5DF27
F1LNL2	A0A0G2JSG6	Q14TE9														A0A0G2K059
Q08163	F7EMB2	Q6AYK6														A1L1J7
Q9JK11	D4A4J0	P49088														Q8VID1
A0A0G2JWH3	G3V647	D4AEH3														B0BNB0
G3V9N8	B4F7E8	D3ZFA8														Q04462
P85515	Q4QQW4	Q63584														B5DFE2
Q66HC5	Q64303	P27653														Q6EV70
B5DEP6	D4AE06	Q06647														Q63355
Q6MG61	Q5U2V1	Q5PQK2														D4A0W1
D4A5Q2	P00388	R9PXU4														D3ZHA0
G3V7M0	P62963	D4A2G9														F1LP57
F1M3H8	A0A0G2K911	D4ABT8														Q9EQR2
P37285	X1WI37	Q9Z1Z9														P68370
D4AEH3	A0A0G2KAT3	D3ZN63														F1M0X6
E9PT22	P17764	Q9Z0U8														P50475
B2RZC6	Q5XIM7	Q6MG61														Q6AY58
G3V8V1	D3ZBT9	A0A0G2JTV2														P04642
Q9Z1X1	D3ZUV3	Q5RJK5														A0A0H2UHE1
Q9Z0U8	D3ZW55	P0DP31														P48450
D3ZAZ0	F1M3H8	B5DEL9														A0A0G2K7W6
Q6PDW1	Q5XI78	Q9WU82														P62716
B0BNL2	P30835	M0RC65														A0A0G2K1S6
G3V624	Q56R18	A0A0G2KAT3														D3ZH12
Q9JK11-2	Q9JHL4	D4A4J0														Q8R431
Q6PCT9	Q1EG89	P11497														Q5XI04
A0A096MIV5	D3ZCS4	P32551														B2GVB4
Q9QZ86	Q5BJZ3	P23358														P85108
Q66H80	Q5HZV9	P62963														B2RZ74
A0A0G2K2P5	P39052	P62959														D3ZZC1
D3ZC84	E9PT22	D3ZD72														Q62967
P61751	D3ZUF9	Q4KM74														Q3KRE0
D4AC36	B1WBQ7	D3ZUF9														Q6AYT7
Q68FP1	D4AA63	P08461														D4A401
P11884	D3ZJ32	Q56R18														D3ZXH7
P54319	A0A0G2K2T6	B0BNA7														Q6IRG3
O55211	Q71UF4	P60901														F1M6Q3
P81155	Q63584	Q66HM7														Q5U1Z0
D3ZSA9	Q6AY18	P10960														P47875
B2GVB4	B0BNL2	P11884														Q3SWT4
Q60587	P13803	Q3B8Q2														A0A0G2K210
Q9WUC8	D4A994	A0A0G2K2M9														D4ADT3
Q5U2N2	F1LM55	E9PTB2														Q5XI32
P61107	G3V741	Q9JM53														P19139
Q5XIP9	B1H227	Q4V8H8														Q8CJB9
D4AA63	Q9WV25-2	P30349														D3ZMX6
P39052	Q5XIP9	F1MA52														A0A5P8DHK3
Q5PQK2	A0A0H2UHV9	F1M3H8														P36876
P07335	Q32PX7	P12368														Q3T1I0
Q6P790	A0A0G2JWK7	Q5U2V1														Q5U3Y8
Q5U318	M0RC65	A0A0G2K1S6														Q6MG60
Q56R18	E9PTB2	P24049														D3ZUI1
P52631	Q66HC5	P0C5H9														Q5XIM7
Q5XI07	Q5M7V8	P54921														Q80Z70
Q64303	P41499	A0A0G2JSR0														A0A0G2JSL2
Q9Z1M9	P39951	P97584														P19945
F1LM09	G3V8G2	A0A1W2Q676														Q6AZ33
Q5XFW8	D4A3E1	B1WBQ7														Q4KLI7
D4ABT8	Q06647	Q9Z1X1														G3V8B6
Q5HZV9	O88656	D4A994														A0A0G2K695
P16636	O55211	P07323														B2GUX3
P62963	Q38PG1	Q99PF3														P62982
P0DP31	P11232	P18421														P10860
P07323	O70185	Q6Q0N1														B5DFD1
P60901	B5DEL9	Q1EG89														B0LT89
B0BNA7	P54921	Q9Z270														A0A0H2UHV9
P23358	B2RYJ7	F1LZX9														D4A7U6
G3V8Q8	P37285	Q6NYB7														D4A5T8
Q66HF1	D4A031	P17220														B2GUZ3
A0A0G2K2T6	D4AC36	Q5XI18														Q3ZAV2
P62828	P09527	Q6IMX7														A0A0G2K4N8
Q5U2Q7	P23358	Q3S4A4														A0JPJ7
P32551	Q5PQK2	D4AE49														P23514
P62243	P12368	G3V624														G3V9R0
P84092	Q4G079	G3V7G9														B2GUU1
Q5XI18	P05708	Q6P9U8														Q6PCT9
Q9EST6	A0A0G2KAN7	G3V741														B0BMU0
G3V9E4	Q4KLI7	Q66H80														E9PU28
Q5XIC6	F1LRB8	Q66HF1														Q4FZY0
P85845	A0A0G2JSR0	B4F7E8														A0A0G2JVD6
Q4V8A7	Q6P790	Q99J82														B0BN81
D4A4Z9	Q5PPL3	G3V8Q1														Q6IMX7
F1M8V2	A0A140TAI1	B2RYG6														Q5XIL4
Q7M0E3	Q6PDW1	P09456														G3V6L8
B6DYQ7	Q9R063	D3ZQ74														D3ZNU1
P54311	A0A0G2JSQ9	G3V7Q6														Q68FS2
B2GV06	Q6AYK6	P81155														F1LT10
Q68FY0	Q4FZT0	P40615														A0A0G2JZF0
P13221	A0A0G2K2P5	P37996														Q6P756
P07943	O88767	D4AE06														D4ACM2
Q62991	D3ZU74	P28494														Q641Z4
Q99PD6	D3ZD23	F1LNY3														A0A140TAF7
Q9JHL4	Q5XIG8	Q6AY09														A0A0G2JW51
D3ZUV3	P27653	P63029														D4A0W7
P49088	A0A0G2JZ53	O88941														O35814
D3ZRX9	G3V7Q6	O55211														G3V7U4
Q66HR2	Q5XI07	F1LRB8														F1MAD9
A0A0H2UHN2	G3V982	D4A5A6														D4AEB3
D4A994	Q64654	P10361														A0A0H2UI38
Q5RJK5	Q9JI85	G3V6H0														D3ZMS0
F1LP76	Q4QQT4	P52555														P05370
P08461	P41542	D4A3S8														A0A0G2KAZ7
G3V7G9	P27867	P39052														Q5XFV9
A0A0G2JSV2	P0C5H9	Q4KLK7														F1LVA8
G3V784	A0A0G2K110	D4A3E1														B0BNG0
D3ZFA8	Q6P9U5	P41562														D3ZYK9
P62775	P09456	Q64303														Q6P9U5
Q6P7Q4	B5DF03	P18420														P04256
G3V8U9	Q8R491	B0BNL2														D3ZJ92
A0A0G2JSH9	Q6Q0N1	D3ZC84														P18484
P23928	Q5M9F8	D3ZW55														Q5I0G4
D4A4J0	B5DF29	Q6P790														A4L9P7
Q68FT7	Q6AZ33	A0A0G2K2T6														Q5U1W6
P40615	G3V7G9	P68511														P10719
B1WC32	Q5FWT1	G3V784														Q9Z1X1
P62246	D4A914	F1LS29														G3V7V3
Q9R1J8	P22509	B2RZC6														D4A5I9
B0BMT9	Q4KMA2	B5DF91														A0A0G2K8P3
Q566E4	Q5M939	M0R6T4														A3KNA0
A1L1M0	A0JPJ7	Q6PCT3														P41499
P12368	Q6NYB7	P62246														B5DFK6
Q6IMX7	D4A1B9	P13803														O88775
D3Z8B2	B5DF91	D3ZQ59														A0A0G2JXC2
A0A0G2JSR0	P12711	G3V7G0														Q6S395
P13803	D3ZFA8	Q5U2Q7														Q9R0Z3
D3ZJ32	A1A5L1	O88989														D4A3E1
B5DF29	P07943	D3ZUV3														Q66HM7
B5DF91	Q3T1K5	D3ZCS4														F2Z3Q8
Q01986	Q68FU3	P21708														Q75PQ8
Q642B0	Q99MI5	Q6P6T6														D3ZB30
A0A3G2LW22	Q99MI7	A0A0G2K2P5														M0R9Q1
B2RYG6	A0A0G2K3V4	G3V8Q8														Q9WUC8
P0DMW0	Q32PX2	P54319														M0RBF8
Q4KLK7	F7EPE0	P62243														Q5U2R7
B2RYI8	P81155	Q9R063														P36506
G3V936	P13221	E9PT22														D4A1Z2
F1LRB8	F1LS29	D3ZJ32														P42667
P97608	P21708	G3V6H5														F1LS86
B2GV24	P54311	A0JPJ7														B2RYX1
P17764	Q66H80	P63004														D3ZPD0
D3ZE72	G3V624	Q68FU3														F1LZX9
Q5BJP4	F1LR36	F1LNR1														A0A0G2JYV0
D4A857	B3STT9	Q7M0E3														E9PU01
Q00715	P61107	Q4QQT4														M0R565
P40112	O88989	Q4G079														B4F764
P82808	O88941	Q6TUG0														M0R907
P41562	Q6AY09	Q00715														A0A0G2K9D6
G3V661	F1MAD9	Q3T1K5														B0BNK1
Q3ZAV2	Q00715	F2Z3T9														Q9EQH5
Q4KM74	Q4KLK7	G3V661														D3ZWA8
P62832	P40112	F1LUV9														A1A5Q1
Q5PQX1	G3V784	Q8R491														A0A0H2UHF6
P05708	P62243	P47819														B4F778
Q62969	B2GV41	D3ZJX5														Q568Z6
Q99J82	Q5U2Q7	Q9WV25-2														B5DF03
D4A3K5	Q5RJK5	Q5M939														B1WBY7
Q6AY18	B0K031	Q5FVC2														Q562C7
Q4KMA2	D4AE49	G3V7I0														F1M0U5
D3ZJX5	P40615	P23928														Q64591
P52555	P10361	A0A140TA89														D3ZNI3
F1MAD9	D3ZNI3	Q99MI5														P07895
F1MA52	C0KUC6	P41542														P62718
Q5U2U2	P47727	Q71SA3														Q9WVE9
P16975	D3ZHG3	P62775														Q8R2E7
Q7TSP2	Q5M9H2	P62278														Q60587
A0A0G2JTA0	A0A0G2JSR7	D3ZU74														Q4V8I6
Q3T1K5	Q641Y0	Q5U318														D4AEH3
P62749	P52555	Q5M9I2														Q9EPF2
D4A133	P97852	Q62969														A0A0G2JU07
D3ZU74	A1L1M0	Q5XFW8														P62243
Q505J8	A0A096MK61	Q8K1P7														M0R7I0
Q5BKA1	P63036	P05708														F1MA98
P62959	Q4V8E2	A0A0G2JVW3														Q4QQS8
B1WBQ7	F7F707	P16970														F1M9B3
Q4KLI7	P62749	B3DMA1														Q6P751
F1LYQ8	Q6AXQ0	A0A0G2KAZ7														Q9Z269
F1LR36	Q99J82	M0RCH8														P41350
A0A0G2JX74	P62775	Q66HR2														F1LRE5
D4A914	D3ZQ59	A0A0G2JXW4														F1MA36
Q6AY21	D3ZC84	Q99MI7														B1WC30
Q68FU3	P63029	Q68FT7														D3ZUN5
B2GUZ5	B3DMA1	B0BN63														P68255
Q9JI85	Q6P6T6	Q9JHL4														Q6AXY8
Q64654	Q9Z1Z9	Q5HZV9														P13668
D4A962	D3ZW15	B2GV06														O35094
F7EMB2	Q5XIE0	Q4QQV4														P52555
Q6AY84	Q4KLZ0	A1A5L1														A0A0G2K3Z9
Q9R063	Q62848	P62749														P00406
Q9WV25-2	A0A0G2K2M9	P17955														F1LN59
A0A140TA89	A0A0G2JSM7	F1LR36														F1LNL2
Q68FS8	Q7M0E3	Q9JLJ3														Q6AXY7
Q68FS2	F1LNR1	G3V8U9														A0A096P6L8
Q4G079	D3ZJX5	Q5PPL3														P12368
Q5M939	Q566E5	Q6AY48														Q62868
M0R6T4	Q68FT7	F1M8V2														Q05BA4
A0A0G2K051	P55161	Q99NA5														Q499V7
P47819	P24049	B0K031														Q5PQQ2
D3ZQ74	P60901	P07943														A0A096MJY1
Q5BJZ3	P54319	P54311														B2RZ76
Q6AY09	P27605	P27605														F1LSC3
P42930	F1MA52	A0A0G2JSH9														Q4KLN6
F1MAB8	D3ZC96	D3ZD73														P29457
P68511	P63004	D3ZRX9														G3V6S8
Q8CGU6	Q5U318	O88321														B2RYD7
P62890	F1M8V2	P37285														A0A0G2K9L2
G3V6H0	P70580	Q62658														P62909
P70580	P37996	D3ZC56														D3ZC84
D4AB03	Q27W01	P13221														F1LR36
Q925G1	A0A0G2KAZ7	C0KUC6														Q920D2
D3ZRN3	D3ZD73	G3V647														A1A5L1
Q63584	P41350	A0A0G2KAN7														P40329
Q6AYK6	D3ZRN3	Q60587														D3ZTV7
G3V7Q6	P41562	Q566E4														A0A0G2JSL8
Q68FX3	M0RCH8	O35547														B2GUZ5
B2RYN0	I6L9G6	P63036														A0A140TAI6
P63326	A0A0G2JUJ9	F1LMA7														Q1JU68
Q62780	P49088	P53812														P56574
B3DMA1	F1LUV9	B1WC02														Q6AY09
P61203	A0A0H2UHN2	P62832														A0A1W2Q680
Q5M7V8	G3V7G0	D3ZNI3														P35433
Q9Z270	Q62969	Q505J8														Q3KRF2
B5DFN2	P84092	Q9JI85														Q5XI34
M0RAP5	B2RYI8	P06762														A0A0G2K751
Q9R0T3	P97584	B2RYN6														D4A9Q3
P18645	P62278	P41499														D3ZES9
B2RZD5	A0A3G2LW22	P62890														Q9JMI1
D3ZW55	G3V9R8	P00388														V5QSV9
Q5RKH2	F1LNY3	P62828														Q6AXT7
Q6AY48	B0BMW4	P40112														Q99N27
A0A0G2JWD6	P68511	A0A096MIV5														D3ZHW0
Q32PX7	G3V8U9	D4A0Y6														Q9JJ19
Q4QQW4	F1M0V4	P63326														P10686
Q6P9V1	Q8VHU4	Q6IE67														Q9JMJ4
D4ACC2	Q6P7Q4	Q5PQX1														Q3B8N8
G3V7G0	A0A0G2K8Z9	A0A0G2JYI7														Q63584
Q4KLN6	P17955	F1MAA3														Q5XI77
A0A0G2K8Z9	Q5U362	D3ZC96														G3V7I0
Q5XIE0	A0A0G2K0I3	A0A0G2JTL5														B2RYQ2
P62632	A1A5S1	Q9EST6														D4A9L2
B0K031	E9PSJ3	Q3ZAV2														O88637
A0A0G2KAZ7	Q5XFW8	Q63525														D3ZUD8
P54921	F1M1D5	Q6P6T4														A0A0U1RRY3
D3ZQ59	P62890	A0A0G2JSR7														Q5FWY5
B0BN63	P62832	Q07205														P17764
A1A5S1	P27321	P47853														G3V8L3
A0A0G2KAT3	G3V8D5	Q5XIE0														E9PTK9
M0R9L0	Q3KR59	D3ZRN3														A0A0G2KAT3
E9PTB2	P62828	P97852														Q5GFD9
Q6IFV9	D4A133	B2GVB7														Q5BK20
Q4V8C2	P16970	Q4QQW4														D3Z840
P12711	F1MAA3	P84092														G3V6W6
O08618	D3ZQM0	Q68FX3														G3V7B0
F1M0X6	Q6AYS7	C7C5T2														Q9ES21
A0A0G2K9C0	F1M3B3	P22509														D4ABK7
D3ZQM0	D3ZRX9	Q5BKC3														D4A206
Q6AXQ0	A0A0G2K4U8	Q498R3														D3ZHU8
P62755	Q02874	D3ZWS0														Q9WUH9
Q2LAP6	Q63945-2	Q9WUC8														A0A0G2JYN0
Q6NYB7	G3V7I0	A0A0G2K8Z9														B2RZ72
D4AE06	Q5FVM4	Q7TSP2														Q6P9U8
Q5FVC2	G3V6H0	F1M0X6														D4ADB4
P41542	D3ZQE8	A0A0G2K3V4														P61972
A0A0G2K3V4	O35547	D4AC36														D3ZFP4
E9PSJ4	F1MAB8	B5DF50														Q5BK78
D3ZQM3	Q5XI09	D4A3K5														Q6AY53
P41499	P23928	Q9R1J8														P60868
P41350	B2RYN0	P55063														D4ACM1
A0A0G2JYI7	B5DFI0	Q5FVM4														Q641Z8
Q566D8	B2RYN6	A0A0G2K4U8														D3ZSM9
M0RCH8	Q99NA5	A0A3G2LW22														A0JPN7
G3V6P6	P36972	B2RYI8														G3V7Q7
Q5XIW8	P42930	F1MAB8														Q5M7U6
B2GV41	A0A0G2JXW4	G3V7H2														P11762
B5DFI0	Q66HR2	Q5RKH2														P62959
B1WC02	F1LZX9	D3ZXS8														Q5XI28
F1M5V2	D3ZC56	Q5M819														P23358
B0BN85	Q6IMX7	Q4KLZ0														B1H227
B0BN52	A0A0G2K051	Q5U362														P0DMW0
G3V8Y5	B5DFD8	F1M0V4														D4A9J4
D3ZGF1	D4A8M7	D3ZBT9														Q5XI09
I6L9G6	Q6TUG0	B2GV41														P47853
P24155	B1WC02	Q9R0T3														G3V8E2
P05982	Q9EST6	I6L9G6														F1LTR1
Q3S4A4	Q924M6	P18395														E9PTR4
Q6LDS4	Q6P9V1	D4A817														P04961
G3V8M1	A0A0G2K1S6	Q5M9H2														A0A0H2UHQ3
Q4V8H8	M0R3M8	Q6P9V1														D3ZWS0
G3V8D5	G3V8F5	Q4V7A0														P19804
Q9JKB7	P08461	E9PSJ3														G3V8D5
A0JPJ7	D3ZN27	B2RYN0														A0A0G2JTK6
D4AE49	Q6AY48	Q63768														D4A1D3
Q8K1P7	A0A0G2JSH9	P70580														Q7TSP2
F1LS29	F1LX07	P17136														Q6AYB5
Q566E5	A0A0G2QC06	F1M775														Q9JJ31
F1M775	A0A0G2K6U1	Q9JKB7														Q5BK81
G3V940	Q6AY21	D4A1Q9														Q9WU82
F1LQS6	G3V6H5	P11030														A0A0G2K0J4
B2GV74	Q60587	F1LMP9														B0BN74
D4A0U9	Q5BJP4	D3ZN27														D4AAL2
F1M801	Q68FS8	P61203														D4A0F5
D4A031	D4A9L2	A0A0H2UHV9														A0A0G2JUC7
P61983	Q505J8	P11232														Q641W2
B5DFM8	A4L9P7	B2RYP6														Q4QQV8
A0A0G2JZS1	P63326	B5DFD8														D3ZAS8
D3ZAS8	Q4QQW8	P62898														Q5RKJ4
B2RZB7	Q7TSP2	B0BNK1														Q68FX7
A4L9P7	F1LYQ8	Q5M830														Q5VLR5
A0A0G2K110	O88321	Q6LDS4														D4ACV3
P22509	Q9WUC8	P31399														D3ZGY1
P45479	D3ZZA8	D4A133														P35213
Q5M830	D3ZN95	P61107														P05197
P97584	D3ZW08	F1MA87														P30835
D4A0Y6	F1M0X6	Q6AZ33														A0A0G2JSR0
D3ZZA8	B0BN52	A0A0G2QC06														F1LW16
P27605	G3V8Q8	B2RYJ7														P63018
Q4KLH4	P62755	B4F7C9														Q5RJR8
A3KNA0	Q5PQX1	G3V982														G3V7Q6
Q5RK09	A0A0G2JSV3	Q5XI19														D4A8X8
Q6IN22	G3V661	Q6DGG0														Q5U2U0
Q6DGG0	D4A510	Q5FWT1														F1M949
D3ZER6	P37397	A0A0G2K9C0														Q5M9F8
A0A0G2QC06	P17136	A0A096MK61														D4AAI5
Q02874	D3ZGF1	Q6P751														Q9JLZ1
Q5M9I2	Q99M63	Q66HA6														A0A0G2K737
Q6P6T4	Q5XI77	Q9JLZ1														Q498R7
M0R907	B2RZ74	A0A0G2JSV2														Q5U316
D3ZTP0	F1M775	Q5FWY5														Q10728
Q62636	B2RYP6	Q4KMA2														A0A096MKG2
A0A0G2K542	P06214	Q63377														A0A0G2JYL4
P11030	F1LPD6	Q5XI77														P61983
B3STT9	B2RYG6	A0A096MK75														P62755
Q6P6T6	P61203	A0A0G2K781														D4A2D7
F1M949	Q5RKH2	D4A1R8														D3ZW08
D3ZW15	Q9ESH1	D3ZCG3														Q71UF4
Q5FVM2	A0A0G2JVW3	D4A914														B2GV01
Q6AZ33	Q9EQR2	Q64654														F1LM33
Q6IE67	P62898	F1LYQ8														M0R623
Q99NA5	D3ZJR1	A0A0H2UHD9														A0A0G2K542
D4A7R0	P28494	A0A0G2K3C1														A0JPM9
D3ZD73	A3KNA0	D3ZPL1														Q63396
G3V9W6	Q8K1P7	D3ZG88														B2RYI3
Q9Z122	Q6AXW2	P00406														Q68FR7
G3V818	Q5I0E7	Q68FS8														Q5PQS4
P55260	Q66HA6	Q8CGU6														D4A0T8
D3ZW08	D4A3K5	Q5RK09														Q9EST6
D3ZCS4	Q6AYA2	P37397														B1H267
P62815	F1M790	B0BN52														Q6AYG7
Q5M9F7	Q63377	B0BMW4														A0A096MKC0
D3ZXH7	Q5FVC2	A0A0G2JSL8														A0A0G2JYI7
P16970	Q6IE67	Q4FZS2														D4A4T9
P35213	P20909	Q5BK20														F1LZW6
D4AD70	P82808	P62815														Q9R063
A0A0G2K3C1	Q6P6T4	E9PSJ4														Q68FX0
F1MAA3	Q62636	A0A0G2JZ53														Q794E4
D3ZVJ3	B0BN63	M0R9L0														D3ZFA8
Q6AYS7	Q3ZAV2	Q02874														A0A140TA95
P61589	A0A0G2JSL8	Q5XI09														G3V9K0
G3V6B0	Q62658	D3ZHG3														D3ZX42
A0A0G2JXW4	Q9JLZ1	F1LM55														P62859
A0A0G2K9D6	Q8CGU6	B2RZ74														A0A0G2JZM8
F1LT49	F1M110	D4ACC2														G3V7G0
D4A9L2	F1M801	M0R3M8														P24155
F1LX07	B2GV72	A0A0G2JSV3														A0A0G2QC03
M0RD20	Q68FX3	D3ZQM0														D3ZCA0
Q4FZS2	B5DFN2	Q75WE7														A0A0G2K351
P00406	A0A096MIV5	P83941														F1LZS6
Q4QQS4	F1LMP9	A0A0G2KAI8														D3ZBN0
Q5FWT1	D4A1R8	A0A140TA95														F1LNF0
P97852	B5DFK6	A0A0G2K110														Q6AY72
D3ZJR1	Q6AYU1	P63170														D3ZYS7
A0A0G2JTL5	Q5XIH3	D4A510														A0A0G2JZE8
O08557	Q62780	Q52KS1														Q5XFX0
Q5XIH3	P62246	Q27W01														Q99ML5
F1M9Q3	M0R6T4	P27321														P00173
A0A0G2KAI8	Q6AYR1	D4AB03														Q80U96
P36506	B4F778	F1M801														F1LM55
B2RZ74	B2GV06	Q01986														Q4V8H8
F1LRC6	P19944	Q6AY23														A0A0G2K1M5
A0A0G2JU01	A0A0G2K781	D4ABP4														G3V6M8
O35509	Q9R0T3	Q91XU1														P45479
Q5M7T6	Q63525	Q6IRJ7														Q6AYI1
D3ZL86	Q5U2U2	B0K008														A0A0G2JTA0
P83941	D3ZER6	A1A5S1														A0A0G2K7W4
D3ZN27	Q6IN22	A0A0G2K121														P83732
B2RYP6	P55063	A0A0G2K4T7														B2RZ27
Q9JIL8	P00406	O35964														P54645
G3V647	D3ZXS8	O35264														Q4KLF8
B2RYJ7	B5DF65	P50503														D3ZC96
O70351	Q32PZ7	P06214														Q63083
A0A0G2JSR7	D3ZPL1	Q99376														P11348
A0A0H2UHV9	D4A0Y6	O08618														P00388
B2GV72	Q68FX1	O35796														B2GV54
A0A0G2K6U1	Q9JKB7	D4A7J8														Q641Z6
Q5M9H2	F1M4W7	Q641X3														Q09073
D4A1Y5	P11030	D3Z840														P18418
O88321	Q8R4A1	M0RD20														B1WC56
A0A059NZR0	P47819	Q32PZ7														A0A0G2JSS9
D3ZN95	Q4FZS2	B0BNG3														A8QIC3
A0A0H2UI38	Q01986	Q8R4A1														D4A031
F1LV44	Q9ES21	Q6P7Q4														O09175
B2RZ72	G3V7H2	F1M5V2														P62775
P63004	Q07205	Q9R1T1														Q498N4
P50503	O70351	F1M4W7														M0RAY7
Q6P9U8	B0BNE5	G3V936														P81128
G3V6H5	A0A0G2JV54	Q6MG60														D4A777
P26376	D4A0E8	Q5BJ92														Q56R17
O08623	D3ZNS8	B5DFI0														Q04931
Q62632	F1LZW6	Q56B11														R4HD46
Q5XI19	Q6P792	Q62636														D3ZE72
P18395	Q8R3Z7	B5DFN2														B0K031
Q4KLZ0	G3V940	Q6AY21														Q6MGD0
Q02769	Q71SA3	D3ZER6														Q5EGY4
Q6MGD0	B5DF50	A0A0G2K051														D3ZC89
Q5RKI5	Q3T1I4	P62755														Q569B7
P26284	P62815	G3V7I7														Q6AXN4
E9PSJ3	Q5D023	P35213														B5DEL7
Q8R4A1	D3ZD89	Q4KLI7														P08461
D3ZFQ8	Q5FWY5	Q4KMA8														M0R9B9
Q3KRD5	G3V6P6	D4A0U9														Q4QQV0
P06214	Q5EBD4	P36201														M0RCP9
A0A140UHW6	A0A096MK75	F1M790														Q9WV63
Q3T1I4	Q4V8C2	P26284														G3V9M8
F1LZW6	Q66H39	Q566E5														P26772
B0BN81	G3V662	A0A0G2JZM8														Q68FU2
Q45QJ4	G3V9Z6	B0BN81														Q6AYS7
D3ZZR9	P31399	Q62780														M0R7E6
D4A1Q9	Q9JLJ3	D3ZQE8														G3V9Z6
Q32PZ7	P61212	Q3KRC3														D3ZPF0
Q52KS1	G3V936	B2GV92														A0A0G2JVP5
Q3MID3	Q32PY7	B3STT9														Q4KLG9
P07872-2	O08618	P12711														Q4QQS4
B2GV92	Q5FVM2	D4A9L2														A0A0G2JXG7
B2RYN6	P18614	Q5EB77														G3V897
Q9JLJ3	B0BNK1	A0A140UHW6														Q3MID9
F1M0V4	Q9JJ31	F1M110														A0A0U1RRV7
D3ZHG3	Q6DGG0	F1LQS6														Q6AYS3
A0A0A0MY07	Q52KS1	V5QSV9														Q63507
Q8CFN2	Q498R3	Q4V8E2														B1WBY1
Q9Z339	Q5BJ92	A4L9P7														D3ZEF4
P10361	P47853	A0A0G2JU01														X1WI37
Q5U1Z0	Q5BKA1	P36972														P29314
F1M1D5	B1H2A6	P11348														Q920L7
Q499N6	Q9Z122	Q5XIW8														F1LSK6
A0A096MK75	Q6PCT3	Q62839														D4A261
P28073	Q4V7A0	A0A140TAF7														D3ZAX5
Q00981	B2RYJ3	Q5U1Z0														Q6P685
G3V6J2	F1MA87	O35509														D4A3K5
Q68FW9	Q6LDS4	Q5HZY2														A0A0G2JSJ8
P21708	Q5XIW8	B2RYI3														Q9JIM0
Q6P751	G3V829	Q6AXS5														F1LNY3
P36201	D4AB03	B5DFN1														G3V7J2
Q99M63	P61972	D4A4T9														D3ZRV0
D3ZMY7	Q63768	P41350														F1M801
A0A140UHY3	A0A0G2JYI7	P83888														Q6P3V8
P62278	P53812	Q00981														D4A9Z8
P47853	D3ZAS8	D3ZXJ5														D3ZKC9
Q6PCT3	M0R9L0	O70351														P19234
D4A8M7	A0A0G2K9C0	G3V6P6														F1LT35
A0A0G2K4U8	A0JPQ9	P45479														D4A7R3
Q498N4	P46413	D4A8M7														P62282
A0A0G2K781	Q3KRD5	E9PTK9														A0A0G2K3H2
G3V7J2	B2RYV5	A0A0G2K6U1														P85845
D3ZQE8	D4A4T0	F1LMQ3														D3ZIX4
F1LMQ3	B2GV92	Q5EGY4														Q3T1L0
Q4QQR9	E9PTK9	D4AD70														Q5U2U2
D3ZC56	G3V8M1	Q91W30														P37397
D4A1J6	B2GV24	D3ZEM8														Q923W4
O35964	Q5PQJ6	A0A0G2K2J7														F1LT49
A0A0G2K160	Q6IRJ7	B1WC49														D4A8M7
F1M471	A0A0G2K542	B5DEY8														Q5RKI0
B2RYK3	A0A0G2JU01	B0BNE5														B5DF91
P62898	Q4QQS4	Q5XIH3														A0A0H2UHD9
V5QSV9	F1LQX9	A0A0G2JV54														Q91Y78
D3ZXS8	Q5M819	Q4V8C2														D4A4U3
D3ZPL1	Q5M9I2	Q62967														Q9Z336
Q5RJN2	O35964	Q9Z339														D3ZUM4
Q8R3Z7	B0BN81	G3V7I3														D4A5A6
A0A140TAF7	D3ZEM8	A3KNA0														B2RYN0
Q07205	O35796	A0A0H2UHN2														P52631
F1LSK5	M0RD20	P21571														B5DEH2
F1M110	Q641W2	Q9JIL8														M0R3Z8
Q6TUG0	B0BMT9	A0A0G2JWD6														G3V829
Q9R1T1	Q5HZY2	Q99PD6														Q4QQV4
D3ZBL6	Q9Z339	F1LVA8														Q9Z1Z9
Q99MI7	Q4KLL7	M0R907														Q5XHZ9
A0A0G2JWB6	A0A0G2K3C1	Q9ES21														D3ZVB7
Q6IRJ7	G3V9R0	B2RZB7														D3ZTF6
G3V829	P18266	A0A0G2K261														D4A845
P17955	Q6MG60	A0A0G2K0I3														Q8K1P7
Q5U2V1	Q75WE7	P61983														B2RZ66
D3ZRE7	A0A0G2KAH2	D3ZJR1														B0BN55
G3V886	A0A0G2KAI8	Q62881														D4AA63
Q9EQX9	D4A5A6	D3ZUD8														A0A0G2K012
Q4KMA8	P35213	F1LSC3														Q5FWU0
B2GUZ9	G3V8Y5	A1L1J8														Q9Z142
G3V7I3	Q9R1T1	Q4KLH4														A0A0G2JUW8
G3V7W1	A0A5P8DHK3	G3V9R0														Q63151
F1MA87	A1L1J8	P49793														Q6P790
A0A0G2KB55	A0A0G2JXC3	F1LQX9														A0A0G2JZ13
Q4G009	D4A944	P46413														G3V8K7
D4ACW1	A0A0H2UHD9	G3V9W6														A0A0G2K2P5
D4A5A6	Q499N6	G3V8D5														B1WC01
G3V8G9	D4ABP4	D3ZBL6														B1WC49
D3ZNS8	F7EL36	Q5FVM2														A0A0G2K9M5
D3ZC96	Q7TP35	Q5M9F8														D3ZU22
F1LPD6	Q6P751	B2RYP8														A0A0G2K3N1
A0A0G2K3Q6	Q5EGY4	Q6IN22														P70565
Q497B0	D3ZYK9	Q6AXS3														Q5M943
B0LT89	Q6AYK1	F1M3B3														P49242
Q498R3	F1LMQ3	D3ZRN5														A0A0G2K1N3
D4A8H3	D3ZVJ3	A0A0G2JWB6														Q5U312
Q9WU82	B1H282	B1H2A6														D3Z900
B2RYP8	Q75Q39	B1WBY7														D4AAU6
B2RYP0	Q6AYB4	G3V9Z6														D3ZW15
G3V7B5	B1WC49	G3V7J0														Q5RJR9
A0A0G2JSL8	G3V7B0	B1H282														P62628
A0A096MK61	A0A0G2JWA3	A0A0G2JYA2														D4A106
Q9ES21	Q5BJQ6	D3ZYK9														O35828
Q6AYB4	G3V9W6	M0RAY7														Q6P9Y4
B5DEY8	D4A1A5	D3ZL86														O55099
P27867	O89044	D4A1C5														D3ZK96
A0A0G2K0V8	V5QSV9	B2GV24														F7EPZ4
Q4V8E2	P50503	Q6AYS7														A0A0G2QC33
Q32KJ5	B0BN97	D3ZN95														Q5PPL2
A0A0G2JXC3	E9PTE1	D3ZC89														D3ZC56
Q75WE7	D3ZVD8	F1LNI5														Q4V8C2
D4AEI5	D3Z840	Q561S0														P41777
B0BN97	B2RYI2	P82808														Q5U311
B1WC42	D4A962	P84100														F1M790
G3V7H2	A0A0H2UI10	Q5XIM5														B1WC84
Q1PBJ1	Q31267	A0A0G2KB55														P60901
D3ZVT2	Q5U2X6	Q4QQS4														F1LRB8
D3ZHW0	F1M5V2	M0RAP5														Q80WL2
D3ZXI0	D4AD70	Q62671														Q5I0F0
F1LMW7	P15651	Q6PCU4														P47942
D3Z840	D3ZXJ5	G3V8Y5														P40615
B0BNK1	Q5EB77	Q32PZ3														F1LN14
Q641Y2	E9PST5	D3ZGY2														F1LPB3
Q63377	G3V886	F7EL36														B6RIU0
P86182	P86182	Q4KLL7														D3ZDK7
A0A0G2JSV3	D4ABC4	D3ZI16														F7EZ89
F1M1H0	Q5M9F7	Q5I0E7														F1LNF1
B0BNE5	D4A4T9	B0LT89														P16617
A0JPM9	D4A7J8	G3V8M1														A0A0G2JU89
P40307	Q6IFW6	P05982														F1MA87
P49432	A0A0G2JX74	Q6AYR1														F1LRE1
Q3B7D0	Q3KRC3	Q496Z5														A0A0H2UHU0
D3ZVD8	Q5M9H7	A0A140UHY3														O54772
B0K008	Q5M832	A0A059NZR0														P47197
Q5FWY5	Q4QQR9	Q6AYA2														P63036
E9PTK9	F1LSC3	O89042														P0DP31
Q63507	D4A7R0	Q6AYB5														Q6TMG5
Q4KLZ3	M0R907	D3ZTT7														G3V6C4
Q27W01	A0A140UHY3	F1LPD6														A0A023ILN9
G3V7I7	Q5RK09	D4A0H4														G3V9P0
P31399	Q45QJ4	Q4KLZ6														D4A1R8
B5DEH4	Q63798	Q1PBJ1														A1L1M0
Q5PQJ6	O35854	D4A1J6														P97576
Q9JM53	B0BNG3	Q8VHK7														O88989
Q68FX0	Q4KLZ6	D3ZZA8														P70583
D3ZLS5	O89045	D3ZGF1														Q03114
Q9JLZ1	Q68FW9	B0BN97														D3ZRN5
A0A096MJ11	Q811S9	Q4QQW8														D3ZD09
Q2A121	D3ZE72	B5DF29														Q91V33
Q5I0E7	G3V7W1	Q5D023														P50393
A0A140TA95	Q4KLL4	D4A6C5														F1LZ05
Q68FQ7	A0A0G2K059	F1M1D5														Q5XHZ0
F1LUM5	Q9QUR2	B2RYV5														Q6AY30
Q6AXW2	B2RZ72	F1LPG9														P58775
P97690	M0R3S3	B2GV72														P22734
Q9JJ54	Q02769	B5DF89														D4A4W6
F1LQX9	A0A0G2JZS1	A0A0G2K542														Q5BJ92
P83953	Q62671	Q3KR59														Q09167
Q562C7	P63170	Q8R3Z7														B2RYJ3
Q07984	P26284	D4A1Y5														Q64428
D4AAG8	A0A0G2JTA0	A0A0H2UI38														D4AE49
Q6PCU4	D3ZBL6	D3ZAS8														B2RYC9
Q641W4	F1M6Q3	Q3T1I4														Q62658
F1LNR1	P18395	P20909														D4A1D8
Q5XI09	D3ZG88	Q6P792														M0R5J4
O89042	A0A0G2K9D6	B4F7A9														Q63798
B2GUZ3	A0A0H2UI38	Q4G017														Q4V8E2
G3V982	D3ZFQ8	F1M1B3														Q6PDU1
Q6AXS5	D3ZL86	Q99M63														G3V918
D4A944	Q3T1L0	Q6AXT7														Q05175
Q641X3	B2RYL4	F1LUM5														D3ZQM0
O35547	P49432	A0JPQ9														B4F7A9
M0RA08	D3ZJA9	Q66HG5														P13803
A0A0G2K9M5	D3ZJH9	G3V7I8														D4ACC2
Q5EBD4	D3ZK73	F1LP57														Q62733
P63170	P06762	P52925														A2RUW1
Q4KLL7	F1LRC6	F1M6Q3														D3ZPJ9
A0A023IM54	G3V7I3	B1WC56														B0BNL2
A7M777	D3ZC89	D3ZW08														Q5M9H7
B0BMY7	B5DFN4	F1M062														P70470
A0A0G2JVW3	D4A4K4	G3V886														B5DFI8
Q5BJP3	B5DER3	Q64620														D3ZBS9
B5DF65	Q07984	Q45QJ4														D3ZJA9
O08839	Q32PZ3	Q66H39														A0A0G2K3A0
B1WBY1	Q6AXN4	F7EZ89														D4AB06
P27321	Q920D2	B2RZ72														Q569C9
Q63768	B1WBY7	D4AAG8														P39069
F1LM60	A0A0G2K4T7	Q68G41														Q9ES72
B0BMW4	Q5U1Z0	A0A0G2K3Q6														D3ZBL6
A0A0G2K121	A0A0H2UHQ3	Q6AXM8														P86182
Q6P686	B2RZB7	Q5U2U2														Q6JE36
P00388	A0A0G2K3V2	B5DFM8														B1H282
P13668	B1WC84	D3ZZR5														Q9R1A0
D3ZJ08	P61589	Q9Z122														P08753
P06536	Q68FQ7	G3V8F5														A0A023IM54
F1LVA8	Q4KMA8	Q5BJP4														P97633
Q91V33	Q4KLH4	D3ZVJ3														D4A4J0
Q6AYB6	A0A0G2K3V7	A0JPM9														D3ZGF1
P15791	B2RYP8	G3V7B0														P35426
B0BN69	Q6AYS3	Q3B7D0														Q5XHY0
F1LRJ6	P83941	Q9EQR2														Q8R3Z7
P56571	P52925	D4A0E8														Q9R1T1
A0A0H2UHX1	Q920A6	A1L1J9														F1LM09
F7EL36	B5DEK0	P62912														Q5U2U7
Q6MG90	Q99068	Q68FW9														B5DEP6
Q62671	B1WC42	A0A0G2JSM7														P62142
G3V9R0	Q9JIL8	Q6P686														D3ZQR7
P62282	B2LYI9	A0A0G2JXC3														Q9JK11-2
Q6TXG9	Q6AXS3	Q31258														O88321
F1LNK6	D3ZV81	Q99ML5														D4A7U1
Q5M9H7	B5DFC9	Q6AYS3														Q63448
Q3T1L0	Q62839	O89044														F1M8V2
F1LRS8	Q9Z1E1	Q4FZT6														Q5BK48
D3ZV81	A0A0G2JZV8	P62282														Q8CHM7
Q6MGA3	F1M049	A0A0G2K9M5														A0A0G2KAM8
M0RBI3	F1LTR1	Q66HC5														Q6AYZ1
Q5XHY0	Q1PBJ1	P26376														P46413
A1A5P0	G3V9D1	Q5BKA1														D3ZK47
Q99376	A0A0G2K3Q6	P85970														D4A0U9
B0BNG3	C7C5T2	Q4KM35														Q99376
Q08290	A0A0G2JZH0	F1LT49														Q4KM71
D4A3E1	Q8VIB1	G3V8T9														G3V7G9
G3V7A5	G3V617	D4ACV3														A0A0G2JX74
G3V943	Q6AYB5	P11240														P49088
B4F778	D3ZGY2	G3V662														A0A096MK75
A0A0H2UI10	Q9EQS0	D3ZJY5														Q62785
Q6PDV8	Q6PDV8	Q5U2R7														A0A0G2K796
Q6AYS3	F2Z3R4	A0A0G2K7M6														G3V7R1
Q641W2	D4A1C5	Q9Z1E1														A0A140TAA4
F1LPB3	D3ZU51	A0A0A0MY43														Q68FS3
Q920A6	Q5M7T6	Q68FX1														D3ZUL8
Q68A21	Q6AXT8	B4F778														B2GV15
Q4QQW8	A0A023IM54	D3ZE72														A0A140UHY3
P29314	B2RZD5	D3ZZR9														Q66HA6
Q6AXT8	D3ZZR9	D4A962														F1LR10
O89044	G3V8T9	Q9EQX9														Q09326
D4AAL2	Q9ESN0	A0A0G2JUJ9														P97560
Q62703	A0A0G2K6J6	D3ZQM3														D3ZD97
D4A0W7	A0A0G2K121	Q3T1L0														A0A0G2JXT6
B5DEL2	Q6Q0N3	Q6PDV8														F1MAK9
B2RYP4	Q91XU1	P11505-1														Q6P6V0
Q63965	A0JPN7	Q63507														D4AE96
Q9Z336	Q5XHY0	P35465														A0A023IMI6
F1MA59	Q8VHK7	D4A7R0														F7FLB2
B0BNM1	O35509	P22062														O35821
F1LZX9	D4A8H5	D3ZXT2														Q6AYJ1
P61972	D3ZUD8	P42930														P37996
Q5M819	Q9EQX9	P40307														P27008
B2RYI2	D4ACC2	G3V7W1														D3ZQ59
Q5XI77	A0A0H2UHF6	Q498N4														P61023
O54772	Q99376	D3ZUN5														Q68FP1
A0A0G2K101	A0A0G2KB55	B5DEK0														B5DES0
G3V7U2	D3ZI16	P61354														Q66HM2
G3V8T9	Q62967	F1M9Q3														B3DMA5
Q63135	Q925G1	Q6AYU1														P18886
P11505-1	F1M951	P49432														F1M951
P11915	P15791	Q6AXW2														Q6MGA3
Q9EQS0	B2GV74	F1LRJ6														Q5M9H2
D3ZGY2	D3ZF50	Q5XHY0														A0A0G2K9C0
Q5BKC3	A0A140UHW6	D3ZW15														Q6AYD3
Q3KR59	D4ACW1	M0R565														Q499N5
O35796	D4AEH9	G3V818														P06761
O35264	Q9R1J8	Q5U2W5														P70582
Q66HA6	D4A9D8	A0A0G2JTA0														O08651
Q6AYB5	B5DFM8	Q5PQR0														Q62671
D4ACK1	Q641X3	F1LRC6														P42930
A0A0H2UHF6	Q64620	A0A0H2UHF6														P17220
Q4V8E1	Q4KLK1	Q497B0														D4AB01
A0A0G2K977	G3V7J0	B2LYI9														O88656
D3ZUD8	Q07803	A0A0G2JZS1														Q64361
Q9Z1W6	A1L122	A0A0G2JXT0														P82995
A0A0G2JUJ9	Q68FS1	A0A0G2K089														D3ZM33
D3ZEM8	D3ZJ92	A0JPN7														P14669
D4A9Q3	Q498N4	Q4KM87														A0A0G2JUQ6
D3ZUL8	A0JN30	A0JN30														D3ZUJ8
F1M790	A0A0G2JWD6	Q8VIB1														Q4KLH4
Q5HZY0	B0BMY7	P70582														D3ZIU2
G3V8F5	D4A3T3	P15791														D3ZCS4
Q4KM87	P42676	R4HD46														B2RYV1
D4A4T9	Q6AYZ7	P61212														B0BNG3
G3V8P6	D3ZMY7	D3ZAX5														Q68FY1
P11240	Q6P686	P27867														G3V943
D3ZF45	F1LT49	F1LW16														P55770
P35465	B0BN55	Q9Z1N4														F1SW39
P21913	Q63507	Q2A121														Q4KLZ3
Q6MG60	P26376	Q68FX0														O08658
P97532	D3ZAY8	P26772														Q8VIB1
Q99N27	Q4G017	B2RYP4														Q31267
B5DEZ4	B2RYP0	P61972														B4F759
B1WC49	D4ACK1	B0BN85														A0A0G2K3C1
A0A0G2K2Z0	P61983	A0A0G2K6J6														Q63356
A0A0G2K7W6	F1M1H0	P13668														P38718
D3ZK14	Q641W4	B5DFG5														Q642B0
A0A0G2JZV8	B2GV33	Q5BK63														O89042
A1L1L2	F1LP57	P62332														Q5M939
Q68G41	Q4FZY0	A0A0G2K3V2														F1M853
Q5U312	Q66HG5	P09330														P63086
Q6P792	Q6P756	Q5U211														Q9JHL4
P18266	Q642B0	Q63184														O54924
Q5XIJ3	Q9JK25	Q7TQ77														A0A0G2K2M9
A0A0G2JTS3	P07872-2	A0A0H2UHQ3														A1A5L2
D4A4H5	B0BMU0	G3V8G9														Q6TXG7
P41740	A0A096MKC0	Q6IFW6														P54313
P06762	Q5M830	Q62632														F1M8K7
Q6TXG7	D3ZRN5	B2RZ24														Q9JI92
D3ZRN5	Q5I0F0	F1M951														D3ZIE9
P21571	Q91V33	D4A4T0														D3ZD11
Q9WU10	F1M656	M0R9Q1														Q5U367
O89045	A0A0G2K160	Q5EBD4														P11505-1
A0A0G2K103	A0A0A0MY07	A0A0G2K160														A0A059NZR0
D3ZJ92	D4A5K6	Q9EQS0														A0JN30
Q10739	P45479	B5DER3														Q6AY48
Q5BJ92	P62282	B5DFK6														G3V6I5
Q08602	Q562C7	Q920A6														A0A0G2K160
D4A1R8	D3ZRE7	Q99068														B2RYS8
P48450	P49793	A0A0G2JTH7														F1M7Z1
P84100	P62912	D4A944														F1M3H8
Q5M7T1	D3ZUJ8	G3V7J2														Q5FVM4
Q6AYS2	Q08602	D3ZPN7														B2RYN3
D4A0E8	A0A0G2K2A5	A0A0G2JZV8														D4A962
D3ZI16	A0A1B0GWQ7	A0A0G2JSU3														F1LQT9
D3ZZ99	D3ZQM3	P35433														D4A1Y5
Q8VIB1	A0JPM9	Q8CFN2														D3ZXT2
A0A0G2K0I3	Q5BK63	A0A0G2JW29														Q62991
Q6AYA2	F1MA59	P11915														D3ZZT9
Q4KLJ8	P11505-1	Q5PQJ6														D3ZN27
Q496Z5	Q4KM87	Q5XI28														Q792H5
D4A7J8	Q63151	P62718														Q68FQ0
Q5BJN3	B5DEH4	Q8K3F3														D3ZGY2
D3ZAX5	Q6AXV4	B2RYJ1														O55211
Q5XIT9	F1LMW7	Q4G009														Q3T1J1
Q9QUR2	D4A0U9	Q5XIJ3														Q5I0E7
Q4FZT6	Q2IBC7	D4A1A5														Q9JJ54
Q5I0D1	Q31258	Q5U316														Q08290
F1M403	Q5U211	Q5BJQ6														Q3KR59
Q6PDU1	Q7TQ77	Z4YNF4														P52590
P83732	D3ZZR5	A0A0G2K9D6														Q4FZT9
B4F7A9	Q6AXS5	Q641W2														G3V681
Q00238	Q561S0	Q6PDU1														Q4KLZ0
Q9JIM0	P41740	Q9ES53														Q68FX1
Q5EGY4	P48450	D3ZTP0														P12843
Q4G022	B0BN69	A0A0G2K7W6														Q4QRB8
Q4V8B4	Q5U316	Q925G1														A0A0G2JWD6
A0A0G2K3V7	Q5U312	P42676														G3V7I8
Q3KRC3	Q9JIM0	A0A0G2JZH0														D3ZLC1
Q5I0L4	Q9Z336	D3ZF45														P13233
F1LP57	Q62632	P21913														Q32PY7
F1LSC3	Q5BJN3	G3V6L4														Q6AYR1
A0A0G2K8N9	P70600	B5DES0														Q6PCU4
P35426	O70513	Q4KLF8														Q5XIW8
B2RYV5	Q5EAJ6	F1LRS8														Q8CHN6
Q5XIN6	Q6PCU4	D3ZU51														D3ZTX0
B6RIU0	P21913	D3ZF50														Q68FS4
P17136	P14604	P25977														D4AC36
A0A0G2JVM2	Q8CFN2	B2RYI2														M0R5U6
A0A0G2JY73	P36201	D3ZK73														B1WC32
P20909	M0RAY7	Q4V8B4														F1M0V4
R4HD46	Q3SWT7	Q6AXY4														A0A0G2QC02
Q31267	P05982	E9PST5														B1WC02
A0JPQ9	P21571	Q6TXG9														D4A1Q9
D3ZU51	A0A096MJ11	A0A0G2KB98														F7FJQ3
Q561S0	D3ZK96	D3ZJA9														P11915
B5DEK0	Q3B7D0	D3ZAY8														D3ZNS8
Q68FY1	Q99ML5	Q5RKI5														A0A0G2K2T6
Q5U2U7	Q00981	Q9JJ31														Q8CGU6
A0A0G2K8P2	P17256	Q07984														P54001
Q4KLZ6	Q4V8K5	E9PTE1														Q5EBC7
A0A0H2UHD9	A0A0G2K7W6	O89035														Q56R18
Q3B7U9	Q5FVL2	D3ZVD8														Q5EB77
B2LYI9	D3ZAI0	D4A2P1														P63004
Q4KLH7	Q6TXG9	B2RYJ3														P35565
Q6P7R8	F1M9Q3	F6T071														A0A0G2K8N6
Q5D023	Q9JHY2	B5DFB6														P63245
A0A0G2K9R9	G3V818	D3ZJH9														Q6AY18
Q9WUC4	Q4KM35	D3ZDB9														D3ZP13
P18265	G3V897	F1LQM9														Q5XI80
Q64620	Q6MGA3	B0K010														P0C5H9
P63155	Q9Z1N4	P35435														Q6AXT5
B2RYJ3	Q5RKI5	Q02769														Q9EQS0
P19944	D4ACV3	A0A096MKG2														D3ZTT7
D3ZLD5	P62332	B1WC84														F1LQ45
A0A096MKC0	Q4FZT6	Q5M9H7														P63259
P62912	G3V7I7	Q9Z336														P84092
Q5XI28	D3ZTT7	Q9Z1A5														D4AB03
G3V7I8	A0A140TAF7	A0A0A0MY07														G3V8Q8
A4D0F6	F1M1B3	D3ZUJ8														D3ZDT1
D3ZPN7	A0A0G2JSR4	B5DEH4														Q9ER24
P36972	O89042	M0R3S3														G3V8Q1
D4ACV3	A0A0G2JXT0	G3V7V3														D3ZK56
Q156J1	A0A0H2UHX1	Q9QYW0														B5DEY8
D4ACT4	D3ZUL8	Q5FVL2														Q9Z270
Q5U211	E9PSJ4	Q9JIM0														Q6MG90
Q5PQR0	Q9R0Z3	D3ZXI0														Q4V7D7
Q5I0L7	G3V8U6	Q6MG48														G3V6J2
Q5XFV9	O08839	P35280														D4A0Y4
Q6AY23	Q62881	P19234														M0R660
Q5XID1	Q5U2R7	Q5RJN2														P13832
G3V7J0	A0A0G2K9M5	P15865														D3ZIV8
D3ZSL2	Q68G41	P83732														D4AD70
P35433	B0BN85	G3V829														G3V8C4
Q62658	F1LW74	A0A0G2K6Y9														P97536
B5DFD8	A1L1L2	Q6AY72														Q6P7Q4
B0BN94	Q68FX0	B4F7C7														Q5XIP6
Q66H94	D3ZVT2	Q5I0F0														A0A0G2K428
D3ZTT7	M0RAP5	A0A023IM54														Q5U2T0
D3ZUC9	Q5XI19	D3ZXH7														Q4G022
B5DFK6	F1LNI5	D3ZRE7														D3ZAI0
D3ZK73	Q499N5	D4AAL2														Q498R3
P46413	A0A0G2K6Y9	O89045														Q6AXQ0
D3ZLC1	G3V8K7	Q5EAJ6-2														Q6P7R8
P62332	G3V8P6	Q499N6														Q8VIL3
P62836	Q00238	D3ZUT9														B5DEL2
F1LML7	A0A0G2JW29	P29266														P62138
P04166	Q6YDN8	A0A096MKE0														Q7TP34
B5DFC9	D3ZF45	Q10739														Q4G009
G3V9Z6	Q4KLF8	D4AAM0														B5DEP7
P83888	F1LM60	Q4KLH7														Q4QQS7
Q63357	P00173	Q62599														Q6AYK8
Q7TQ77	B5DF89	A0A0G2K8N9														Q00715
A7M775	A0A0G2JZM8	Q6AYJ1														Q5U2V1
D3ZC82	B5DEY8	Q9JK25														D3ZU04
O08984	G3V8V0	D3ZLD5														Q5M7T6
Q56A33	P83732	F1LT10														Q63357
Q68FR7	P35426	D4A769														Q5XIN6
B0BMU0	A0A0G2JVM2	A0A0G2JVM2														Q4KM74
B1WBY7	D4A1J6	D3ZJ08														M0RAP5
F1M062	Q64542	Q99PD4														D3ZL86
F1M951	Q7TQ20	F1M471														D4AAG4
Q52KJ9	Q7TP06	Q641Y2														P62246
B2RZ24	F1LUM5	Q6P7R8														Q641Z9
A0A5P8DHK3	Q4KLJ1	B2RYU7														Q6I7S1
A0A0G2QC11	D4A7I6	B0BNM1														P83888
G3V7B0	B2RZ37	B0BMY7														Q3B7D0
P62994	D4A769	D4A3T3														P11232
A0A0G2JVP5	A0A0G2JU15	F2Z3R4														D4AB23
A0A0G2K3V2	B2RYI3	B1WC61														R9PXU4
F1LTR1	Q63663	Q4QQS8														Q5XIT9
Q5XIM5	Q3KRE3	Q5BJN3														Q4KLY4
A0A0A0MY43	Q3KR55	D4ACM1														A0A0G2K038
D3Z8R4	D4A8H3	D3ZNA3														Q5M7W5
B2GV33	P35435	Q2EJA0														F1LQ00
Q68FX1	Q4KLY4	P00173														Q5XIB7
Q32PZ3	B5DEL2	O35854														D4ACK1
Q31266	F1M471	D3ZJ92														Q00981
D4A0L4	O35264	A0A0G2K1E5														P61107
Q6AXT7	Q2I6B1	P62836														P97608
P15800	P84100	B5DFN4														D4AE02
B4F795	Q5XIN6	D3ZK96														Q5XI07
Q4G017	B0K008	P36506														Q6P502
Q5I0D7	Q5U311	P23711														G3V6U3
Q9Z1A5	P12843	Q1RP74														Q62751
A0A0G2K1E5	Q5RJN2	A0A0H2UHX1														F1LRC6
A0A0G2K0V3	D4A9Q3	G3V6B0														D4ADF5
Q66H39	B0LT89	A0A096MKC0														P50399
Q9JI92	P11240	B5DF27														A0A0G2KB55
B0BNA5	P13668	A0A0G2K1U9														F1LND7
D3ZG88	B2RYK3	A0A0G2JY73														D3ZV33
Q5EAJ6	Q91W30	D4ADS6														B0K030
Q91XU1	P61354	Q68FS1														B2RYI2
F1M8A5	Q5XIJ3	D3ZLA3														A0A096MK30
D3ZV33	P36506	B0BN55														Q9R1J8
B5DFN4	F6T071	D3ZZC5														F1LW74
Q9Z2R7	P85970	Q6P9U0														D3ZJR1
B2RYL4	D3ZD11	B2GV33														Q9WTV0
Q4V8K5	M0R565	D4AE58														Q9JI03
D3ZWL6	P15800	Q63798														Q68FR6
Q91Y78	Q9JHB5	B4F764														A9CMB8
Q6AXV4	Q5U2W5	R9PXS4														F1LVV3
Q5BJQ6	Q9JHW0	Q6Q0N3														A0A0G2JTL5
G3V662	Q6PDU1	D4A9D8														A2RRU1
P62997	F7EZ89	D3ZZ38														Q5FVI6
D3ZD89	Q5I0D7	Q3KRD5														D3ZKI9
G3V8Y8	P70582	D3ZFT1														Q9Z1P2
P26772	Q2A121	Q64361														B1WBW0
Q6AYJ1	P19234	D3ZNS8														B2GV11
M0R6L9	Q3SWS8	Q68FZ8														Q5FVC2
F1M6V1	D4AB06	D3ZUL3														A0JPQ9
O89035	G3V7I8	Q4G063														A0A0G2KA06
D3ZYK9	Q4V8B4	Q56A18														F1M471
D4A3T3	D4AE58	Q5EB59														Q62703
Q5U2W5	A0A0G2K351	G3V897														Q95577
Q5EB77	A0A0G2JZ13	G3V6F5														Q62673
A0A0G2K1E2	A0A0G2K824	Q4V8K5														G3V6S0
Q6AXY8	Q6AXM8	P19944														Q9Z1W6
D3ZZR5	F1LT10	M0R8E8														B4F7E8
F7EZ89	B5DFK8	A0A096MJ11														Q4FZT0
P62870	Q6AXT5	D4ACW1														Q4KLL7
G3V8U6	A0A0G2JTD1	D3ZWN1														Q562C9
D3ZMW3	Q6P9U0	Q811S9														D4A4K4
A0A0H2UHH9	P35465	D3ZMY7														P06536
P19234	A0A0G2K761	Q3KRE3														D3ZB65
B5DES0	F1M403	Q5RJR2														B0BN52
A0A0G2K089	A0A0H2UHH9	P07872														P31399
Q5U316	B5DES0	Q9JHY2														A0A0G2K864
Q66HG5	Q3B7U9	P83953														Q63030
Q9QYL8	O35828	Q6AXV4														D4A644
B2RYU7	Q63184	Q6MG90														Q07258
A0A0G2KAN5	Q3MID3	Q5U2X6														A0A0G2KAN5
Q6P7P5	B4F764	Q32KJ5														P62489
B4F7C7	Q99PK0	Q8CIR5														D4A1C5
A0A0G2JTN5	Q5XID1	Q9WUC4														D4A1U8
Q6AY72	F1LRJ6	D4A0W7														A0A0G2K9P5
D4ABC4	A0A0G2K089	Q5RJT2														D4A0E8
Q499V7	Q4KLN3	O35094														G3V826
D3ZMS0	A0A140TA95	A0A0G2K4F6														P07943
B0BN74	O89035	F1LZW6														O08629
Q920D2	B2RYJ1	Q7TP06														Q6PDV6
A0A0G2K1D2	D3ZV33	P61589														F1MAA3
B0BN55	M0R402	Q68FY1														G3V7H2
Q4KLK1	F1LZ05	E9PTW1														Q5BJU0
D4A106	A0A140TAH3	Q91Y78														P45352
P15650	D3ZQG8	A0A0H2UI10														Q4FZS2
B2RYI3	D3ZSL2	M0R402														P58775-2
Q62967	F1LPG9	B5DEL2														Q7TP57
A8QIC3	Q4KLH7	D4A746														P08503
A0A0G2JZ13	B1WBY1	Q99PK0														G3V6H5
A0A0G2K191	Q32KJ5	A2RUW1														P02454
D3ZKI9	Q91Y78	B2GV74														D4A8A0
D3ZAI0	Q497B0	Q8CF97														F1MA59
A0A0G2K6Y9	D3ZI68	P97576														O89045
D3ZBP2	P54645	D4ACK1														P19132
G3V6Z3	P62718	Q05759														P26453
G3V7R1	A4D0F6	F1MAA1														B2RZB7
Q5XI04	B0BNM1	F1M0U5														P09895
Q6GQP4	Q5RKG9	Q5U2U3														B2RYP4
P70582	Q9JHU5	A0A0H2UHH9														Q5XI18
B1H267	B2RYP4	A0A0G2K059														D3ZRE7
D3ZCG3	O35095	A0A1B0GWQ7														P05943
F1M0U5	G3V6J2	A0A0G2K824														Q6AYA7
D3ZXJ5	D3ZXH7	G3V617														Q4QR85
Q63798	D3ZZC5	O08984														D3ZZY2
D3ZI68	Q496Z0	D3ZAI0														Q6AY84
Q64361	D3ZDB9	D3ZKI9														P84586
R9PXS4	P22062	Q5EAJ6														A0A140TAH1
D3ZAY8	F1LRP7	Q499T3														B0BNB9
B4F764	Q5EAJ6-2	Q63135														Q6IRK8
Q6P6T0	A0A0A0MY43	P29314														Q66H61
Q6IV68	O08984	P18645														D4A1J6
D3ZSM9	P18265	Q5M7T6														A0A0G2K075
D4AEG7	D3ZUC2	G3V940														O35567
Q75Q41	B4F7C7	P10888														D3ZJH9
F1LMP9	Q9Z1W6	D3ZLS5														P16086
Q6B345	P18886	A0A0G2K3V7														M0R750
Q4KLL0	D3ZPN7	B5DEH2														G3V784
M0R402	R9PXS4	P14604														B2RYK3
D3ZNA3	D3ZKI9	F1LRI7														Q68G41
P14604	P62870	Q3KR55														D3ZLT1
Q99P77	Q4G009	B2RZD5														Q68FU3
Q5U301	Q5M7A4	B5DF65														Q2VC85
F2Z3R4	G3V6L4	Q6AYZ7														G3V7L6
P62718	B0BN94	Q08602														D3ZXS8
D3ZA85	O54772	Q31267														F1M8P2
O35094	Q4KM73	Q64350														F1LNH3
A0A0G2JV78	B4F7C9	Q5I0K4														Q6NYB7
A0A096MJY1	G3V6N2	Q5XIN6														A0A0G2K089
F1M1B3	D3ZPJ9	Q505J9														D3ZJ01
P09330	A0A0G2JTL5	Q4V886														Q99PD6
B5DEH2	Q56A18	Q6AYK1														P85834
A0A0G2K6J6	Q64361	Q562C7														G3V6T7
A0A0G2JZH0	B6RIU0	G3V6N2														A0A0G2JTN4
A0A0G2QC33	Q4QRB8	A0A0G2KAN5														B1H268
O35532	A0A0G2K8Q7	G3V6J2														Q641X8
F6T071	Q66H79	Q6TXG7														P28494
P00173	F1M0U5	A0A140TAH3														P84083
F1M4W7	P62836	P07633														B2GV38
F1LT10	A0A0G2K261	A0A0G2K1M7														D3Z9E6
G3V9M1	M0R544	Q6IRG3														Q5XFW8
Q3SWS8	P42667	Q5XFV9														D3ZA85
Q68G11	F1MAA1	G3V9D1														B5DF60
Q06486	D3ZLD5	A0A0G2JU15														G3V624
D3Z9Z9	D3ZJ08	Q4QR85														Q6AYB4
P35435	G3V943	Q6AYB4														Q6PDW1
B0BN18	Q6MGD0	Q5XI04														P62997
D4A7I6	R4HD46	Q8VIL3														B2RZD5
Q99068	Q68A21	P63329														D4A7J8
D4ACM1	A0A0G2K8N9	Q5I0D7														Q5XII0
Q5BK63	A0A0G2JVP5	D3ZLC1														A0A140TAH3
Q3KR55	A0A096MKE0	Q6AXT8														Q4G063
M0RAY7	Q2TA68	Q5XID1														Q6P6U2
Q75PQ8	D4AEI5	G3V8U6														A0A0G2K3V4
Q4FZY0	P26772	D3ZJ54														Q9Z1E1
Q6P9U0	P83888	O08839														Q5U300
O35828	Q5U2V8	A0A0G2K4X8														Q6P743
D3ZC89	Q9WUC4	F7ENH8														Q62920
D3ZBS9	B2RZ64	D3Z9P1														A0A0G2JV65
Q5HZY2	A0A0G2JX62	Q9R0Z3														B1WC16
Q6AXS3	A0A096MK29	Q5M7A4														D3ZMS1
A0A0G2JT06	G3V7J2	Q9QUR2														D4ABC4
Q6AYU1	M0RBF8	P62997														P11240
Q5BJX0	P40307	Q6AYT7														Q4V7C6
Q5U2V8	P83953	F1M8A5														Q9JHB5
F1LNI5	Q4KM69	P28073														Q9R0T3
D4A2P1	P14141	Q08851														Q5RJR2
P01041	Q68G11	B5DEF3														P51146
P19836	Q10739	P19836														M0RDJ4
P52590	B5DEF3	P08753														Q496Z5
F1LTX4	G3V6F5	Q91V33														F1M589
Q9Z269	P11348	A4D0F6														Q4V898
A0A0G2K654	Q68FY1	P17256														G3V8U9
D3ZXT2	Q5U2U7	Q9Z1W6														B0BN93
B2RYD7	D5MTG9	A0A0F7R5I4														D3ZG58
Q64542	P62997	Q9JI92														P62916
M0R5Q3	P19836	Q4V884														B2RZ12
P70565	Q64591	A0A0G2JX74														D4A8N0
P11348	D3ZCL3	F1LSK5														Q6P7P5
D3ZXP7	Q4QR85	Q3SWT7														A0A0G2K824
F6PUQ7	O08623	Q99P77														Q99M64
D3ZUC2	Q6MG48	A0A0G2K7W4														P53676
P41123	D2XV59	Q3MID3														P17136
Q4G063	Q9QYW0	D4AEH9														D3ZFY8
B5DER3	O88775	A0A0G2K8N3														F1LUM5
F1M6Q3	Q64350	P07895														D3ZVI9
Q5U2X8	D3ZAX5	D3Z8R4														Q62931
Q66H79	Q6AY58	G3V8K7														D4A1K2
P61212	E9PTW1	Q68G11														A0A0G2JUF8
D3ZTX0	P63025	G3V9M1														P34058
P70600	A0A0G2K1M7	P62870														P00507
A2VD12	F1LSH0	Q5BJU0														M0R5Q3
P12843	D4A2N1	Q75Q39														A0A0G2JXN8
A0A0G2JSU3	F1LRE5	G3V6P8														A0A0H2UHV6
A0A0G2JV32	Q5U2U0	D3ZSL2														P24368
Q8CIR5	Q5RJR2	Q68FQ7														B2RZ64
D3ZUN5	Q6P7P5	Q9JHB5														Q6DKG0
D4ADZ9	Q32Q06	Q9R080														Q7TP06
A0A0U1RRV7	A0A0G2K8N3	A0A0H2UHP9														P04166
A0A0U1RRV5	Q5GFD9	Q9WU10														B5DFB2
P28042	B3DM97	F1M1H0														D4A8T3
F1M0Z1	G3V920	P45352														D3ZVP6
P10888	D3Z8E0	Q5U2U0														Q9EPB1
Q6AY86	Q95577	G3V656														E9PTB2
P85970	F1LSK5	P18886														Q6AYC4
P53812	D3ZLC1	D3ZMW3														Q63362
P19468	Q1RP74	P54690														A1A5P0
M0R3S3	G3V9H0	Q5U312														G3V6I1
Q68FS1	Q6TXG7	Q6J1Y9														P06762
Q7TQ94	Q75Q41	Q6B345														A0A0G2JSZ9
B2RYS9	A0A059NZR0	Q01205														P81155
A0A1B0GWQ7	F1LRS8	A0A0G2K0T8														D3ZFY0
B1H282	A0A0G2JY73	P53676														A0A0A0MY43
D4A259	A0A1B0GWW0	Q75Q41														F2Z3T9
Q3MID9	Q6AYG7	Q4KLJ1														G3V8G2
A0A0G2JYN0	Q6AYJ1	Q6YDN8														Q05982
Q6AY30	A0A0G2K277	Q66H79														F1LY38
A0A0G2K751	A0A0G2KAN5	D4A8H5														D3ZJ08
Q9JHU5	Q6P7R8	G3V8I4														A0A096MKE0
P63025	P63329	D4A8H3														Q6P6T6
Q5U209	D3ZJ54	G3V920														B2RZA9
Q6QI44	Q5BJP3	D3ZV81														M0R3M8
G3V735	P25977	D4A206														Q62952-2
B1WC61	P11915	Q4KLL4														D4ACT4
D3ZNU1	D4AAH6	A0A0H2UHE1														B5DEL9
A0A0G2K059	Q6AY72	D4A3E8														D3ZEM8
D3ZD09	B2GUZ9	D3ZTR5														Q91XU1
B3DM97	D3ZUL3	P18265														F1M775
F1LVV3	D3ZNA3	G3V7U2														Z4YNF4
A0A0G2K4X8	D3ZMW3	G3V6M8														E9PST5
A1L1J8	F1M7Y3	Q5I0L7														P17955
Q05BA4	Q4V886	F6PUQ7														M0R9Y3
O35095	Q9JI92	F1LZ05														A0A0G2K0W9
A0A0G2KAW7	A0A0G2K0T8	Q498M4														A0A0H2UI10
F1LN42	B4F7A9	D3ZTX0														Q8CFN2
P22062	A0A0G2K1U9	A0A0U1RRV7														B5DEZ4
O70593	P35433	Q5M9F7														D3Z8X4
P62634	A0A0G2K654	Q5BJP3														B1WBZ5
B0K030	Q6J1Y9	Q156J1														C0JPT7
Q4KLJ1	Q8VIL3	B2RZ66														B0K008
Q8K3F3	P29314	Q7TQ20														P21531
Q2M2S1	Q01205	A0A0G2K3I9														P97886
G3V920	B2RYU7	D4A401														A0A0G2K7M6
B1WC56	Q3ZB99	D4A9N5														O88941
Q5XI83	D3ZP13	D3ZTJ7														Q07009
P39069	Q792H5	F1LSK6														Q68G11
A0A1B0GWW0	D4AEG7	Q5RKJ9														M0RCX2
D3ZUL3	A0A0G2JTH7	A0A0G2JSR4														D4A2C6
Q9WVE9	A2RUW1	P15651														B5DEQ4
P08753	Q498M4	G3V7R1														F1LML7
D4A4T0	B1WC16	Q5HZY0														B5DFM8
P11730	Q63707	A0A0G2JTN5														Q5U1Z2
M0R9N8	B5DEH2	G3V8R0														A4D0F6
Q4KLY4	P47196	D4ABK7														Q5I0E8
B2RZ37	Q9Z0T0	P63025														P48500
G3V7V3	Q5XFV9	Q5U2V8														A0A0G2K2E8
D3ZTR5	A0A0G2K7M6	F1LM60														E9PT66
F1LXT3	B1WBM0	D3ZV33														P12785
B1WC84	B1WC61	Q641Z8														Q3SWS8
P21263	Q6AYB6	Q32PY7														Q4V8K2
Q5XIU5	Q6GQP4	B6RIU0														D3ZUC9
D4AE17	D3ZMS0	O54772														P14668
A0A140TAH3	Q156J1	Q6IV68														P18395
Q62599	A0A140TAF5	Q63357														Q5BK79
D4A0W1	P28073	D4A7F2														P38983
F1LQM9	P82471	P62628														P63039
D4A8T3	Q8K3F3	E9PT51														G3V9A8
D4A2B0	Q4V8E1	Q5U2T0														Q52KJ9
B4F7C9	B2RZ66	Q99N27														A0A0G2JU11
Q9JKL8	Q5U2N0	Q6AYB6														D3ZS58
A0A0G2K0T8	Q4V884	A0A0G2JVP5														P01041
Q5BK20	B0K024	Q32Q06														Q5U2Q7
D3ZF39	D4ADD7	D4A5K6														Q5M7V8
Q7TQN4	Q64538	Q63186														D3ZUL3
A0A0G2K3I9	Q52KJ9	F1LMW7														O70185
Q498U4	A0A0G2K2Z0	Q64542														Q8R4A1
R9PXS8	D4A0W7	P11730														Q5U2X8
Q9Z2Y1	D3ZUI1	Q6MGA3														Q5U2N2
Q7TQ20	B5DEN9	G3V6U3														Q4KLH7
Q5FVH2	P22734	D3ZI68														A0A0A0MY07
F1MAA1	Q6MGB6	D4AE17														A0A0G2K101
B2RYN3	Q4V7D7	Q5U209														Q4KLJ1
Q6RUV5	O88453	Q5U2X8														D4A3E8
P15651	O70377	M0R5Q3														Q3ZB99
F1LRE5	Q04970	Q2I6B0														A0A0G2JUJ9
Q6YDN8	Q5RJT2	Q00238														Q4FZU8
Q9Z2S9	Q561R9	Q9QYL8														O08557
Q6P4Z9	G3V6L8	Q5RKH0														P63155
Q6LED0	D3ZPD0	P42667														G3V6H0
Q6AXN4	D3ZG58	P86182														D3ZVJ3
Q2VC85	Q99PD6	Q5U2U7														G3V667
Q6GMN6	A0A0G2QC02	Q66H11														B2RZC6
A0A0G2JTD1	G3V8G9	P12001														F1LQX9
A0A0G2JU15	D3Z8R4	B0BMU0														D4A5Q2
A0A0H2UHU0	O08700	B3SVE6														A0A0G2QC06
D3ZUT9	Q6EV70	P62845														Q1EG89
G3V6F5	Q08851	B0BN46														D3ZU74
Q5U2X6	P29266	D3ZZ62														Q0D2L2
Q8R424	A0A096MJY1	F1LPB3														P23928
Q5U2T0	D3ZJ01	O88377														P61314
B5DEP7	D3ZXT2	O88775														G3V647
D3Z863	A0A0F7R5I4	Q6GMN6														B2GV72
A0A0G2JU07	P61314	Q63707														Q5I2Z0
D3ZG58	P07895	B1WBY1														Q9JK25
O70377	D3ZZ62	D4A8T3														Q3KR55
A0A0G2JU77	D3ZTR5	G3V943														A0A0G2K7B6
D4A0T0	Q6AXT7	A0A0G2K214														P27867
Q5I0F0	A0A0G2JY69	Q4KLL0														Q1PS21
Q5PPH0	M0RA08	Q5RKJ4														D3ZJ54
Q9R0Z3	P52590	A0A0G2K6E0														P11730
D4A5K6	Q5XIT9	P15650														A1L1J9
Q63184	Q6AY96	A0A0G2K6G2														D4AE17
Q5RJT2	P18645	D3ZFQ8														D4A3S8
Q01205	P23711	Q52KJ9														P97584
Q10728	A0A0U1RRV7	P15800														Q6P791
P63322	B1WC11	O08557														D3ZJX5
D2XV59	F1M062	Q6AY30														D4AC23
Q4KM35	F1LNS2	Q2TA68														D4AAE9
D3ZRM5	Q641Z8	Q4KLH5														D4AAG8
P61314	P41123	D4A8G7														P11442
P70470	Q4KLZ3	P06536														A0A0G2K1M7
Q3KRE3	D4A5T8	Q6EV70														D3ZD89
Q4KLF8	Z4YNF4	D4AEG7														Q5FVR4
Q9JJ31	F1LXT3	D4AB06														A0A0G2K6J6
F1M7B8	Q99MZ4	Q68A21														Q66H39
B0K010	O35532	D3ZJ01														P61354
A0A0H2UHL1	Q03346	F7EVX2														G3V7U2
Q62667	Q5XIU9	Q9WTT7														A0A0G2JXT8
Q5I034	A0A0G2K796	B0BNB0														F1M062
A0A0G2KB73	D3ZHB7	Q641W4														Q5M830
D3ZVP6	P45352	D3ZG58														D4AA91
Q6EV70	D3ZSM9	D3ZUI1														B5DF02
A0A0G2K7Y5	O70454	Q3MID9														F1LTJ5
P84586	A0A023ILN9	P61314														Q62969
Q2I6B1	Q6AYT7	A0A0G2K9R9														Q63377
Q641Z8	M0R5Q3	B2RYL4														P62870
D4A9D8	A0A0G2JUM2	M0R919														P50398
Q5XIU9	F7EVX2	D3ZUC9														Q75WE7
Q63528	Q6P762	P41123														Q4KM87
D4ADS6	D4A9Z8	Q64591														A0A0G2JV54
Q5XIC2	P62628	D3ZDH8														D3ZAP9
Q9R1A0	A0A0H2UHE1	P54645														A0A0G2K1U9
D4AAG4	D4AE17	Q6AY58														F1M656
G3V9P0	A0A0G2K4X8	F1LTR1														P04762
Q6AXM8	F7ENH8	M0RA08														O54975
Q4KM38	Q5XIC0	D3ZD09														Q66HA8
Q9EPB1	P62634	Q792H5														G3V6Y6
D3ZF50	D4A5I9	D4A5T8														A0A0G2K4X8
Q2EJA0	D3ZLA3	Q5I0D1														O88588
Q32Q06	O70593	D3ZK14														A0A0G2K3I9
F1LVW7	Q4KLI0	P35426														Q91VC0
Q5RK10	Q2EJA0	A1L1L2														G3V982
Q6P7A9	Q99MZ8	Q63528														B2LYI9
Q63707	A0A0G2K8T0	M0RC99														E9PU13
Q5U2U0	F1LW16	B0BND5														P10361
A0A0G2JZZ4	P10888	Q3T1H0														Q2I6B1
Q6IRG3	G3V9M1	D4AAH6														P25977
A0A0G2K075	Q5U209	Q6JE36														A0A0H2UHN2
D3ZPF0	A0A0G2K1M5	B2GUZ3														P63322
M0R565	B2GV73	Q5XI83														Q99MZ4
D3ZDK7	D4AAL2	A0A0G2K8Q7														A1L1J4
A0A0G2K1M7	Q9WVK7	B5DEN9														O89044
Q4V8F9	Q5XIM5	D3ZWU1														O35796
Q9WTV0	P97576	Q8VH46														G3V920
A0A0G2JY69	Q3T1H0	F1LMM9														A0A0G2KAN1
Q4KLL4	D3ZUN5	F8WG67														Q5XIE0
A0JPN7	F8WG67	Q920D2														Q63184
Q6Q0N3	D3ZHW0	D3ZT52														Q6AY21
A0A0H2UHQ3	D3ZD09	Q4V8E1														D3ZQN7
Q62868	P81128	A0A0G2JVD6														Q38PF9
Q5RJR2	A0A0G2JY08	B0K024														Q5M9I2
D4A6C5	D3ZMX6	F1LRP7														A0A0G2JZI2
Q9Z2P5	B1H267	D3ZUL8														P22062
D3ZBN0	D3ZWA8	D4A106														D4AE06
Q2IBC7	Q5I0L7	D3ZUC2														Q3B8Q1
Q4V7A0	Q4KLJ8	A0A0G2JT06														D3ZVD8
Z4YNF4	B0BN46	D4A3P1														A0A0G2JY22
G3V858	Q62599	A0A0G2K2Z0														B5DF48
D4A0M2	D3ZNU1	Q4G022														Q6QI44
Q5PQV5	G3V7U2	A0A0G2K571														A0A096MIV5
B5DF89	Q5BK78	F1M0Z1														D3Z8L5
Q99MZ8	D3ZUC9	Q5M856														Q5D059
D3ZY02	Q3B7D1	F1M403														Q6AXV4
P08010	D3ZFB2	D3ZZ81														G3V6P6
D4A8G7	M0R9Q1	Q66HA5														P36201
P18886	Q4G022	Q5U311														F1LXT3
Q9JHM2	B0BNG0	M0R7T1														P20909
A0A0G2JXN8	F1M6V1	O35095														D3ZIY3
D3ZEF4	Q8VH46	B1WC42														G3V9Y1
A0A0G2K249	Q9EQV6	Q4KLK1														D3ZAY8
G3V9M8	A8QIC3	A0A0G2JTS3														Q6P4Z9
D3ZJH9	G3V6I1	P82471														O35095
Q5GFD9	D4A261	F1LTX4														A0A0G2JWG6
Q6J1Y9	G3V8Y8	D4A4K4														A0A0G2KB63
D4A769	Q91ZW6	Q62868														D4ACB8
B1WBY5	D4ACT4	B0BN94														A0A0G2K6U1
Q9ES53	Q5PQR0	Q6P762														G3V7W1
Q5RJK9	Q5RKJ9	Q68FR7														Q4FZT6
D3ZFB2	P63074	O54924														F1LQ48
D4A9H6	F1LN42	Q9JKL8														B0BN97
A0A0G2K2A5	D4AAG8	Q568Z6														F1LMW7
D3ZUI1	D4ABK7	Q5BJZ0														A0A0G2JSR4
D4AE58	Q496Z5	M0RDJ4														D3ZFB2
Q66HA5	M0R7T1	Q62703														Q3T1K5
D3ZCL3	Q6IV68	B5DEL5														G3V8C6
Q9Z1H9	Q6JE36	Q6V9V9														Q641Y0
P35571	G3V656	B1WBY5														P50503
A0A0G2K4Y7	Q6AY53	G3V8E4														Q66H80
P12001	P28042	P60868														P41542
Q5U2R7	G3V8E2	F1M6V1														P02401
D4A261	Q63965	B2RYQ2														F7ENH8
E9PT51	Q4V8K2	G3V9I9														F1MAA7
D4A3E3	Q66H12	Q4QQR9														Q5I0D7
F1M3B3	B4F795	Q5I0K8														D3Z863
O88453	A2VCX1	F7EPZ4														P11980
A0A140TAH1	P07633	Q7TQ94														A0A0G2JV78
A2VCX1	B2GV54	Q63448														P35465
D3ZG43	Q5EB59	Q6AY96														Q9JMB5
Q5FWU0	F1LMA4	B2GUZ9														Q4KLJ8
D3ZHU8	P97544	Q62785														P97852
Q5PQL7	A1A5P0	Q9JHW0														F1LVZ9
Q5EAJ6-2	P08753	O88453														B0BN56
A0JN30	O08557	B2RZ37														D3ZCT7
M0R5U6	D3ZNF4	A0A0G2JXP1														Q6P7P8
D4ABK7	Q499T3	A0A0G2JZF2														D3ZK14
F1LT35	G3V7V3	Q499N5														Q4QQT3
B0BNB0	D3ZJD2	B0BNJ1														D3ZN63
B2RYV1	P04166	D4A4H5														Q4KLK7
Q9EPV5	Q4V8F9	D3ZYQ9														Q9Z0V5
A0A0G2K4T7	D4A746	D3ZCL3														Q9Z1Z6
B2RYC9	Q5RKH6	M0R9N8														B5DEJ5
Q9ES72	G3V6M8	D3ZRV0														Q4V8K5
P61023	Q2M2S1	A0A0G2K2P6														R9PXS4
D4A9P7	D3ZZ81	A0A0G2K8T0														Q4KLN3
Q561R9	A0A0G2K214	Q3B7U9														D3ZZR9
P42676	D3ZT52	Q8R424														Q9JKB7
F1LMM9	D4A0T0	Q63965														A0A3G2LW22
Q9EQH5	P63155	A0A0G2K714														G3V722
Q9WVR3	P97697	Q2TGI9														D4A631
Q9JHB5	D4A8T3	Q9EQV6														Q6AY80
G3V8B4	Q66H94	B2RYK3														B5DER3
D4AC99	P39069	Q03346														D3ZTR5
Q9EQR2	A0A0G2KB73	P47196														M0RD20
Q6QD51	Q6B345	Q4FZT2														Q6AXS3
Q5U313	B0K010	A0A140TAH1														Q5XIU9
Q7TP06	O88377	A0A0H2UHP0														A0A0G2JVW5
Q5BK78	B0BNA5	P70470														P53812
D3ZUD0	P12001	A2VD12														B4F7C9
Q9EPF2	Q4G063	F1MAK9														Q6PEC0
P97697	A0A0G2K075	Q5XIU9														F1M1B3
Q4KM69	Q68FX7	D3Z863														A0A0G2K016
Q64599	B2RYQ2	A0A0H2UHU0														F1LR87
Q2TGJ6	Q66HA5	Q63663														Q5U2N0
B2RZ64	Q9EPV5	A2RRU1														D3ZER6
B3SVE6	B0BN35	Q63524														O70196
G3V7L8	D3Z9Z9	B4F7F3														P16975
Q5U2U3	B0BN18	Q3B7D1														G3V8V0
A0A0G2QC03	M0R6L9	D3ZU04														Q5XID6
Q95577	D3ZDK7	D3ZBS9														F1MAB8
F2Z3T0	D3ZKC9	B5DFC9														D4A8H5
G3V9A8	D4A5E5	P70583														Q63598
F1M656	F7FJQ3	A0A0G2K189														Q62632
D4A4Y0	F7ES73	Q712J2														P19836
Q80WL2	Q6QBQ4	F1MA18														D3ZUY8
P82471	Q5PQM2	A0A140TAI6														P11507
D3ZHB7	Q5U2T0	P81128														B0BN63
A0A0G2JT88	B2RYS8	P52590														Q32KJ5
B5DF50	O35094	D3ZMN2														F7EVX2
B2RZ27	F1LVA8	Q6IRE4														A0A0G2K7Y5
Q569C9	Q63528	Q9ES72														A0A0G2JZV8
D3ZWN1	Q5XI28	D3ZUB7														Q8K3F3
D4A3P1	D4ACM2	F1LRK9														P29266
P35284	Q3B8R8	Q5BJX0														Q7HKW3
Q6AY53	B5DEP7	A0A096MKE2														D3ZAN3
M0R7T1	B5DF37	D4A259														Q9QUR2
Q8CHN6	A0A0G2K751	A0A1B0GWW0														Q6AYI5
B5DF27	Q5XI04	Q6P7P5														O55096
D4A5I9	D3ZBP2	D3ZVT2														F1LNR1
B2GV15	D3ZRM5	Q6GQP4														Q6MG61
Q6AY96	Q2LAP6	Q5XFW6														M0RB91
O70454	D4A8G7	O70454														Q5RJN2
Q6AYL5	D3ZYQ9	A0A0G2JWR5														B5DEL5
Q62785	Q62703	P56571														Q5XI86
D3ZB65	P06536	Q80Z70														Q2TA68
P80386	A0A0G2JYT1	B1WC30														D3Z8B2
D4AB06	P12369	Q5U301														Q4QQW4
D3ZTV7	B0BNF6	A0A0G2K4R7														P61480
D3ZZL3	Q5M943	O08623														Q64057
P22734	D3ZM33	A0A0G2K7Y5														D3ZK73
P81128	D4AAM0	Q63151														D3ZQI6
Q4QQS8	Q9WU10	B2GV54														D3ZWN1
F1LRP7	P10686	A8QIC3														A0A0G2JUP9
A0A0G2JZM8	T2F9K4	D3Z8E0														Q9Z2Q1
D3Z962	A0A140TAI6	F1M5T1														F1M1H0
Q1RP74	Q8QZZ9	Q4FZY0														D3ZV81
A0A0G2JWR5	Q9WTT7	P22734														G3V928
Q4V8K2	Q5BJX0	Q6P9X1														Q2IBC7
D4ABA5	Q6MG75	B2GV73														Q5JC29
P70541	Q6P4Z9	G3V8Y8														Q923V8
Q5U1W6	Q6PEC1	D3ZPF0														Q9EQV6
Q4KLN3	Q4KLL0	Q99MZ8														P21708
Q6IFV6	Q9R1A0	Q5XIT9														F1LMA7
A0A0G2K261	D4A0M2	D4A7I6														Q5XIM9
Q9ERM8	Q63632	P32577														Q5RKI5
D3ZPD0	Q5BK20	F1LT35														B5DF50
G3V6M8	D4A845	Q4V8I6														Q02589
Q4V898	F1M0R1	D4A4W6														G3V8E4
D3ZTW1	D4ACM1	Q4V8K2														B5DEK0
A0A0G2JY22	A0A0G2KA82	D4ACM2														P62332
D3ZN76	D3ZUB7	B2RYC9														G3V8T9
A0A096MKE2	M0RDJ4	Q4KLY4														Q4V7A0
Q498R7	Q6AY23	B5DEP7														Q62728
Q7TP34	F1LR71	Q5XIC0														P54319
Q63396	Q66H11	P84586														D4A4Z9
G3V6U3	D3ZEB8	F1M7Y3														D3ZRN3
D4A4R1	D3ZTX0	P21263														G3V6Y9
B2RZ66	A0A0H2UH97	B3DMA5														O35964
Q3SWT7	Q4KLH5	Q6IMF3														Q6P792
Q64232	Q63486	B2GV14														D3Z8R4
Q64591	D3ZFY0	Q68FX7														F1LTH9
D4AEG2	D4A9N5	B5DF60														P32089
M0RC99	Q9QYW3	Q6PEC1														B5DF89
D3ZZE3	Q5PQN1	P26453														A0A096MJ11
Q64350	P60868	A0A0G2K796														P35284
P05943	Q9Z269	D4A0M2														B2RYJ1
G3V9D1	P97532	P39069														D3ZDH8
D4A206	P63322	A0A023ILN9														P14408
B5DF37	D3Z962	Q5RKG9														Q5RKJ9
Q5U311	Q5XIC2	P63074														P82808
B1WC30	D4A6C5	Q9Z1H9														Q4KM38
D4ADF5	D3ZK56	G3V9A8														D3Z865
D4A1C5	Q6I7S1	Q03114														F1M842
F1LMA4	P26453	A0A0G2K9P4														Q3KRE3
Q4FZT2	B5DF86	D3Z8L5														G3V926
D3ZWA8	F2Z3T0	Q6AYG7														A0A0G2K7T6
Q5M970	Q62667	A0A096MK29														A0A096MK61
M0R9Q1	G3V644	Q3B8N8														Q7TQ77
P12007	P08010	Q7TP34														Q9Z2P5
A0A0G2K4R7	O54924	Q2LAP6														B0BN35
A0A140TAI6	Q3B8N8	A0A0G2K751														P21670
Q03346	M0R919	O55099														P62890
O55099	M0R637	A1A5Q1														Q5XIP0
B2RYF8	Q6IRG3	D4A9Z8														B0BNF6
Q9JJ75	P70565	D4ABC4														P84817
D3ZEB8	Q64232	D3ZUQ7														A0A0G2K3V2
A2RRU1	P05943	Q9ET50														Q5XIC6
Q63663	Q920P6	Q66H94														O35264
A0A0G2JXG7	B0BNJ1	Q5XI97														Q6AXW2
P42667	F1M842	Q99372														D4ACV0
A0A0G2JX62	A0A096MKG2	B1H267														D3ZML3
Q5I0K8	D3ZFY8	P48450														B2RYS9
D3ZFY8	Q9Z1H9	Q5I0L4														Q3B7D1
Q6IRE4	D4A3E8	Q6P791														Q32PX7
P07895	D3ZCG3	D3ZSM9														A0A0G2K739
F1LU48	Q9EQH5	D4A0T0														Q6PEC1
E9PST5	D4A401	P97697														Q66HC5
Q562C9	Q5BJZ0	Q2IBC7														D4A769
P62628	A0A0G2K103	R9PXU3														D3ZUT9
F1LNM0	Q5U301	Q04970														Q64542
D4A401	P84586	D3ZPJ9														A0A0H2UHZ2
D3ZUQ7	D4AB01	Q496Z0														Q00238
A0A0G2K9G3	F1M8A5	D3ZPD0														Q32PZ3
Q4V8I6	Q9WV63	Q5FVH2														D4AEP0
A0A6F8P9J1	Q6GMN6	Q6PEC3														Q71SA3
A0A0H2UHE1	D4ADF5	A0A0G2JU77														P62749
P25977	B2RYF8	D4A1B8														Q68FW4
Q66H12	B5DF55	Q9WVK7														G3V7I7
F7ENH8	A0A023IMI6	M0R544														A0A0G2JSZ5
Q5M849	Q5RKJ4	A0A0G2K075														P25286
Q8QZZ9	Q6V9V9	Q9Z2Y1														P67779
P13233	Q9ES53	M0RBF8														G3V662
Q9Z1E1	Q6P791	D3ZY47														A0A0G2K121
F7ES73	M0R623	Q64232														D4A914
A0A096MK29	D3Z9E6	D4AEI5														D3ZAQ4
Q00972	Q9Z2P5	D3ZC82														Q6AYA2
A1L1J9	D3ZBS9	A0A0G2JU07														D3ZW55
A0A0G2K8T0	Q5HZY0	D4AAE9														H2BF30
P70583	P80386	Q4QQT3														E9PT51
G3V6L8	D3ZHI8	Q923W4														Q2A121
A0A0G2K1M5	O88350	Q6AYC4														A0A0G2JZ83
D4A8F2	O88550	B2RYS8														D4A259
A0A0G2JV54	Q498U4	Q6AXN4														D4A2Z8
Q63151	B5DF60	Q4KLI0														P28073
D4ACM2	Q923V8	D4A8F2														Q5EAJ6-2
Q9QZK8	Q6PDU7	B1WBM0														G3V8T4
B1H2A6	D4A2B0	P20611														Q5U2V8
O35876	F1LQ09	Q75N36														F2Z3T0
D4A845	G3V9I9	Q9EPV5														Q06647
P08081-2	D3ZTP0	A0A0G2JSJ8														P51952
Q499N5	D4A7F2	Q5M943														D3Z9I4
D4A752	O35876	G3V9P0														B2RZ24
Q5PQQ2	O08561	D4A9Q3														Q794F9
A0A0G2K824	G3V7R1	Q5XI96														F1M446
D3ZZK8	P70583	A0A0G2JZ13														G3V8M1
F1MAK9	A0A096MJW2	D3ZF13														D3ZUC2
Q3SWT4	D3ZWN1	B5DEZ4														P68101
D4A0H4	P42123	F1M656														A9CMB7
P20788	Q5XI01	G3V6I1														F1MAA5
Q6QLN3	F1LNM0	D3ZNU1														P70580
D4A4K4	G3V9A8	Q09167														Q66X93
Q5XIP0	Q5M823	D3ZQG8														A0A0G2JSR7
B2GV73	Q6AXY8	D3ZP13														F1M3B3
D3ZRV0	Q6AY24	D4A0W1														Q3KRD5
M0R8E8	D4A1B8	Q6AY53														D4AAH6
[truncated: 1,193 more rows]

## Sheet: CTL-Poly
CRISPR2	CRISPR3	CRISPR4		List names	number of elements	number of unique elements
A0A0G2JUA5	A0A0G2JUA5	A0A0G2JUA5		CRISPR2	2939	2939						CRISPR2 CRISPR3 CRISPR4	2446	A0A0G2K3Q6 D3ZNA3 A0A0G2K719 Q66HG9 G3V6S2 Q5U209 B1WBQ0 Q5BJN3 Q66HD3 G3V9K8 Q32KK2 Q5XI78 D3ZQ57 Q5U216 P62836 F1LRV4 D3ZXJ5 B0BNE5 Q6IRJ7 A0A0H2UHP9 Q63413 Q9ER34 P21571 D3ZZW1 O35547 P62912 P08010 P63326 F1LVR4 D4A648 P26376 D3ZTP0 Q66H94 B6DYQ7 P05708 Q56A18 A0A0G2K249 D3ZI68 G3V661 A0A0G2K8T0 F1LRJ9 Q641Y5 Q32PZ7 D3ZLD5 Q9JIL8 F1LTX4 D3ZPL1 O88767 G3V9S9 M0R7T1 P41562 R9PXU3 Q6AXT8 F1LMQ3 P…
G3V6P7	G3V6P7	G3V6P7		CRISPR3	3038	3038						CRISPR2 CRISPR3	127	A0A0G2JXT0 D3ZTW9 A0A0A0MXU8 Q9Z2R7 A0A0G2K5Z4 F1LP82 Q66H58 Q5XI97 F7F9U6 O88453 D4ABY4 Q6DGF2 Q2M2S1 B5DF37 Q5PPG7 G3V886 A0A0G2JXZ3 D3ZR79 Q5XI21 D4ACG2 Q6AYS2 Q2TGJ6 R9PXR4 Q9JHE5 D3Z8L7 P70500 D4AEK9 Q3SWT4 A0A0G2JSL2 D3ZJU0 A0A0G2JVD6 D3ZKG9 F1LT10 A0A0G2K0V3 D3ZYK9 D3ZB30 D3ZSP1 Q7TSA0 Q5PQV5 D4A1D3 Q5PQS4 P83732 B1WC75 A0A0G2JXH3 B3DM97 Q6VEU1 Q5PQR7 B2RZ66 D3ZUQ2 G3V6A2 B5DFI1 Q68FS3 A0A…
C0JPT7	C0JPT7	C0JPT7		CRISPR4	3091	3091						CRISPR2 CRISPR4	144	D3Z962 D3ZEB8 A0A0G2K866 Q99372 D4ACZ5 Q63707 P28037 D3ZG48 B1H230 B2GV99 P11951 M0RC57 F1LQ09 D3ZZA1 P61206 A0A0G2KB73 Q5HZE2 D3ZU56 Q9JLH7 G3V7A5 D3ZBP2 Q4V8C6 F1M298 D4AEG7 D3ZF13 D3ZVG3 Q5U313 Q66HT2 F7FF45 Q6IN15 D3ZRD3 G3V684 D3ZQL8 P12711 Q5RKG9 Q8VID1 Q52KK3 P61515 D4AEB3 A2VCW9 A0A0G2JU82 D4A9H6 Q1LZ53 D3ZWA8 G3V8V3 P84076 B0BN90 F1LRM5 B2GUZ7 D3ZXN9 A8C4G9 A0A0G2JYN0 A0A0G2JX16 F6T1W7 M…
M0R9X8	M0R9X8	Q6S395		Overall number of unique elements		3628						CRISPR3 CRISPR4	277	A0A0G2JY69 D4AEG2 D4A1X2 A0A0G2JX56 A0A140TAC3 F1LXS5 Q9Z2Q7 A1L134 Q5EB56 Q7TQN4 Q5PQZ9 Q8K3X8 D3ZZN9 D3ZZL9 Q003I6 D3ZWB1 A0A0G2K8Q7 G3V8V4 Q9WV25-2 F1M110 B1WC67 A0A0G2JTF5 E9PTT2 G3V7L8 E9PTW1 D4AAU4 D5MTG9 F1LPG9 B5DFF4 Q5I0I8 Q04970 Q5U2Z2 P53565 Q6QI75 Q6AY24 P27952 G3V8R0 Q5M936 F2Z3T7 Q62753 Q9WTQ1 A1A5R3 A0A0G2K2P6 Q7TSU1 Q9R080 Q66H20 A0A0G2K571 A0A096MKH2 Q4V7C8 P07872 P12749 Q9JHX4 Q…
Q6S395	F7F9U6	M0R9X8										CRISPR2	222	D3ZQI0 B1H242 Q6NX65 A0A0G2JUU7 B2GUU4 O35550 D3ZMY8 F1LPE9 Q63965 F2Z3T4 Q8CGS4 M0RBH9 B4F763 D4A3I5 P97615 D3ZUD0 A0A0G2JVL3 A0A0G2K681 P04692-2 Q9JKL3 Q7M733 F1LYQ6 B1H264 A0A0G2K6I3 P21818 B0BN82 G3V6D3 G3V8Z9 Q5M920 B1WC04 B4F7A2 Q63627 B1WC70 Q68FR8 A0A0H2UHZ6 A0A0G2K4Y7 E9PT53 A0A0G2K3G9 P48675 B2RZB6 G3V7Y3 B5DF86 Q9EQS4 D3ZTJ0 D4A2F6 A1A5P5 D3ZY45 G3V810 A0A0G2JW88 A0A140UHY2 F1LV44 Q8R4…
F7F9U6	Q6S395	G3V852										CRISPR3	188	D4AAH9 A0A0G2K5T4 G3V9M3 Q0PMD2 F1LVA9 Q4V8A2 A0A0H2UHE5 F1M4M7 B0BNI2 D3ZJ91 A0A0G2JTT4 P29524 Q6AY46 Q812D3 M0R8A4 Q62774 Q6IUP3 D3ZIV3 Q8CIY2 P53678 Q642E3 B2RZ56 B2GV94 A0A0G2K0P8 C0L7G5 P08082 A0A0G2K6T6 F1LXV3 D4A1Y0 P61227 Q641Z0 F1M7Y5 D3ZQL1 D4A3M7 D4A2D8 G3V727 Q66H91 D3ZCR4 Q9JHZ4 A0A1W2Q667 P70581 A0A0G2K808 A1L1J7 F1LRL4 P43138 Q6PDW6 G3V665 A0A0G2KAH2 A0A2P1NRY9 Q5XIL4 P51593 Q7TP77…
G3V852	G3V852	Q9Z1P2										CRISPR4	224	B2GUV2 Q5XIU8 Q642A0 Q6LDG0 Q91XJ1 A0A0G2JUV4 D3ZNH4 A0A0G2K2B6 Q6AYM4 B2RYW9 D3ZTA3 Q3MHC2 Q6AYD9 A0A0F7RQJ6 Q4V7F2 D3Z9D2 A0A0G2KB61 A0A0G2JSH5 D4A104 D3ZQY4 A0A0G2K9J2 A0A0G2KAH4 D4A9B0 P85125 Q6J2U6 D3ZFT1 G3V6P8 A0A0G2JTN5 Q6AY86 B2GV63 Q45QL8 Q6AYQ8 Q62825 Q4KLK9 Q5XHZ8 P18666 D3Z9P1 Q5PQM2 Q9QZM5 D3ZDU2 P62744 Q5U1Z9 Q6IRG3 A0A096MJW2 G3V7Q4 G3V992 F1M7K9 Q4KM84 P05712 H9KVE3 B2RYW3 A0A0G2…
P12785	Q9Z1P2	A0A0G2JXT8
Q9Z1P2	P12785	P12785
A0A0G2JXT8	A0A0G2JXT8	P16086
G3V9Y1	P16086	Q6IRK8										CRISPR2 CRISPR3 CRISPR4	2446	A0A0G2K3Q6
Q6IRK8	Q6IRK8	G3V9Y1												D3ZNA3
P16086	G3V9Y1	P11442												A0A0G2K719
P11442	P34058	P34058												Q66HG9
A0A0G2K013	P11442	G3V6S0												G3V6S2
D3ZHA0	P63259	D3ZHA0												Q5U209
P31000	P82995	A0A0G2K013												B1WBQ0
A0A0G2JZI2	A0A0G2K013	P63259												Q5BJN3
P34058	G3V6S0	P82995												Q66HD3
P05197	P11980-2	P11980-2												G3V9K8
P63259	D3ZHA0	P05197												Q32KK2
P69897	A0A0G2JZI2	P69897												Q5XI78
P82995	P69897	A0A0G2JZI2												D3ZQ57
A0A0G2K695	P05197	P31000												Q5U216
G3V6D3	P31000	P63018												P62836
G3V7C6	A0A0G2K8V2	A0A0G2K8V2												F1LRV4
A0A096P6L8	G3V7C6	G3V7C6												D3ZXJ5
P11980-2	A0A0G2K695	Q66HD0												B0BNE5
G3V6S0	P63018	A0A0G2K695												Q6IRJ7
P63018	Q66HD0	P07150												A0A0H2UHP9
A0A0G2K8V2	P02454	P46462												Q63413
P62630	P46462	G3V7Q7												Q9ER34
P46462	P07150	G3V6T1												P21571
G3V7Q7	P62630	P62630												D3ZZW1
P07150	P11980	P06761												O35547
Q66HD0	P10719	P10719												P62912
Q5XIM9	P06761	P11980												P08010
P85108	G3V6T1	P68370												P63326
P06761	G3V7Q7	Q6AYZ1												F1LVR4
P63039	Q5XIM9	Q5XIF6												D4A648
P11980	B4F7C2	Q5RJR9												P26376
P02454	Q5RJR9	P02454												D3ZTP0
B4F7C2	P68370	P85108												Q66H94
G3V6T1	P63039	B4F7C2												B6DYQ7
Q6AYZ1	P50399	Q5XIM9												P05708
Q5RJR9	P85108	F1LRV4												Q56A18
F2Z3Q8	F1LRV4	P50399												A0A0G2K249
Q5U300	P18418	Q5U300												D3ZI68
A0A0H2UHM5	A0A0G2KAJ7	Q66X93												G3V661
Q66X93	A0A0H2UHM5	G3V6H2												A0A0G2K8T0
Q68FR8	Q6AYZ1	P18418												F1LRJ9
A0A096MK30	Q5U300	P63039												Q641Y5
D4A8A0	Q66X93	P29457												Q32PZ7
P04797	P29457	Q07936												D3ZLD5
P29457	Q5XIF6	P04797												Q9JIL8
P50399	F2Z3Q8	A0A0H2UHM5												F1LTX4
G3V6H2	P04797	F2Z3Q8												D3ZPL1
Q5XIF6	Q07936	D3ZAN3												O88767
F1M853	O35567	A0A0G2KAJ7												G3V9S9
F1LRI5	A0A096MK30	Q6P3V8												M0R7T1
A0A0G2KAJ7	F1M853	G3V8L3												P41562
D3ZAN3	F1LNJ2	Q66HA8												R9PXU3
Q6P3V8	M0R5J4	O35567												Q6AXT8
M0R5J4	D3ZAN3	Q63617												F1LMQ3
O35567	P16617	F1LNJ2												P62898
Q4QQV0	G3V8L3	M0R5J4												D4A7I6
F1LNJ2	Q6P3V8	Q4AEF8												Q4KM35
F1LRV4	G3V928	D4A781												D3ZD73
P18418	Q63617	Q4QQV0												A0A140TAI1
Q4AEF8	Q4QQV0	P23514												Q2PQA9
G3V8L3	G3V6H2	A0A096MK30												Q64350
G3V928	Q66HA8	P16617												D4A0Y6
P16617	Q4AEF8	Q6IMZ3												P27605
Q63617	Q1JU68	Q9ER34												D3ZAF6
P47942	P47942	A0A096P6L8												A0A0G2K2K5
P50475	P25113	Q1JU68												B5DEF3
Q07936	Q9ER34	G3V8T4												Q3B7U9
Q62952-2	Q3KRF2	P47942												D4A944
Q9ER34	Q6IMZ3	F1M853												Q6AY23
M0R660	F1LRI5	A0A0G2K9E0												O08561
Q6IMZ3	Q68FR6	D4A8A0												Q6AYF8
Q6P502	P50475	P63269												B2GV24
P63269	P04785	Q68FQ0												Q6RUV5
Q68FR6	A0A0G2K9E0	Q6P502												Q66H79
Q68FQ0	P23514	F1LQ48												G3V9H0
Q66HA8	G3V8T4	F1LRI5												A2VD12
O35821	P63269	Q68FR6												P25113
A0A0G2K9E0	O35821	P50475												D4A1A5
Q9Z2Q1	G3V9G4	M0R660												Q9EQX9
G3V8T4	P05065	F7FF45												D3ZVT2
Q3KRF2	P52944	P25113												D3ZCG3
Q62826	Q63598	F1LW91												B5DF55
D4A781	Q641Z6	G3V9G4												A0A0G2JV32
P25113	P63245	G3V928												Q78P75
P15999	A0A096P6L8	Q9JLA3												Q07936
P52944	Q68FQ0	F1LM66												Q9Z1H9
Q1JU68	D4A781	P63245												B3GNI6
P05065	P06685	O35821												Q99MI7
G3V6T7	Q4QRB4	A1A5L2												G3V8G5
P04642	P04642	P15999												Q498U1
P23514	P15999	P04182												Q63632
G3V9G4	O35814	F1LNF1												Q99J82
Q5XI34	A0A0G2KAN1	O35814												D3Z9Z9
A1A5L2	G3V824	G3V6T7												Q64303
Q63355	G3V6Y6	Q641Z6												Q9Z2Y1
A0A0G2JX64	Q6P502	Q5RKI0												Q9EQG6
D4AC23	F1LQ48	Q4QRB4												Q6VV72
D3ZU13	Q6AY56	Q64057												P82471
D3ZPR0	P04692	A0A0G2JU89												B5DEG7
Q9EPH8	P97536	Q5XI34												F1M5V2
P04785	A0A0G2K8P3	P97536												A0A0G2K714
P04182	A0A0G2JU89	P06685												Q10739
P97536	A1A5L2	A0A0G2JUF8												Q920A6
D4ACB8	Q9JLA3	G3V7T6												Q2TGI9
P18484	Q80U96	Q9EPH8												Q6P686
P04256	D3ZPR0	G3V8G5												P17046
P63245	F1LW91	Q3KRF2												Q4V8I7
F1LM66	Q7TPB1	P05065												P19468
D3ZB30	P04182	G3V6Y6												Q66HG5
Q66HM2	D4ACB8	P11507												A0A0G2JTG7
G3V6S3	Q9EPH8	A0A0G2K8P3												D4A2P1
Q63598	Q62826	E9PU28												D4A9D6
A0A0G2K8P3	Q5XI34	D4ACB8												F1M805
Q6P7A7	G3V8G5	P04785												P18420
P11507	P28480	Q63598												P54921
G3V7U4	Q5RKI0	Q5M7X1												D4A1V7
E9PU28	G3V6S3	Q7TPB1												D3ZQE8
E9PU01	E9PU28	G3V6S3												B2RYG6
Q9JLA3	P45592	P52944												P18645
Q68FS4	F1SW39	P04692												D3ZZZ9
Q9JI03	A0A0G2JUF8	A0A0G2KAN1												Q4KMA8
P28480	G3V7U4	P45592												Q6PDV8
A0A0G2JSZ5	D4A8A0	P18484												O70351
A0A0G2JWP8	Q64057	P04256												A0A0F7R5I4
G3V6Y6	Q63355	Q80U96												Q6P6T4
Q6URK4-2	P11507	Q62826												P07150
Q3MID6	Q9Z2Q1	D3ZPR0												D3Z8E0
O35814	G3V6T7	Q6URK4-2												D3ZI16
G3V826	P18484	Q66HM2												A0A0G2K7M1
P31977	E9PT66	Q6P7A7												P07335
Q1PS21	F1LNF1	E9PT66												Q6B345
P45592	Q5U302	Q9Z2Q1												D4A2G9
A0A0G2K3Z9	D3ZFP4	D4AC23												Q32PX2
D3ZIE9	Q66HM2	P04642												Q6P2A5
Q7TPB1	P04256	Q6AYI1												A0A096MJP9
Q64057	D3ZU13	Q63355												Q6DGG0
G3V681	Q62952-2	G3V824												Q6P9U0
Q5RKI0	P48721	Q3MID6												P62963
Q6P6U2	A0A0G2JSZ5	D3ZU13												D4A6X4
Q641Z6	D4AC23	Q04462												P09527
P48500	Q04462	P48500												D3ZZ81
A0A0G2KAN1	P13084	Q3B8Q1												G3V9W6
Q6AYI1	Q5U328	P28480												O35244
Q64428	D3ZB30	Q4G061												D4A6C5
F1LTJ5	D3ZZT9	Q5U302												Q63009
Q04462	G3V826	P13084												D3ZF39
F1LNF1	Q3T1J1	A0A0G2K3H2												D3ZZL3
G3V8C4	P48500	Q3T1J1												P20611
Q80U96	G3V8B6	Q68FS4												G3V8R7
F7FF45	G3V7T6	G3V7U4												D3ZP96
D3ZZT9	Q68FS4	A0A0G2K428												Q4KLK1
A0A0G2JZM2	E9PU01	F1SW39												P84100
P06685	A0A0G2K428	B4F758												B0BNA5
D3ZFP4	G3V681	P10111												A1L108
Q3B8Q1	P10111	Q62952-2												B1WBS4
F1LW91	Q6AYI1	Q6P6V0												D3ZG43
Q6AYK8	Q6URK4-2	A0A0G2K3Z9												D4A2B0
Q5PPJ6	B4F758	Q6P3V9												Q5XIP9
D3ZP96	Q6P6U2	Q6IMY8												Q5U211
Q4FZT9	Q3B8Q1	E9PU01												Q68FQ7
Q3MHS9	Q9JI03	F1LPV0												Q63610
A0A0G2JU89	F1LPV0	G3V8B6												Q5U2Z5
P48721	A0A0G2K3Z9	G3V681												Q3B8R8
G3V8G5	Q3MID6	Q1PS21												B1H2A6
A0A0G2JSQ4	Q6P3V9	Q91Y81												Q64560
Q6IMY8	D3ZYS7	P62944												D4A5K6
P62198	P09495	P40329												Q63528
Q6P3V9	Q6IMY8	Q5U328												P63269
P25235	P62944	Q64428												B5DEN5
Q3T1J1	F1LM66	M0R961												Q9Z2S9
Q5M7X1	Q91Y81	D3ZIE9												Q68FT7
F1LPV0	Q6P7A7	P25235												Q99PT0
P09495	A0A0G2JSQ4	P09495												G3V7M0
F1LQ48	Q1PS21	P19804												A0A0G2K583
A0A0G2K428	A0A0G2JSK5	Q6P6U2												A0A0G2JSQ4
Q5U302	Q5M7X1	Q9JI03												Q5PQX1
Q5XI22	D3ZUB0	P62198												A0A068FP44
G3V7T6	P25235	O55096												Q6U6G5
F1SW39	D3ZP96	G3V826												Q9JLJ3
P19804	M0R961	Q6AYK8												Q5RJK9
P13084	D4AE96	O08629												P62994
P10860	P13832	A0A0G2JSK5												Q08163
G3V824	P35565	P10860												D4ACQ9
P63331	B5DEN5	A0A140TAA4												P21263
M0R961	D3ZVQ0	A0A0G2JSZ5												B4F7C2
G3V8B6	Q5XI22	Q4FZT9												F1LUV9
P62716	G3V8C4	P62716												B2GV74
P62944	Q3MHS9	D3ZFP4												Q497B0
F1LRJ9	O08629	G3V8C4												D3ZRI6
Q6AYT3	Q4G061	M0R735												Q6GQP4
Q6P6V0	P19804	P63331												B0BN20
D4AE96	M0R735	Q3MHS9												Q9Z2Z8
M0R735	Q4FZT9	P48721												Q6PEC3
P15429	Q6AYK8	A0A0G2JSQ4												Q68A21
Q5U328	P62804	Q00438												B0BMY7
Q4G061	F1M265	D4AE96												P08081-2
D4A2D7	P10860	D3ZQN7												P21913
D3ZYS7	A0A0G2JZM2	A0A0G2JZM2												Q5XI73
P10111	Q6AYT3	A0A0G2JVH4												A0A0G2KA82
D3ZQN7	A0A0G2K3N1	G3V918												D3ZUB0
A0A0G2K3H2	Q6P6V0	P15429												A0A0G2K8H0
A0A140TAA4	Q5M7W5	Q5I0G4												Q924S5
P35565	Q5U3Z7	Q62733												A0A0G2JSK5
Q91Y81	P62198	F1LM33												G3V749
F1LM33	F1LVV4	P14668												D3ZZ38
A0A0G2JX47	P15429	Q6P769												P47196
F1LQT9	Q63610	F1M265												D3ZD23
Q6P799	A0A0G2K3H2	D3Z941												M0R9L0
A0A096MIX2	D3ZQN7	P38983												Q4V8B4
P04692-2	Q66H61	D3ZP96												D3ZAZ0
F1LS86	Q5PPJ6	Q5XI22												D4A8F2
Q63610	P21531	Q63413												D3ZFQ8
P21531	F1MAA7	Q63610												B5DEL8
D3ZVQ0	F1LQT9	Q5PPJ6												B5DFN4
B4F758	F1LR10	P13832												M0RCH8
Q63009	P40329	A0A0G2K022												Q6AYD5
F1LUD3	Q6P769	P47875												Q5PQK2
P14668	D3ZIE9	A0A0G2K3N1												Q8CF97
P13832	A0A0G2K022	P62804												Q5M827
E9PT66	P14668	P62909												Q4KLL0
D3ZUB0	D4AAI5	P62260												D3ZMW3
D4AAI5	P31977	D3ZZZ9												Q5XI01
Q5XI73	G3V8A5	P04636												Q5XID1
A0A0G2JVH4	Q641Y8	P62138												D3ZDS4
A0A0G2JW88	Q62733	F1LVV4												A0A0G2JXW4
A0A0G2K719	D3Z941	B5DEN5												C0KUC6
M0R7I0	Q63413	A0A096MIX2												A0A0G2K9E0
B5DEN5	G3V9N8	D3ZUB0												Q5RK09
G3V9N0	P50398	F1LRJ9												B5DFC9
O55096	A0A096MIX2	D3ZYS7												Q99M63
D3ZQR7	F1LS86	F1LQT9												D3ZUJ5
Q6P743	P62909	F1M446												Q63269
Q2PQA9	D3ZQR7	Q9QVC8												D3ZA31
Q641Y8	F1LM33	P35565												B0BN69
Q6AYU2	P51583	G3V7L6												Q5U2S7
A0A0G2K583	P38983	Q66H61												Q5U2W5
F1LQ00	Q5I0G4	Q45QN0												B1WC34
Q3ZAV8	Q2PQA9	Q6P799												Q9Z1M9
D3ZD97	A0A0G2JVH4	Q6AYU5												G3V9S0
P62804	A0A140TAA4	Q6AYT3												P10818
Q66H61	D3ZZC1	D4A2D7												A0A1B0GWQ7
P04961	P58775-2	O70196												Q5I0D1
Q63413	P04961	P31044												Q99P77
Q5VLR5	F1LRJ9	Q6MG08												D3ZUV3
P51583	P62138	Q5XFX0												Q7TP78
Q5PQK5	P04636	M0R7I0												D4ABT8
Q4V7C6	P09895	Q5U3Z7												Q5XI29
P50398	G3V6C4	Q2PQA9												Q6AY87
O35244	Q6P799	Q56R17												Q7TQ20
Q5I0G4	D4A0F5	G3V6C4												F1M265
D4A777	Q6AYU5	P85125												G3V7C6
Q6AYU5	A0A0G2K583	Q3ZAV8												O70377
P00507	D3ZQ57	B5DFC8												Q6AYK6
Q6P769	A0A140TAF0	Q6P743												P11980-2
P14669	Q5XFX0	A0A0G2K583												P32577
A0A0G2JSK5	O55096	Q63009												A0A0G2K051
P47875	G3V918	Q05096												D4A6N9
P62909	Q64428	Q5M7W5												B3DMA1
P58775-2	Q6MG49	A0A0G2K9V6												Q4QQR9
F1M446	Q62920	F1LS86												P63029
Q5XFX0	D4A2D7	P50398												A0A0G2JXC3
F7EPH4	G3V8L9	Q9ER24												Q5M819
A0A0G2K9V6	Q920L2	D3ZVQ0												Q9JK11
P31044	B2RYG2	P04762												F1LRP7
P09895	Q5VLR5	D4A3S8												P63331
Q4QQS7	P47875	P20070												Q6P6W3
P81795	Q5U2S7	Q920L2												B1WC42
Q62733	P17425	P00507												D4ADZ9
G3V6C4	A9CMB8	G3V9N0												F1LUD3
A0A0G2K3N1	Q4QQS7	A0A0G2K1C0												Q62839
Q05982	Q63009	A0A0G2K931												F1MA52
D3ZZC1	M0R7I0	F1MAA7												P05964
Q924S5	F1MA98	Q62902												D4ADP9
D3Z941	Q9JMJ4	Q5XI32												Q6P799
A0A0G2K931	P81795	Q05982												Q5XHY7
O08651	R9PXU4	P17425												Q9Z1A5
P17425	P63331	P81795												Q920L2
D3ZCT7	F1M446	G3V9S9												P27881
Q9JMJ4	B1WC34	D3ZZT9												P18265
D3ZZZ9	P14669	D4AAI5												A0A0G2JTD1
P62193	P62716	D3ZD97												M0R402
Q5U2S7	Q45QN0	F1LR10												P62278
Q62920	Q4V7C6	G3V8A5												B0BN18
D4A9D6	Q5XI73	D3ZCT7												G3V9N0
F1LY19	P62193	G3V9K0												P15791
P05370	O35244	F1M9V7												P69897
Q5U3Z7	P19945	Q68FU2												A0A0G2K4R7
Q4QQT4	Q63570	P63088												Q32Q06
Q6MG08	Q6AYD3	F8WFH8												M0R8E8
Q5RKI1	F1M9V7	Q5XIP6												P61751
P63088	Q6P743	P51583												B2GV41
P04636	P62260	A9CMB8												B2RYV5
B5DFC8	Q5D059	A0A0G2JU82												D3ZZC5
F1M265	F1MAA5	Q3MIE4												Q66HF1
P51635	B5DFC8	P60123												D3Z941
O08629	P02401	P19945												F1LMA4
A9CMB8	A0A0G2K9T4	Q5VLR5												F1M4W7
A0A0G2K8H0	Q64560	P58775-2												P54311
Q64560	F7EPH4	P35559												B0BN94
A0A0G2JTN4	Q6P6R2	G3V6W6												B5DFC4
P19945	G3V7L6	F1LY19												D3ZUX5
Q9Z2L0	Q5U2Q5	P27008												Q5M9F7
A0A0G2KB63	A0A0G2K8H0	Q63570												Q6P9V7
Q45QN0	F1LND7	Q5XI73												A0A0G2JY73
F1LVV4	A0A0G2K1C0	P31977												G3V9I9
F1M9V7	Q3MIE4	A0A140TAF0												P68511
F1LR10	P05370	A0A0G2JX47												Q4KM69
A0A0G2K022	P04762	D4A9D6												A0A0G2K8N9
D4A7U1	D3ZZZ9	B2RYG2												Q9ESN0
P62138	P31044	Q7TP57												A0A6F8P9J1
P62260	M0R7Z0	P68101												F1LU48
Q5U2N2	E9PTR4	P85973												Q63186
Q3MIE4	G3V6W6	Q5D059												Q03346
A0A0G2JWK7	Q9ER24	G3V9N8												A0A0G2JXA1
Q6PDV6	Q5XI32	F1LQ00												F1LM16
Q38PF9	D3ZSA9	P61206												P63025
G3V918	Q9Z2L0	Q5U2Q5												A0A0G2K6Y9
P62919	D4A9D6	O35303												B1WC11
Q7TP57	D4A3S8	P97608												D3ZGD0
A0A0G2K1C0	D3ZA84	P02401												F8WFH8
Q9QVC8	P97608	B1WC34												B2RYN1
D3ZQ57	G3V9N0	P85968												Q02769
Q07009	A0A0H2UHL9	D3ZSA9												Q14TE9
G3V9K0	A0A0G2K6J5	D3ZQR7												P51635
Q6MG49	P60123	Q5U2S7												Q2KN99
Q09073	F1LY19	A0A0G2K8H0												A0A0G2JTI7
A0A0G2K2M9	P63088	A0A0G2JUC7												P16636
F1MA98	Q38PF9	Q5XIC6												F1LR39
Q6AYD3	O35303	B1WC32												F1M9V7
Q4V8H5	D4A777	F1LND7												P69682
Q63570	A0A0G2JV65	P21531												Q56A27
B2GV99	P62982	Q9Z2L0												P26284
Q5RJR8	D3ZMS1	O35244												Q5M9F3
Q920L2	O08651	P09895												Q6PDU7
Q5FVM4	Q9QVC8	D4A777												D3ZY02
D3ZUY8	D3ZCT7	Q9JMJ4												Q9Z0U8
D4A054	F1LUD3	O54975												A0A0G2K3V7
P40329	O70196	Q5RKI1												P62832
A0A0G2JTV2	Q5XIC6	P62193												Q9JI85
P62907	P51635	A0A0G2K719												P28480
G3V7L6	A9CMB7	B2GV99												Q5EB90
Q794E4	B2GVB4	P04961												Q9EPV5
Q5M7U6	A0A0G2K931	Q6PDV6												D4A9N5
B1WC34	A0A0G2KB63	Q794E4												D4AEH9
G3V6W6	F1LNF0	Q6MG49												Q64654
D4AA63	Q4V8H5	Q6P9Y4												B5DF65
Q5XIP6	D3ZU22	P24368												Q7TT49
Q5U3Y8	Q68FR9	A0A0G2JWK7												Q5BJP4
Q794F9	D3ZUY8	Q4V8H5												Q5PPL3
Q05096	G3V9K0	O08651												Q9QVC8
E9PTR4	F8WFH8	D4A054												E9PT22
A0A0G2K0W9	G3V6S2	Q5RJR8												D3ZF50
P18420	Q5PQK5	D3ZMS1												P61203
P24368	P21670	D3ZQ57												Q4KLZ6
P60123	A0A0G2K719	Q68FR9												G3V7S2
D3ZMS1	Q9Z0V5	Q6P9V7												Q9ES53
A0A0G2JU82	B2GV01	P54001												P60123
A0A0G2K7T6	Q68FU2	D4A5Q2												O08623
D3ZU22	D4A7R3	Q641Y8												Q5XFW6
B1WC26	Q07009	Q924S5												P45592
A0A0G2JVW5	D4A5Q2	A0A0G2KB63												Q5M856
D3ZA84	Q794F9	D3ZDT1												Q4V886
D4A0F5	Q7TP57	F1LNF0												Q66HA5
O54975	G3V9S9	D3ZZC1												P28042
F8WFH8	P84079	M0R7Z0												Q6Q0N1
P17220	P54313	P05370												P15800
G3V7L1	A0A0G2K8B7	Q6AYD3												D4A017
Q5XIM7	Q794E4	P54313												D4A9P7
Q5D059	D4ABT8	Q8K1Q0												G3V8F5
O70196	Q05175	P14408												Q64620
D4A8N0	Q4KM49	D3ZUY8												A0A0G2K0T8
B2GUX3	Q6P9Y4	P18666												A0A0G2K8V2
A0A0H2UHZ2	P85973	B2GV01												D3ZG88
Q5XIC6	A0A0G2K9V6	Q4QQS7												P11030
Q6P9Y4	B0BN93	A0A0G2JTN4												F1MAA1
G3V9S9	F1LQP9	P62982												Q6P6R2
A0A0G2K1S6	D4A054	F1LQB2												P80386
B5DFC1	Q05982	P68255												Q4V8E1
F1MAA7	Q5XI78	B0BN93												D4AEC0
Q4KM49	Q5XIP6	P85834												Q499N6
P14408	P68255	Q09073												D3ZLA3
G3V8L9	Q09073	Q9Z0V5												P97532
P54001	P62959	F7EPH4												D3ZZR5
Q8K1Q0	Q6P9V7	D4A0F5												P11167
P61206	A0A0G2JYL4	P14669												A0A0G2K781
P21670	A0A0G2JUC7	A0A0G2JYL4												D4A1R0
P38983	Q5U2N2	F1LTJ5												B5DF46
D3ZD72	Q06647	P49242												B4F758
O88656	Q56R17	P21670												Q68FX3
Q6P6R2	P24368	P51635												G3V7T6
P20070	P14408	Q5M7U6												G3V7I3
Q6P9V6	Q5U3Y8	Q07009												G3V824
A0A0G2JYL4	Q6PDV6	D4A8H8												D3ZSL2
Q71SA3	B1WC32	P84083												A0A0G2JUA5
Q5XI32	P24155	P85515												Q561S0
D4A8H8	Q04931	R9PXU4												M0R6T4
Q71UF4	F1LQ00	F1LQP9												D4AAV4
P11762	Q08163	F1M949												A0A0G2K1C0
A9CMB7	P58775	Q62920												D4A857
Q62902	Q7TP15	P85845												Q8K1Q0
Q66HM7	P68101	B1WC26												Q6IFW6
D3ZD23	O54975	A0A0G2JTG7												D4A781
P85968	Q71UF4	Q4V7C6												F1LW91
Q4KM71	Q5M7U6	B5DEP6												D3ZLN7
Q7TP15	P19139	P27653												D3ZMZ9
D4A7R3	P54001	Q5U216												D4A8H3
Q56A27	P43138	P19139												B1WBW4
P04762	Q5RJR8	O70185												G3V7J0
Q06647	Q64303	A0A0G2K7M1												B2RYP6
F1LP82	Q62991	P09527												D3ZXF9
P07323	P56574	A0A0G2JV65												Q4KLH5
F1LND7	P41542	Q5U3Y8												P62198
G3V6S2	D4A7U1	Q04931												P49793
Q4QQV4	A0A0G2JTN4	F1LNL2												D3ZU52
Q6P9U5	Q05096	P62142												B0K010
Q5XI78	A0A0G2K737	A0A0G2JSS9												F1LNI5
A0A0G2JV65	D4A857	P07335												P62944
Q62991	Q6PDV7	Q6P6R2												A0A0G2K2A5
Q32PX2	P62142	Q64560												Q64375
P35559	F2Z3T9	A9CMB7												Q641Y2
P67779	B3GNI6	F1M3H8												P31044
A0A0H2UHL9	F1LN59	E9PTR4												Q6AXS5
P85834	Q9Z1M9	Q5U2N2												F1LSK5
P09527	A0A0G2JWK7	O88656												G3V818
Q05175	D3ZAZ0	P11884												A0A0G2KAN7
A0A0G2JUC7	A0A0G2K7M1	F1MAA5												F1LRS8
A0A0G2K737	Q5BJZ3	A0A0G2K0W9												Q6P9V6
D3ZSA9	Q6MG08	P61751												Q6Q7Y5
B1WC32	D4A8H8	D3ZH41												A0A0G2K261
F1LNF0	D3ZD97	Q5PQK5												A0A0G2JT06
P62982	P17220	Q4KM49												D3ZRM5
G3V8G2	P11884	Q64303												Q5BJZ3
Q641Y0	A0A0G2JVW5	D3ZU22												B1WC61
P68101	Q8K1Q0	B3GNI6												P06685
Q6AY18	P20070	P62907												P27615
P37996	F1LM09	D4A857												Q5U2U3
Q6PDV7	B0BMS8	Q5XIM7												A0A140UHW6
P39052	P49242	Q6AY84												Q9EPH8
P05708	B5DFB2	Q4G079												A0A0G2K2V7
B0BN93	D3ZBT9	Q6PCT9												A0A0G2K0I3
P19139	P62919	Q9Z1M9												P36972
P49242	G3V8V1	Q4FZT0												D3ZH41
B0BMS8	Q66HM7	Q62991												P62815
P85845	Q4KM71	B6DYQ7												F1LM60
F1LN59	A0A0G2JXC1	B2GUX3												A0A0G2JZH0
Q60587	D3ZD23	Q06647												D4A7R0
P58775	D4AEP0	Q5XI78												Q5RJK5
Q5BJZ3	Q14TE9	Q08163												D3ZHG3
A0A0G2JTG7	A0A0G2JSS9	A1L1M0												G3V741
P85973	Q5U216	P58775												P0DN35
A0A0G2JSS9	P35559	P0DP31												Q566E5
Q5XHZ0	P07335	D4AEP0												G3V9D1
C7C5T2	P16975	Q99PF3												D3ZMN2
G3V8V1	D3ZH41	D3ZN63												D4A1B8
D4A3S8	O88656	D3ZD23												Q6PDV7
A0A0G2JSG6	Q9Z0U8	G3V784												P24051
F1LQP9	F1M3H8	G3V8G2												D4A3T3
D4AEP0	Q4V8A7	F1LN59												Q5HZY2
Q6MG61	A0A0G2JUT0	Q9JJ19												P63170
Q1EG89	P11762	Q38PF9												G3V8G9
Q9ER24	B1WC26	Q68FY0												D3ZJ32
F1LMA7	Q6P9U5	Q794F9												Q6P9X1
A0A0G2K911	Q6P685	A0A0H2UHL9												Q4QQW8
O88989	Q5U2Q7	X1WI37												D4A994
P84083	P85845	A0A0H2UHZ2												P56571
P11884	B2GUZ5	Q4KM71												B0BN85
Q08163	D3ZDT1	Q6AY18												A0A0G2JU01
R9PXU4	A0A0G2K7T6	G3V6S2												Q4KMA2
Q4FZT0	B2RZA9	D3ZF26												P32551
Q9Z0U8	A0A0G2K2M9	Q5M7V8												Q9JID2
B3GNI6	Q66HD3	G3V7L1												A0A0G2K2Z0
P62959	P85968	Q4QQV4												P41123
D3ZF26	Q6PCT9	Q05175												Q5XIH3
Q5U216	O70185	G3V7M0												O08984
Q3B8Q2	D4AA63	B2RZA9												B2RYG2
D4ABT8	A0A0G2K0W9	P37996												B0BNM1
Q64303	Q4G079	P11762												Q9JHW0
D3ZAZ0	P09527	F1LP76												A0A0G2K013
F1LNL2	G3V7L1	B1WBQ0												Q6AYK3
P13803	P63036	P24155												A0A0H2UH97
B1WBQ0	Q9R063	A0A0G2K2M9												P48721
Q63083	Q6AY84	P41542												P09456
Q9Z1Z9	Q68FP1	P30835												D3ZP98
Q56R17	Q63083	P40615												D4ADS6
A0A0G2K7M1	B5DEL9	B5DFB2												Q5FVH2
O35303	D3ZCS4	Q68FP1												Q99NA5
Q04931	B6DYQ7	Q6P790												A0A0G2K4T7
Q641X8	F1LP76	P18420												P63088
D3ZBT9	F1M949	Q66HM7												O35263
P63036	P84083	A0A0G2JUT0												D3ZVQ0
X1WI37	Q4KLN6	Q5XHZ0												A1A5S1
M0RC65	Q6PDW1	P16636												A0A0G2K9L9
P62142	Q924S5	D3ZC84												O70593
D3ZDT1	P67779	Q6PDV7												Q6TXG9
Q6PDW4	Q4QQV4	Q56R18												A0A0G2K931
Q5XIP9	P37996	P09456												E9PSJ4
P37397	P27008	Q56A27												A0A0G2K103
P0DMW0	B2GUX3	A0A0G2K737												Q9QZ86
F1M3H8	Q3B8Q2	Q32PX7												A0A0G2K3Y0
Q6P9V7	B0BNA7	F1LM09												Q811S9
A0A140TAI1	Q641X8	Q14TE9												Q6P3V9
O70185	Q9Z1X1	D4AEH3												Q5XIF6
B2GUZ5	Q9JK11	D4ABT8												P46462
P56574	P30835	P63086												A0A0H2UHH9
F1LNY3	Q38PG1	B1WBQ7												A0A0G2JX62
A0A0G2JYI7	B5DEP6	D3ZU56												A0A0G2JVW3
Q9Z1M9	Q6P9U8	A0A0G2K911												B3STT9
F7EPE0	P07323	P67779												Q5BKA1
P27653	P00507	P56574												O35303
D4AEH3	Q62848	D3ZUF9												Q68FW9
Q7M0E3	A0A0G2JTV2	P52555												Q5XI41
Q4KLK7	Q6MG61	D4A7U1												Q5BJX0
Q6P685	Q6Q0N1	Q66HD3												Q4G061
A0A0G2JSH9	D4AEH3	Q9Z0U8												Q45QN0
O55211	Q6TRW4-3	P63029												Q3T1H0
F1MAA5	A0A0H2UHZ2	Q5XI18												Q63135
P54313	A0A0G2JTG7	B0BMS8												A0A096MK29
P68255	Q56R18	Q8R491												G3V940
P54319	D4A4Z9	D4A3E1												B2RYN6
D3ZH41	F7EMB2	P23358												F1LPV0
B0BNL2	A0A140TAI1	D3ZAZ0												F1LVW7
P27008	P07943	Q6PDW4												P27321
P09456	P85834	P62919												P06760
Q9Z270	Q4FZT0	Q641Y0												A0A0G2K8A9
D3ZNI3	A0A0G2K911	A0A0G2JVW5												Q68FY0
P02401	Q4QQW4	Q62848												P15651
P61751	P61751	Q5XFW8												B0BMS8
P62963	B5DF03	P17220												Q5RKH2
D4A994	D4A8N0	D3ZD72												A0A0G2JSG6
Q6PDW1	P62963	P39951												Q9JKL8
Q99PF3	F1LUV9	F1MA98												C7C5T2
B6DYQ7	G3V8G2	E9PTB2												D4AEI5
Q5PPL3	Q5XIM7	Q99J82												Q5M849
F1LUV9	F1LTJ5	B2GVB4												B2RZ37
F1LM09	P62907	Q641X8												D3ZQV8
P81155	Q5XHZ0	F2Z3T9												B2RYP0
P63086	P09456	Q5XIG8												G3V852
P30349	Q9JK11-2	G3V661												Q5M9G9
C0KUC6	Q6AY48	Q68FU3												B5DF27
A0A0H2UHV4	D3ZN63	P62775												A0A0G2K059
D3ZFA8	P27653	A0A0G2K2T6												P04041
P28494	F1LNY3	Q4KM74												B0BNB0
P23358	Q56A27	Q66HF1												Q04462
E9PTN6	D3ZF26	D4AA63												B5DFE2
O88941	P63086	D3ZBT9												Q6EV70
Q5BKA1	Q6P9V6	Q5U367												Q63355
A0A1W2Q676	F1LNL2	B0BNA7												D4A0W1
D3ZUV3	P18420	P05712												D3ZHA0
G3V624	Q9JM53	A0A140TAI1												F1LP57
G3V741	A0A0G2JSG6	Q32PX2												Q9EQR2
B5DEP6	Q9JJ19	Q6P9V6												F1M0X6
B5DEL9	P85515	A0A0G2JZF0												P50475
B2GVB4	B1WBQ7	Q68FS2												Q6AY58
D4A857	Q4QQT4	P54319												P04642
P85515	Q3ZAV8	Q4KLK7												A0A0H2UHE1
A0A0G2K2P5	Q641Y0	D3ZD73												P48450
Q6Q0N1	B1WBQ0	Q5BJZ3												A0A0G2K7W6
B2RZA9	A0A0G2K2P5	B2GUZ5												P62716
Q9JJ19	Q32PX7	Q63083												A0A0G2K1S6
D3ZD89	D3ZQ74	Q6PCT3												D3ZH12
Q4KLN6	Q68FU3	P27952												B2GVB4
Q6AYR1	P27605	P32551												P85108
Q00715	A0A0G2JSR0	Q9QZ86												Q9JHY2
B5DFN2	P49088	Q38PG1												B2RZ74
P37285	P52555	B2RYN0												D3ZZC1
P47819	Q6NYB7	A0A0G2KAT3												Q62967
P62243	D3Z8B2	Q4KLI7												Q3KRE0
G3V7Q6	P0DP31	Q5PQK2												Q6AYT7
D4AE06	Q566D8	G3V7G9												D4A401
P11232	G3V8Q1	P0C5H9												D3ZXP7
Q38PG1	Q4V8H8	P30349												D3ZXH7
F1LQB2	X1WI37	Q6IMX7												Q5U1Z0
G3V7I0	Q5XIP9	Q5RJK5												F1M6Q3
A0A0G2KAN7	F1LQB2	Q9JJ54												P47875
E9PT22	D3ZFA8	Q6PDW1												Q566Q8
Q6AYD5	A1L1M0	Q6P685												A0A0G2K210
B2RYG2	Q4KMA2	Q9R063												D4ADT3
A0A0G2JWH3	Q5M7V8	P49088												Q5XI32
Q5U318	Q5XFW8	A0A0G2JZ53												P19139
P16636	P13803	D4A7R3												D3ZMX6
P16975	P23358	Q4V8H8												A0A5P8DHK3
A0A0G2JSQ9	G3V7I0	P24049												P36876
B2GV01	P32551	Q6AY48												A0A0G2JSM7
Q6PCT9	A0A0G2JSH9	P63036												Q5U3Y8
P46844	P30349	Q4QQW4												Q6MG60
Q9JK11	D3ZUF9	D3Z8B2												D3ZUI1
Q5PQK2	B0BN63	B2RYG6												Q5XIM7
D4A5Q2	F1LMA7	B0BNL2												Q80Z70
B1H227	Q5XI18	D4A2G9												P19945
D4A4J0	M0RC65	G3V8V1												D3ZN76
F1LX07	Q9Z270	P07943												Q4KLI7
Q66HD3	P22509	Q3B8Q2												G3V8B6
G3V784	Q5U367	B5DF03												A0A0G2K695
Q9Z0V5	Q02874	D3ZFA8												B2GUX3
Q68FR9	B0BNL2	D4AC36												P62982
P07943	Q5RJK5	B1H227												Q9Z1B2
D3ZWS0	A0A0G2JZF0	M0RC65												P10860
Q66HF1	P24049	Q6AY21												F1MA18
A0A0G2K3V4	P63029	P81155												A0A0G2K654
P60901	F1LRB8	D3ZA84												B0LT89
P30835	G3V7G9	A0A0G2JWH3												A0A0H2UHV9
B2RYN0	G3V661	D4A994												D4A7U6
Q02874	B4F7E8	F1LRB8												D4A5T8
Q5RJK5	Q5PPL3	Q63584												B2GUZ3
Q68FU3	Q68FY0	P16975												Q3ZAV2
P32551	G3V741	G3V6H0												A0JPJ7
Q6AY84	D3ZD72	A0JPJ7												P23514
B5DF29	P39951	Q6MG61												G3V9R0
Q566E4	Q5XI07	F1LR36												B2GUU1
Q9Z1X1	Q9JI85	Q5FVC2												Q6PCT9
G3V8D5	Q6PCT3	Q4KLN6												B0BMU0
B5DFB2	G3V624	Q6Q0N1												E9PU28
Q6P790	Q4KM74	D3ZD89												Q4FZY0
P0DP31	Q6AYD5	P62963												P07633
B2RZC6	B3STT9	A0A0G2JTV2												B0BN81
P63326	F1LP82	P12368												Q6IMX7
Q4KMA2	Q6AY18	A0A0G2JSH9												D3ZNU1
P40112	P0DMW0	B0BN63												G3V6L8
P13221	Q5XIG8	Q6NYB7												Q68FS2
F2Z3T9	D4A3E1	Q71UF4												P32198
A0A140TA89	Q9WV25-2	B4F7E8												A0A0G2JZF0
P47727	Q68FS2	P54921												Q6P756
P63029	A0A0G2JWH3	P13803												Q641Z4
P23928	D4A8M7	Q9WV25-2												A0A140TAF7
B5DF03	Q3ZAV2	Q5U2Q7												D4A0W7
Q6P7Q4	P05708	P0DMW0												G3V7U4
A0A0G2JZ53	P16636	D4A4Z9												O35814
G3V6H0	P17764	Q62969												F1MAD9
B5DF91	Q66HF1	P47727												B2GV14
Q5M939	P52631	P07323												A0A0H2UI38
Q4V8H8	F1MAD9	Q66HC5												D3ZMS0
F1M8V2	D4A2G9	Q71SA3												P05370
Q99MI5	P60901	Q6P9U8												A0A0G2KAZ7
P41562	O88989	F1LYQ8												Q5XFV9
D3ZU56	Q6P6T6	Q4QQT4												F1LVA8
D4AC36	P68511	D4AE06												B0BNG0
P62828	D4A994	A0A0H2UHV9												Q6P9U5
M0R6T4	G3V6H0	A0A0G2KAN7												P04256
A0A0G2K2T6	Q32PX2	D3ZJX5												D3ZJ92
P54921	Q66HR2	A0A0G2QC06												P18484
Q5U2Q5	Q00715	D3ZNH4												Q5I0G4
Q9WU82	Q6AXQ0	E9PT22												A4L9P7
F1LP76	Q6P790	D3ZNI3												Q5U1W6
F1LS29	Q4KLI7	Q9JI85												Q9Z1X1
Q5XI07	O88321	F1MA52												G3V7V3
A0A0G2KAT3	P54319	Q9Z270												D4A5I9
Q14TE9	G3V7G0	Q566E4												A0A0G2K8P3
A1L1M0	P11232	P62246												A3KNA0
Q5XFW8	P62828	P97584												P70541
P62832	P27952	B5DEL9												P41499
A1A5L1	O88767	Q9JK11												B5DFK6
Q68FP1	F1LZX9	A0A0G2K1S6												A0A0G2JXC2
G3V661	Q566E4	P41499												O88775
A0A0G2JSR0	A0A0G2K2T6	Q9JLJ3												Q6S395
P52631	P81155	Q68FT7												Q5U214
Q9EST6	P27321	P62243												Q9R0Z3
Q9JHL4	B1H227	Q5XI07												D4A3E1
F1MAB8	D4AE06	P84092												Q66HM7
A0A096MIV5	Q6AYK6	A0A0G2JSV3												F2Z3Q8
P24049	A0A1W2Q676	Q6P6T6												Q75PQ8
F1LM55	G3V784	F7EMB2												M0R9Q1
G3V7G0	Q99MI5	G3V7Q6												Q9WUC8
P49088	G3V8D5	C0KUC6												M0RBF8
G3V8U9	A0A0G2K110	P62890												Q5U2R7
G3V8Q1	F1LM55	F1MAB8												P36506
P27605	P40112	P60901												P42667
Q6NYB7	A0A0H2UHV9	D3ZUV3												F1LS86
Q68FS2	D3ZHG3	P39052												D3ZPD0
Q9JLJ3	P0C5H9	B2GVB7												F1LZX9
P07335	P54921	P97852												E9PU01
Q5RKH2	Q27W01	P27321												M0R565
Q99NA5	Q566E5	P17764												M0R907
Q6LDS4	E9PT22	B5DF91												B4F764
Q9R1J8	Q5PQX1	D3ZCS4												A0A0G2K9D6
P0C5H9	A0A0G2KAN7	D4A5A6												B0BNK1
Q5XIG8	P54311	D4A8N0												Q9EQH5
F1MA52	F1LS29	A0A0G2JSG6												A1A5Q1
A0A0H2UHN2	P12368	P08461												Q6BBI8
Q99PD6	D3ZWS0	M0R6T4												A0A0H2UHF6
Q6IMX7	Q71SA3	Q99MI5												B4F778
Q6PCT3	B5DF91	Q6AY09												Q568Z6
Q4KLH4	E9PTB2	P13221												B5DF03
Q9R0T3	Q5U2V1	Q5U318												B1WBY7
D3ZJX5	Q6IMX7	Q5HZV9												Q562C7
Q56R18	P62755	Q6IE67												D4A9U6
Q5M9I2	A0A0G2KAM4	D3ZN95												F1M0U5
Q642B0	P55161	Q1EG89												Q0D2L6
P84092	F1M8V2	P55161												Q64591
D4A817	B5DF29	B2RYJ7												D3ZNI3
P62755	P97584	Q5XIP9												A0A0G2JW52
D3ZCS4	D4A031	D4A031												P29419
D4A133	P00388	Q566E5												P62718
D3ZC84	Q6PDW4	Q3ZAV2												P07895
G3V7G9	D3ZC84	D3ZQ74												Q9WVE9
P62749	P61107	Q6P6T4												Q8R2E7
Q5XI18	D4AE49	P41562												Q3KRC5
A0A0G2JXW4	A0A0G2JYI7	Q5U2V1												Q60587
P62890	Q5M939	A0A0G2K110												Q4V8I6
B3DMA1	Q99J82	F1M8V2												D4AEH3
A0JPJ7	P62890	B3STT9												A0A0G2JU07
Q9WUC8	D4A0Y6	D3ZWS0												Q9EPF2
Q5U2U2	P62243	P35465												P62243
P55161	Q63584	F7EPE0												M0R7I0
P62775	Q9JHL4	D4AE49												F1MA98
F1LRB8	D4A510	Q2A121												Q4QQS8
M0R3M8	A0A0G2JXW4	B1WC02												F1M9B3
D3ZXS8	D3ZRX9	Q66HR2												Q6P751
P97852	Q5U318	G3V624												Q9Z269
B1WBQ7	B2RZC6	Q9JKB7												M0RAI9
P22509	P39052	P62749												P41350
D3ZD73	P62278	P22509												F1LRE5
Q6P6T6	F7EPE0	B2RYP6												F1MA36
P70580	D4AB03	Q6AXQ0												D3ZUN5
F1M949	D3ZRN3	Q3T1K5												P68255
Q68FT7	P13221	D4A4J0												Q6AXY8
P68511	Q4KLK7	O88989												P13668
Q5HZV9	Q9JLJ3	A0A0G2JSR7												O35094
P39951	A0A140TA95	G3V6H5												P52555
Q6AY21	D3ZW55	D3ZHG3												A0A0G2JZF2
B2RYN6	D3ZQM0	P21708												A0A0G2K3Z9
Q5U2Q7	A0A0G2JSR7	B2RZC6												P00406
D4A1Q9	Q6TUG0	F1M0X6												F1LN59
D4A4Z9	A0A3G2LW22	A0A140TA89												D3ZCP9
Q5XIE0	A0A0G2K1S6	A0A0G2JXW4												F1LNL2
Q6AXQ0	F1M0X6	G3V8Q8												Q5BK47
B4F7E8	G3V940	D3ZRN3												Q6AXY7
A0A0G2KAZ7	Q9Z1Z9	Q6TUG0												A0A096P6L8
B2RYJ7	P70580	Q9JM53												P12368
G3V9N8	Q6AY09	Q6AYD5												Q62868
P31399	A0A0G2JZ53	Q566D8												Q05BA4
D3Z8B2	O88941	Q9Z1X1												Q499V7
Q5U367	Q1EG89	A0A0G2K2P5												B2RZ76
Q5M9F8	D3ZW08	F1LM55												F1LSC3
P61107	P62832	Q4KLZ0												Q4KLN6
E9PTB2	P37397	P40112												P29457
D3ZRN3	Q5HZV9	P68511												G3V6S8
D3ZRX9	Q66HC5	A0A1W2Q676												B2RYD7
Q6P9V1	Q5BJP4	B0BMT9												P62909
Q6DGG0	Q6AY21	Q66H80												F1LR36
P41350	Q9JLZ1	A4L9P7												D3ZC84
Q6AY09	Q52KS1	G3V9R8												Q8CG09
P97608	P41499	Q60587												Q920D2
A0A0G2JTA0	A0A0G2K4T7	P12711												A1A5L1
Q566E5	F1M5V2	G3V7G0												P40329
P17764	A0JPJ7	A0A0G2JSR0												D3ZTV7
Q9R063	P63326	B2GV41												A0A0G2JSL8
Q3T1L0	P47727	D3ZC96												B2GUZ5
D3ZN63	P62749	Q32PZ7												A0A140TAI6
O88321	G3V647	F1LS29												Q1JU68
Q505J8	Q5XIE0	Q9JLZ1												P56574
Q6QI16	Q9EST6	Q9WU82												Q6AY09
A0A0G2JSL8	M0R6T4	P27605												P35433
B2GV06	D3ZD89	B5DF89												Q3KRF2
G3V7M0	O35796	Q505J8												Q920P6
B2RYI8	Q9JJ54	Q5U2U2												Q5XI34
Q4KM74	P40615	G3V7I0												A0A0G2K751
A0A0G2JU01	P16970	Q62658												D4A9Q3
P54311	P62246	A0A0G2JYI7												D3ZES9
P08461	A0A0G2JSV3	Q5PQX1												Q9JMI1
Q4KLI7	G3V8U9	G3V741												V5QSV9
F1M5V2	B2RYP6	A0A0G2K7T6												Q6V9V9
Q52KS1	B2GV41	B2GV06												Q6AXT7
A0A0G2K4U8	P62775	A0A096MIV5												Q99N27
Q66HR2	Q5XIH3	F1M4W7												D3ZHW0
P40615	Q9QZ86	D3ZW55												Q9JJ19
P62632	Q5PQK2	P47853												P10686
P62246	B1WC02	P52631												Q9JMJ4
P11497	B2RYJ7	A0A0G2K3V4												Q3B8N8
Q9JJ54	Q68FX3	Q5M939												Q63584
B0BN63	Q6P751	O88321												Q5XI77
Q925G1	D3ZXS8	A0A3G2LW22												G3V7I0
P11030	D4A817	B5DF50												B2RYQ2
Q99J82	Q01986	P62828												D4A9L2
A0A0G2K9C0	M0RCH8	Q7M0E3												D3ZUD8
P35465	G3V7M0	A0A096MK61												A0A0U1RRY3
G3V936	B2GV24	Q9EST6												Q5FWY5
A3KNA0	Q7TQ90	P47819												P17764
O35964	A0A096MK75	P11497												G3V8L3
D4A031	Q5RKH2	G3V8Q1												E9PTK9
Q5M7V8	Q3T1K5	Q02874												A0A0G2KAT3
P00406	Q6P9V1	D4A1Q9												Q5GFD9
A4L9P7	A0A0G2KAT3	P06762												Q5BK20
D3ZQ59	P50503	I6L9G6												G3V6W6
B0BNE5	F1LR36	P82808												D3Z840
A0A0G2JSR7	Q925G1	F1LNY3												G3V7B0
Q9QZ86	A0A0G2KAZ7	Q27W01												Q9ES21
Q6AY48	A0A0G2K3V4	F1LNR1												D4ABK7
Q3ZAV2	Q7M0E3	D4A510												F1LPC6
A0A0G2K776	Q6IN22	Q5XIE0												D4A206
Q5XIW8	F1LMP9	B5DFN2												O54861
D3ZU74	Q68FS8	Q5PPL3												D3ZHU8
G3V8F5	D4A9L2	P50503												Q9WUH9
V5QSV9	D3ZD73	Q6AYS7												B2RZ72
Q9JLZ1	G3V9Z6	M0RCH8												D4A817
Q68FY0	B2RYN0	O88941												Q6P9U8
B0BMT9	Q5M9I2	Q6P9V1												D4ADB4
P05982	P47819	F1MAD9												P61972
P41542	B0BN97	B0BNK1												D3ZFP4
B0K031	Q6IE67	Q5RK09												Q5BK78
P17955	F1LNR1	Q5M9H2												A0A0G2JXT9
P06762	P84092	P63004												B2RZ08
Q32PZ3	G3V7Q6	D3ZRX9												Q6AY53
P18645	P31399	D3ZXS8												P60868
G3V7B5	P19944	B2RYN6												D4ACM1
E9PTK9	D4AC36	B5DFD8												D3ZSM9
A0A0G2JZF0	D3ZQ59	Q5M9I2												Q641Z8
O08618	D4A3K5	F1M0V4												A0JPN7
I6L9G6	Q5FVM4	D3ZAS8												G3V7Q7
Q62636	D3ZER6	M0R3M8												Q5M7U6
Q5RK09	Q66H80	P05708												P11762
P82808	Q505J8	P62832												P62959
Q5U2V1	Q5RK09	B0BN97												Q5XI28
M0R9L0	Q6AXW2	D3ZEM8												P23358
D3ZL86	B2RYG6	D3ZQM0												B3SVE6
P24155	A0A0G2JSL8	Q68FS8												P0DMW0
Q3T1K5	A1A5L1	A0A0G2KAZ7												B1H227
Q5PQX1	D4A4J0	P54311												Q5XI09
Q3S4A4	D3ZGF1	Q4KMA2												P47853
Q27W01	D4A5A6	D4A3K5												G3V8E2
A0A0G2K8Z9	D3ZU74	Q6Q0N3												F1LTR1
D4A3K5	P97852	P23928												E9PTR4
G3V8Q8	F1LMW7	Q4KLZ6												P04961
D3ZW55	Q63768	F1LUM5												A0A0H2UHQ3
P12368	D4A1J6	P11232												D3ZWS0
Q4G079	P26284	D3ZN27												P19804
B2RZ74	Q4FZS2	Q7TSP2												G3V8D5
P36972	A0A096MK61	A1A5S1												A0A0G2JTK6
B2RYP6	D3ZJX5	P62278												Q7TSP2
Q6AXW2	Q7TSP2	P21571												Q66H11
P41499	B2RYN6	G3V647												Q6AYB5
A0A0G2K6U1	M0RD20	P63170												D4A2N1
F1M801	I6L9G6	Q5FVM4												Q9JJ31
D3ZJ32	Q66HG5	F1LUD3												Q5BK81
D3ZN95	Q4KLZ6	O88767												Q9WU82
D3ZAS8	P21708	P61203												P20651
Q4QQR9	B1WC84	A0A096MK75												B0BN74
B2RZD5	P28494	F1LUV9												D4AAL2
F1M0X6	Q9R0T3	A0A0G2K8Z9												D4A0F5
A0A0G2JVW3	P63004	Q5M819												Q5PPJ4
Q6P9U8	G3V6H5	Q4V8E2												A0A0G2JUC7
Q6AXV4	B2GV92	D4AB03												Q641W2
D4A2G9	P55063	M0R9L0												Q5PPI1
Q4V8C2	P63170	Q9WUC8												Q4QQV8
Q5XI19	Q5XI77	P27867												D3ZAS8
Q66H80	D3ZE72	A0A0G2K3C1												Q5RKJ4
D3ZEM8	O70351	Q4V8C2												Q68FX7
P52555	A0A0G2K3C1	Q6P9U5												Q5VLR5
G3V9W6	P05426	F1LZX9												D4ACV3
G3V9E4	P42930	P55063												P35213
D3ZZR9	M0R9L0	G3V8U9												B2GV82
A0A0G2K051	G3V982	Q8K1P7												P05197
D3ZQE8	Q68FT7	D4A817												P30835
O70351	B5DF65	B0K031												A0A0G2JSR0
Q68FX3	D3ZQE8	P28494												F1LW16
D4A0E8	A0A0G2K8Z9	B2GV24												P63018
A0A0G2QC06	D3ZUV3	P37397												Q5RJR8
D3ZGF1	Q9JKB7	Q6P751												G3V7Q6
G3V7U2	Q5U2U2	Q68FX3												Q5U2U0
Q496Z5	P61203	D3ZBL6												F1M949
Q566D8	A0A0G2K4U8	Q5XI19												Q5M9F8
Q8K1P7	F1LQX9	M0RD20												D4AAI5
Q2A121	B2GV06	F1LMA7												A0A0G2K737
A0A0H2UHZ6	Q99NA5	P16970												Q9JLZ1
Q62632	A0A0G2K9C0	P53812												Q498R7
Q4FZS2	F1M0V4	B5DF29												Q5U316
D4A962	A0A0G2JSM7	M0RAP5												A0A0H2UHL9
P12711	P82808	Q3T1I4												Q10728
Q68FW9	A0A096MIV5	D3ZI16												A0A096MKG2
A0A140UHW6	Q64654	D4A0Y6												A0A0G2JYL4
D3ZPL1	G3V8Q8	Q99MI7												P61983
A0A0G2KAI8	A0A0G2JU01	P17136												P62755
Q6IE67	D3ZXJ5	Q4QQW8												D4A2D7
A0A0G2JUJ9	Q62780	D4A9L2												D3ZW08
P21708	P62815	Q63768												Q71UF4
B0BNA7	P17955	F1LX07												B2GV01
P47853	Q6P7Q4	O08618												F1LM33
F1MAA3	P49793	D4A962												M0R623
Q5M819	P17136	Q5M9F8												A0A0G2K542
M0RD20	P83941	A1A5L1												A0JPM9
A0A0G2JZS1	Q5XHY0	Q5U362												Q63396
P27321	P11497	Q6AYR1												B2RYI3
Q68FS8	Q4V8C2	P62959												Q68FR7
D3ZC96	P47853	Q925G1												Q5PQX0
Q01986	Q5EBD4	Q9R1T1												Q9EST6
Q5BJP4	P83888	Q5RKH2												B1H267
D3ZZA8	F1MA52	B2RZ74												Q6AYG7
Q4QQS4	A0A0G2K051	A0A0G2K4U8												A0A096MKC0
D3ZQM0	B0BN81	P61107												A0A0G2JYI7
Q5XIH3	P41562	F1LT49												D4A4T9
Q9R1T1	P00406	Q5M830												F1LZW6
Q5M9H2	D3ZRE7	Q99NA5												Q9R063
G3V647	P10361	B5DFI0												Q68FX0
Q32PX7	F1LUM5	Q4FZS2												Q794E4
D3ZBL6	Q8R3Z7	F1LSC3												D3ZFA8
B5DFD8	P18266	P26284												A0A140TA95
Q8CGU6	P08461	F1M110												G3V9K0
B2LYI9	P35213	G3V7I7												D3ZX42
Q6MG90	P41350	P10361												A0A0G2JZM8
P63004	Q9R1J8	F1M5V2												G3V7G0
G3V7I8	D3ZAS8	O35509												P24155
P35213	Q68FW9	G3V8M1												A0A0G2QC03
Q641Y2	F1MAB8	P00388												P23711
A0A0G2JSV3	G3V936	P83941												D3ZCA0
P00388	D3ZC96	Q63525												D3ZBN0
P18266	D4A133	B2RYI8												F1LNF0
Q8VHK7	A0A0G2K3Q6	Q6LDS4												Q6AY72
G3V6P6	B0BNE5	D3ZQE8												D3ZYS7
D3ZUF9	G3V8M1	Q6AYB5												A0A0G2JZE8
D3ZJ08	Q60587	Q01986												D3ZKW6
A0A0G2JTL5	P62898	Q5I0E7												Q5XFX0
P27867	A0A0G2KAI8	Q9JHL4												D4A899
P26376	B3DMA1	A0A0H2UHN2												Q99ML5
A0A0G2K9D6	P35465	B2GV92												P00173
Q5I0F0	Q5RJN2	P46413												Q80U96
P61203	P11348	G3V9R0												F1LM55
Q4V8E2	Q66HA6	F1M801												A0A0G2JTX2
D3ZW08	F1M4W7	P36972												Q4V8H8
A0A0G2JXC3	Q4KLZ0	M0R907												G3V6M8
B2RYK3	Q5FWT1	A0A0G2JSL8												A0A0G2K1M5
Q9JKB7	Q6LDS4	D4A8M7												P45479
B5DF65	Q5FWY5	P14604												Q6AYI1
Q641W2	B4F7A9	P62755												A0A0G2JTA0
B2GV74	F1LYQ8	V5QSV9												A0A0G2K7W4
B1WC02	D4A914	P19944												B2RZ27
D4A5A6	B2LYI9	Q3T1L0												P54645
D4A0Y6	B2RYI8	G3V9W6												Q4KLF8
D3ZLD5	Q9WUC8	Q5XIH3												D3ZC96
B5DF50	M0R907	D4A7R0												Q63083
B0K008	A0A0G2QC06	Q5XIJ3												P11348
O35509	A0A0H2UHD9	D3ZXJ5												P00388
B0BN81	Q4FZT6	Q5FVM2												B2GV54
F1LQS6	Q63525	D4A133												Q641Z6
Q6AYK6	A0A0G2JZS1	P49793												Q09073
D4AD70	D4A944	Q4QQS4												P18418
G3V940	E9PSJ3	P15650												A0A0G2JSS9
A0A0G2JX74	F1LZW6	F1LQX9												A8QIC3
D3ZNS8	B2RZ74	Q561S0												D4A031
B5DEK0	Q6AYA2	P61983												O09175
Q5I0E7	B0BMT9	Q9Z1A5												P62775
D3ZHG3	D3ZXP3	Q6IN22												M0RAY7
D3ZQM3	Q63377	Q6P7Q4												P81128
D4AAG8	M0R3M8	A0A0G2JTL5												D4A777
Q91XU1	D4A1R8	Q5FWY5												Q56R17
A0JPQ9	Q5FVM2	G3V6P6												D4A4F4
G3V886	P06762	Q68FX0												D3ZD83
P61972	P61983	P11348												Q04931
Q6AYS7	Q5XIJ3	D3ZJ32												D3ZE72
D4A9L2	Q4V8E2	Q56B11												R4HD46
A0JPM9	G3V886	A0A0G2K9C0												D4AAZ8
G3V8Y5	F1M775	P35213												Q6MGD0
Q7TSP2	P27867	P62815												Q5EGY4
Q4QQW4	D3ZC89	Q63377												D3ZC89
P50503	Q6AXT8	P83888												Q569B7
Q5M9H7	A0A0G2JUJ9	Q5EB77												Q6AXN4
D3ZVJ3	Q3T1I4	Q5XIW8												B5DEL7
P62278	O35547	F1MAA3												P08461
D3ZGY2	Q6AXS3	D3ZGF1												M0R9B9
F1LUM5	Q8CGU6	A0A0G2JZS1												Q4QQV0
D3Z840	Q9Z339	Q6DGG0												M0RCP9
Q66HA6	Q62967	G3V7W1												Q9WV63
D3ZXJ5	B1WC49	G3V8D5												G3V9M8
A0A0G2K110	Q91XU1	Q75WE7												P26772
P62912	B1WBY7	F7ENH8												B2RYP7
Q4KLZ0	Q5M9F8	Q6IRJ7												Q6AYS7
O35547	B0BNK1	Q3KR59												M0R7E6
Q66HC5	Q6AYS7	A0A0G2JTA0												G3V9Z6
P18395	Q62636	D4AD70												A0A0G2JVP5
B0BN85	A0A0G2JTA0	P70580												D3ZPF0
Q6MG60	B2GV74	P41350												Q4KLG9
Q6PCU4	G3V7I7	B2RYV5												Q4QQS4
F1M1D5	D4A1Q9	P00406												G3V897
D3ZQ74	Q9WU82	F1LZW6												Q3MID9
B2RYL4	Q5U362	F1LMW7												A0A0U1RRV7
D3ZER6	D3ZLC1	B2GV72												Q6AYS3
D4AB03	P53812	E9PSJ3												Q63507
P61983	Q641W2	B1WBY7												B1WBY1
F1M775	G3V7I8	P18266												D3ZEF4
P61589	A0A0H2UI38	O35095												X1WI37
Q6AXS3	Q5FVC2	Q5BJP4												F1M7Y3
Q5RKI5	Q6AYR1	A0A0G2K542												P29314
P83941	Q5U2R7	A0A140UHW6												Q920L7
F1MAD9	Q31257	E9PSJ4												D4A7F2
F1LZW6	G3V7W1	O70351												F1LSK6
P55260	Q6Q0N3	F7EL36												D4A261
A0A0H2UI38	D3ZN27	P62898												D3ZAX5
F1LNR1	P21571	A0A0G2KAI8												Q6P685
Q62658	B5DF50	D3ZQ59												D4A3K5
G3V7A5	Q5I0E7	Q5HZY2												A0A0G2JSJ8
Q8R3Z7	P14604	G3V8Y5												Q9JIM0
Q4KMA8	Q499N6	A0A0H2UHD9												F1LNY3
A0A0G2K0V8	Q4QR85	D3ZV33												G3V7J2
Q6AY23	D4AD70	P11030												D3ZRV0
F1LZX9	D3ZPL1	Q6AY23												F1M801
Q6P6T4	D3ZI16	Q66HP7												Q6P3V8
D4A4T0	P19836	Q5XI09												D4A9Z8
G3V9R0	A4L9P7	Q3B7D0												D3ZKC9
Q6AYB6	P18395	Q5EBD4												P19234
A0A096MK61	A0A0G2JXC3	B0BNE5												F1LT35
A0A0G2KB55	Q6P792	Q9JIM0												D4A7R3
P10361	D3ZNI3	A0A0G2K9D6												P62282
Q498R3	G3V9R0	A0A0G2JSM7												A0A0G2K3H2
D3ZZR5	Q6AZ33	B5DEK0												P85845
P42930	F1LQS6	B5DF65												D3ZIX4
Q63377	D4A1C5	B5DEY8												Q5U2U2
F1LNI5	V5QSV9	P31399												Q3T1L0
Q6AXS5	A0A0G2JSU3	B4F7A9												P37397
A0A140UHY3	P11030	A0A0G2JX74												Q923W4
B0BN52	D3ZJH9	A0JPN7												D4A8M7
F1LT49	Q5M819	D3ZUD8												F1LT49
B4F764	B2RYV5	E9PTK9												Q5RKI0
P17136	Q75WE7	B1WC49												B5DF91
P49793	B5DFM8	Q6PCU4												A0A0H2UHD9
Q3T1I4	B2RZ72	Q6AXS5												Q91Y78
G3V7W1	B4F778	Q91XU1												D4A4U3
Q497B0	Q5M9H2	Q8CGU6												Q9Z336
B2RZ72	Q8K1P7	Q5XI77												Q75N36
Q99P77	A0A0G2K9D6	M0RAY7												D4A5A6
Q07984	D3ZUD8	D3ZRN5												B2RYN0
Q9JIM0	Q6IRJ7	A0A0G2K3Q6												P52631
Q63945-2	F1LT49	G3V9Z6												B5DEH2
A0JN30	Q6DGG0	Q31258												M0R3Z8
B2GV24	Q5XIN6	A0A0G2K051												G3V829
A0A096MK75	Q6IFW6	P63326												Q4QQV4
Q63507	C0KUC6	A0A0G2JTH7												Q9Z1Z9
A0A0G2K3Q6	Q5BJQ6	Q6AXS3												Q6MG55
Q68FX0	B0BMW4	F1MA87												Q5XHZ9
Q6IRJ7	G3V9W6	B0BN81												D4A845
A0A0G2K121	B2GVB7	P42930												Q8K1P7
Q5BK63	M0R3S3	D3ZE72												B0BN55
O88767	P49432	Q6AZ33												D4AA63
Q7TP06	Q4QQW8	A0A0G2K9M5												A0A0G2K012
Q5FWT1	G3V7J0	D3ZCG3												D4A7S4
Q5EB77	Q5XI19	Q99PD6												Q5FWU0
Q9EQX9	A0A0H2UHN2	P85970												Q6AXY4
P21913	Q6P6T4	Q6AXW2												Q9Z142
Q5HZY2	P09330	Q5EGY4												A0A0G2JUW8
Q6AYA2	Q7TQ77	D4A4T9												Q63151
Q9JI85	O35509	P49432												Q6P790
B2GV41	G3V7H2	A0A0G2JXC3												G3V8K7
B1WC49	B5DFD8	Q5U2R7												A0A0G2K2P5
Q5XIM5	Q9Z122	C7C5T2												B1WC49
F1LMP9	D4A4T9	Q7TP35												P97878
Q68G41	F1LMQ3	F1M951												A0A0G2K9M5
Q5FVC2	F1MA59	Q498R3												D3ZU22
B0BNK1	Q6AYB4	D4A9N5												A0A0G2K3N1
D4A7R0	Q6AXS5	B0BMW4												P70565
Q9WU10	Q99376	A0A0H2UI10												Q5M943
G3V943	Q5EGY4	A0A0G2JSU3												P49242
M0R907	A0A140TA89	A0A0H2UI38												F1LQH2
B4F7C7	G3V8F5	Q6AYB4												A0A0G2K1N3
Q62967	F1MAA3	Q5XHY0												Q5U312
D3ZJA9	Q63507	A0A0G2K4T7												D3Z900
B1H2A6	Q9EQR2	Q32PZ3												D4AAU6
F1LYQ8	G3V8Y5	D3ZZR5												D3ZW15
B0BN97	Q9ES21	G3V982												Q5RJR9
G3V7J0	P18886	Q5I0F0												P62628
P19944	Q9EQX9	Q498N4												D4A106
P62836	A0A0G2K781	F1M1D5												O35828
G3V662	D4ABP4	D3ZVJ3												Q6P9Y4
O08623	F7EL36	Q6P7R8												O55099
Q641X3	B5DEK0	A0A0G2JUJ9												D3ZK96
D3ZJR1	Q4V7A0	G3V936												F7EPZ4
B2GV92	F1MA87	Q99376												Q5PPL2
F1LPD6	Q4KLH4	B3DMA1												D3ZC56
Q62671	B5DFI0	Q66H79												Q4V8C2
Q4KLZ3	Q6AXT7	A0A0G2K8N9												P41777
B5DEL2	D3ZL86	D3ZZA8												F1M790
Q3KR59	Q6PCU4	G3V7U2												B1WC84
D3ZN27	Q32PZ7	F1LMM9												P60901
E9PSJ3	P45479	B5DFM8												F1LRB8
D3ZCG3	Q99PD6	F1LM60												Q80WL2
A0A0G2K3C1	B2RZB7	F1LNI5												Q5I0F0
Q5FWY5	O35095	D4A1R8												P47942
D4ACK1	Q9JIM0	Q499N6												P40615
D3ZYK9	A0A0G2K542	D4A944												F1LN14
B2RYG6	Q9R1T1	D4A8H3												B6RIU0
P49432	O35264	Q68G41												D3ZDK7
D3ZW15	Q5RJT2	O35796												F7EZ89
A0A0G2JSM7	P37285	P61354												F1LNF1
B2RYJ3	C7C5T2	Q4KMA8												P16617
F1MA59	F1LX07	P18395												A0A0G2JU89
Q63357	A0A0G2JVW3	G3V7H2												F1MA87
Q5XI77	D3ZGY2	Q6AYK6												F1LRE1
F1M6Q3	B4F764	O35547												A0A0H2UHU0
D3ZVD8	P61972	A0A0G2JWB6												O54772
Q63584	Q63798	P35433												P63036
Q00238	A0A0G2KAH2	A0A0G2JVW3												P0DP31
D4A8M7	P40307	P36201												G3V6C4
R9PXS4	F1M1D5	B1H282												A0A023ILN9
A0A0G2JZM8	B0BN85	P06214												G3V9P0
A0A0G2JWB6	Q6AYB6	Q5BKA1												D4A1R8
Q64654	B0BN52	A0A0G2K121												A1L1M0
G3V8G9	Q64620	B0K008												P97576
B2RYP0	Q4KMA8	P17955												O88989
Q5M830	Q4QQS4	Q64620												Q641X5
A1A5S1	Q5HZY2	D3ZXI0												P70583
Q02769	G3V6P6	Q497B0												Q03114
Q7TQ77	Q6PDV8	P62282												D3ZRN5
Q3KRD5	F1LPD6	P09330												D3ZD09
A0A0G2K7W6	Q31267	D4ACW1												Q91V33
A0A023IM54	Q5EB77	Q7TP06												F1LZ05
A0A0G2JWD6	Q5PQR0	G3V7I3												Q5XHZ0
P22062	D4ACV3	B2RYJ3												Q6AY30
A0A0H2UHF6	P23928	D3ZLD5												P58775
B1H282	Q9Z336	O08623												P22734
Q6MGD0	A0A096MJ11	Q6AYS3												Q5BJ92
Q4V8E1	A0A0G2JX74	D3ZZC5												Q09167
B4F7A9	F1LSC3	Q63184												B2RYJ3
Q6Q0N3	B2RZD5	A0A0G2JV54												Q64428
D4A2P1	D3ZFQ8	E9PST5												D4AE49
B2GV72	Q91W30	B0BN85												B2RYC9
Q6AYB5	P11915	Q62636												Q62658
M0R565	A0A0G2JZH0	Q496Z0												D4A1D8
Q700Q7	Q62969	Q68FW9												M0R5J4
A0A3G2LW22	G3V8G9	Q496Z5												Q63798
B1WBY7	Q4KM35	Q07205												Q4V8E2
G3V7J2	D4ACC2	Q4KLH4												Q6PDU1
P36506	D4AAM0	Q66HA6												G3V918
D4A3E1	D3ZTT7	Q6AYZ7												Q05175
D4A4T9	P61589	G3V7J0												D3ZQM0
F1LQX9	B5DFG5	Q9Z1Z9												B4F7A9
Q5XHY0	D3ZEM8	P19836												D4ACC2
P85970	P36506	Q641X3												P13803
Q6P751	Q5U1Z0	Q641Z8												Q62733
Q3KRC3	Q07984	Q63507												A2RUW1
P09330	A0A140UHY3	Q64654												D3ZPJ9
G3V818	Q9QUR2	P62912												B0BNL2
D4A1R8	B1H282	Q9R1J8												Q5M9H7
G3V982	Q62839	A3KNA0												P70470
P16970	B2GV72	B0BMU0												D3ZBS9
A0A0H2UHQ3	D4A3T3	B5DEH2												D3ZJA9
Q5XIN6	D3ZLD5	D4A0E8												P04797
Q6P686	Q66WT9	Q8VHK7												D4AB06
P97532	Q07205	Q6TXG9												Q5FVL2
Q9JHY2	B2RYJ3	Q5PQR0												A0A0G2JZM2
P26284	G3V943	P61972												P39069
P06214	Q4V8E1	D3Z840												Q9ES72
P19836	D3ZN95	D3ZPL1												D3ZBL6
P42676	O89045	Q3KR55												P86182
Q6P9U0	P62282	B2RZD5												B1H282
Q62868	Q8VHK7	Q9Z122												Q9R1A0
A0A0A0MY43	Q3KRC3	F1LPD6												P08753
Q1PBJ1	P36201	D4ACV3												A0A023IM54
G3V6H5	Q6P9U0	A0A0G2JZH0												P97633
A0A059NZR0	Q497B0	Q4FZT6												P18266
Q5EBD4	Q00981	O35964												D4A4J0
B0BMU0	D3ZQM3	P54645												Q63623
Q62780	Q6AYB5	Q6AXT8												D3ZGF1
D4A3T3	D3ZRN5	D4A1J6												P35426
F7EZ89	D3ZVJ3	A0A140UHY3												Q5XHY0
A0A0H2UHX1	P62332	O35854												Q8R3Z7
Q5FVM2	Q7TP35	D4A0H4												F1LM09
Q4KLF8	A0A0H2UHF6	P13668												Q9R1T1
Q5XIJ3	Q99M63	P05982												Q5U2U7
A0A0G2JY73	D4ACW1	A1L1J8												B5DEP6
Q5BJ92	Q5M9H7	B0BN69												P62142
D3ZC89	B5DEH4	P11505-1												D3ZQR7
Q6AY72	G3V7I3	D4A7J8												O88321
G3V7I3	A1L1J8	G3V8V3												D4A7U1
P29314	D3ZV33	P19468												Q63448
G3V829	Q3KRD5	Q3KRD5												F1M8V2
P62870	D3ZJ32	F1LQS6												Q8CHM7
A0A0G2JZV8	Q7TP06	Q99M63												A0A0G2KAM8
P62898	M0RAY7	F1M6Q3												Q6AYZ1
A0A0H2UHV9	A0A0G2K3I9	Q62780												P46413
Q99376	P62912	F1M775												D4A0U9
B5DF89	P21913	Q9Z336												Q99376
B2RZ64	F1M062	A0JPM9												Q4KM71
Q4KLL7	B5DFN2	Q9JIL8												G3V7G9
B3STT9	D3ZBL6	Q6P756												A0A0G2JX74
D4ACV3	A0A140UHW6	Q63798												F1LN92
O89035	Q920A6	G3V7B0												P49088
D3ZC56	O89035	Q3KRC3												A0A096MK75
Q4G022	F1LT10	B5DES0												G3V9G4
F1M4W7	A0A0G2JTL5	A0A0G2K0I3												Q62785
A1L1J8	Q91Y78	D4AAG8												A0A0G2K796
Q32PZ7	D3ZZR5	D4ACC2												G3V7R1
G3V6B0	P22062	D4A7I6												A0A140TAA4
Q9JKL3	Q4G017	D3ZW15												P97839
B2RYP4	D3ZNS8	G3V8F5												D3ZUL8
Q498N4	D4A6C5	A0A0G2JWD6												B2GV15
F1M790	Q9EQS0	D4ABP4												A0A140UHY3
D3ZHU9	A0A0H2UI10	Q4FZY0												F1LR10
D4AE49	Q63151	B2RYU7												Q66HA6
Q4G009	A0A023IM54	B0LT89												D3ZD97
G3V617	Q2A121	Q32PY7												A0A0G2JXT6
D4A0U9	Q8CFN2	B1WBY1												F1MAK9
F6PUQ7	D4A0U9	P26376												Q6P6V0
B1WC84	F1LVA8	Q9ES21												D4AE96
Q8CFN2	Q5M830	D3ZJR1												Q5U2R9
B2RZB7	D3ZDB9	Q7TQ94												F7FLB2
D3ZUD8	P25977	Q5FWT1												O35821
A0A140TA95	P15650	O89045												Q6AYJ1
P97584	Q68G41	Q6TXG7												P37996
Q9Z336	Q7TQ20	B5DFG5												P27008
F1LMQ3	A0JN30	D3ZTT7												D3ZQ59
Q64620	Q8R4A1	O89035												P61023
Q62599	Q4KLF8	D4AAM0												Q68FP1
Q920A6	O08557	Q45QL8												B5DES0
O35796	B0BN55	D4A3T3												Q66HM2
Q99M63	P13668	P62332												B3DMA5
Q9JM53	B2RYP8	Q31267												F1M951
A0A0G2JTS3	P35280	Q9JHU5												P18886
O89044	P62836	B2RYL4												Q6MGA3
D4A1J6	Q4KLZ3	M0R3S3												Q5M9H2
Q68FY1	R4HD46	D3ZGY2												A0A0G2K9C0
Q9JIL8	D4A4T0	Q64538												Q6AYD3
P63170	Q5D023	Q91W30												Q499N5
P40307	A0A0G2K121	D3ZFT1												P06761
A0A0G2K6Y9	F1LNI5	Q8VIB1												P70582
P13668	B0BMY7	D3ZNS8												O08651
A0A0G2K089	D3ZIF5	A0A0G2K6J6												P42930
M0RCH8	A1A5S1	R9PXS4												P17220
Q91Y78	Q6AXV4	B1WC56												G3V617
F1M9Q3	F1M110	Q68FX1												O88656
Q6AYS3	A0A0G2JSR4	P37285												F1LZC5
Q6TUG0	B1WC56	D3ZQM3												Q64361
D3ZAX5	Q5PQJ6	Q5PQJ6												P82995
Q4FZT6	B2RYI3	Q5BK63												D3ZM33
A0A0G2K0V3	Q6TXG9	Q5RJR2												P14669
Q9Z1E1	A0JPM9	Q6AYA2												A0A0G2JUQ6
F1LV44	A0A1B0GWQ7	Q5D023												D3ZUJ8
Q31258	A1L1J9	F1LMP9												Q4KLH4
A0A1B0GWQ7	E9PST5	Q66H39												D3ZCS4
P62282	G3V7J2	B4F7C9												G3V6U9
D3ZTT7	Q3MID3	G3V9D1												B0BNG3
D4A7J8	Q6AY72	Q4KM35												Q68FY1
Q4G017	D3ZLS5	Q66HG5												G3V943
B2RYU7	A0JPN7	Q5BJQ6												P55770
Q5RJN2	B2RYI2	A0JN30												F1SW39
Q5GFD9	Q99MI7	Q00981												Q4KLZ3
B5DFI0	E9PTE1	Q52KS1												D3ZWG9
P83732	O08984	B2RZB7												Q8VIB1
Q5BJP3	Q6P686	Q4KLL7												Q31267
F1LMW7	Q6AYS3	A0A0G2K1M5												B4F759
M0R9N8	D3ZW15	Q4G017												A0A0G2K3C1
B2RZ24	A0A140TAF7	Q64361												P38718
Q3MID3	Q9JHU5	Q6MG60												Q62665
O08984	A0A0G2K3V7	Q5XIN6												Q566D8
Q5M9F7	Q6AYZ7	D3ZLS5												O89042
Q66HG5	Q5EAJ6	P21913												Q5M939
Q6PDV8	B4F7C9	Q6PDU1												F1M853
Q08290	Q9Z1A5	A0A1B0GWQ7												P63086
P07872-2	P61354	A0A0G2K3V7												Q9JHL4
Q5XI09	P36972	A0A0H2UHX1												O54924
D3ZF45	P29314	Q6PDV8												A0A0G2K2M9
Q9Z1W6	Q5U2U0	B2GV33												A1A5L2
A0A0G2K1E5	G3V8K7	G3V6B0												Q6TXG7
B0BMY7	Q68FQ7	Q5EAJ6												P54313
A0A0G2K103	Q5BJP3	Q5BK20												F1M8K7
P46413	Q6P7R8	D3ZC89												Q6AZ26
F1LML7	D3ZAI0	D3ZER6												Q9JI92
Q91V33	A0JPQ9	F1M471												D3ZUQ0
Q64542	Q91V33	Q6P9U0												D3ZIE9
P11505-1	B2RYK3	A0A023IM54												Q5U367
Q4G063	Q9ES53	F1LMQ3												P11505-1
Q5D023	Q4KLK1	B4F778												A0JN30
Q9Z122	Q498R3	D3ZJH9												A0A059NZR0
Q6TXG9	P83953	Q9EQS0												Q6AY48
A0A0A0MY07	B1WBM0	B1WC84												G3V6I5
P07895	Q5RJR2	D3ZU51												A0A0G2K160
P11240	B2GV33	Q62839												B2RYS8
D3ZCP9	Q5BJN3	Q562C7												F1M3H8
B0LT89	A0A0H2UHH9	P19234												Q5FVM4
P15791	Q3MID9	A0A0G2JZM8												B2RYN3
Q8K3F3	O35854	F1M1B3												D4A962
Q9Z339	P83732	A8IRI3												F1LQT9
F1LSC3	B2RYP0	Q499V7												D4A1Y5
F1LR36	Q32PZ3	Q68A21												D3ZXT2
P36201	Q8VIB1	D3ZPN7												Q62991
Q6P792	D3ZZR9	A0A0G2K6U1												F1M049
B5DFN4	Q3T1L0	P52925												P62845
D4A1C5	Q5BK63	D3ZK73												D3ZZT9
Q9Z269	A0A0G2K7W6	G3V7J2												D3ZD80
Q4KM73	D3ZQG8	A1L1J9												D3ZN27
D3ZTP0	G3V7U2	P61589												Q792H5
D3ZRM5	F1M801	Q5U1Z0												Q68FQ0
A0A0G2K781	G3V9D1	D3ZUN5												D3ZGY2
D4ABC4	P07872	D3ZF45												Q8VHK7
Q5M7T1	E9PSJ4	Q6AY20												Q3T1J1
Q64599	Q5RKJ9	Q3MID3												Q9JJ54
G3V9Z6	Q5XI09	Q9R0T3												Q5I0E7
Q6AXT8	P06214	B1WC61												Q08290
F1M0V4	D3ZUL8	Q91Y78												D4ABP4
A0A096MJ11	A3KNA0	Q5BJN3												P52590
Q45QJ4	Q3B7D0	Q08602												Q3KR59
D4A914	Q5U2W5	Q641W4												Q4FZT9
B5DES0	Q4V884	F1M9Q3												G3V681
Q31267	A0A0H2UHX1	F1LRQ6												Q4KLZ0
Q63768	Q4KLL7	Q4KLZ3												Q68FX1
B2RYI2	D3ZZA8	B2RYK3												Q4QRB8
Q4KM87	D4A0W7	Q9EQX9												G3V7I8
Q4QR85	B0BN94	B5DEZ4												D3ZLC1
F7EL36	Q9JIL8	B5DEL2												P13233
P62815	G3V818	Q5U2U8												Q6AYU5
Q68A21	O35964	P18265												Q32PY7
Q68FS1	A0A0G2K6U1	P62997												Q6AYR1
P28073	Q6PDU1	F1LRC6												Q6PCU4
D4ABP4	P52925	B2RYI3												B1WC25
D3ZRN5	A0A0G2K4X8	O35889												Q5XIW8
Q68FR7	Q496Z0	Q07984												Q8CHN6
D3ZXH7	B6RIU0	B0BN55												D3ZTX0
Q6LED0	Q561S0	P42676												Q68FS4
D4A9D8	Q4KM87	D3ZF50												D4AC36
Q5BK20	O08618	P25977												A0A0G2JUH4
O35094	O08623	Q5PQL2												M0R5U6
Q63135	P26772	M0R402												B1WC32
D3ZJ92	Q1PBJ1	A0JPQ9												F1M0V4
Q5HZY0	B5DEH2	B2RYP8												A0A0G2QC02
D4AE58	Q99068	Q9Z1N4												B1WC02
Q6PDU1	D3ZKI9	D3ZDB9												D4A1Q9
G3V7I7	Q68FS1	B5DFN4												P11915
Q4FZY0	Q9JJ31	Q4V8K5												F7FJQ3
F1M7B8	Q8VIL3	B0BNG3												D3ZNS8
O08557	Q4G022	D3ZTP0												A0A0G2K2T6
Q68G11	B2RYP4	A0A0G2K3V2												B5DEN9
P62718	M0R565	Q8VIL3												Q8CGU6
A0A0G2K3V2	P11240	D4A2P1												P54001
P53812	Q68FR7	Q9JJ31												Q56R18
D4A510	E9PTK9	Q6AYB6												Q5EB77
F1LVA8	Q68FX0	D4A1C5												P63004
Q07205	D3ZK73	Q9Z1W6												P35565
B5DEH4	F1M6Q3	B1H267												P63245
Q6AY58	O70593	R4HD46												Q6AY18
Q9ES21	B0LT89	D4A914												D3ZP13
B0BN94	Q499N5	A0A0G2JY73												P0C5H9
Q68FX1	Q63135	M0R5Q3												Q6AXT5
Q6AXT5	P11505-1	Q95577												Q9EQS0
F1MAA1	Q9Z1E1	D4A5T8												D3ZTT7
D3ZV81	Q02769	Q4KLF8												F1LQ45
Q6AYJ1	A0A0G2QC53	D3ZU74												P63259
F1M471	B0BMU0	D3ZUZ9												P84092
Q561S0	F1M951	B2RZ24												D4AB03
P45479	D4ABC4	Q75Q39												G3V8Q8
B0K030	F7ENH8	O08984												D3ZDT1
A0A0H2UH97	D4A0E8	A0A0G2K2Z0												Q9ER24
Q5XIT9	P26376	A0A0G2K781												G3V8Q1
O89045	P84100	A0A0G2KB55												D3ZK56
P00173	F1M1B3	D3ZXT2												B5DEY8
A0JPN7	A0A0G2JSQ9	A0A0G2K7M6												Q9Z270
Q9JHU5	Q5U211	H9KVE3												Q6MG90
P26772	F1M0Z1	Q6AYK1												G3V6J2
Q63965	Q641W4	D3ZZR9												D4A0Y4
A0A0G2K654	A8QIC3	Q4KLK1												P13832
Q5BJN3	Q62881	Q1PBJ1												D4AD70
M0RAP5	P08753	P11240												Q7TMA5
Q6IN22	B5DEY8	Q8CFN2												P97874
Q6AXT7	Q5FVL2	O08839												D4ADD7
A0A0G2K261	D3ZF50	A0A0H2UHH9												G3V8C4
Q4V8B4	Q4V886	B2GV74												P97536
Q99068	P63329	Q08851												Q5M9H1
A0A140TAH3	Q62671	D4A0T0												Q6P7Q4
Q95577	Q6AY58	Z4YNF4												Q5XIP6
G3V6L4	B0K008	Q63135												A0A0G2K428
P52925	Q6MG60	Q6AYU1												Q5U2T0
D4ACC2	Q3B7D1	G3V940												Q4G022
O35264	Q6MG48	P15791												D3ZAI0
Q5XFV9	B5DFN4	Q4KLL0												Q498R3
Q5RJR2	Q9JHW0	P62836												Q6AXQ0
D3ZLC1	Q3KRE3	Q9Z339												Q6P7R8
Q5M7T6	Q52KJ9	A0A0U1RRV5												B5DEL2
Q5EAJ6	P35426	A0A0G2K6Y9												G3V636
B5DER3	Q5U316	A0A0G2K1E5												P62138
Q3KR55	D3ZVD8	F1M049												Q7TP34
D3ZPN7	P42676	A0A0H2UHF6												Q4G009
D4AEI5	Q62632	Q9Z1E1												B5DEP7
B2GUZ3	D3ZPN7	Q4QR85												Q4QQS7
D3ZDK7	Q3KR59	F6T071												Q6AYK8
Q66HA5	Q5I0K4	D3ZG88												Q5U2V1
P18886	P15791	B2LYI9												D3ZU04
P62997	B1WBY1	F1MAA1												Q5M7T6
D4ACT4	B1WC61	P42667												Q63357
P83953	F1M3B3	Q8R4A1												Q6PDW4
A0A0G2JUH4	G3V7B0	F1M8A5												Q5XIN6
Q99MI7	A0A0G2K8N3	D3ZAY8												Q4KM74
Q3B7D0	Q6AY23	D3ZMW3												M0RAP5
D3ZSL2	Q3SWT7	F1M0Z1												D3ZL86
G3V920	Q8K3F3	A0A0G2K654												D4AAG4
Q6AXM8	Q68A21	D4A6C5												P62246
D3ZXT2	B5DEZ4	Q5BJ92												P83888
Q2IBC7	Q5U2T0	A0A0G2K648												Q63486
Q5PQJ6	F1M9Q3	Q6AY72												Q3B7D0
E9PSJ4	D3ZXH7	A4D0F6												P11232
P15650	Q4QQS8	P26772												R9PXU4
O89042	A0A0G2K6J6	G3V897												Q5XIT9
F7ES73	D3ZU51	B2RYP4												Q4KLY4
Q5XI86	B5DES0	A0A0G2K160												F1LQ00
G3V7B0	Q5XIW8	Q6AXN4												D4ACK1
Q9JJ31	D3ZG88	G3V9M1												Q5XIB7
Q499N6	A0A0G2JU15	Q62632												Q00981
D4A1Y5	A0A0G2JTH7	F1M7Y3												P61107
A0A096MKC0	D3ZCG3	B2RZ72												P97608
Q9R1A0	A0A0G2K8N9	Q6AY58												D4AE02
F1M656	B0BNM1	Q6P7P5												Q5XI07
P70582	B4F7C7	Q6MGA3												Q6P502
Q00981	D3ZJ54	D3ZAX5												G3V6U3
D4A0W7	D3ZXI0	Q9EQR2												Q62751
G3V8Y8	D3Z840	D3ZHW0												F1LRC6
B2RYI3	O54772	D3ZVD8												D4ADF5
A1L1L2	D4A7F2	Q2I6B0												P50399
B0BN74	D4A769	P10888												A0A0G2KB55
G3V6N2	Q4KLL0	P63025												F1LND7
Q10739	Q6TXG7	Q5XIT9												P12007
Q63798	A0A0G2KAN5	Q5U2U7												B0K030
B5DFG5	P17256	Q6AXT7												D3ZV33
Q641Z8	B0BN69	M0R565												B2RYI2
P35435	A0A0G2JV54	A0A0A0MY07												A0A096MK30
Q9WUC4	B2RYU7	Q920D2												Q9R1J8
P61212	Q4FZY0	F1M062												F1LW74
B5DEH2	Q5XFV9	F1M1H0												D3ZUZ9
D4A1A5	Q4G063	Q7TQ20												O35179
F7ENH8	Q5I0F0	Q63663												D4A510
A0A0G2K714	P20909	D4A0U9												Q9WTV0
Q6AYS2	G3V9M1	D3ZXH7												Q9JI03
G3V8V3	Q4V8B4	Q5I0D1												Q68FR6
Q9ES53	P61212	Q5I0K4												A9CMB8
F1M951	B5DER3	A0A0G2JU01												F1LVV3
Q5U2U0	A0A0G2K654	A0A0G2KAN5												A0A0G2JTL5
D4A9Q3	Q5U2U7	D3ZQG8												A2RRU1
G3V7H2	Q4G009	D4ABK7												B5DF62
F1LT10	P62718	F7FJQ3												D3ZKI9
P20909	R9PXS4	G3V7I8												M0RCA3
A0A0G2JU15	Q5BKA1	Q3B8R8												Q4KLN7
A0A0G2K0T8	Q63184	B0K010												Q9Z1P2
B5DEY8	Q6IV68	Q920A6												A0JPQ9
D3ZUN5	Q95577	Q4V884												Q5FVC2
Q6AYB4	E9PT51	B5DFC9												F1M471
Q6I7S1	Q9Z2R7	P62718												Q62703
Q5U1Z0	A0A0G2JY73	P40307												Q6IUR5
D3ZJH9	A0A0G2K0I3	Q5RKI5												Q95577
P63329	Q64591	B4F7C7												G3V6S0
D4A4H5	P41740	P61212												Q9Z1W6
A0A0H2UHP9	B5DF89	Q5FVL2												B4F7E8
M0R3S3	D3ZNA3	Q5XFV9												Q562C9
Q4KLZ6	D4A7R0	G3V818												Q4FZT0
D3ZZC5	F7FJQ3	P53676												Q4KLL7
D3ZJ54	Q5U312	P06760												D3ZBN3
P83888	Q32PY7	Q68FR7												Q8VHT6
F1LTX4	Q5U2X8	Q62785												D4A4K4
F1LP57	A0A0H2UHQ3	D3ZC56												D3ZB65
Q6AXY4	P97532	Q5M9F7												B0BN52
Q6AXN4	A0A0G2JUH4	A0A096MJ11												Q8VH46
F1LQM9	D3ZUT9	P63329												P31399
A4D0F6	Q641X3	Q6AXT5												A0A0G2K864
A0A0G2K1M7	P63025	A0A140TAF7												Q63030
A0A0H2UHD9	F1M0U5	F1M403												Q07258
A0A0G2KAN5	Q5BJ92	D3ZUC2												A0A0G2KAN5
F1M9B3	D3ZAY8	F1LW16												D4A4X7
D4AB06	F1M471	A0A0H2UH97												D4A1C5
B2RYP8	M0R7T1	Q9QUR2												D4A1U8
Q7TQ94	P35435	O70593												A0A0G2JXP1
B0BMW4	P62870	O35828												A0A0G2K9P5
Q5BK78	P35433	O89044												D4A0E8
Q6MGA3	D3ZV81	P52590												G3V826
A0A0G2K2A5	A0A0G2KB55	P10818												P07943
D3ZC82	D4A5K6	G3V617												O08629
Q91W30	G3V920	G3V662												Q6PDV6
Q9R0Z3	D3ZFB2	D4A4T0												F1MAA3
A0A0G2K0I3	F1MAA1	D4A3P1												G3V7H2
P48675	G3V656	B4F764												A0A0G2K7N7
G3V9M1	Q6AYJ1	Q5U311												Q5BJU0
D3ZZ62	R9PXR4	B5DER3												P45352
D3ZFB2	O89042	G3V6N2												Q4FZS2
B0BNG3	Q6B345	Q5M9H7												P58775-2
D3ZG88	D3ZYK9	Q52KJ9												Q7TP57
B4F795	B2RYN3	B2RYP0												G3V6H5
Q9EQV6	Q6AYK1	P97532												P02454
Q5EGY4	Q62785	P18614												D4A8A0
D3ZFQ8	Q3ZB99	D4ABC4												F1MA59
Q5XID1	F1M403	G3V8U6												D4A054
G3V8P6	D3ZF45	G3V6F5												O89045
Q8R4A1	E9PTW1	D4A746												P26453
A0A0G2K4X8	Q9Z1W6	Q6AXV4												B2RZB7
F1LRS8	Q5I0D7	Q4KM69												P09895
A0A0F7R5I4	P12369	D3ZNA3												B2RYP4
Q5U2X8	B5DEN9	Q3MID9												D3ZRE7
M0RA08	Q45QJ4	D3ZSL2												Q5XI18
Q5FVL2	A0A0G2K2Z0	B5DF27												P05943
Q6GQP4	D4AE58	A0A0H2UH99												B2GV55
Q64361	P85970	P84100												Q6AYA7
A0A0G2K4T7	A0A0G2JVM2	Q32KJ5												Q4QR85
D3ZMS0	A0A059NZR0	B1H2A6												D3ZZY2
A0A0G2JV54	O35094	P36506												Q6AY84
P15800	Q9R0Z3	D3ZLC1												A0A140TAH1
A0A0G2K542	F2Z3R4	G3V6L4												P84586
B1WC42	Q4KLJ1	Q99068												D3ZZQ5
D3ZMW3	M0RDJ4	P08753												Q6IRK8
Q4KLK1	Q3KR55	A0A0G2KA82												Q66H61
P17256	M0RA08	Q32Q06												D4A1J6
D3ZUC9	Q10728	Q5PQQ2												A0A0G2K075
A0A140TAF7	Q00238	D3ZL86												O35567
M0RDJ4	B2RYJ1	F2Z3R4												D3ZJH9
F1LM60	Q08851	A0A0G2K8N3												P16086
F7EPZ4	Q99MZ8	A0A0G2K338												G3V784
Q9EQR2	A0A0G2JXT0	D4AEH9												B2RYK3
A2VD12	P19468	A0A0G2JZF2												Q68G41
P62628	D4A401	Q5BJP3												A0A0G2K4F6
A0A096MK29	P54645	O35094												D3ZLT1
A0A0G2K3V7	Q1RP74	A0A0G2JVM2												Q68FU3
D3ZKI9	A0A0G2JTI7	D3ZUJ8												Q2VC85
Q9EPF2	G3V6J2	Q499N5												G3V7L6
Q5I0K4	Q561R9	Q1RP74												D3ZXS8
D3ZU51	G3V9I9	P29314												F1M8P2
D3ZI16	G3V662	B5DEN9												D4A3P1
Q561R9	Q5EAJ6-2	Q4KLJ1												Q6NYB7
D3ZF50	G3V8P6	P29266												A0A0G2K089
Q4KLY4	D3ZD09	Q68FS1												D3ZJ01
Q9WVR7	D3ZZ81	Q9QYL8												Q99PD6
Q08851	P46413	B0BMY7												P85834
Q5XIP0	P07895	Q4V8B4												G3V6T7
D2XV59	Q5BK20	D4A2B0												A0A0G2JTN4
Q9Z1A5	Q5U209	Q9EPB1												B1H268
Q32KJ5	D3ZZL3	Q4V8E1												Q641X8
P41123	D4A8H3	E9PTW1												P28494
D3ZLS5	Q5RKI5	D3ZV81												P84083
Q4KLJ1	P18265	Q4KLL4												B2GV38
Q62703	A2VD12	A0A6F8P9J1												Q5XFW8
A0A0G2K059	A2RUW1	Q66HA5												D3ZA85
M0R8E8	D3ZTV7	Q5EAJ6-2												D3Z9E6
D3ZMY7	Q62667	Q5BK78												B5DF60
Q99MZ8	Q2IBC7	P83953												G3V624
D3ZUC2	B5DFC9	Q9JK25												Q6AYB4
D3ZXP7	D3ZMY7	A0A140TA95												Q6PDW1
B0BNA5	G3V6F5	F1M0U5												P62997
O88775	F1LRS8	Q5HZY0												B2RZD5
F1M1B3	A0A0G2K751	Q5XI28												O35162
D3ZG58	Q6GMN6	B0BNA5												D4A7J8
Q6PEC1	O35828	Q5XIM5												Q5XII0
A1A5P0	P84586	D3ZJ54												Q4G063
Q6AYG7	P29266	D3ZY02												P70501
Q1RP74	Q4KM73	Q4G009												Q6P6U2
D4A944	A0A0A0MY43	D3ZAI0												A0A0G2K3V4
D3ZUT9	A0A0G2K089	P11915												Q9Z1E1
Q64350	D3ZSL2	A0A096MKE0												Q6P743
F6T071	Q62658	A0A0G2K7W6												Q5U300
E9PTE1	D3ZI68	D3ZHU8												Q62920
G3V7R1	F1LMM9	D4ADF5												A0A0G2JV65
D3ZNA3	O89044	D4AAE9												P55161
Q4QQS8	F1M049	B5DEH4												D3ZMS1
Q62839	Q9JI92	Q75N36												D4ABC4
O35532	D3ZUI1	D3ZUL8												B1WC16
Q66SY1	Q4V8K5	Q5U2U0												P11240
F1MA18	Q5RJK9	D3ZJ08												Q4V7C6
P61314	M0R919	B0BNJ1												Q9JHB5
A0A0G2K9M5	G3V829	A0A0G2K796												Q9R0T3
P39069	Q9JHY2	D3ZRE7												Q5RJR2
O35095	Q09167	F1LRP7												P51146
A0A0G2K8N3	A0A0G2JZM8	G3V8K7												Q496Z5
Q4V7A0	G3V6L4	D3ZTV7												F1M589
D3ZBN0	P48450	F1LVA8												Q4V898
Q6P7R8	Q5U2X6	Q5U2X6												G3V8U9
Q5U2T0	F1LPG9	Q5RKH0												B0BN93
Q5U2U7	F6T071	G3V8P6												A0A0G2KAW7
D4A5K6	Q99PK0	A0A0G2K751												D3ZP47
P70470	D4A106	B0BN94												D3ZG58
R4HD46	Q5EB59	P07895												D4A8N0
Q5BJX0	Q2EJA0	F1MA59												Q6P7P5
B5DF27	A0A0G2K9M5	F1M3B3												A0A0G2K824
D3ZTR5	M0R5Q3	A0A096MKC0												P53676
G3V6J2	A0A0G2K059	D4A1A5												P17136
D3ZQG8	P70600	P00173												D3ZFY8
Q4KLL4	D4A962	P41123												D3ZN37
Q6B345	D4ACT4	Q6AXM8												F1LUM5
A0A0G2KAW7	B1WBY5	D4A0W7												D3ZVI9
P11348	P19234	B0BN52												Q62931
A0A0U1RRV7	Q496Z5	E9PT51												D4A1K2
Q9ES72	Q6PEC1	Q5U2N0												B5DFI3
P63155	Q6P756	B5DEF3												Q9QYW0
B2RZ66	A0A0G2K0T8	D3ZUC9												P34058
Q8VIB1	Q641Z8	Q6PEC3												A0A0G2JXN8
D3ZI68	A0A096MKE0	P07633												P00507
Q6AY53	D4AAL2	P62870												M0R5Q3
D4AAG4	Q6I7S1	F7EZ89												Q5M9G7
Q5PQR0	B0BNJ1	Q7TQ77												A0A0H2UHV6
P12843	D3ZXT2	P63155												P24368
A0A0G2K2Z0	O88775	Q63714												B2RZ64
D4A769	Q6P791	P35280												Q7TP06
B1WBY1	F1M656	Q6PDU7												P04166
Q9EQS0	P05982	P54690												A0A140TA89
Q2LAP6	P61314	A0A0G2K3I9												B5DFB2
D3Z8R4	D4A8T3	P70583												D4A8T3
D3ZB65	F1M790	Q2IBC7												D3ZVP6
P82471	A0A0G2K3V2	A0A0U1RRV7												Q9EPB1
M0RAY7	Q5XI86	O89042												E9PTB2
Q6AY30	D4ACQ9	Q00238												Q6AYC4
O35854	P97576	F1MA18												Q63362
D3ZD09	B1WC16	D3ZD09												A1A5P0
P84100	Q63186	B5DFK6												P06762
G3V8M1	Q66H39	Q5U2V8												P81155
Q5XI28	A0A0G2K1M5	P62628												D3ZFY0
Q6AYL5	A4D0F6	P15651												D3ZY47
M0R7T1	P41123	D3ZJA9												A0A0A0MY43
Q7TQ20	Q5XID1	Q56A18												F2Z3T9
Q9QYL8	A0A140TAI6	Q68FZ8												Q5XII9
P12001	Q5RKH0	P07872												G3V8G2
D3ZV33	D3ZTX0	P84586												Q05982
Q5XI01	P70582	D3ZTX0												F1LY38
P22734	Q6PDU7	D3ZG58												A0A096MKE0
B2RZ08	D4ADS6	Q4QQV8												Q6P6T6
P42667	P20069	Q2EJA0												F1LMI3
P35426	D3ZM33	D3ZI68												B2RZA9
Q5RKJ4	F1MA18	Q2TGI9												D3ZZ62
A2RUW1	D4A7J8	B6RIU0												M0R3M8
Q5U211	D4A5I9	Q64350												Q9JHY7
D3ZLA3	D3ZBN0	D3ZDH8												Q62952-2
Q75WE7	A0A0A0MY07	P22062												D4ACT4
M0R5Q3	Q32KJ5	Q6AY86												B5DEL9
D4A401	Q62703	F1M5T1												D3ZEM8
P11915	D4A9D8	M0R8E8												Q91XU1
Q6P7P5	Q6AY20	Q9WUC4												F1M775
B4F778	D3ZJ92	A0A0G2JSR4												Z4YNF4
Q63184	A0A0H2UHU0	A0A140TAI6												E9PST5
A0A0G2K1U9	Q6MGA3	Q5U301												P17955
A0A0G2K3I9	D4ABD7	D3ZJ92												A0A0G2K0W9
Q6YDN8	G3V6U3	Q6IV68												M0R9Y3
Q793F9	D3ZBS9	A0A0G2JX56												A0A0H2UI10
A0A0G2JVM2	Q5BK78	A0A0G2JZV8												Q8CFN2
Q66H12	P35571	Q8R3Z7												B5DEZ4
Q32PY7	D3ZUN5	A0A0G2K261												D3Z8X4
P14604	Q75Q41	D4A9D8												Q6MG48
G3V6I1	B2GV55	P23711												C0JPT7
Q5U2U3	Q6AXT5	Q6P4Z9												B0K008
D4A4K4	B1H268	P47196												P21531
O08839	F1LSK5	O70377												O88941
Q5I0E8	M0R9Q1	Q5RJN2												A0A0G2K7M6
F1LSK5	D4A746	Q6AYJ1												P47727
Q99372	Q6AXY4	Q5XIB7												Q07009
Q05759	F1M7Y3	D3ZXF9												Q68G11
B0K010	B0K030	P45479												F1M1R4
D4A0M2	Q64350	Q02769												D4A2C6
B5DEP7	O88453	Q66H94												B5DEQ4
D4ABA5	B4F795	D3ZW08												F1LML7
A0A0G2JSR4	D3ZUC2	Q64542												B5DFM8
Q5U312	Q4KLH5	D3ZPD0												Q5U1Z2
Q3B7U9	P11730	Q64232												Q9WU49
Q5XIU9	P82471	P70582												A4D0F6
Q75PQ8	D4ACK1	G3V6M8												Q5I0E8
D4A845	P06536	Q568Z6												P48500
Q8VH46	D3ZFY8	D3ZKI9												E9PT66
E9PST5	B2RZ08	P61314												P12785
Q562C7	Q68FY1	Q4G063												Q4V8K2
Q66H79	F1LTR1	D3ZBS9												Q3SWS8
Q5EB59	A0A0G2K2A5	Q45QJ4												D3ZUC9
A0A140TAH1	P42667	P62845												P14668
B1WC61	D4ADD7	Q5XID1												P18395
D4AE17	P54690	O35264												Q5BK79
D3ZY02	P62628	Q6B345												P38983
Q4QQW8	F1M8A5	O08557												P63039
B0BN55	D3ZZC5	M0R623												Q52KJ9
M0R9Q1	A0A0G2JXA1	G3V8T9												A0A0G2JU11
Q9JI92	A1L1L2	A0A0G2K6I4												D3ZS58
Q63448	D3ZDK7	Q5M823												Q5U2Q7
Q75Q41	D4AB06	O09175												Q5M7V8
B2RZB6	O08839	Q3KRE3												D3ZUL3
Q811S9	Q4V898	F1LR71												O70185
Q5U316	Q6J1Y9	D3ZUI1												Q8R4A1
F7FJQ3	Q5XI28	A0A0H2UHQ3												Q5U2X8
F1M062	Q4KLY4	Q5BJU0												Q5U2N2
G3V8U6	Q4QQR9	Q5U211												Q4KLH7
B3DM97	Q5XIU9	D3ZZL3												A0A0A0MY07
F1LNE2	Q499V7	Q6JE36												A0A0G2K101
G3V8K7	Q66H11	D3ZUB7												Q4KLJ1
P15651	D4ACM2	M0RBI3												D4A3E8
B0BN69	Q7TQN4	Q9Z269												Q3ZAV8
Q9JKL8	B1WC42	Q9JHB5												Q3ZB99
Q6IN15	B2GV73	Q10739												A0A0G2JUJ9
Q5BJZ0	Q75N36	M0R9Q1												B5DFG5
Q6P9U3	D4AEH9	Q63151												O08557
A0A0H2UI10	D3ZG58	Q4KLY4												P63155
Q499V7	A0A0H2UHP9	A2RUW1												G3V6H0
B2GV15	Q5U2U8	B2RYQ2												D3ZVJ3
P18265	G3V7V5	D4A106												G3V667
M0RBI3	A0A0G2JZ13	A0A0G2JXA1												B2RZC6
Q5RK10	B2RZB8	P35435												F1LQX9
A0A0H2UHU0	Q9WVR3	D3ZZ38												D4A5Q2
Q56A18	Q62599	Q75Q41												A0A0G2QC06
D4AC99	D3ZUC9	A0A0G2JT06												G3V6L4
B2RYJ1	Q6P4Z9	F1LTR1												Q1EG89
G3V6U3	Q32Q06	F1LSK5												D3ZU74
Q6MGB6	Q2I6B1	F1M790												P23928
Q9Z1H9	D3ZMN2	B2GUZ3												P61314
F7EVX2	M0RBI3	F1LW74												G3V647
A0A0G2K160	P70550	D4A5K6												B2GV72
D4A4F4	O35162	P22734												Q3KR55
A0A0G2QC33	A0A0G2K6Y9	Q5XFW6												P27867
D3ZUB7	A0A0G2K7W4	Q8CHN6												Q1PS21
P18614	Q6P9U3	D3Z9E6												D3ZJ54
B5DFC9	F1LW16	D3ZZ81												A1L1J9
G3V6L8	B0BNF6	D4A8T3												P11730
B5DFM8	G3V8R0	G3V943												D4AE17
G3V6F5	D3ZAX5	G3V920												D4A3S8
Q7TMA5	Q5HZY0	O88550												P97584
O54924	B4F7F1	Q10728												D3ZJX5
Q6P791	F1LP57	P20909												P17256
G3V9P0	G3V6U9	D3ZSM9												Q6P791
A0A0G2K075	D3ZRM5	Q9JI92												D4AC23
Q6AYT7	A0A0U1RRV7	D4A022												D4AAE9
D3Z8E0	F1LQM9	A0A0G2JX62												D4AAG8
B2RZ37	P00173	P97697												P11442
Q5M970	F1LM60	B2RYN3												A0A0G2K1M7
A0A0G2KA82	D3ZZ38	Q6AXY4												A0A0G2JU49
A0A0G2K6J6	Q68FX1	Q6GMN6												D3ZD89
B0BNF6	Q5XIP0	A0A0G2K9R9												A0A0G2K6J6
A0A0G2K681	P28073	D4A1D8												Q66H39
F7FLB2	Q5M856	A0A0G2K0T8												G3V7U2
Q498U4	G3V617	Q5RKJ9												P61354
D3ZXI0	A0A0G2K6I4	D3ZGE6												A0A0G2JXT8
D3ZBS9	P06760	Q792H5												F1M062
O54772	D4A4W6	A0A0G2K4X8												Q5M830
D3ZAI0	D3Z9E6	Q6QI44												D4AA91
Q6IV68	D3ZPF0	P15800												B5DF02
F1M6V1	D4ADZ9	Q4QQS8												G3V7L1
P55770	D3ZCL3	D3ZPF0												F1LTJ5
Q08602	Q66H79	D4AE17												Q63377
Q156J1	F1LSH0	Q5U316												P62870
Q4V886	Q8CIR5	Q5I0D7												P50398
F1MA87	A0A0G2K261	Q62967												Q75WE7
Q4KLH5	D3ZUJ8	Q5QJC9												Q4KM87
Q3MID9	Q4V8K2	B2RZ64												A0A0G2JV54
D4A2B0	Q5M943	Q68FY1												A0A0G2K1U9
Q562C2	Q05BA4	D4A769												F1M656
Q5U2R7	D4A1D8	B0BNM1												P04762
B5DEZ4	M0RAP5	D4AEC0												O54975
A0A0H2UHL1	D3ZDH8	D3ZXP3												Q66HA8
Q4V8I6	F1LZ05	M0RC99												G3V6Y6
F1M8A5	P20651	F1LRK9												A0A0G2K4X8
Q5XIC2	B2RZA6	F1LML7												O88588
Q9JHB5	Q920D2	Q2I6B1												A0A0G2K3I9
F1LTR1	P70470	Q5U2T0												Q91VC0
P63322	P97697	A0A0G2K075												B2LYI9
Q4KLL0	Q6JE36	D3ZUL3												G3V982
F1MAK9	A0A0G2JY69	B2RYC9												E9PU13
Q5U301	P10888	D4ADS6												P10361
Q6RUV5	Q6AY24	A0A0G2JU15												P25977
D4A0T0	B2RZ64	O54772												Q2I6B1
F1M0U5	B0K024	D4A9Z8												A0A0H2UHN2
P84586	D4ADT3	Q9WVK7												P63322
D4A644	Q8CHN6	Q3SWT7												Q99MZ4
D4A1D8	B2GV14	Q68G11												A1L1J4
M0R5U6	Q6AYU1	F1LQ09												O89044
B2RYV5	P08081-2	M0R6E6												O35796
B5DFK6	A0A0G2JX56	Q641Y2												G3V920
Q9QUR2	B5DEL8	Q66H11												A0A0G2KAN1
P08010	Q66HA5	Q05BA4												Q5XIE0
F1LRI7	A0A0G2K796	D3ZMN2												Q63184
Q5EAJ6-2	F1M6V1	B5DF60												Q6AY21
Q6P4Z9	P28648	D3Z863												D3ZQN7
P10888	D4ACM1	Q4V898												Q38PF9
Q8R424	Q63448	Q3T1H0												Q5M9I2
A0A0G2K7M6	Q5XIM5	A0A096MJP9												A0A0G2K6A2
Q06486	G3V6M8	D3ZFY8												A0A0G2JZI2
Q7TP34	Q4KLL4	B2GV54												P22062
A0A096MKE2	D4A9Q3	Q6Q7Y5												D4AE06
D3ZVT2	Q562C7	Q91V33												Q3B8Q1
A0A0H2UHH9	D4AAE9	Q99MZ8												D3ZVD8
P19234	Q5XIT9	Q99M64												B5DF48
Q9Z2S9	P18614	D4A4U3												Q6QI44
Q63707	M0R5F8	R9PXU3												A0A096MIV5
Q3T1H0	P13941	B5DEP7												D3Z8L5
P51146	A0A1B0GWW0	D4A5I9												Q5D059
Q5I0L7	A0A096MKG2	F1M6V1												Q6AXV4
B1WC16	B0BMY8	M0R544												G3V6P6
Q6AYU1	F1LRC6	A0A0G2K714												G3V7Z8
D4A0W1	B2RYS8	P70565												F1LXT3
Q5U2W5	D4AAG8	P12001												P36201
F1LMM9	B1H267	Q9Z142												P20909
D3ZYQ9	D3ZP13	Q5RJT2												D3ZIY3
Q2I6B1	D3ZSM9	D3ZFB2												G3V9Y1
A0A0G2K9P5	D4A1B8	Q63357												Q08851
Q5U209	Q6P7P5	G3V8R0												D3ZAY8
Q5RJZ6	Q6AY87	D3ZQY4												Q6P4Z9
E9PT51	F1LR71	Q561R9												O35095
F2Z3T0	Q68G16	P10686												A0A0G2KB63
D3ZK73	D4A1A5	F1LNM0												D4ACB8
F1M7Z1	G3V8U6	A0A0G2JTI7												A0A0G2K6U1
D3ZFY8	P55770	B2RZ37												G3V7W1
F1M1H0	D4ABK7	G3V656												Q4FZT6
Q4FZT2	D4A7I6	G3V7R1												F1LQ48
D4A9Z6	F1LU48	Q6AY30												B0BN97
D3ZTV7	Q9QYW3	D3ZBN0												F1LMW7
D4ACM1	D3ZHU8	Q8R424												D3ZFB2
B0BN18	G3V9A8	P36876												A0A0G2JSR4
A0A0G2K1N3	Q9JKL8	B5DF55												Q3T1K5
O70593	Q5BJU0	Q99P77												Q641Y0
A0A0G2K4F6	P27615	G3V6U3												P50503
Q66H11	Q9WVK7	M0R919												Q66H80
Q6QD51	Q6AXY8	B3DMA5												P41542
D4ADF5	Q5BJX0	Q68FQ7												P02401
D4ADD7	Q6MGD0	B1WBM0												Q8CIR5
B0BN20	B2RZ37	P17256												F7ENH8
P63074	Q641Y2	D3ZL50												Q5I0D7
P20651	A0A0G2JTS3	Q5EB59												F1MAA7
P05943	P12001	A0A0G2K864												D3Z863
Q9Z2R7	P15651	Q4V886												A0A0G2JV78
A0A5P8DHK3	D4A2B0	M0R7E6												P11980
P62332	D3ZXF9	Q6P686												P35465
Q80WL2	D3ZC56	Q6AY96												Q9JMB5
D4ADS6	Q5PQL2	G3V8Y8												Q4KLJ8
A8IRI3	P23711	D3ZTR5												A7BJV7
P20788	G3V9P0	D4ACK1												P97852
P13233	A0A0G2JU07	E9PT04												F1LVZ9
Q4V898	G3V983	Q63186												A0A096MJZ2
B6RIU0	A0A0G2JT06	P28073												B0BN56
A0A0G2JTD1	Q9EQV6	A0A0H2UHP9												D3ZCT7
Q9WTT7	Q4V8F9	A0A0G2K8Q7												Q4QQT3
Q641Z9	Q68G11	Q5M7T6												D3ZN63
A0A0G2QC03	Q9WTT7	A0A0G2QC02												Q4KLK7
P54645	D3ZPD0	P63074												Q9Z0V5
A0A0G2K6I4	A0A0G2K7B6	A1L1L2												Q9Z1Z6
D3ZY47	B0K010	P56571												Q4KLN3
A0A096MJY1	D4A5E5	P97576												R9PXS4
F1LN42	G3V6L8	F1LPG9												Q4V8K5
B2GV14	Q5GFD9	A0A0G2K2A5												Q498C8
F1LNM0	D4AAH6	F1LSK6												P49185
Q62785	D3Z8R4	A0A096MK29												D3ZZR9
P80386	A0A0G2K075	G3V8G9												Q9JKB7
A0A0G2K0J7	D3ZHW0	A0A0G2JXT6												A0A3G2LW22
A0A0G2K1E2	A0A0G2K4F6	D3ZK56												G3V722
Q3SWS8	Q5M7T6	P11730												Q3T1I9
D3ZWN1	D3ZZ62	Q64591												D4A631
F1LR71	D4AEI5	D3ZCG4												B5DER3
D3ZTX0	B5DEP7	A0A0G2K1E2												M0RD20
Q9QYW0	A0A0G2K6G2	Q5GFD9												A0A0G2JSW3
Q3ZB99	A0A0G2K1M7	B0BN18												A0A0G2KA12
D3ZU04	O70454	A0A0G2K7W4												Q6AXS3
D4ADB4	Q5M823	Q5BJZ0												Q5XIU9
Q5RJK9	Q5PPG2	A0A0G2JYN4												A0A0G2JVW5
D4A106	Q63357	B0BN20												P53812
Q9JMB5	D3ZRV0	A0A0G2K089												B4F7C9
D3ZA31	Q99PT0	Q6YDN8												Q6PEC0
Q5PQR7	M0RC99	D3ZRV0												F1M1B3
G3V644	D4A261	M0R9B9												A0A0G2K016
B0BNJ1	Q8R424	D4ABI7												Q6F6B3
P86252	Q5U2V8	D3ZB65												F1LR87
B1H241	F6PUQ7	D3ZDK7												D3ZG00
G3V9D1	Q4FZT2	Q8CF97												Q5U2N0
D3ZVK3	Q6P7A6	Q920P6												D3ZER6
Q8CIR5	Q6RUV5	G3V9I9												O70196
D4A8H3	B0BN18	F6PUQ7												P16975
D3ZK14	G3V8T9	Q5XI26												Q5XID6
Q5U2V8	P52590	Q6IRE4												G3V8V0
P97576	P08010	P56522												F1MAB8
A1L1J9	D4A4U3	D4AAH6												D4A8H5
Q9WTV0	Q63068	F1MAK9												Q63598
A2RRU1	Q6AXM8	Q9R0Z3												Q62632
Q4KM35	D4AE17	D3ZG43												P19836
G3V7Y3	A0A0G2K7M6	F1LTX4												D3ZUY8
Q8CHN6	P61023	A0A0G2JTS3												P11507
Q7TP35	F1LRI7	G3V749												B0BN63
D4A5I9	A0A0G2K9R9	D4A4K4												Q32KJ5
A0A0G2K249	D3ZU04	D4AB06												F7EVX2
A2VCX1	D3ZUB7	F1LU48												A0A0G2JZV8
P20611	D3ZUL3	Q6AXY8												Q8K3F3
Q63528	Q6IMF3	Q9ES53												P29266
D4ABK7	B0BNG3	D3ZVT2												D3ZAN3
F1LRP7	D4A8H5	P70550												Q62834
D3Z962	Q63714	A0A0H2UHE1												Q9QUR2
D4A746	A0A0G2JZV8	A0A059NZR0												Q6AYI5
A0A0G2JYN0	P26453	D3Z8E0												O55096
D3ZPF0	F1M842	A0A0G2K9P5												F1LNR1
Q9ERM8	A0A0H2UHL1	A0A1B0GWW0												Q6MG61
G3V6U9	B2RYL4	D4A4W6												Q5RJN2
G3V7S2	D3ZY47	Q5FVH2												B5DEL5
P61023	B0BNB9	Q811S9												Q5XI86
D3ZA85	Q56A18	Q4FZT2												Q2TA68
Q9WVE9	Q64232	A0A0G2JTD1												D3Z8B2
D4A8G7	B5DEL2	Q9WTV0												Q4QQW4
F1LR87	B2RYQ2	O35162												P61480
P35571	B0BN20	Q9WU10												Q64057
F2Z3R4	G3V762	Q5XIC0												D3ZK73
A0A0G2JU07	D4A845	A8QIC3												A0A0G2K8N3
Q4V8K5	A1A5Q1	D3ZZ62												Q9Z2Q1
D4ADZ9	G3V9H0	P48450												F1M1H0
Q99N27	A0A0H2UH97	A0A0G2JX16												D3ZV81
M0R637	Q08602	G3V6J2												G3V928
D3ZSC2	Q64361	F1M656												Q2IBC7
O70454	D3ZCG4	Q9QYW3												Q5JC29
D3Z863	G3V749	A0A0G2JU07												P21708
F1M5T1	Q6AY79	Q6MGB6												Q9EQV6
D3ZZL3	M0R9B9	D3ZM33												Q923V8
Q6MG48	D4A9P7	Q5U2N1												B4F786
P04166	M0R5U6	A0A0G2JTN5												F1LMA7
B2RYQ2	Q6MG75	E9PTE1												Q5XIM9
B0BNB0	B1H2A6	A0A0G2K8T0												Q5RKI5
B2GV33	B0K020	Q6AY24												B5DF50
Q6PEC3	F1LT35	F1LVW7												B5DEK0
A0A0G2JZH0	P70565	D3ZUQ0												P62332
B2GV73	R9PXU3	F7EPZ4												Q62728
D3ZDB9	D4A531	A0A140TAH3												P54319
D4AEG7	F1LVV3	A0A096MKF8												D4A4Z9
Q2TA68	O88377	D3ZH12												D3ZRN3
D4A5T8	Q6YDN8	M0R7T1												G3V6Y9
Q6AY96	Q9EPV5	F1LRS8												O35964
Q6P6S4	A0A0G2K160	D4A1B8												D3Z8R4
D3ZJ01	P63155	D4A5E5												F1LTH9
A0A0G2JUK4	Q5M9F7	A0A0G2JUK4												P32089
Q05BA4	P12843	P05943												B5DF89
D4A7F2	D4ADF5	Q64375												P35284
P01041	P36876	D4A9H6												A0A096MJ11
D4A4R1	B2GV15	Q4V8F9												B2RYJ1
A0A0H2UHE1	Q6GQP4	P51952												D3ZDH8
D4A7I6	P05943	A0A0G2JXP1												P14408
A0A0G2JXT6	P63074	Q9EQV6												Q5RKJ9
B2GV82	D4A2P1	A0A0G2K1N3												P82808
A0A0G2K1M5	A0A0G2K761	Q9Z2Y1												Q4KM38
A0A0G2K8P2	M0R623	A0A096MJW2												F1LQM9
Q3SWT7	Q3SWS8	D3ZRM5												D3Z865
B5DEF3	D4A5T8	D3ZLA3												Q3KRE3
D4AEH9	Z4YNF4	Q6MG75												A0A096MK61
B5DF37	P42123	D3Z9P1												A0A0G2K7T6
P19468	P45352	B0K030												Q7TQ77
P07633	Q7TP34	F1LQM9												A0A0G2K1G5
Q68FQ7	F1LPB3	Q641W2												P21670
P70583	P70583	Q5JC29												P62890
Q63068	Q498R7	Q6PEC1												Q5XIP0
O70377	Q811S9	B0K020												B0BNF6
D4A9Z8	Q4QQT3	O55099												P84817
Q9QYU1	D3ZJ01	P62994												A0A0G2K3V2
D3ZM33	A0A0H2UHE1	A0A0H2UHU0												F7EPE0
Q32Q06	Q04970	P80386												Q5XIC6
Q3KRE3	P22734	P26453												O35264
R9PXR4	Q6AY53	Q63448												Q6AXW2
D4A1B8	Q4V8I6	B5DEL5												Q63691
P41740	P20788	A0A0A0MY43												B2RYS9
A0A096MJZ2	P53676	Q3MQ06												Q3B7D1
A0A0G2KAW5	Q6V9V9	A1A5P0												Q32PX7
A0A0G2K761	Q5XIC0	Q6MG90												Q66HC5
Q920D2	B2RZ66	P51146												Q6PEC1
A0A0G2K8N9	D4A9N5	Q4V8I7												D4A769
Q5PPJ4	Q78P75	B4F795												D3ZUT9
P26453	A0A0G2K214	G3V6L8												Q64542
D4ACW1	P35284	G3V8R7												Q32PZ3
P63025	Q6AYL5	P18163												A0A0H2UHZ2
O88453	O70377	B2GUZ9												Q00238
Q5EB90	Q99P77	Q5RJK9												D4AEP0
M0R9Y3	Q5U301	M0R5U6												Q71SA3
D3ZF13	A0A0G2K0P2	G3V762												P62749
Q4KLJ8	Q5BK81	A0A0G2KB73												G3V7I7
G3V6M8	B5DF55	Q62703												A0A0G2JSZ5
D4A3E3	B5DF27	A0A0G2K6G2												P25286
Q923V8	B5DF62	Q6AYT7												P67779
Q5XIU5	D3ZXP7	Q8CIR5												G3V662
A0A0G2K4R7	Q68FT1	Q498R7												A0A0G2K121
Q91ZW6	P81128	Q642B0												D4A914
D4A531	D4A2N1	Q3ZB99												Q6AYA2
D3ZWG9	Q4KM69	Q9WVR3												D3ZW55
D3ZAY8	Q03346	Q4G022												P18163
A0A0G2JZZ4	A0A0G2JX62	Q9JKL8												H2BF30
Q6PDU7	Q5U1Z2	P97633												E9PT51
Q6P9X4	A0A096MJZ2	B2GV73												Q2A121
Q5U1W6	A0A0G2KAW7	P70470												D4A259
Q641W4	A0A0G2K1U9	P63322												D4A2Z8
Q62881	Q5FVH2	A0A0G2JYT1												P28073
P62845	P62997	Q6AYL5												Q5EAJ6-2
Q5BJU0	Q6IRE4	Q9QYW0												G3V8T4
P86182	Q5RKJ4	P86182												Q5U2V8
B0BND5	B2RYC9	Q4QQR9												F2Z3T0
B2GUZ7	F7EZ89	Q5PQM2												Q06647
F1LM57	D3Z9Z9	Q7TP34												P70705
D4A3E8	Q6PEC3	M0R637												P51952
P24051	Q9Z2P5	Q5I0L7												D3Z9I4
Q6V9V9	Q9ESN0	A2VCX1												B2RZ24
Q64591	D3ZLA3	G3V9H0												Q794F9
Q4KLH7	P13233	P61023												F1M446
D3ZPD0	Q68FV6	A0A0G2K2B6												D3ZUC2
Q2M2S1	Q5XI04	Q5RKG9												G3V8M1
D4AAH6	M0R544	D3ZUT9												P68101
Q923W4	Q63528	Q8VH46												A9CMB7
A0A0G2K796	D3ZA85	Q5M9G9												F1MAA5
Q5XIC0	Q5PQR7	Q62881												P70580
Q496Z0	P24051	Q68FU1												Q66X93
O35876	Q923V8	Q6P2A5												A0A0G2JSR7
B5DF62	Q80W89	D3ZNU1												F1M3B3
A0A140TAI6	P10818	D4A2N1												Q3KRD5
D3ZUZ9	B2GUZ3	A0A0G2K9L9												D4AAH6
B0BN35	B0BNG0	Q6RUV5												F1LU19
D3ZGE6	D3ZTP0	Q6QD51												Q7M0E3
Q4V8F9	Q9JK25	D3ZVG3												P10111
A0A0G2JT06	D4A9Z6	B2GV15												Q6PCT3
D4A6C5	B3DM97	A0A0G2JW29												M0R961
D4A261	A0A0G2JTD1	P08010												Q6IRE4
D4AA91	Q9WVE9	B0BNF6												P61212
D3ZG43	M0R7E6	P81128												Q1PBJ1
A0A0G2K824	B2GUZ9	F2Z3T0												P15650
Q5RKH0	B0BNB0	F1LZ05												F1LMM9
Q6TXG7	A0A0G2JW29	Q63528												A0A0H2UHX1
Q6AYK1	P51146	Q9Z1H9												Q3SWT7
B4F7C9	Q6Q7Y5	Q6AYF8												A0A1W2Q676
Q9Z2Y1	Q63362	Q9R080												A0A0G2KAJ7
[truncated: 1,092 more rows]

## Sheet: CTL-CTLPoly
CTL	CTL-Poly
A0A0G2K3Q6	A0A0G2K3Q6		List names	number of elements	number of unique elements
D3ZNA3	D3ZNA3		CTL	2463	2463
A0A0G2JY69	A0A0G2K719		CTL-Poly	2446	2446
A0A0G2K719	Q66HG9		Overall number of unique elements		2721										CTL CTL-Poly	2188	A0A0G2K3Q6 D3ZNA3 A0A0G2K719 Q66HG9 G3V6S2 Q5U209 B1WBQ0 Q5BJN3 Q66HD3 Q32KK2 Q5XI78 D3ZQ57 Q5U216 P62836 F1LRV4 D3ZXJ5 B0BNE5 Q6IRJ7 A0A0H2UHP9 Q63413 Q9ER34 D3ZZW1 P21571 O35547 P62912 P08010 P63326 P26376 D4A648 D3ZTP0 B6DYQ7 Q66H94 P05708 Q56A18 A0A0G2K249 G3V661 D3ZI68 F1LRJ9 A0A0G2K8T0 Q32PZ7 D3ZLD5 Q9JIL8 F1LTX4 D3ZPL1 G3V9S9 M0R7T1 P41562 R9PXU3 Q6AXT8 F1LMQ3 P62898 Q4KM35 D4A7I6 D3ZD73 A…
Q66HG9	G3V6S2														CTL	275	A0A0G2JY69 D4AEG2 Q9R066 D3Z962 D3ZTW9 D3ZEB8 Q99372 A0A0A0MXU8 A0A0G2K5Z4 Q63965 Q63707 F2Z3T4 B0BNI2 F1LP82 A0A0G2K8Q7 A1A5R1 Q9WV25-2 F7F9U6 O88453 F1M110 B1H230 B1WC67 Q2M2S1 F1LRJ6 Q6AY46 B5DF37 B2RYJ2 D5MTG9 B5DFF4 Q04970 P53565 Q5M920 D4A9B0 Q2I0Y6 A0A0G2KB73 Q5HZE2 D3ZU56 Q9JLH7 Q6AY24 G3V7A5 G3V886 D3ZBP2 D3ZV91 Q5XI21 E9PT53 D4AEG7 A0A0G2K3G9 Q6AYS2 Q2TGJ6 D3ZF13 Q1HAQ0 D4A2D8 Q5U313 D3…
G3V6S2	Q5U209														CTL-Poly	258	G3V9K8 F1LVR4 Q641Y5 O88767 Q6AYF8 D4A1A5 Q498U1 Q9EQG6 B5DEG7 A0A0G2K714 F1M805 D3ZZL3 G3V8R7 A1L108 Q5U2Z5 Q3B8R8 A0A068FP44 P21263 D3ZRI6 A0A0G2KA82 D3ZZ38 Q5M827 P10818 Q62839 Q9Z1A5 Q5XHY7 B5DFC4 F1LM16 D3ZGD0 F8WFH8 B2RYN1 A0A0G2JTI7 Q5M9F3 Q7TT49 G3V7S2 D4A017 D3ZLA3 D4AAV4 D3ZMZ9 D3ZU52 P27615 A0A0G2K2V7 Q9JHW0 Q6AYK3 A0A0H2UH97 P63088 O35263 A0A0G2K931 Q811S9 A0A0G2K3Y0 Q5XI41 B0BMS8 B2R…
D4AEG2	B1WBQ0
Q5U209	Q5BJN3
B1WBQ0	Q66HD3
Q5BJN3	G3V9K8
Q66HD3	Q32KK2
Q9R066	Q5XI78												CTL CTL-Poly	2188	A0A0G2K3Q6
Q32KK2	D3ZQ57														D3ZNA3
D3Z962	Q5U216														A0A0G2K719
Q5XI78	P62836														Q66HG9
D3ZQ57	F1LRV4														G3V6S2
Q5U216	D3ZXJ5														Q5U209
P62836	B0BNE5														B1WBQ0
F1LRV4	Q6IRJ7														Q5BJN3
D3ZXJ5	A0A0H2UHP9														Q66HD3
B0BNE5	Q63413														Q32KK2
Q6IRJ7	Q9ER34														Q5XI78
A0A0H2UHP9	P21571														D3ZQ57
Q63413	D3ZZW1														Q5U216
Q9ER34	O35547														P62836
D3ZZW1	P62912														F1LRV4
P21571	P08010														D3ZXJ5
O35547	P63326														B0BNE5
P62912	F1LVR4														Q6IRJ7
P08010	D4A648														A0A0H2UHP9
P63326	P26376														Q63413
D4A648	D3ZTP0														Q9ER34
P26376	Q66H94														D3ZZW1
D3ZTW9	B6DYQ7														P21571
D3ZTP0	P05708														O35547
D3ZEB8	Q56A18														P62912
Q66H94	A0A0G2K249														P08010
B6DYQ7	D3ZI68														P63326
P05708	G3V661														P26376
Q56A18	A0A0G2K8T0														D4A648
A0A0G2K249	F1LRJ9														D3ZTP0
D3ZI68	Q641Y5														B6DYQ7
G3V661	Q32PZ7														Q66H94
A0A0G2K8T0	D3ZLD5														P05708
F1LRJ9	Q9JIL8														Q56A18
D3ZLD5	F1LTX4														A0A0G2K249
Q32PZ7	D3ZPL1														G3V661
Q9JIL8	O88767														D3ZI68
F1LTX4	G3V9S9														F1LRJ9
D3ZPL1	M0R7T1														A0A0G2K8T0
G3V9S9	P41562														Q32PZ7
M0R7T1	R9PXU3														D3ZLD5
P41562	Q6AXT8														Q9JIL8
R9PXU3	F1LMQ3														F1LTX4
Q6AXT8	P62898														D3ZPL1
F1LMQ3	D4A7I6														G3V9S9
P62898	Q4KM35														M0R7T1
Q4KM35	D3ZD73														P41562
D4A7I6	A0A140TAI1														R9PXU3
D3ZD73	Q2PQA9														Q6AXT8
A0A140TAI1	Q64350														F1LMQ3
Q2PQA9	D4A0Y6														P62898
Q64350	P27605														Q4KM35
P27605	D3ZAF6														D4A7I6
D4A0Y6	A0A0G2K2K5														D3ZD73
D3ZAF6	B5DEF3														A0A140TAI1
A0A0G2K2K5	Q3B7U9														Q2PQA9
B5DEF3	D4A944														D4A0Y6
Q3B7U9	Q6AY23														Q64350
Q6AY23	O08561														P27605
D4A944	Q6AYF8														A0A0G2K2K5
O08561	B2GV24														D3ZAF6
B2GV24	Q6RUV5														B5DEF3
Q6RUV5	Q66H79														Q3B7U9
Q66H79	G3V9H0														D4A944
G3V9H0	A2VD12														Q6AY23
A2VD12	P25113														O08561
P25113	D4A1A5														B2GV24
Q99372	Q9EQX9														Q6RUV5
Q9EQX9	D3ZVT2														Q66H79
D3ZVT2	D3ZCG3														G3V9H0
D3ZCG3	B5DF55														A2VD12
B5DF55	A0A0G2JV32														P25113
A0A0G2JV32	Q78P75														Q9EQX9
A0A0A0MXU8	Q07936														D3ZVT2
Q78P75	Q9Z1H9														D3ZCG3
Q07936	B3GNI6														A0A0G2JV32
Q9Z1H9	Q99MI7														B5DF55
B3GNI6	G3V8G5														Q07936
Q99MI7	Q498U1														Q78P75
G3V8G5	Q63632														B3GNI6
Q63632	Q99J82														Q9Z1H9
Q99J82	D3Z9Z9														G3V8G5
D3Z9Z9	Q64303														Q99MI7
Q64303	Q9Z2Y1														Q63632
Q9Z2Y1	Q9EQG6														Q99J82
Q6VV72	Q6VV72														D3Z9Z9
P82471	P82471														Q64303
A0A0G2K5Z4	B5DEG7														Q9Z2Y1
F1M5V2	F1M5V2														Q6VV72
Q10739	A0A0G2K714														P82471
Q920A6	Q10739														F1M5V2
Q2TGI9	Q920A6														Q10739
Q6P686	Q2TGI9														Q920A6
P17046	Q6P686														Q2TGI9
Q4V8I7	P17046														Q6P686
P19468	Q4V8I7														P17046
Q66HG5	P19468														Q4V8I7
A0A0G2JTG7	Q66HG5														P19468
D4A2P1	A0A0G2JTG7														Q66HG5
D4A9D6	D4A2P1														A0A0G2JTG7
P18420	D4A9D6														D4A2P1
P54921	F1M805														D4A9D6
D4A1V7	P18420														P18420
D3ZQE8	P54921														P54921
B2RYG6	D4A1V7														D4A1V7
P18645	D3ZQE8														D3ZQE8
D3ZZZ9	B2RYG6														B2RYG6
Q4KMA8	P18645														P18645
Q6PDV8	D3ZZZ9														D3ZZZ9
O70351	Q4KMA8														Q4KMA8
A0A0F7R5I4	Q6PDV8														Q6PDV8
Q6P6T4	O70351														O70351
Q63965	A0A0F7R5I4														A0A0F7R5I4
P07150	Q6P6T4														Q6P6T4
D3Z8E0	P07150														P07150
D3ZI16	D3Z8E0														D3Z8E0
Q63707	D3ZI16														D3ZI16
A0A0G2K7M1	A0A0G2K7M1														A0A0G2K7M1
P07335	P07335														P07335
Q6B345	Q6B345														Q6B345
D4A2G9	D4A2G9														D4A2G9
F2Z3T4	Q32PX2														Q32PX2
Q32PX2	Q6P2A5														Q6P2A5
Q6P2A5	A0A096MJP9														Q6DGG0
B0BNI2	Q6DGG0														A0A096MJP9
F1LP82	Q6P9U0														P62963
A0A096MJP9	P62963														Q6P9U0
Q6DGG0	D4A6X4														D4A6X4
Q6P9U0	P09527														P09527
P62963	D3ZZ81														G3V9W6
D4A6X4	G3V9W6														D3ZZ81
P09527	O35244														O35244
D3ZZ81	D4A6C5														D4A6C5
G3V9W6	Q63009														Q63009
O35244	D3ZF39														D3ZF39
D4A6C5	D3ZZL3														P20611
Q63009	P20611														D3ZP96
A0A0G2K8Q7	G3V8R7														Q4KLK1
D3ZF39	D3ZP96														P84100
A1A5R1	Q4KLK1														B0BNA5
P20611	P84100														B1WBS4
D3ZP96	B0BNA5														D3ZG43
Q4KLK1	A1L108														Q5XIP9
P84100	B1WBS4														D4A2B0
B0BNA5	D3ZG43														Q5U211
B1WBS4	D4A2B0														Q63610
Q9WV25-2	Q5XIP9														Q68FQ7
F7F9U6	Q5U211														Q64560
D3ZG43	Q68FQ7														B1H2A6
D4A2B0	Q63610														D4A5K6
Q5XIP9	Q5U2Z5														Q63528
Q5U211	Q3B8R8														P63269
Q68FQ7	B1H2A6														B5DEN5
Q63610	Q64560														Q9Z2S9
B1H2A6	D4A5K6														Q68FT7
Q64560	Q63528														Q99PT0
D4A5K6	P63269														G3V7M0
Q63528	B5DEN5														A0A0G2K583
P63269	Q9Z2S9														A0A0G2JSQ4
B5DEN5	Q68FT7														Q5PQX1
Q9Z2S9	Q99PT0														Q6U6G5
Q68FT7	G3V7M0														Q9JLJ3
Q99PT0	A0A0G2K583														Q5RJK9
G3V7M0	A0A0G2JSQ4														P62994
A0A0G2K583	Q5PQX1														Q08163
A0A0G2JSQ4	A0A068FP44														D4ACQ9
O88453	Q6U6G5														B4F7C2
Q5PQX1	Q9JLJ3														F1LUV9
Q6U6G5	Q5RJK9														B2GV74
F1M110	P62994														Q497B0
Q9JLJ3	Q08163														Q6GQP4
Q5RJK9	D4ACQ9														B0BN20
P62994	P21263														Q9Z2Z8
Q08163	B4F7C2														Q6PEC3
D4ACQ9	F1LUV9														Q68A21
B4F7C2	B2GV74														B0BMY7
F1LUV9	Q497B0														P08081-2
B2GV74	D3ZRI6														P21913
Q497B0	Q6GQP4														Q5XI73
Q6GQP4	B0BN20														D3ZUB0
B0BN20	Q9Z2Z8														Q924S5
Q9Z2Z8	Q6PEC3														A0A0G2K8H0
Q6PEC3	Q68A21														A0A0G2JSK5
Q68A21	B0BMY7														G3V749
B0BMY7	P08081-2														P47196
P08081-2	P21913														D3ZD23
P21913	Q5XI73														M0R9L0
Q5XI73	A0A0G2KA82														Q4V8B4
B1H230	D3ZUB0														D3ZAZ0
B1WC67	A0A0G2K8H0														D4A8F2
D3ZUB0	Q924S5														D3ZFQ8
Q2M2S1	A0A0G2JSK5														B5DEL8
Q924S5	G3V749														B5DFN4
A0A0G2K8H0	D3ZZ38														M0RCH8
A0A0G2JSK5	P47196														Q6AYD5
F1LRJ6	D3ZD23														Q5PQK2
G3V749	M0R9L0														Q8CF97
P47196	Q4V8B4														Q4KLL0
Q6AY46	D3ZAZ0														D3ZMW3
D3ZD23	D4A8F2														Q5XI01
M0R9L0	D3ZFQ8														Q5XID1
Q4V8B4	B5DEL8														D3ZDS4
D3ZAZ0	B5DFN4														A0A0G2JXW4
D4A8F2	M0RCH8														C0KUC6
D3ZFQ8	Q6AYD5														A0A0G2K9E0
B5DEL8	Q5PQK2														Q5RK09
B5DFN4	Q8CF97														B5DFC9
M0RCH8	Q5M827														Q99M63
Q6AYD5	Q4KLL0														D3ZUJ5
Q5PQK2	D3ZMW3														Q63269
Q8CF97	Q5XI01														D3ZA31
Q4KLL0	Q5XID1														B0BN69
D3ZMW3	D3ZDS4														Q5U2S7
Q5XI01	A0A0G2JXW4														Q5U2W5
Q5XID1	C0KUC6														B1WC34
D3ZDS4	A0A0G2K9E0														Q9Z1M9
B5DF37	Q5RK09														G3V9S0
A0A0G2JXW4	B5DFC9														A0A1B0GWQ7
C0KUC6	Q99M63														Q5I0D1
A0A0G2K9E0	D3ZUJ5														Q99P77
Q5RK09	Q63269														D3ZUV3
B5DFC9	D3ZA31														Q7TP78
Q99M63	B0BN69														D4ABT8
D3ZUJ5	Q5U2S7														Q5XI29
Q63269	Q5U2W5														Q6AY87
D3ZA31	B1WC34														Q7TQ20
B0BN69	Q9Z1M9														F1M265
Q5U2S7	G3V9S0														G3V7C6
B2RYJ2	P10818														Q6AYK6
Q5U2W5	A0A1B0GWQ7														O70377
B1WC34	Q5I0D1														P11980-2
Q9Z1M9	Q99P77														A0A0G2K051
G3V9S0	D3ZUV3														P32577
A0A1B0GWQ7	Q7TP78														B3DMA1
Q5I0D1	D4ABT8														D4A6N9
D5MTG9	Q5XI29														Q4QQR9
Q99P77	Q6AY87														P63029
D3ZUV3	Q7TQ20														A0A0G2JXC3
Q7TP78	F1M265														Q5M819
D4ABT8	G3V7C6														Q9JK11
Q5XI29	O70377														P63331
Q6AY87	Q6AYK6														F1LRP7
Q7TQ20	P11980-2														B1WC42
F1M265	P32577														Q6P6W3
G3V7C6	A0A0G2K051														F1LUD3
O70377	D4A6N9														D4ADZ9
Q6AYK6	B3DMA1														F1MA52
B5DFF4	Q4QQR9														P05964
P11980-2	P63029														D4ADP9
P32577	A0A0G2JXC3														Q6P799
A0A0G2K051	Q5M819														Q920L2
D4A6N9	Q9JK11														P27881
B3DMA1	F1LRP7														P18265
Q4QQR9	P63331														A0A0G2JTD1
P63029	Q6P6W3														M0R402
Q5M819	B1WC42														P62278
A0A0G2JXC3	D4ADZ9														G3V9N0
Q9JK11	F1LUD3														B0BN18
F1LRP7	Q62839														P15791
P63331	F1MA52														P69897
Q6P6W3	P05964														Q32Q06
B1WC42	D4ADP9														A0A0G2K4R7
D4ADZ9	Q6P799														P61751
F1LUD3	Q5XHY7														M0R8E8
F1MA52	Q9Z1A5														B2GV41
P05964	Q920L2														B2RYV5
Q04970	P27881														D3ZZC5
D4ADP9	P18265														Q66HF1
Q6P799	A0A0G2JTD1														D3Z941
Q920L2	M0R402														F1M4W7
P27881	P62278														F1LMA4
P18265	B0BN18														P54311
A0A0G2JTD1	G3V9N0														B0BN94
M0R402	P15791														Q5M9F7
P62278	P69897														D3ZUX5
B0BN18	A0A0G2K4R7														Q6P9V7
G3V9N0	Q32Q06														A0A0G2JY73
P15791	M0R8E8														G3V9I9
P53565	P61751														P68511
P69897	B2GV41														Q4KM69
A0A0G2K4R7	B2RYV5														A0A0G2K8N9
Q32Q06	D3ZZC5														A0A6F8P9J1
Q5M920	Q66HF1														Q9ESN0
M0R8E8	D3Z941														F1LU48
P61751	F1LMA4														Q63186
B2GV41	F1M4W7														Q03346
B2RYV5	P54311														A0A0G2JXA1
D4A9B0	B0BN94														P63025
D3ZZC5	B5DFC4														A0A0G2K6Y9
Q66HF1	D3ZUX5														B1WC11
D3Z941	Q5M9F7														Q14TE9
F1LMA4	Q6P9V7														Q02769
F1M4W7	A0A0G2JY73														P51635
P54311	G3V9I9														P16636
B0BN94	P68511														Q2KN99
D3ZUX5	Q4KM69														F1LR39
Q5M9F7	A0A0G2K8N9														F1M9V7
Q6P9V7	Q9ESN0														P69682
Q2I0Y6	A0A6F8P9J1														Q56A27
A0A0G2JY73	F1LU48														P26284
G3V9I9	Q63186														Q6PDU7
A0A0G2KB73	Q03346														D3ZY02
P68511	A0A0G2JXA1														Q9Z0U8
Q4KM69	F1LM16														A0A0G2K3V7
A0A0G2K8N9	P63025														P62832
Q9ESN0	A0A0G2K6Y9														Q9JI85
A0A6F8P9J1	B1WC11														P28480
F1LU48	D3ZGD0														Q5EB90
Q5HZE2	F8WFH8														Q9EPV5
Q63186	B2RYN1														D4A9N5
Q03346	Q02769														D4AEH9
A0A0G2JXA1	Q14TE9														B5DF65
D3ZU56	P51635														Q64654
P63025	Q2KN99														Q5BJP4
A0A0G2K6Y9	A0A0G2JTI7														Q5PPL3
B1WC11	P16636														Q9QVC8
Q02769	F1LR39														E9PT22
Q14TE9	F1M9V7														D3ZF50
P51635	P69682														P61203
Q2KN99	Q56A27														Q4KLZ6
P16636	P26284														Q9ES53
Q9JLH7	Q5M9F3														P60123
Q6AY24	Q6PDU7														O08623
F1LR39	D3ZY02														Q5XFW6
G3V7A5	Q9Z0U8														P45592
F1M9V7	A0A0G2K3V7														Q5M856
P69682	P62832														Q4V886
Q56A27	Q9JI85														Q66HA5
P26284	P28480														P28042
Q6PDU7	Q5EB90														Q6Q0N1
D3ZY02	Q9EPV5														P15800
Q9Z0U8	D4A9N5														D4A9P7
G3V886	D4AEH9														G3V8F5
A0A0G2K3V7	Q64654														Q64620
P62832	B5DF65														A0A0G2K0T8
Q9JI85	Q7TT49														A0A0G2K8V2
P28480	Q5BJP4														D3ZG88
Q5EB90	Q5PPL3														P11030
Q9EPV5	Q9QVC8														F1MAA1
D4A9N5	E9PT22														Q6P6R2
D4AEH9	D3ZF50														P80386
B5DF65	P61203														Q4V8E1
Q64654	Q4KLZ6														D4AEC0
Q5BJP4	G3V7S2														Q499N6
Q5PPL3	Q9ES53														D3ZZR5
Q9QVC8	P60123														P97532
E9PT22	O08623														P11167
D3ZF50	Q5XFW6														A0A0G2K781
P61203	P45592														D4A1R0
Q4KLZ6	Q5M856														B5DF46
Q9ES53	Q4V886														B4F758
D3ZBP2	Q66HA5														Q68FX3
P60123	P28042														G3V7T6
O08623	Q6Q0N1														G3V7I3
Q5XFW6	P15800														G3V824
P45592	D4A017														D3ZSL2
Q5M856	D4A9P7														A0A0G2JUA5
Q4V886	G3V8F5														Q561S0
Q66HA5	Q64620														M0R6T4
P28042	A0A0G2K0T8														A0A0G2K1C0
Q6Q0N1	A0A0G2K8V2														D4A857
P15800	D3ZG88														Q8K1Q0
D4A9P7	P11030														Q6IFW6
G3V8F5	F1MAA1														D4A781
Q64620	Q6P6R2														F1LW91
A0A0G2K0T8	P80386														D3ZLN7
A0A0G2K8V2	Q4V8E1														D4A8H3
D3ZG88	D4AEC0														B1WBW4
P11030	Q499N6														G3V7J0
F1MAA1	D3ZLA3														B2RYP6
Q6P6R2	P97532														Q4KLH5
P80386	D3ZZR5														D3ZXF9
Q4V8E1	P11167														P62198
D4AEC0	A0A0G2K781														P49793
Q499N6	D4A1R0														B0K010
D3ZZR5	B5DF46														F1LNI5
P97532	B4F758														P62944
P11167	Q68FX3														A0A0G2K2A5
A0A0G2K781	G3V7T6														Q64375
D4A1R0	G3V7I3														Q641Y2
B5DF46	G3V824														P31044
B4F758	D3ZSL2														Q6AXS5
Q68FX3	A0A0G2JUA5														F1LSK5
G3V7T6	Q561S0														G3V818
G3V7I3	M0R6T4														A0A0G2KAN7
G3V824	D4AAV4														F1LRS8
D3ZSL2	A0A0G2K1C0														Q6P9V6
A0A0G2JUA5	D4A857														Q6Q7Y5
D3ZV91	Q8K1Q0														A0A0G2K261
Q5XI21	Q6IFW6														A0A0G2JT06
Q561S0	D4A781														D3ZRM5
M0R6T4	F1LW91														Q5BJZ3
E9PT53	D3ZLN7														B1WC61
A0A0G2K1C0	D3ZMZ9														P06685
D4A857	D4A8H3														Q5U2U3
Q8K1Q0	B1WBW4														A0A140UHW6
Q6IFW6	G3V7J0														Q9EPH8
D4A781	B2RYP6														P36972
F1LW91	D3ZXF9														A0A0G2K0I3
D3ZLN7	Q4KLH5														D3ZH41
D4A8H3	P62198														P62815
B1WBW4	P49793														F1LM60
D4AEG7	D3ZU52														A0A0G2JZH0
G3V7J0	B0K010														D4A7R0
B2RYP6	F1LNI5														Q5RJK5
Q4KLH5	P62944														D3ZHG3
D3ZXF9	A0A0G2K2A5														G3V741
A0A0G2K3G9	Q64375														P0DN35
P62198	Q641Y2														Q566E5
P49793	P31044														G3V9D1
B0K010	Q6AXS5														D4A1B8
F1LNI5	F1LSK5														D3ZMN2
P62944	G3V818														Q6PDV7
A0A0G2K2A5	A0A0G2KAN7														P24051
Q6AYS2	F1LRS8														D4A3T3
Q64375	Q6P9V6														Q5HZY2
Q641Y2	Q6Q7Y5														P63170
P31044	A0A0G2K261														G3V8G9
Q2TGJ6	A0A0G2JT06														D3ZJ32
Q6AXS5	D3ZRM5														Q6P9X1
F1LSK5	Q5BJZ3														Q4QQW8
G3V818	B1WC61														D4A994
A0A0G2KAN7	P06685														P56571
F1LRS8	P27615														B0BN85
Q6P9V6	Q5U2U3														A0A0G2JU01
Q6Q7Y5	A0A140UHW6														Q4KMA2
A0A0G2K261	Q9EPH8														P32551
D3ZF13	A0A0G2K2V7														Q9JID2
A0A0G2JT06	A0A0G2K0I3														P41123
D3ZRM5	P36972														A0A0G2K2Z0
Q5BJZ3	D3ZH41														Q5XIH3
Q1HAQ0	P62815														O08984
B1WC61	F1LM60														B2RYG2
P06685	A0A0G2JZH0														B0BNM1
Q5U2U3	D4A7R0														A0A0G2K013
A0A140UHW6	Q5RJK5														P48721
Q9EPH8	D3ZHG3														P09456
P36972	G3V741														D3ZP98
A0A0G2K0I3	P0DN35														D4ADS6
D3ZH41	Q566E5														Q5FVH2
P62815	G3V9D1														Q99NA5
F1LM60	D3ZMN2														A0A0G2K4T7
A0A0G2JZH0	D4A1B8														D3ZVQ0
D4A7R0	Q6PDV7														A1A5S1
Q5RJK5	P24051														A0A0G2K9L9
D3ZHG3	D4A3T3														O70593
G3V741	Q5HZY2														Q6TXG9
P0DN35	P63170														E9PSJ4
Q566E5	G3V8G9														A0A0G2K103
G3V9D1	D3ZJ32														Q9QZ86
D4A1B8	Q6P9X1														Q6P3V9
D3ZMN2	Q4QQW8														Q5XIF6
Q6PDV7	D4A994														P46462
P24051	P56571														A0A0H2UHH9
D4A3T3	B0BN85														A0A0G2JX62
Q5HZY2	A0A0G2JU01														A0A0G2JVW3
P63170	Q4KMA2														B3STT9
G3V8G9	P32551														Q5BKA1
D3ZJ32	Q9JID2														O35303
Q6P9X1	A0A0G2K2Z0														Q68FW9
D4A2D8	P41123														Q5BJX0
Q5U313	Q5XIH3														Q45QN0
Q4QQW8	O08984														Q4G061
D4A994	B2RYG2														Q3T1H0
P56571	B0BNM1														Q63135
B0BN85	Q9JHW0														A0A096MK29
A0A0G2JU01	A0A0G2K013														G3V940
Q4KMA2	Q6AYK3														B2RYN6
P32551	A0A0H2UH97														F1LPV0
Q9JID2	P48721														F1LVW7
P41123	P09456														P27321
A0A0G2K2Z0	D3ZP98														Q68FY0
Q5XIH3	D4ADS6														A0A0G2K8A9
O08984	Q5FVH2														P06760
B2RYG2	Q99NA5														P15651
B0BNM1	A0A0G2K4T7														A0A0G2JSG6
A0A0G2K013	P63088														Q5RKH2
D3ZCR4	O35263														Q9JKL8
P48721	D3ZVQ0														C7C5T2
P09456	A1A5S1														D4AEI5
D3ZP98	A0A0G2K9L9														B2RZ37
D4ADS6	O70593														Q5M849
Q5FVH2	Q6TXG9														G3V852
Q99NA5	A0A0G2K931														D3ZQV8
A0A0G2K4T7	E9PSJ4														B5DF27
D3ZVQ0	A0A0G2K103														Q5M9G9
A1A5S1	Q9QZ86														A0A0G2K059
A0A0G2K9L9	A0A0G2K3Y0														Q04462
O70593	Q811S9														B0BNB0
Q6TXG9	Q6P3V9														Q6EV70
D3ZRD3	Q5XIF6														B5DFE2
E9PSJ4	P46462														Q63355
A0A0G2K103	A0A0H2UHH9														D3ZHA0
Q9QZ86	A0A0G2JX62														D4A0W1
Q6P3V9	A0A0G2JVW3														F1LP57
Q5XIF6	B3STT9														Q9EQR2
P46462	Q5BKA1														P50475
A0A0H2UHH9	O35303														F1M0X6
G3V684	Q68FW9														Q6AY58
A0A0G2JX62	Q5XI41														P04642
A0A0G2JVW3	Q5BJX0														A0A0H2UHE1
B3STT9	Q4G061														A0A0G2K7W6
P12711	Q45QN0														P48450
Q5BKA1	Q3T1H0														P62716
O35303	Q63135														A0A0G2K1S6
Q68FW9	A0A096MK29														D3ZH12
Q5BJX0	G3V940														P85108
Q4G061	B2RYN6														B2GVB4
Q45QN0	F1LPV0														D3ZZC1
Q3T1H0	F1LVW7														B2RZ74
Q63135	P27321														Q62967
A0A096MK29	P06760														Q3KRE0
G3V940	A0A0G2K8A9														D4A401
B2RYN6	Q68FY0														Q6AYT7
F1LPV0	P15651														D3ZXH7
F1LVW7	B0BMS8														Q5U1Z0
P27321	Q5RKH2														F1M6Q3
P06760	A0A0G2JSG6														P47875
A0A0G2K8A9	Q9JKL8														D4ADT3
Q68FY0	C7C5T2														A0A0G2K210
P15651	D4AEI5														Q5XI32
Q5RKH2	Q5M849														P19139
A0A0G2JSG6	B2RZ37														D3ZMX6
Q9JKL8	D3ZQV8														A0A5P8DHK3
C7C5T2	B2RYP0														P36876
D4AEI5	G3V852														Q5U3Y8
Q5M849	Q5M9G9														Q6MG60
B2RZ37	B5DF27														D3ZUI1
D3ZQV8	A0A0G2K059														Q5XIM7
G3V852	P04041														P19945
Q5M9G9	B0BNB0														Q80Z70
B5DF27	Q04462														A0A0G2K695
A0A0G2K059	B5DFE2														G3V8B6
A1L1J7	Q6EV70														Q4KLI7
Q8VID1	Q63355														B2GUX3
B0BNB0	D4A0W1														P62982
Q04462	D3ZHA0														P10860
B5DFE2	F1LP57														B0LT89
Q6EV70	Q9EQR2														A0A0H2UHV9
Q63355	F1M0X6														D4A7U6
D4A0W1	P50475														D4A5T8
D3ZHA0	Q6AY58														Q3ZAV2
F1LP57	P04642														B2GUZ3
Q9EQR2	A0A0H2UHE1														A0JPJ7
P68370	P48450														P23514
F1M0X6	A0A0G2K7W6														G3V9R0
P50475	P62716														B2GUU1
Q6AY58	A0A0G2K1S6														Q6PCT9
P04642	D3ZH12														E9PU28
A0A0H2UHE1	B2GVB4														B0BMU0
P48450	P85108														Q4FZY0
A0A0G2K7W6	Q9JHY2														B0BN81
P62716	B2RZ74														Q6IMX7
A0A0G2K1S6	D3ZZC1														D3ZNU1
D3ZH12	Q62967														G3V6L8
Q8R431	Q3KRE0														Q68FS2
Q5XI04	Q6AYT7														A0A0G2JZF0
B2GVB4	D4A401														Q6P756
P85108	D3ZXP7														Q641Z4
B2RZ74	D3ZXH7														A0A140TAF7
D3ZZC1	Q5U1Z0														D4A0W7
Q62967	F1M6Q3														O35814
Q3KRE0	P47875														G3V7U4
Q6AYT7	Q566Q8														F1MAD9
D4A401	A0A0G2K210														A0A0H2UI38
D3ZXH7	D4ADT3														D3ZMS0
Q6IRG3	Q5XI32														P05370
F1M6Q3	P19139														A0A0G2KAZ7
Q5U1Z0	D3ZMX6														Q5XFV9
P47875	A0A5P8DHK3														F1LVA8
Q3SWT4	P36876														B0BNG0
A0A0G2K210	A0A0G2JSM7														Q6P9U5
D4ADT3	Q5U3Y8														P04256
Q5XI32	Q6MG60														D3ZJ92
P19139	D3ZUI1														P18484
Q8CJB9	Q5XIM7														Q5I0G4
D3ZMX6	Q80Z70														A4L9P7
A0A5P8DHK3	P19945														Q5U1W6
P36876	D3ZN76														Q9Z1X1
Q3T1I0	Q4KLI7														G3V7V3
Q5U3Y8	G3V8B6														D4A5I9
Q6MG60	A0A0G2K695														A0A0G2K8P3
D3ZUI1	B2GUX3														A3KNA0
Q5XIM7	P62982														P41499
Q80Z70	Q9Z1B2														B5DFK6
A0A0G2JSL2	P10860														O88775
P19945	F1MA18														A0A0G2JXC2
Q6AZ33	A0A0G2K654														Q6S395
Q4KLI7	B0LT89														Q9R0Z3
G3V8B6	A0A0H2UHV9														D4A3E1
A0A0G2K695	D4A7U6														Q66HM7
B2GUX3	D4A5T8														F2Z3Q8
P62982	B2GUZ3														Q75PQ8
P10860	Q3ZAV2														M0R9Q1
B5DFD1	A0JPJ7														Q9WUC8
B0LT89	P23514														M0RBF8
A0A0H2UHV9	G3V9R0														Q5U2R7
D4A7U6	B2GUU1														P36506
D4A5T8	Q6PCT9														P42667
B2GUZ3	B0BMU0														F1LS86
Q3ZAV2	E9PU28														D3ZPD0
A0A0G2K4N8	Q4FZY0														F1LZX9
A0JPJ7	P07633														E9PU01
P23514	B0BN81														M0R565
G3V9R0	Q6IMX7														B4F764
B2GUU1	D3ZNU1														M0R907
Q6PCT9	G3V6L8														A0A0G2K9D6
B0BMU0	Q68FS2														B0BNK1
E9PU28	P32198														Q9EQH5
Q4FZY0	A0A0G2JZF0														A1A5Q1
A0A0G2JVD6	Q6P756														A0A0H2UHF6
B0BN81	Q641Z4														B4F778
Q6IMX7	A0A140TAF7														Q568Z6
Q5XIL4	D4A0W7														B5DF03
G3V6L8	G3V7U4														B1WBY7
D3ZNU1	O35814														Q562C7
Q68FS2	F1MAD9														F1M0U5
F1LT10	B2GV14														Q64591
A0A0G2JZF0	A0A0H2UI38														D3ZNI3
Q6P756	D3ZMS0														P07895
D4ACM2	P05370														P62718
Q641Z4	A0A0G2KAZ7														Q9WVE9
A0A140TAF7	Q5XFV9														Q8R2E7
A0A0G2JW51	F1LVA8														Q60587
D4A0W7	B0BNG0														Q4V8I6
O35814	Q6P9U5														D4AEH3
G3V7U4	P04256														Q9EPF2
F1MAD9	D3ZJ92														A0A0G2JU07
D4AEB3	P18484														P62243
A0A0H2UI38	Q5I0G4														M0R7I0
D3ZMS0	A4L9P7														F1MA98
P05370	Q5U1W6														Q4QQS8
A0A0G2KAZ7	Q9Z1X1														F1M9B3
Q5XFV9	G3V7V3														Q6P751
F1LVA8	D4A5I9														Q9Z269
B0BNG0	A0A0G2K8P3														P41350
D3ZYK9	A3KNA0														F1LRE5
Q6P9U5	P70541														F1MA36
P04256	P41499														D3ZUN5
D3ZJ92	B5DFK6														P68255
P18484	A0A0G2JXC2														Q6AXY8
Q5I0G4	O88775														P13668
A4L9P7	Q6S395														O35094
Q5U1W6	Q5U214														P52555
P10719	Q9R0Z3														A0A0G2K3Z9
Q9Z1X1	D4A3E1														P00406
G3V7V3	Q66HM7														F1LN59
D4A5I9	F2Z3Q8														F1LNL2
A0A0G2K8P3	Q75PQ8														Q6AXY7
A3KNA0	M0R9Q1														A0A096P6L8
P41499	Q9WUC8														P12368
B5DFK6	M0RBF8														Q62868
O88775	Q5U2R7														Q05BA4
A0A0G2JXC2	P36506														Q499V7
Q6S395	P42667														B2RZ76
Q9R0Z3	F1LS86														F1LSC3
D4A3E1	D3ZPD0														Q4KLN6
Q66HM7	F1LZX9														P29457
F2Z3Q8	E9PU01														G3V6S8
Q75PQ8	M0R565														B2RYD7
D3ZB30	M0R907														P62909
M0R9Q1	B4F764														D3ZC84
Q9WUC8	A0A0G2K9D6														F1LR36
M0RBF8	B0BNK1														Q920D2
Q5U2R7	Q9EQH5														A1A5L1
P36506	A1A5Q1														P40329
D4A1Z2	Q6BBI8														D3ZTV7
P42667	A0A0H2UHF6														A0A0G2JSL8
F1LS86	B4F778														B2GUZ5
B2RYX1	Q568Z6														A0A140TAI6
D3ZPD0	B5DF03														Q1JU68
F1LZX9	B1WBY7														P56574
A0A0G2JYV0	Q562C7														Q6AY09
E9PU01	D4A9U6														P35433
M0R565	F1M0U5														Q3KRF2
B4F764	Q0D2L6														Q5XI34
M0R907	Q64591														A0A0G2K751
A0A0G2K9D6	D3ZNI3														D4A9Q3
B0BNK1	A0A0G2JW52														D3ZES9
Q9EQH5	P29419														Q9JMI1
D3ZWA8	P62718														V5QSV9
A1A5Q1	P07895														Q6AXT7
A0A0H2UHF6	Q9WVE9														Q99N27
B4F778	Q8R2E7														D3ZHW0
Q568Z6	Q3KRC5														Q9JJ19
B5DF03	Q60587														P10686
B1WBY7	Q4V8I6														Q9JMJ4
Q562C7	D4AEH3														Q3B8N8
F1M0U5	A0A0G2JU07														Q63584
Q64591	Q9EPF2														Q5XI77
D3ZNI3	P62243														G3V7I0
P07895	M0R7I0														B2RYQ2
P62718	F1MA98														D4A9L2
Q9WVE9	Q4QQS8														D3ZUD8
Q8R2E7	F1M9B3														A0A0U1RRY3
Q60587	Q6P751														Q5FWY5
Q4V8I6	Q9Z269														P17764
D4AEH3	M0RAI9														G3V8L3
Q9EPF2	P41350														E9PTK9
A0A0G2JU07	F1LRE5														A0A0G2KAT3
P62243	F1MA36														Q5GFD9
M0R7I0	D3ZUN5														Q5BK20
F1MA98	P68255														D3Z840
Q4QQS8	Q6AXY8														G3V6W6
F1M9B3	P13668														G3V7B0
Q6P751	O35094														Q9ES21
Q9Z269	P52555														D4ABK7
P41350	A0A0G2JZF2														D4A206
F1LRE5	A0A0G2K3Z9														D3ZHU8
F1MA36	P00406														Q9WUH9
B1WC30	F1LN59														B2RZ72
D3ZUN5	D3ZCP9														Q6P9U8
P68255	F1LNL2														D4ADB4
Q6AXY8	Q5BK47														P61972
P13668	Q6AXY7														D3ZFP4
O35094	A0A096P6L8														Q5BK78
P52555	P12368														Q6AY53
A0A0G2K3Z9	Q62868														P60868
P00406	Q05BA4														D4ACM1
F1LN59	Q499V7														Q641Z8
F1LNL2	B2RZ76														D3ZSM9
Q6AXY7	F1LSC3														A0JPN7
A0A096P6L8	Q4KLN6														G3V7Q7
P12368	P29457														Q5M7U6
Q62868	G3V6S8														P11762
Q05BA4	B2RYD7														P62959
Q499V7	P62909														Q5XI28
Q5PQQ2	F1LR36														P23358
A0A096MJY1	D3ZC84														B1H227
B2RZ76	Q8CG09														P0DMW0
F1LSC3	Q920D2														Q5XI09
Q4KLN6	A1A5L1														P47853
P29457	P40329														G3V8E2
G3V6S8	D3ZTV7														F1LTR1
B2RYD7	A0A0G2JSL8														E9PTR4
A0A0G2K9L2	B2GUZ5														P04961
P62909	A0A140TAI6														A0A0H2UHQ3
D3ZC84	Q1JU68														D3ZWS0
F1LR36	P56574														P19804
Q920D2	Q6AY09														G3V8D5
A1A5L1	P35433														A0A0G2JTK6
P40329	Q3KRF2														Q7TSP2
D3ZTV7	Q920P6														Q6AYB5
A0A0G2JSL8	Q5XI34														Q9JJ31
B2GUZ5	A0A0G2K751														Q5BK81
A0A140TAI6	D4A9Q3														Q9WU82
Q1JU68	D3ZES9														B0BN74
P56574	Q9JMI1														D4AAL2
Q6AY09	V5QSV9														D4A0F5
A0A1W2Q680	Q6V9V9														A0A0G2JUC7
P35433	Q6AXT7														Q641W2
Q3KRF2	Q99N27														Q4QQV8
Q5XI34	D3ZHW0														D3ZAS8
A0A0G2K751	Q9JJ19														Q5RKJ4
D4A9Q3	P10686														Q68FX7
D3ZES9	Q9JMJ4														Q5VLR5
Q9JMI1	Q3B8N8														D4ACV3
V5QSV9	Q63584														P35213
Q6AXT7	Q5XI77														P05197
Q99N27	G3V7I0														P30835
D3ZHW0	B2RYQ2														A0A0G2JSR0
Q9JJ19	D4A9L2														F1LW16
P10686	D3ZUD8														P63018
Q9JMJ4	A0A0U1RRY3														Q5RJR8
Q3B8N8	Q5FWY5														G3V7Q6
Q63584	P17764														Q5U2U0
Q5XI77	G3V8L3														F1M949
G3V7I0	E9PTK9														Q5M9F8
B2RYQ2	A0A0G2KAT3														D4AAI5
D4A9L2	Q5GFD9														Q9JLZ1
O88637	Q5BK20														A0A0G2K737
D3ZUD8	G3V6W6														Q498R7
A0A0U1RRY3	D3Z840														Q5U316
Q5FWY5	G3V7B0														Q10728
P17764	Q9ES21														A0A096MKG2
G3V8L3	D4ABK7														A0A0G2JYL4
E9PTK9	F1LPC6														P61983
A0A0G2KAT3	D4A206														P62755
Q5GFD9	O54861														D4A2D7
Q5BK20	D3ZHU8														D3ZW08
D3Z840	Q9WUH9														Q71UF4
G3V6W6	B2RZ72														B2GV01
G3V7B0	D4A817														F1LM33
Q9ES21	Q6P9U8														M0R623
D4ABK7	D4ADB4														A0A0G2K542
D4A206	P61972														A0JPM9
D3ZHU8	D3ZFP4														Q63396
Q9WUH9	Q5BK78														B2RYI3
A0A0G2JYN0	A0A0G2JXT9														Q68FR7
B2RZ72	B2RZ08														Q9EST6
Q6P9U8	Q6AY53														B1H267
D4ADB4	P60868														Q6AYG7
P61972	D4ACM1														A0A096MKC0
D3ZFP4	D3ZSM9														A0A0G2JYI7
Q5BK78	Q641Z8														D4A4T9
Q6AY53	A0JPN7														F1LZW6
P60868	G3V7Q7														Q9R063
D4ACM1	Q5M7U6														Q68FX0
Q641Z8	P11762														Q794E4
D3ZSM9	P62959														D3ZFA8
A0JPN7	Q5XI28														A0A140TA95
G3V7Q7	P23358														G3V9K0
Q5M7U6	B3SVE6														D3ZX42
P11762	P0DMW0														A0A0G2JZM8
P62959	B1H227														G3V7G0
Q5XI28	Q5XI09														P24155
P23358	P47853														A0A0G2QC03
B1H227	G3V8E2														D3ZCA0
P0DMW0	F1LTR1														D3ZBN0
D4A9J4	E9PTR4														F1LNF0
Q5XI09	P04961														Q6AY72
P47853	A0A0H2UHQ3														D3ZYS7
G3V8E2	D3ZWS0														A0A0G2JZE8
F1LTR1	P19804														Q5XFX0
E9PTR4	G3V8D5														Q99ML5
P04961	A0A0G2JTK6														P00173
A0A0H2UHQ3	Q7TSP2														Q80U96
D3ZWS0	Q66H11														F1LM55
P19804	Q6AYB5														Q4V8H8
G3V8D5	D4A2N1														A0A0G2K1M5
A0A0G2JTK6	Q9JJ31														G3V6M8
D4A1D3	Q5BK81														P45479
Q7TSP2	Q9WU82														Q6AYI1
Q6AYB5	P20651														A0A0G2JTA0
Q9JJ31	B0BN74														A0A0G2K7W4
Q5BK81	D4AAL2														B2RZ27
Q9WU82	D4A0F5														P54645
A0A0G2K0J4	Q5PPJ4														Q4KLF8
B0BN74	A0A0G2JUC7														D3ZC96
D4AAL2	Q641W2														Q63083
D4A0F5	Q5PPI1														P11348
A0A0G2JUC7	Q4QQV8														P00388
Q641W2	D3ZAS8														B2GV54
Q4QQV8	Q5RKJ4														Q641Z6
D3ZAS8	Q68FX7														Q09073
Q5RKJ4	Q5VLR5														P18418
Q68FX7	D4ACV3														A0A0G2JSS9
Q5VLR5	P35213														A8QIC3
D4ACV3	B2GV82														D4A031
D3ZGY1	P05197														O09175
P35213	P30835														P62775
P05197	A0A0G2JSR0														M0RAY7
P30835	F1LW16														P81128
A0A0G2JSR0	P63018														D4A777
F1LW16	Q5RJR8														Q56R17
P63018	G3V7Q6														Q04931
Q5RJR8	Q5U2U0														R4HD46
G3V7Q6	F1M949														D3ZE72
D4A8X8	Q5M9F8														Q6MGD0
Q5U2U0	D4AAI5														Q5EGY4
F1M949	A0A0G2K737														D3ZC89
Q5M9F8	Q9JLZ1														Q569B7
D4AAI5	Q498R7														Q6AXN4
Q9JLZ1	Q5U316														B5DEL7
A0A0G2K737	A0A0H2UHL9														P08461
Q498R7	Q10728														M0R9B9
Q5U316	A0A096MKG2														Q4QQV0
Q10728	A0A0G2JYL4														M0RCP9
A0A096MKG2	P61983														Q9WV63
A0A0G2JYL4	P62755														G3V9M8
P61983	D4A2D7														P26772
P62755	D3ZW08														Q6AYS7
D4A2D7	Q71UF4														M0R7E6
D3ZW08	B2GV01														G3V9Z6
Q71UF4	F1LM33														D3ZPF0
B2GV01	M0R623														A0A0G2JVP5
F1LM33	A0A0G2K542														Q4KLG9
M0R623	A0JPM9														Q4QQS4
A0A0G2K542	Q63396														G3V897
A0JPM9	B2RYI3														Q3MID9
Q63396	Q68FR7														A0A0U1RRV7
B2RYI3	Q5PQX0														Q6AYS3
Q68FR7	Q9EST6														Q63507
Q5PQS4	B1H267														B1WBY1
D4A0T8	Q6AYG7														D3ZEF4
Q9EST6	A0A096MKC0														X1WI37
B1H267	A0A0G2JYI7														P29314
Q6AYG7	D4A4T9														Q920L7
A0A096MKC0	F1LZW6														F1LSK6
A0A0G2JYI7	Q9R063														D4A261
D4A4T9	Q68FX0														D3ZAX5
F1LZW6	Q794E4														Q6P685
Q9R063	D3ZFA8														D4A3K5
Q68FX0	A0A140TA95														A0A0G2JSJ8
Q794E4	G3V9K0														Q9JIM0
D3ZFA8	D3ZX42														F1LNY3
A0A140TA95	A0A0G2JZM8														G3V7J2
G3V9K0	G3V7G0														D3ZRV0
D3ZX42	P24155														F1M801
P62859	A0A0G2QC03														Q6P3V8
A0A0G2JZM8	P23711														D4A9Z8
G3V7G0	D3ZCA0														D3ZKC9
P24155	D3ZBN0														P19234
A0A0G2QC03	F1LNF0														F1LT35
D3ZCA0	Q6AY72														D4A7R3
A0A0G2K351	D3ZYS7														P62282
F1LZS6	A0A0G2JZE8														A0A0G2K3H2
D3ZBN0	D3ZKW6														P85845
F1LNF0	Q5XFX0														D3ZIX4
Q6AY72	D4A899														Q3T1L0
D3ZYS7	Q99ML5														Q5U2U2
A0A0G2JZE8	P00173														P37397
Q5XFX0	Q80U96														Q923W4
Q99ML5	F1LM55														F1LT49
P00173	A0A0G2JTX2														D4A8M7
Q80U96	Q4V8H8														Q5RKI0
F1LM55	G3V6M8														B5DF91
Q4V8H8	A0A0G2K1M5														A0A0H2UHD9
A0A0G2K1M5	P45479														Q91Y78
G3V6M8	Q6AYI1														D4A4U3
P45479	A0A0G2JTA0														Q9Z336
Q6AYI1	A0A0G2K7W4														D4A5A6
A0A0G2JTA0	B2RZ27														B2RYN0
A0A0G2K7W4	P54645														P52631
P83732	Q4KLF8														B5DEH2
B2RZ27	D3ZC96														Q4QQV4
P54645	Q63083														M0R3Z8
Q4KLF8	P11348														G3V829
D3ZC96	P00388														Q9Z1Z9
Q63083	B2GV54														Q5XHZ9
P11348	Q641Z6														Q8K1P7
P00388	Q09073														D4A845
B2GV54	P18418														B0BN55
Q641Z6	A0A0G2JSS9														D4AA63
Q09073	A8QIC3														A0A0G2K012
P18418	D4A031														Q5FWU0
B1WC56	O09175														Q9Z142
A0A0G2JSS9	P62775														Q6P790
A8QIC3	M0RAY7														Q63151
D4A031	P81128														A0A0G2JUW8
O09175	D4A777														A0A0G2K2P5
P62775	Q56R17														G3V8K7
Q498N4	D4A4F4														B1WC49
M0RAY7	D3ZD83														A0A0G2K9M5
P81128	Q04931														D3ZU22
D4A777	D3ZE72														A0A0G2K3N1
Q56R17	R4HD46														P70565
Q04931	D4AAZ8														P49242
R4HD46	Q6MGD0														Q5M943
D3ZE72	Q5EGY4														A0A0G2K1N3
B0K031	D3ZC89														Q5U312
Q6MGD0	Q569B7														D3Z900
Q5EGY4	Q6AXN4														D4AAU6
D3ZC89	B5DEL7														D3ZW15
Q569B7	P08461														Q5RJR9
Q6AXN4	M0R9B9														P62628
B5DEL7	Q4QQV0														D4A106
P08461	M0RCP9														O35828
M0R9B9	Q9WV63														Q6P9Y4
Q4QQV0	G3V9M8														O55099
M0RCP9	P26772														D3ZK96
Q9WV63	B2RYP7														F7EPZ4
G3V9M8	Q6AYS7														Q5PPL2
P26772	M0R7E6														D3ZC56
Q68FU2	G3V9Z6														Q4V8C2
Q6AYS7	A0A0G2JVP5														F1M790
M0R7E6	D3ZPF0														P41777
G3V9Z6	Q4KLG9														F1LRB8
D3ZPF0	Q4QQS4														P60901
A0A0G2JVP5	G3V897														B1WC84
Q4KLG9	Q3MID9														Q80WL2
Q4QQS4	A0A0U1RRV7														Q5I0F0
A0A0G2JXG7	Q6AYS3														P40615
G3V897	Q63507														P47942
Q3MID9	B1WBY1														F1LN14
A0A0U1RRV7	D3ZEF4														B6RIU0
Q6AYS3	X1WI37														F1LNF1
Q63507	F1M7Y3														F7EZ89
B1WBY1	P29314														D3ZDK7
D3ZEF4	Q920L7														P16617
X1WI37	D4A7F2														A0A0G2JU89
P29314	F1LSK6														F1MA87
Q920L7	D4A261														F1LRE1
F1LSK6	D3ZAX5														A0A0H2UHU0
D4A261	Q6P685														O54772
D3ZAX5	D4A3K5														P0DP31
Q6P685	A0A0G2JSJ8														P63036
D4A3K5	Q9JIM0														G3V6C4
A0A0G2JSJ8	F1LNY3														G3V9P0
Q9JIM0	G3V7J2														A0A023ILN9
F1LNY3	D3ZRV0														A1L1M0
G3V7J2	F1M801														D4A1R8
D3ZRV0	Q6P3V8														O88989
F1M801	D4A9Z8														P97576
Q6P3V8	D3ZKC9														P70583
D4A9Z8	P19234														D3ZRN5
D3ZKC9	F1LT35														Q03114
P19234	D4A7R3														Q91V33
F1LT35	P62282														D3ZD09
D4A7R3	A0A0G2K3H2														F1LZ05
P62282	P85845														Q5XHZ0
A0A0G2K3H2	D3ZIX4														P58775
P85845	Q5U2U2														Q6AY30
D3ZIX4	Q3T1L0														P22734
Q3T1L0	P37397														Q5BJ92
Q5U2U2	Q923W4														Q09167
P37397	D4A8M7														B2RYJ3
Q923W4	F1LT49														Q64428
F1LT49	Q5RKI0														D4AE49
D4A8M7	B5DF91														Q62658
Q5RKI0	A0A0H2UHD9														B2RYC9
B5DF91	Q91Y78														M0R5J4
A0A0H2UHD9	D4A4U3														D4A1D8
Q91Y78	Q9Z336														Q63798
D4A4U3	Q75N36														Q4V8E2
Q9Z336	D4A5A6														G3V918
D3ZUM4	B2RYN0														Q6PDU1
D4A5A6	P52631														D3ZQM0
B2RYN0	B5DEH2														Q05175
P52631	M0R3Z8														B4F7A9
B5DEH2	G3V829														D4ACC2
M0R3Z8	Q4QQV4														P13803
G3V829	Q9Z1Z9														Q62733
Q4QQV4	Q6MG55														A2RUW1
Q9Z1Z9	Q5XHZ9														D3ZPJ9
Q5XHZ9	D4A845														B0BNL2
D3ZVB7	Q8K1P7														Q5M9H7
D3ZTF6	B0BN55														P70470
D4A845	D4AA63														D3ZBS9
Q8K1P7	A0A0G2K012														D3ZJA9
B2RZ66	D4A7S4														D4AB06
B0BN55	Q5FWU0														P39069
D4AA63	Q6AXY4														Q9ES72
A0A0G2K012	Q9Z142														D3ZBL6
Q5FWU0	A0A0G2JUW8														P86182
Q9Z142	Q63151														B1H282
A0A0G2JUW8	Q6P790														Q9R1A0
Q63151	G3V8K7														P08753
Q6P790	A0A0G2K2P5														A0A023IM54
A0A0G2JZ13	B1WC49														P97633
G3V8K7	P97878														D4A4J0
A0A0G2K2P5	A0A0G2K9M5														D3ZGF1
B1WC01	D3ZU22														Q5XHY0
B1WC49	A0A0G2K3N1														P35426
A0A0G2K9M5	P70565														Q8R3Z7
D3ZU22	Q5M943														F1LM09
A0A0G2K3N1	P49242														Q9R1T1
P70565	F1LQH2														B5DEP6
Q5M943	A0A0G2K1N3														Q5U2U7
P49242	Q5U312														P62142
A0A0G2K1N3	D3Z900														O88321
Q5U312	D4AAU6														D3ZQR7
D3Z900	D3ZW15														D4A7U1
D4AAU6	Q5RJR9														F1M8V2
D3ZW15	P62628														Q63448
Q5RJR9	D4A106														Q8CHM7
P62628	O35828														A0A0G2KAM8
D4A106	Q6P9Y4														Q6AYZ1
O35828	O55099														P46413
Q6P9Y4	D3ZK96														D4A0U9
O55099	F7EPZ4														Q4KM71
D3ZK96	Q5PPL2														Q99376
F7EPZ4	D3ZC56														A0A0G2JX74
A0A0G2QC33	Q4V8C2														G3V7G9
Q5PPL2	P41777														P49088
D3ZC56	F1M790														A0A096MK75
Q4V8C2	B1WC84														Q62785
P41777	P60901														A0A0G2K796
Q5U311	F1LRB8														G3V7R1
F1M790	Q80WL2														A0A140TAA4
B1WC84	Q5I0F0														D3ZUL8
P60901	P47942														A0A140UHY3
F1LRB8	P40615														B2GV15
Q80WL2	F1LN14														F1LR10
Q5I0F0	B6RIU0														Q66HA6
P47942	D3ZDK7														D3ZD97
P40615	F7EZ89														A0A0G2JXT6
F1LN14	F1LNF1														F1MAK9
F1LPB3	P16617														Q6P6V0
B6RIU0	A0A0G2JU89														D4AE96
D3ZDK7	F1MA87														F7FLB2
F7EZ89	F1LRE1														O35821
F1LNF1	A0A0H2UHU0														P37996
P16617	O54772														Q6AYJ1
A0A0G2JU89	P63036														P27008
F1MA87	P0DP31														D3ZQ59
F1LRE1	G3V6C4														P61023
A0A0H2UHU0	A0A023ILN9														Q68FP1
O54772	G3V9P0														B5DES0
P47197	D4A1R8														Q66HM2
P63036	A1L1M0														B3DMA5
P0DP31	P97576														F1M951
Q6TMG5	O88989														P18886
G3V6C4	Q641X5														Q5M9H2
A0A023ILN9	P70583														Q6MGA3
G3V9P0	Q03114														A0A0G2K9C0
D4A1R8	D3ZRN5														Q6AYD3
A1L1M0	D3ZD09														Q499N5
P97576	Q91V33														P06761
O88989	F1LZ05														P70582
P70583	Q5XHZ0														O08651
Q03114	Q6AY30														P42930
D3ZRN5	P58775														P17220
D3ZD09	P22734														O88656
Q91V33	Q5BJ92														Q64361
P50393	Q09167														P82995
F1LZ05	B2RYJ3														D3ZM33
Q5XHZ0	Q64428														P14669
Q6AY30	D4AE49														A0A0G2JUQ6
P58775	B2RYC9														Q4KLH4
P22734	Q62658														D3ZUJ8
D4A4W6	D4A1D8														D3ZCS4
Q5BJ92	M0R5J4														B0BNG3
Q09167	Q63798														Q68FY1
B2RYJ3	Q4V8E2														G3V943
Q64428	Q6PDU1														F1SW39
D4AE49	G3V918														P55770
B2RYC9	Q05175														Q4KLZ3
Q62658	D3ZQM0														Q8VIB1
D4A1D8	B4F7A9														Q31267
M0R5J4	D4ACC2														B4F759
Q63798	P13803														A0A0G2K3C1
Q4V8E2	Q62733														P38718
Q6PDU1	A2RUW1														Q5M939
G3V918	D3ZPJ9														O89042
Q05175	B0BNL2														F1M853
D3ZQM0	Q5M9H7														P63086
B4F7A9	P70470														Q9JHL4
P13803	D3ZBS9														O54924
D4ACC2	D3ZJA9														A0A0G2K2M9
Q62733	P04797														A1A5L2
A2RUW1	D4AB06														Q6TXG7
D3ZPJ9	Q5FVL2														P54313
B0BNL2	A0A0G2JZM2														F1M8K7
Q5M9H7	P39069														Q9JI92
P70470	Q9ES72														D3ZIE9
B5DFI8	D3ZBL6														Q5U367
D3ZBS9	P86182														P11505-1
D3ZJA9	B1H282														A0A059NZR0
A0A0G2K3A0	Q9R1A0														A0JN30
D4AB06	P08753														Q6AY48
Q569C9	A0A023IM54														G3V6I5
P39069	P97633														A0A0G2K160
Q9ES72	P18266														B2RYS8
D3ZBL6	D4A4J0														F1M3H8
P86182	Q63623														Q5FVM4
Q6JE36	D3ZGF1														B2RYN3
B1H282	P35426														D4A962
Q9R1A0	Q5XHY0														F1LQT9
P08753	Q8R3Z7														D4A1Y5
A0A023IM54	F1LM09														D3ZXT2
P97633	Q9R1T1														Q62991
D4A4J0	Q5U2U7														D3ZZT9
D3ZGF1	B5DEP6														D3ZN27
P35426	P62142														Q792H5
Q5XHY0	D3ZQR7														Q68FQ0
Q8R3Z7	O88321														D3ZGY2
Q9R1T1	D4A7U1														Q3T1J1
F1LM09	Q63448														Q5I0E7
Q5U2U7	F1M8V2														Q9JJ54
B5DEP6	Q8CHM7														Q08290
P62142	A0A0G2KAM8														Q3KR59
D3ZQR7	Q6AYZ1														P52590
Q9JK11-2	P46413														Q4FZT9
O88321	D4A0U9														G3V681
D4A7U1	Q99376														Q4KLZ0
Q63448	Q4KM71														Q68FX1
F1M8V2	G3V7G9														Q4QRB8
Q5BK48	A0A0G2JX74														G3V7I8
Q8CHM7	F1LN92														D3ZLC1
A0A0G2KAM8	P49088														P13233
Q6AYZ1	A0A096MK75														Q32PY7
P46413	G3V9G4														Q6AYR1
D3ZK47	Q62785														Q6PCU4
D4A0U9	A0A0G2K796														Q5XIW8
Q99376	G3V7R1														Q8CHN6
Q4KM71	A0A140TAA4														D3ZTX0
G3V7G9	P97839														Q68FS4
A0A0G2JX74	D3ZUL8														D4AC36
P49088	B2GV15														M0R5U6
A0A096MK75	A0A140UHY3														B1WC32
Q62785	F1LR10														F1M0V4
A0A0G2K796	Q66HA6														A0A0G2QC02
G3V7R1	D3ZD97														B1WC02
A0A140TAA4	A0A0G2JXT6														D4A1Q9
Q68FS3	F1MAK9														F7FJQ3
D3ZUL8	Q6P6V0														P11915
B2GV15	D4AE96														D3ZNS8
A0A140UHY3	Q5U2R9														A0A0G2K2T6
Q66HA6	F7FLB2														Q8CGU6
F1LR10	O35821														P54001
Q09326	Q6AYJ1														Q56R18
P97560	P37996														Q5EB77
D3ZD97	P27008														P63004
A0A0G2JXT6	D3ZQ59														P35565
F1MAK9	P61023														P63245
Q6P6V0	Q68FP1														Q6AY18
D4AE96	B5DES0														D3ZP13
A0A023IMI6	Q66HM2														P0C5H9
F7FLB2	B3DMA5														Q6AXT5
O35821	F1M951														Q9EQS0
Q6AYJ1	P18886														D3ZTT7
P37996	Q6MGA3														F1LQ45
P27008	Q5M9H2														P63259
D3ZQ59	A0A0G2K9C0														P84092
P61023	Q6AYD3														D4AB03
Q68FP1	Q499N5														G3V8Q8
B5DES0	P06761														D3ZDT1
Q66HM2	P70582														Q9ER24
B3DMA5	O08651														G3V8Q1
P18886	P42930														D3ZK56
F1M951	P17220														B5DEY8
Q6MGA3	G3V617														Q9Z270
Q5M9H2	O88656														Q6MG90
A0A0G2K9C0	F1LZC5														G3V6J2
Q6AYD3	Q64361														D4A0Y4
Q499N5	P82995														P13832
P06761	D3ZM33														D4AD70
P70582	P14669														G3V8C4
O08651	A0A0G2JUQ6														P97536
Q62671	D3ZUJ8														Q6P7Q4
P42930	Q4KLH4														Q5XIP6
P17220	D3ZCS4														A0A0G2K428
D4AB01	G3V6U9														Q5U2T0
O88656	B0BNG3														Q4G022
Q64361	Q68FY1														D3ZAI0
P82995	G3V943														Q498R3
D3ZM33	P55770														Q6AXQ0
P14669	F1SW39														Q6P7R8
A0A0G2JUQ6	Q4KLZ3														B5DEL2
D3ZUJ8	D3ZWG9														P62138
Q4KLH4	Q8VIB1														Q7TP34
D3ZIU2	Q31267														Q4G009
D3ZCS4	B4F759														B5DEP7
B2RYV1	A0A0G2K3C1														Q4QQS7
B0BNG3	P38718														Q6AYK8
Q68FY1	Q62665														Q5U2V1
G3V943	Q566D8														D3ZU04
P55770	O89042														Q5M7T6
F1SW39	Q5M939														Q63357
Q4KLZ3	F1M853														Q5XIN6
O08658	P63086														Q4KM74
Q8VIB1	Q9JHL4														M0RAP5
Q31267	O54924														D3ZL86
B4F759	A0A0G2K2M9														D4AAG4
A0A0G2K3C1	A1A5L2														P62246
Q63356	Q6TXG7														P83888
P38718	P54313														Q3B7D0
Q642B0	F1M8K7														P11232
O89042	Q6AZ26														R9PXU4
Q5M939	Q9JI92														Q5XIT9
F1M853	D3ZUQ0														Q4KLY4
P63086	D3ZIE9														F1LQ00
Q9JHL4	Q5U367														Q5XIB7
O54924	P11505-1														D4ACK1
A0A0G2K2M9	A0JN30														Q00981
A1A5L2	A0A059NZR0														P61107
Q6TXG7	Q6AY48														P97608
P54313	G3V6I5														D4AE02
F1M8K7	A0A0G2K160														Q5XI07
Q9JI92	B2RYS8														Q6P502
D3ZIE9	F1M3H8														G3V6U3
D3ZD11	Q5FVM4														Q62751
Q5U367	B2RYN3														F1LRC6
P11505-1	D4A962														D4ADF5
A0A059NZR0	F1LQT9														P50399
A0JN30	D4A1Y5														A0A0G2KB55
Q6AY48	D3ZXT2														F1LND7
G3V6I5	Q62991														D3ZV33
A0A0G2K160	F1M049														B0K030
B2RYS8	P62845														B2RYI2
F1M7Z1	D3ZZT9														A0A096MK30
F1M3H8	D3ZD80														Q9R1J8
Q5FVM4	D3ZN27														F1LW74
B2RYN3	Q792H5														Q9WTV0
D4A962	Q68FQ0														Q9JI03
F1LQT9	D3ZGY2														Q68FR6
D4A1Y5	Q8VHK7														A9CMB8
D3ZXT2	Q3T1J1														F1LVV3
Q62991	Q9JJ54														A0A0G2JTL5
D3ZZT9	Q5I0E7														A2RRU1
D3ZN27	Q08290														D3ZKI9
Q792H5	D4ABP4														Q9Z1P2
Q68FQ0	P52590														Q5FVC2
D3ZGY2	Q3KR59														A0JPQ9
O55211	Q4FZT9														F1M471
Q3T1J1	G3V681														Q62703
Q5I0E7	Q4KLZ0														Q95577
Q9JJ54	Q68FX1														G3V6S0
Q08290	Q4QRB8														Q9Z1W6
Q3KR59	G3V7I8														B4F7E8
P52590	D3ZLC1														Q4FZT0
Q4FZT9	P13233														Q4KLL7
G3V681	Q6AYU5														Q562C9
Q4KLZ0	Q32PY7														D4A4K4
Q68FX1	Q6AYR1														D3ZB65
P12843	Q6PCU4														B0BN52
Q4QRB8	B1WC25														P31399
A0A0G2JWD6	Q5XIW8														A0A0G2K864
G3V7I8	Q8CHN6														Q63030
D3ZLC1	D3ZTX0														Q07258
P13233	Q68FS4														A0A0G2KAN5
Q32PY7	D4AC36														D4A1C5
Q6AYR1	A0A0G2JUH4														D4A1U8
Q6PCU4	M0R5U6														A0A0G2K9P5
Q5XIW8	B1WC32														D4A0E8
Q8CHN6	F1M0V4														G3V826
D3ZTX0	A0A0G2QC02														P07943
Q68FS4	B1WC02														O08629
D4AC36	D4A1Q9														Q6PDV6
M0R5U6	P11915														F1MAA3
B1WC32	F7FJQ3														G3V7H2
F1M0V4	D3ZNS8														Q5BJU0
A0A0G2QC02	A0A0G2K2T6														P45352
B1WC02	B5DEN9														Q4FZS2
D4A1Q9	Q8CGU6														P58775-2
F7FJQ3	P54001														Q7TP57
P11915	Q56R18														G3V6H5
D3ZNS8	Q5EB77														P02454
A0A0G2K2T6	P63004														D4A8A0
Q8CGU6	P35565														F1MA59
P54001	P63245														O89045
Q5EBC7	Q6AY18														P26453
Q56R18	D3ZP13														B2RZB7
Q5EB77	P0C5H9														P09895
P63004	Q6AXT5														B2RYP4
P35565	Q9EQS0														Q5XI18
A0A0G2K8N6	D3ZTT7														D3ZRE7
P63245	F1LQ45														P05943
Q6AY18	P63259														Q6AYA7
D3ZP13	P84092														Q4QR85
Q5XI80	D4AB03														D3ZZY2
P0C5H9	G3V8Q8														Q6AY84
Q6AXT5	D3ZDT1														P84586
Q9EQS0	Q9ER24														A0A140TAH1
D3ZTT7	G3V8Q1														Q6IRK8
F1LQ45	D3ZK56														Q66H61
P63259	B5DEY8														D4A1J6
P84092	Q9Z270														A0A0G2K075
D4AB03	Q6MG90														O35567
G3V8Q8	G3V6J2														D3ZJH9
D3ZDT1	D4A0Y4														P16086
Q9ER24	P13832														G3V784
G3V8Q1	D4AD70														B2RYK3
D3ZK56	Q7TMA5														Q68G41
B5DEY8	P97874														D3ZLT1
Q9Z270	D4ADD7														Q68FU3
Q6MG90	G3V8C4														Q2VC85
Q4V7D7	P97536														G3V7L6
G3V6J2	Q5M9H1														D3ZXS8
D4A0Y4	Q6P7Q4														F1M8P2
M0R660	Q5XIP6														Q6NYB7
P13832	A0A0G2K428														A0A0G2K089
D3ZIV8	Q5U2T0														D3ZJ01
D4AD70	Q4G022														Q99PD6
G3V8C4	D3ZAI0														P85834
P97536	Q498R3														G3V6T7
Q6P7Q4	Q6AXQ0														A0A0G2JTN4
Q5XIP6	Q6P7R8														B1H268
A0A0G2K428	B5DEL2														Q641X8
Q5U2T0	G3V636														P28494
Q4G022	P62138														P84083
D3ZAI0	Q7TP34														B2GV38
Q498R3	Q4G009														D3Z9E6
Q6AXQ0	B5DEP7														Q5XFW8
Q6P7R8	Q4QQS7														D3ZA85
Q8VIL3	Q6AYK8														B5DF60
B5DEL2	Q5U2V1														G3V624
P62138	D3ZU04														Q6AYB4
Q7TP34	Q5M7T6														Q6PDW1
Q4G009	Q63357														P62997
B5DEP7	Q6PDW4														B2RZD5
Q4QQS7	Q5XIN6														D4A7J8
Q6AYK8	Q4KM74														Q5XII0
Q00715	M0RAP5														Q4G063
Q5U2V1	D3ZL86														Q6P6U2
D3ZU04	D4AAG4														A0A0G2K3V4
Q5M7T6	P62246														Q9Z1E1
Q63357	P83888														Q5U300
Q5XIN6	Q63486														Q6P743
Q4KM74	Q3B7D0														Q62920
M0RAP5	P11232														A0A0G2JV65
D3ZL86	R9PXU4														B1WC16
D4AAG4	Q5XIT9														D3ZMS1
P62246	Q4KLY4														D4ABC4
Q641Z9	F1LQ00														P11240
Q6I7S1	D4ACK1														Q4V7C6
P83888	Q5XIB7														Q9JHB5
Q3B7D0	Q00981														Q9R0T3
P11232	P61107														Q5RJR2
D4AB23	P97608														P51146
R9PXU4	D4AE02														Q496Z5
Q5XIT9	Q5XI07														F1M589
Q4KLY4	Q6P502														Q4V898
A0A0G2K038	G3V6U3														G3V8U9
Q5M7W5	Q62751														B0BN93
F1LQ00	F1LRC6														D3ZG58
Q5XIB7	D4ADF5														D4A8N0
D4ACK1	P50399														Q6P7P5
Q00981	A0A0G2KB55														A0A0G2K824
P61107	F1LND7														P53676
P97608	P12007														P17136
D4AE02	B0K030														D3ZFY8
Q5XI07	D3ZV33														F1LUM5
Q6P502	B2RYI2														D3ZVI9
G3V6U3	A0A096MK30														Q62931
Q62751	Q9R1J8														D4A1K2
F1LRC6	F1LW74														P34058
D4ADF5	D3ZUZ9														P00507
P50399	O35179														M0R5Q3
A0A0G2KB55	D4A510														A0A0G2JXN8
F1LND7	Q9WTV0														A0A0H2UHV6
D3ZV33	Q9JI03														P24368
B0K030	Q68FR6														B2RZ64
B2RYI2	A9CMB8														Q7TP06
A0A096MK30	F1LVV3														P04166
Q9R1J8	A0A0G2JTL5														B5DFB2
F1LW74	A2RRU1														D4A8T3
D3ZJR1	B5DF62														D3ZVP6
Q9WTV0	D3ZKI9														Q9EPB1
Q9JI03	M0RCA3														E9PTB2
Q68FR6	Q4KLN7														Q6AYC4
A9CMB8	Q9Z1P2														Q63362
F1LVV3	A0JPQ9														A1A5P0
A0A0G2JTL5	Q5FVC2														P06762
A2RRU1	F1M471														P81155
Q5FVI6	Q62703														D3ZFY0
D3ZKI9	Q6IUR5														A0A0A0MY43
Q9Z1P2	Q95577														F2Z3T9
B1WBW0	G3V6S0														G3V8G2
B2GV11	Q9Z1W6														Q05982
Q5FVC2	B4F7E8														F1LY38
A0JPQ9	Q562C9														A0A096MKE0
A0A0G2KA06	Q4FZT0														Q6P6T6
F1M471	Q4KLL7														B2RZA9
Q62703	D3ZBN3														M0R3M8
Q95577	Q8VHT6														Q62952-2
Q62673	D4A4K4														D4ACT4
G3V6S0	D3ZB65														B5DEL9
Q9Z1W6	B0BN52														D3ZEM8
B4F7E8	Q8VH46														Q91XU1
Q4FZT0	P31399														F1M775
Q4KLL7	A0A0G2K864														Z4YNF4
Q562C9	Q63030														E9PST5
D4A4K4	Q07258														P17955
P06536	A0A0G2KAN5														M0R9Y3
D3ZB65	D4A4X7														A0A0G2K0W9
B0BN52	D4A1C5														A0A0H2UI10
P31399	D4A1U8														Q8CFN2
A0A0G2K864	A0A0G2JXP1														B5DEZ4
Q63030	A0A0G2K9P5														D3Z8X4
D4A644	D4A0E8														C0JPT7
Q07258	G3V826														B0K008
A0A0G2KAN5	P07943														P21531
P62489	O08629														A0A0G2K7M6
D4A1C5	Q6PDV6														O88941
D4A1U8	F1MAA3														Q07009
A0A0G2K9P5	G3V7H2														Q68G11
D4A0E8	A0A0G2K7N7														D4A2C6
G3V826	Q5BJU0														B5DEQ4
P07943	P45352														F1LML7
O08629	Q4FZS2														B5DFM8
Q6PDV6	P58775-2														Q5U1Z2
F1MAA3	Q7TP57														A4D0F6
G3V7H2	G3V6H5														Q5I0E8
Q5BJU0	P02454														P48500
P45352	D4A8A0														E9PT66
Q4FZS2	F1MA59														P12785
P58775-2	D4A054														Q3SWS8
Q7TP57	O89045														Q4V8K2
P08503	P26453														D3ZUC9
G3V6H5	B2RZB7														P14668
P02454	P09895														P18395
D4A8A0	B2RYP4														Q5BK79
F1MA59	D3ZRE7														P38983
O89045	Q5XI18														P63039
P19132	P05943														Q52KJ9
P26453	B2GV55														A0A0G2JU11
B2RZB7	Q6AYA7														D3ZS58
P09895	Q4QR85														Q5U2Q7
B2RYP4	D3ZZY2														Q5M7V8
Q5XI18	Q6AY84														D3ZUL3
D3ZRE7	A0A140TAH1														O70185
P05943	P84586														Q8R4A1
Q6AYA7	D3ZZQ5														Q5U2X8
Q4QR85	Q6IRK8														Q5U2N2
D3ZZY2	Q66H61														Q4KLH7
Q6AY84	D4A1J6														A0A0A0MY07
P84586	A0A0G2K075														A0A0G2K101
A0A140TAH1	O35567														Q4KLJ1
B0BNB9	D3ZJH9														D4A3E8
Q6IRK8	P16086														Q3ZB99
Q66H61	G3V784														A0A0G2JUJ9
D4A1J6	B2RYK3														O08557
A0A0G2K075	Q68G41														P63155
O35567	A0A0G2K4F6														G3V6H0
D3ZJH9	D3ZLT1														D3ZVJ3
P16086	Q68FU3														G3V667
M0R750	Q2VC85														B2RZC6
G3V784	G3V7L6														F1LQX9
B2RYK3	D3ZXS8														D4A5Q2
Q68G41	F1M8P2														A0A0G2QC06
D3ZLT1	D4A3P1														Q1EG89
Q68FU3	Q6NYB7														D3ZU74
Q2VC85	A0A0G2K089														P23928
G3V7L6	D3ZJ01														P61314
D3ZXS8	Q99PD6														G3V647
F1M8P2	P85834														B2GV72
F1LNH3	G3V6T7														Q3KR55
Q6NYB7	A0A0G2JTN4														P27867
A0A0G2K089	B1H268														Q1PS21
D3ZJ01	Q641X8														D3ZJ54
Q99PD6	P28494														P11730
P85834	P84083														A1L1J9
G3V6T7	B2GV38														D4AE17
A0A0G2JTN4	Q5XFW8														D4A3S8
B1H268	D3ZA85														P97584
Q641X8	D3Z9E6														Q6P791
P28494	B5DF60														D3ZJX5
P84083	G3V624														D4AC23
B2GV38	Q6AYB4														D4AAE9
D3Z9E6	Q6PDW1														D4AAG8
Q5XFW8	P62997														P11442
D3ZA85	B2RZD5														A0A0G2K1M7
B5DF60	O35162														D3ZD89
G3V624	D4A7J8														A0A0G2K6J6
Q6AYB4	Q5XII0														Q66H39
Q6PDW1	Q4G063														P61354
P62997	P70501														G3V7U2
B2RZD5	Q6P6U2														A0A0G2JXT8
D4A7J8	A0A0G2K3V4														F1M062
Q5XII0	Q9Z1E1														Q5M830
A0A140TAH3	Q6P743														D4AA91
Q4G063	Q5U300														B5DF02
Q6P6U2	Q62920														F1LTJ5
A0A0G2K3V4	A0A0G2JV65														Q63377
Q9Z1E1	P55161														P62870
Q5U300	D3ZMS1														P50398
Q6P743	D4ABC4														Q75WE7
Q62920	B1WC16														Q4KM87
A0A0G2JV65	P11240														A0A0G2JV54
B1WC16	Q4V7C6														A0A0G2K1U9
D3ZMS1	Q9JHB5														F1M656
D4ABC4	Q9R0T3														P04762
P11240	Q5RJR2														O54975
Q4V7C6	P51146														Q66HA8
Q9JHB5	Q496Z5														G3V6Y6
Q9R0T3	F1M589														A0A0G2K4X8
Q5RJR2	Q4V898														O88588
P51146	G3V8U9														A0A0G2K3I9
M0RDJ4	B0BN93														Q91VC0
Q496Z5	A0A0G2KAW7														G3V982
F1M589	D3ZP47														B2LYI9
Q4V898	D3ZG58														E9PU13
G3V8U9	D4A8N0														P10361
B0BN93	Q6P7P5														Q2I6B1
D3ZG58	A0A0G2K824														P25977
P62916	P53676														A0A0H2UHN2
B2RZ12	P17136														P63322
D4A8N0	D3ZFY8														Q99MZ4
Q6P7P5	D3ZN37														A1L1J4
A0A0G2K824	F1LUM5														O89044
Q99M64	D3ZVI9														O35796
P53676	Q62931														G3V920
P17136	D4A1K2														A0A0G2KAN1
D3ZFY8	B5DFI3														Q5XIE0
F1LUM5	Q9QYW0														Q63184
D3ZVI9	P34058														Q6AY21
Q62931	A0A0G2JXN8														D3ZQN7
D4A1K2	P00507														Q38PF9
A0A0G2JUF8	M0R5Q3														Q5M9I2
P34058	Q5M9G7														A0A0G2JZI2
P00507	A0A0H2UHV6														P22062
M0R5Q3	P24368														D4AE06
A0A0G2JXN8	B2RZ64														Q3B8Q1
A0A0H2UHV6	Q7TP06														D3ZVD8
P24368	P04166														B5DF48
B2RZ64	A0A140TA89														Q6QI44
Q6DKG0	B5DFB2														A0A096MIV5
Q7TP06	D4A8T3														D3Z8L5
P04166	D3ZVP6														Q5D059
B5DFB2	Q9EPB1														Q6AXV4
D4A8T3	E9PTB2														G3V6P6
D3ZVP6	Q6AYC4														P36201
Q9EPB1	Q63362														F1LXT3
E9PTB2	A1A5P0														P20909
Q6AYC4	P06762														D3ZIY3
Q63362	P81155														G3V9Y1
A1A5P0	D3ZFY0														D3ZAY8
G3V6I1	D3ZY47														Q6P4Z9
P06762	A0A0A0MY43														O35095
A0A0G2JSZ9	F2Z3T9														A0A0G2KB63
P81155	Q5XII9														D4ACB8
D3ZFY0	G3V8G2														A0A0G2K6U1
A0A0A0MY43	Q05982														G3V7W1
F2Z3T9	F1LY38														Q4FZT6
G3V8G2	A0A096MKE0														F1LQ48
Q05982	Q6P6T6														B0BN97
F1LY38	F1LMI3														F1LMW7
D3ZJ08	B2RZA9														A0A0G2JSR4
A0A096MKE0	D3ZZ62														D3ZFB2
Q6P6T6	M0R3M8														Q3T1K5
B2RZA9	Q9JHY7														Q641Y0
M0R3M8	Q62952-2														P50503
Q62952-2	D4ACT4														Q66H80
D4ACT4	B5DEL9														P41542
B5DEL9	D3ZEM8														P02401
D3ZEM8	Q91XU1														F7ENH8
Q91XU1	F1M775														F1MAA7
F1M775	Z4YNF4														Q5I0D7
Z4YNF4	E9PST5														D3Z863
E9PST5	P17955														P11980
P17955	A0A0G2K0W9														A0A0G2JV78
M0R9Y3	M0R9Y3														P35465
A0A0G2K0W9	A0A0H2UI10														Q9JMB5
A0A0H2UI10	Q8CFN2														Q4KLJ8
Q8CFN2	B5DEZ4														P97852
B5DEZ4	D3Z8X4														F1LVZ9
D3Z8X4	Q6MG48														B0BN56
B1WBZ5	C0JPT7														D3ZCT7
C0JPT7	B0K008														Q4QQT3
B0K008	P21531														D3ZN63
P21531	O88941														Q4KLK7
P97886	A0A0G2K7M6														Q9Z0V5
A0A0G2K7M6	P47727														Q9Z1Z6
O88941	Q07009														Q4V8K5
Q07009	Q68G11														R9PXS4
Q68G11	F1M1R4														Q4KLN3
M0RCX2	D4A2C6														D3ZZR9
D4A2C6	B5DEQ4														Q9JKB7
B5DEQ4	F1LML7														A0A3G2LW22
F1LML7	B5DFM8														G3V722
B5DFM8	Q5U1Z2														D4A631
Q5U1Z2	Q9WU49														B5DER3
A4D0F6	A4D0F6														M0RD20
Q5I0E8	Q5I0E8														Q6AXS3
P48500	P48500														Q5XIU9
A0A0G2K2E8	E9PT66														A0A0G2JVW5
E9PT66	P12785														P53812
P12785	Q4V8K2														B4F7C9
Q3SWS8	Q3SWS8														Q6PEC0
Q4V8K2	D3ZUC9														F1M1B3
D3ZUC9	P14668														A0A0G2K016
P14668	P18395														F1LR87
P18395	Q5BK79														Q5U2N0
Q5BK79	P38983														D3ZER6
P38983	P63039														O70196
P63039	Q52KJ9														P16975
G3V9A8	A0A0G2JU11														G3V8V0
Q52KJ9	D3ZS58														Q5XID6
A0A0G2JU11	Q5U2Q7														F1MAB8
D3ZS58	Q5M7V8														D4A8H5
P01041	D3ZUL3														Q63598
Q5U2Q7	O70185														Q62632
Q5M7V8	Q8R4A1														P19836
D3ZUL3	Q5U2X8														D3ZUY8
O70185	Q5U2N2														P11507
Q8R4A1	Q4KLH7														B0BN63
Q5U2X8	A0A0A0MY07														Q32KJ5
Q5U2N2	A0A0G2K101														F7EVX2
Q4KLH7	Q4KLJ1														A0A0G2JZV8
A0A0A0MY07	D4A3E8														Q8K3F3
A0A0G2K101	Q3ZAV8														P29266
Q4KLJ1	Q3ZB99														D3ZAN3
D4A3E8	A0A0G2JUJ9														Q9QUR2
Q3ZB99	B5DFG5														Q6AYI5
A0A0G2JUJ9	O08557														O55096
Q4FZU8	P63155														F1LNR1
O08557	G3V6H0														Q6MG61
P63155	D3ZVJ3														Q5RJN2
G3V6H0	G3V667														B5DEL5
D3ZVJ3	B2RZC6														Q5XI86
G3V667	F1LQX9														Q2TA68
B2RZC6	D4A5Q2														D3Z8B2
F1LQX9	A0A0G2QC06														Q4QQW4
D4A5Q2	G3V6L4														P61480
A0A0G2QC06	Q1EG89														Q64057
Q1EG89	D3ZU74														D3ZK73
D3ZU74	P23928														Q9Z2Q1
Q0D2L2	P61314														F1M1H0
P23928	G3V647														D3ZV81
P61314	B2GV72														G3V928
G3V647	Q3KR55														Q2IBC7
B2GV72	P27867														Q5JC29
Q5I2Z0	Q1PS21														Q923V8
Q9JK25	D3ZJ54														Q9EQV6
Q3KR55	A1L1J9														P21708
A0A0G2K7B6	P11730														F1LMA7
P27867	D4AE17														Q5XIM9
Q1PS21	D4A3S8														Q5RKI5
D3ZJ54	P97584														B5DF50
P11730	D3ZJX5														B5DEK0
A1L1J9	P17256														P62332
D4AE17	Q6P791														Q62728
D4A3S8	D4AC23														P54319
P97584	D4AAE9														D4A4Z9
Q6P791	D4AAG8														D3ZRN3
D3ZJX5	P11442														G3V6Y9
D4AC23	A0A0G2K1M7														O35964
D4AAE9	A0A0G2JU49														D3Z8R4
D4AAG8	D3ZD89														F1LTH9
P11442	A0A0G2K6J6														P32089
A0A0G2K1M7	Q66H39														B5DF89
D3ZD89	G3V7U2														A0A096MJ11
Q5FVR4	P61354														P35284
A0A0G2K6J6	A0A0G2JXT8														B2RYJ1
Q66H39	F1M062														D3ZDH8
P61354	Q5M830														P14408
G3V7U2	D4AA91														Q5RKJ9
A0A0G2JXT8	B5DF02														P82808
F1M062	G3V7L1														Q4KM38
Q5M830	F1LTJ5														D3Z865
D4AA91	Q63377														Q3KRE3
B5DF02	P62870														A0A0G2K7T6
F1LTJ5	P50398														A0A096MK61
Q62969	Q75WE7														Q7TQ77
Q63377	Q4KM87														P21670
P62870	A0A0G2JV54														P62890
P50398	A0A0G2K1U9														Q5XIP0
Q75WE7	F1M656														B0BNF6
Q4KM87	P04762														P84817
A0A0G2JV54	O54975														A0A0G2K3V2
D3ZAP9	Q66HA8														Q5XIC6
A0A0G2K1U9	G3V6Y6														O35264
F1M656	A0A0G2K4X8														Q6AXW2
P04762	O88588														B2RYS9
O54975	A0A0G2K3I9														Q3B7D1
Q66HA8	Q91VC0														Q32PX7
G3V6Y6	B2LYI9														Q6PEC1
A0A0G2K4X8	G3V982														Q66HC5
O88588	E9PU13														D4A769
A0A0G2K3I9	P10361														D3ZUT9
Q91VC0	P25977														Q64542
G3V982	Q2I6B1														A0A0H2UHZ2
B2LYI9	A0A0H2UHN2														Q00238
E9PU13	P63322														Q32PZ3
P10361	Q99MZ4														D4AEP0
Q2I6B1	A1L1J4														Q71SA3
P25977	O89044														P62749
A0A0H2UHN2	O35796														G3V7I7
P63322	G3V920														A0A0G2JSZ5
Q99MZ4	A0A0G2KAN1														P25286
A1L1J4	Q5XIE0														P67779
O89044	Q63184														G3V662
O35796	Q6AY21														A0A0G2K121
G3V920	D3ZQN7														D4A914
A0A0G2KAN1	Q38PF9														Q6AYA2
Q5XIE0	Q5M9I2														D3ZW55
Q63184	A0A0G2K6A2														H2BF30
Q6AY21	A0A0G2JZI2														E9PT51
D3ZQN7	P22062														Q2A121
Q38PF9	D4AE06														D4A259
Q5M9I2	Q3B8Q1														D4A2Z8
A0A0G2JZI2	D3ZVD8														P28073
P22062	B5DF48														Q5EAJ6-2
D4AE06	Q6QI44														G3V8T4
Q3B8Q1	A0A096MIV5														Q5U2V8
D3ZVD8	D3Z8L5														F2Z3T0
A0A0G2JY22	Q5D059														Q06647
B5DF48	Q6AXV4														P51952
Q6QI44	G3V6P6														D3Z9I4
A0A096MIV5	G3V7Z8														B2RZ24
D3Z8L5	F1LXT3														Q794F9
Q5D059	P36201														F1M446
Q6AXV4	P20909														G3V8M1
G3V6P6	D3ZIY3														D3ZUC2
P36201	G3V9Y1														P68101
F1LXT3	Q08851														A9CMB7
P20909	D3ZAY8														F1MAA5
D3ZIY3	Q6P4Z9														P70580
G3V9Y1	O35095														Q66X93
D3ZAY8	A0A0G2KB63														A0A0G2JSR7
Q6P4Z9	D4ACB8														F1M3B3
O35095	A0A0G2K6U1														Q3KRD5
A0A0G2JWG6	G3V7W1														D4AAH6
A0A0G2KB63	Q4FZT6														F1LU19
D4ACB8	F1LQ48														Q7M0E3
A0A0G2K6U1	B0BN97														P10111
G3V7W1	F1LMW7														Q6PCT3
Q4FZT6	D3ZFB2														M0R961
F1LQ48	A0A0G2JSR4														Q6IRE4
B0BN97	Q3T1K5														P61212
F1LMW7	Q641Y0														Q1PBJ1
A0A0G2JSR4	P50503														P15650
D3ZFB2	Q66H80														A0A0H2UHX1
Q3T1K5	P41542														Q3SWT7
G3V8C6	P02401														A0A1W2Q676
Q641Y0	Q8CIR5														A0A0G2KAJ7
P50503	F7ENH8														F1M8A5
Q66H80	Q5I0D7														Q5XI19
P41542	F1MAA7														D3ZYQ9
P02401	D3Z863														P06214
F7ENH8	A0A0G2JV78														P07323
F1MAA7	P11980														Q498U4
Q5I0D7	P35465														O88550
D3Z863	Q9JMB5														B5DFI0
P11980	Q4KLJ8														D4AE58
A0A0G2JV78	A7BJV7														Q5PQJ6
P35465	P97852														D3ZXI0
Q9JMB5	F1LVZ9														Q562C2
Q4KLJ8	A0A096MJZ2														Q99PK0
P97852	B0BN56														P10888
F1LVZ9	D3ZCT7														A0A0G2JZS1
B0BN56	Q4QQT3														Q4AEF8
D3ZCT7	D3ZN63														B0BMT9
Q6P7P8	Q4KLK7														P42676
D3ZK14	Q9Z0V5														O54921
Q4QQT3	Q9Z1Z6														F1LNJ2
D3ZN63	Q4KLN3														Q4QQT4
Q4KLK7	R9PXS4														Q63570
Q9Z0V5	Q4V8K5														Q6AYA6
Q9Z1Z6	Q498C8														P04636
B5DEJ5	P49185														A0A0H2UHM5
Q4V8K5	D3ZZR9														Q5M7X1
R9PXS4	Q9JKB7														Q9Z2L0
Q4KLN3	A0A3G2LW22														Q6YDN8
D3ZZR9	G3V722														D3ZNQ6
Q9JKB7	Q3T1I9														I6L9G6
A0A3G2LW22	D4A631														P15999
G3V722	B5DER3														Q5XI96
D4A631	M0RD20														Q3MID6
Q6AY80	A0A0G2JSW3														Q6P9U3
B5DER3	A0A0G2KA12														Q641Y8
D3ZTR5	Q6AXS3														P47819
M0RD20	Q5XIU9														Q5FWT1
Q6AXS3	A0A0G2JVW5														D3ZSA9
Q5XIU9	P53812														Q9WUC4
A0A0G2JVW5	B4F7C9														P39951
P53812	Q6PEC0														Q496Z0
B4F7C9	F1M1B3														Q91Y81
Q6PEC0	A0A0G2K016														A2VCX1
F1M1B3	Q6F6B3														P62804
A0A0G2K016	F1LR87														B0BMW4
F1LR87	D3ZG00														D3ZF26
Q5U2N0	Q5U2N0														D3ZUQ7
D3ZER6	D3ZER6														Q68FR9
O70196	O70196														B2GUY8
P16975	P16975														Q02874
G3V8V0	Q5XID6														Q498E2
Q5XID6	G3V8V0														P40307
F1MAB8	F1MAB8														Q99MZ8
D4A8H5	D4A8H5														O35532
Q63598	Q63598														P11497
Q62632	Q62632														Q99MI5
P19836	P19836														A0A0G2K6G2
D3ZUY8	D3ZUY8														Q7TQ94
P11507	P11507														P62260
B0BN63	B0BN63														P42123
Q32KJ5	Q32KJ5														D4ABM5
F7EVX2	F7EVX2														Q4V8F9
A0A0G2K7Y5	A0A0G2JZV8														Q499T3
A0A0G2JZV8	Q8K3F3														A0A0G2JU77
Q8K3F3	P29266														Q6AYB6
P29266	D3ZAN3														Q9JLA3
Q7HKW3	Q62834														G3V983
D3ZAN3	Q9QUR2														B2RZD6
Q9QUR2	Q6AYI5														A0A096MJ28
Q6AYI5	O55096														Q6LDS4
O55096	F1LNR1														Q6AYQ9
F1LNR1	Q6MG61														Q5U3Z7
Q6MG61	Q5RJN2														G3V8V1
M0RB91	B5DEL5														P85515
Q5RJN2	Q5XI86														Q5U2X6
B5DEL5	Q2TA68														B2RYU7
Q5XI86	D3Z8B2														P22509
Q2TA68	Q4QQW4														Q6AXM8
D3Z8B2	P61480														Q5U301
Q4QQW4	Q64057														P41740
P61480	D3ZK73														F7EL36
Q64057	A0A0G2K8N3														A1L1J8
D3ZK73	Q9Z2Q1														P04785
D3ZQI6	F1M1H0														D3ZU51
D3ZWN1	D3ZV81														P63329
A0A0G2JUP9	G3V928														P20788
Q9Z2Q1	Q2IBC7														M0RC99
F1M1H0	Q5JC29														Q6QBQ4
D3ZV81	P21708														M0RC65
G3V928	Q9EQV6														A0A0G2K4U8
Q2IBC7	Q923V8														B2RYL4
Q5JC29	B4F786														Q7TPB1
Q923V8	F1LMA7														Q5RK10
Q9EQV6	Q5XIM9														Q9WTT7
P21708	Q5RKI5														D2XV59
F1LMA7	B5DF50														P85970
Q5XIM9	B5DEK0														Q63768
Q5RKI5	P62332														Q45QJ4
B5DF50	Q62728														Q62826
Q02589	P54319														Q01205
G3V8E4	D4A4Z9														Q5U2Q5
B5DEK0	D3ZRN3														F1LNS2
P62332	G3V6Y9														F1LVV4
G3V8T9	O35964														D3ZZA8
Q4V7A0	D3Z8R4														F6PUQ7
Q62728	F1LTH9														D4ACW1
P54319	P32089														D3ZMY7
D4A4Z9	B5DF89														B2GV06
D3ZRN3	P35284														P18614
G3V6Y9	A0A096MJ11														P35571
O35964	B2RYJ1														P62907
Q6P792	D3ZDH8														D3ZDB9
D3Z8R4	P14408														Q03555
F1LTH9	Q5RKJ9														Q63663
P32089	P82808														Q6GMN6
B5DF89	Q4KM38														P15429
A0A096MJ11	F1LQM9														Q5BK63
P35284	D3Z865														G3V6P7
B2RYJ1	Q3KRE3														P35559
D3ZDH8	A0A096MK61														Q4VBH2
P14408	A0A0G2K7T6														D3ZA84
Q5RKJ9	Q7TQ77														D3ZU13
P82808	A0A0G2K1G5														Q6AY96
Q4KM38	P21670														P37285
D3Z865	P62890														B5DFC8
F1M842	Q5XIP0														P63074
Q3KRE3	B0BNF6														G3V8Y8
G3V926	P84817														Q27W01
A0A0G2K7T6	A0A0G2K3V2														Q9WVK7
A0A096MK61	F7EPE0														F1LRI7
Q7TQ77	Q5XIC6														A1L1L2
Q9Z2P5	O35264														P85968
B0BN35	Q6AXW2														P83941
P21670	Q63691														G3V6H2
P62890	B2RYS9														D3ZQ74
Q5XIP0	Q3B7D1														Q68FS1
B0BNF6	Q32PX7														P13084
P84817	Q66HC5														A0A0G2JZ53
A0A0G2K3V2	Q6PEC1														Q5PQL2
Q5XIC6	D4A769														A0A0G2K110
O35264	D3ZUT9														G3V8L1
Q6AXW2	Q64542														D3ZC82
D4ACV0	Q32PZ3														B2RYJ7
D3ZML3	A0A0H2UHZ2														Q8R478
B2RYS9	Q00238														M0R9X8
Q3B7D1	D4AEP0														P70600
Q32PX7	Q71SA3														P83953
A0A0G2K739	P62749														G3V9N8
Q6PEC1	G3V7I7														A0A0G2JXJ2
Q66HC5	A0A0G2JSZ5														Q5I0K8
D4A769	P25286														F1LPD6
D3ZUT9	P67779														D4A0T0
Q64542	G3V662														P24049
A0A0H2UHZ2	A0A0G2K121														Q5HZV9
Q00238	D4A914														D4A746
Q32PZ3	Q6AYA2														F8WG67
D4AEP0	D3ZW55														Q5XIG8
Q71SA3	P18163														A0A0G2KAI8
P62749	H2BF30														Q64232
Q68FW4	E9PT51														Q5BJZ0
G3V7I7	Q2A121														Q4FZT2
A0A0G2JSZ5	D4A259														Q9Z122
P25286	D4A2Z8														Q5PPJ6
P67779	P28073														P31000
G3V662	Q5EAJ6-2														A0A096MIX2
A0A0G2K121	G3V8T4														F1LM66
D4A914	Q5U2V8														P51556
D3ZAQ4	F2Z3T0														P40112
Q6AYA2	Q06647														A0A0G2K214
D3ZW55	P70705														Q99P75
H2BF30	P51952														Q561R9
E9PT51	D3Z9I4														Q4V8H5
Q2A121	B2RZ24														A0A0G2K911
A0A0G2JZ83	Q794F9														Q5RJT2
D4A259	F1M446														P11884
D4A2Z8	D3ZUC2														M0RBI3
P28073	G3V8M1														Q68FU1
Q5EAJ6-2	P68101														Q6P762
G3V8T4	A9CMB7														Q62599
Q5U2V8	F1MAA5														G3V936
F2Z3T0	P70580														Q3T1I4
Q06647	Q66X93														B0K020
P51952	A0A0G2JSR7														Q4KLI0
D3Z9I4	F1M3B3														Q38PG1
B2RZ24	Q3KRD5														Q9WU10
Q794F9	D4AAH6														P62630
F1M446	F1LU19														F1M403
G3V8M1	Q7M0E3														Q63617
D3ZUC2	P10111														P97697
P68101	Q6PCT3														B4F795
A9CMB7	M0R961														B5DFN2
F1MAA5	Q6IRE4														Q6J1Y9
P70580	P61212														P31977
Q66X93	Q1PBJ1														B2RYI8
A0A0G2JSR7	P15650														B2GV92
F1M3B3	F1LMM9														A0A1B0GWW0
Q3KRD5	A0A0H2UHX1														Q3MHT4
D4AAH6	Q3SWT7														Q5U318
D3ZSK5	A0A1W2Q676														O08839
F1LU19	A0A0G2KAJ7														Q6AYT3
Q7M0E3	F1M8A5														A0A0G2JWH3
P10111	Q5XI19														P51583
Q6P6S4	D3ZYQ9														D3ZUB7
Q6PCT3	D3ZZQ6														B5DFD8
M0R961	P07323														Q05096
Q6IRE4	P06214														Q9Z339
P61212	Q498U4														B2GUZ9
P70550	F1LR71														Q3MHS9
Q1PBJ1	O88550														F1M4I4
P15650	B5DFI0														P17425
[truncated: 464 more rows]

## Sheet: IgH6-1
CRISPR2	CRISPR3	CRISPR4
A0A0G2JUA5	G3V6P7	A0A0G2JUA5		List names	number of elements	number of unique elements
G3V6P7	A0A0G2JUA5	G3V6P7		CRISPR2	2773	2773						CRISPR2 CRISPR3 CRISPR4	2262	D3ZNA3 A0A0G2K719 G3V6S2 D4AEG2 Q5U209 B1WBQ0 Q66HD3 Q5XI78 D3ZQ57 Q5U216 P62836 F1LRV4 D3ZXJ5 B0BNE5 Q6IRJ7 Q63413 Q9ER34 P21571 O35547 P62912 P08010 P63326 F1LVR4 D4A648 P26376 D3ZTP0 D3ZEB8 Q66H94 B6DYQ7 P05708 Q56A18 A0A0G2K249 D3ZI68 G3V661 A0A0G2K8T0 F1LRJ9 D3ZLD5 Q32PZ7 Q9JIL8 D3ZPL1 G3V9S9 P41562 Q6AXT8 R9PXU3 F1LMQ3 P62898 D4A7I6 Q4KM35 D3ZD73 A0A140TAI1 Q2PQA9 Q64350 P27605 D4A0Y6 D3ZAF…
C0JPT7	C0JPT7	C0JPT7		CRISPR3	2917	2917						CRISPR2 CRISPR3	182	A0A0G2JXT0 Q32KK2 Q5BKC3 D3ZZW1 F1LTX4 A1L134 Q5RKH6 F1LSM5 Q9EQG6 D4ACZ5 F1LPE9 F2Z3T4 D3ZKH2 D3ZUD0 F1M110 P21263 B2GV74 Q6DGF2 B0BN20 A0A0G2K7F7 Q5PPG7 G3V9S0 Q9Z1A5 B2GV94 P27881 P61206 D4A9B0 A0A0G2K0P8 F2Z3T7 A0A0H2UHZ6 Q498T0 A1A5R3 F1M7Y5 D4A3M7 B2RYS2 P63088 D3ZY45 G3V684 Q75Q40 R9PXR4 Q6LCA5 B0BMS8 Q09325 Q8CGX0 P04041 P83565 P70500 D3ZXP7 Q566Q8 A0A0A0MXT5 P55260 Q63624 D3ZK09 Q5U2U8 A…
M0R9X8	Q6S395	M0R9X8		CRISPR4	3110	3110						CRISPR2 CRISPR4	145	Q5BJN3 D3ZQI0 D3Z962 A0A0H2UHP9 F1LX68 M0R7T1 Q8K3X8 D4A3I5 Q3MHC2 D3ZG48 F1LUV9 Q6PEC3 Q7M733 M0R8A4 Q5XI01 B0BN82 F1LQ09 Q2I0Y6 D3ZFT1 G3V7A5 D3ZY02 D4A9P7 A0A0G2K0T8 B5DF46 A0A0G2K3G9 D3ZQL1 B5DEP5 A0A0G2K103 A0A0G2JX62 Q5PQP4 P70581 F1LV44 Q9JHY2 Q3KRE0 Q562B5 Q6QI89 A0A0G2JSM7 F1LTU4 B5DFD1 A0A0G2K654 D4AEB3 Q7TP77 Q0D2L6 Q62771 E9PTB6 Q5BK47 A0A0G2K977 A0A1W2Q680 Q6V9V9 D4ABK7 B2RZ08 F1LTR1…
Q6S395	M0R9X8	Q6S395		Overall number of unique elements		3691						CRISPR3 CRISPR4	258	A0A0G2JY69 D3ZFN9 D3ZTW9 Q6AYF8 D4A1A5 B5DF55 F1LW77 B5DEG7 Q4V8I7 Q4KMA8 Q63965 D3Z8E0 A0A096MJP9 A0A0G2K8Q7 G3V8R7 A0A0G2K6S9 D3ZRI6 B1H230 B2GV99 Q812D3 B5DEL8 E9PT82 Q7TP78 F1LPG9 P32577 D4A6N9 B1WC42 Q6P6W3 P54311 A0A0G2JY73 Q9ESN0 F1LM16 Q2KN99 G3V8R0 Q5M936 Q9EPV5 A0A0G2JXZ3 D3ZR79 F1LXV3 Q4V8C6 D3ZU52 Q9R080 Q9EQS4 A0A0G2K2Z0 D3Z9P1 Q5FVH2 Q9JHX4 A1A5P5 D3ZRD3 A0A096MK29 B5DF27 Q62848 B4F…
F7F9U6	G3V852	A0A0G2JXT8										CRISPR2	184	F1LUU1 D4A3P7 A0A0A0MXU8 A0A0G2K2Y3 B1WBZ7 E9PTR3 Q8CGS4 M0RBH9 P28037 F7F9U6 Q6AYD9 A0A0G2K681 O88453 P04692-2 P29524 Q6AY46 Q63269 D5MTG9 G3V6D3 D3ZBP3 G3V8Z9 Q5I0I8 D3ZZA1 Q5HZE2 Q5XI64 B2RYQ1 Q5M9F3 G3V7S2 Q32PZ0 D4AAV4 D3ZTG2 D3ZMZ9 G3V7Y3 A0A0G2K571 D4A900 P07872 D4A650 Q66H91 A0A1W2Q667 Q63611 B1WBN9 Q4V8F6 A0A0G2QC11 P61515 A2VCW9 A5HKJ3 D3ZES2 P84076 A1A5P2 M0RDG0 A0A0G2K916 F1LZB6 A0A0G…
G3V852	P12785	G3V852										CRISPR3	215	A0A0G2K3Q6 Q5U3Y7 B2GUV2 Q5XIU8 Q641Y5 A0A0G2JUU7 F1LXS5 F1M8Y4 F1LQE6 Q99372 Q9Z2R7 F1M805 D3ZZN9 D3ZNH4 B4F763 A1A5R1 Q9R1V3 Q5I0H3 A1L108 Q5XI97 E9PTT2 P62076 M0RB80 Q8CIY2 Q62839 Q5XHY7 O08816 Q62885 Q5M9G1 D4A1Y0 Q62753 P61227 D4AE08 P09606 Q4FZU0 D3ZV91 A0A0G2K2V7 Q4KLK9 Q5XHZ8 Q66HT2 Q6IN15 P12749 Q6RFZ7 A0A0G2K964 Q3KRF0 Q31266 D3ZIN7 A1L1J7 D3Z8L7 Q6IRG3 D3ZZ99 A0A0G2KAH2 F7F2F3 D4A6Q4 F…
P12785	Q9Z1P2	P16086										CRISPR4	445	D4ACW0 D4A1X2 D4AAH9 A0A0G2JX56 A0A0G2K132 D4A0G9 D4A224 A0A140TAC3 Q642A0 O88767 A0A0G2K866 A1L122 O08561 D3ZCG3 Q5PQZ9 Q4V8A2 F1MAC6 A0A0G2K2B6 B0BNI2 Q6AXZ0 B2RYW9 P97615 A0A0G2JTT4 Q5XIS7 G3V8V4 Q9WV25-2 A0A0F7RQJ6 D3ZM57 D4AE80 Q5PQP7 Q76K24 Q4V7F2 F1LWE6 A0A0G2JZI0 Q8CF97 G3V7L8 B2RYB6 E9PTW1 D3ZIV3 D4A321 D3Z9D2 A0A0G2KB61 D4A1B9 D3ZCT5 Q5M920 Q6J2U6 Q6QI75 B5DFC4 Q66HL2 A0A0G2K6T6 Q5XIB5 …
Q9Z1P2	G3V9Y1	Q6IRK8
G3V9Y1	P16086	Q9Z1P2
A0A0G2K013	Q6IRK8	P12785
P63259	A0A0G2JXT8	G3V9Y1										Names	total
P31000	A0A0G2K013	A0A0G2K013										CRISPR2 CRISPR3 CRISPR4	2262	D3ZNA3
P34058	P82995	P11442												A0A0G2K719
D3ZHA0	P11442	P34058												G3V6S2
A0A0G2JXT8	P34058	P82995												D4AEG2
P16086	P11980-2	G3V6S0												Q5U209
P11980-2	A0A0G2K3K2	P63259												B1WBQ0
Q6IRK8	P63018	P63018												Q66HD3
P05197	A0A0G2K8V2	A0A0G2JZI2												Q5XI78
P69897	P69897	P05197												D3ZQ57
P62630	P05197	P11980-2												Q5U216
P11442	A0A0G2JZI2	P10719												P62836
P82995	G3V6S0	Q66HD0												F1LRV4
A0A0G2JZI2	P10719	P69897												D3ZXJ5
P63018	Q66HD0	G3V7C6												B0BNE5
G3V7C6	G3V7C6	P46462												Q6IRJ7
A0A0G2K695	P46462	P07150												Q63413
P11980	P07150	A0A0G2K8V2												Q9ER34
G3V6D3	P11980	G3V6T1												P21571
P46462	D3ZHA0	D3ZHA0												O35547
A0A0G2K8V2	P31000	P06761												P62912
G3V7Q7	A0A0G2K695	P50399												P08010
Q66HD0	P62630	P63039												P63326
P07150	P06761	P62630												F1LVR4
P06761	G3V7Q7	G3V7Q7												D4A648
P02454	Q5RJR9	P11980												P26376
Q5XIM9	P63039	Q5XIM9												D3ZTP0
P63039	B4F7C2	F1LRV4												D3ZEB8
P85108	P85108	B4F7C2												Q66H94
B4F7C2	P68370	P85108												B6DYQ7
P68370	G3V6T1	Q5RJR9												P05708
Q5RJR9	A0A0H2UHM5	Q66X93												Q56A18
G3V6T1	F1LRV4	Q5U300												A0A0G2K249
A0A096MK30	F2Z3Q8	A0A0H2UHM5												D3ZI68
Q6AYZ1	P29457	G3V928												G3V661
M0R5J4	P50399	F2Z3Q8												A0A0G2K8T0
P29457	Q5XIM9	P68370												F1LRJ9
A0A0H2UHM5	Q5U300	Q66HA8												D3ZLD5
G3V8L3	P04797	A0A0G2KAJ7												Q32PZ7
P04797	Q66X93	P29457												Q9JIL8
Q66X93	Q5XIF6	Q6P3V8												D3ZPL1
F1LRV4	F1M853	A0A096P6L8												G3V9S9
F2Z3Q8	D3ZAN3	G3V6H2												P41562
G3V6S0	P18418	Q6AYZ1												Q6AXT8
F1M853	Q6AYZ1	G3V9G4												R9PXU3
Q5XIF6	Q66HA8	M0R5J4												F1LMQ3
Q6P502	A0A096MK30	Q5XIF6												P62898
Q5U300	Q07936	Q6P502												D4A7I6
F1LNJ2	P47942	F1LNJ2												Q4KM35
Q6P3V8	F1LNJ2	F7FF45												D3ZD73
P50399	Q6IMZ3	F1LW91												A0A140TAI1
O35567	Q6P502	A0A0G2JWP8												Q2PQA9
G3V8T4	G3V6H2	D4A8A0												Q64350
F1LRI5	P16617	P18418												P27605
Q66HA8	G3V8T4	Q4AEF8												D4A0Y6
P47942	M0R5J4	P31000												D3ZAF6
A0A096P6L8	Q4AEF8	D3ZAN3												A0A0G2K2K5
Q4AEF8	A0A0G2KAJ7	P04797												B5DEF3
P16617	Q9ER34	P02454												Q3B7U9
Q4QQV0	M0R660	Q07936												D4A944
Q62952-2	G3V8L3	P23514												Q6AY23
P52944	F1LRI5	F1M853												B2GV24
Q07936	P02454	Q9ER34												Q6RUV5
D4A8A0	O35567	F1LRI5												Q66H79
Q3KRF2	A0A0G2K9E0	P16617												G3V9H0
P18418	Q6P3V8	D4A781												A2VD12
D3ZAN3	D4A781	G3V7T6												P25113
M0R660	P97536	A0A096MK30												Q9EQX9
P50475	P18484	Q68FR6												D3ZVT2
A0A0G2K9E0	Q66HM2	G3V8L3												Q7TQN4
Q9ER34	P23514	P47942												A0A0G2JV32
Q6IMZ3	Q68FQ0	Q68FQ0												Q78P75
Q68FR6	P04785	Q4QQV0												Q07936
Q63617	A0A096P6L8	O35567												Q9Z1H9
Q1JU68	F7FF45	G3V8T4												B3GNI6
A0A0G2KAJ7	P25113	E9PU01												Q99MI7
Q68FQ0	F1LW91	A0A0G2K695												G3V8G5
P23514	G3V8B6	P25113												Q498U1
G3V6H2	P05065	Q63617												Q63632
A0A0G2KAN1	Q4QQV0	A1A5L2												Q99J82
P05065	Q63598	Q1JU68												D3Z9Z9
P15999	Q4QRB4	F1LM66												Q64303
Q63355	D4AC23	Q641Z6												Q9Z2Y1
P63269	G3V928	F1LQ48												P82471
A0A0G2K7F7	P04642	P04642												Q6VV72
P04642	P50475	G3V8B6												F1M5V2
P04785	P25235	P50475												A0A0G2K714
D4AC23	P52944	M0R660												Q10739
P25113	Q63617	G3V6Y6												Q920A6
Q66HM2	A1A5L2	Q66HM2												Q2TGI9
O35821	Q68FR6	P15999												Q6P686
P63245	Q5U302	P18484												P19468
Q9EPH8	Q9JI03	P04256												Q66HG5
O35814	E9PU01	Q6IMZ3												A0A0G2JTG7
P06685	E9PU28	P04785												D4A2P1
Q62826	G3V6T7	Q6URK4-2												D4A9D6
P28480	P63245	P48721												P18420
G3V928	O35814	G3V6T7												P54921
D4A781	Q3KRF2	A0A0G2K428												D4A1V7
Q9JI03	F1LQ48	Q63598												D3ZQE8
Q5RKI0	A0A0G2JU89	P97536												B2RYG6
P04256	Q5RKI0	A0A0G2JU89												P18645
F1LW91	Q6P7A7	D3ZPR0												D3ZZZ9
P04182	P16638	P63269												Q6PDV8
P48721	Q1JU68	E9PU28												O70351
F7FF45	Q5XI34	Q5XI34												A0A0F7R5I4
E9PU28	A0A0G2K7F7	O35821												Q6P6T4
P45592	A0A0G2JSZ5	P28480												P07150
G3V824	D3ZZT9	Q3KRF2												D3ZI16
A1A5L2	P48500	O35814												Q63707
Q00438	P04182	Q62826												A0A0G2K7M1
P48500	D3ZPR0	Q64428												P07335
Q3B8Q1	Q62952-2	G3V826												Q6B345
P25235	G3V826	Q9EPH8												D4A2G9
A0A0G2JSZ5	G3V824	P04182												Q32PX2
A0A0G2K8P3	Q9Z2Q1	Q7TPB1												Q6P2A5
Q7TPB1	P06685	A0A0G2K8P3												Q6DGG0
F1LPV0	D3ZB30	P05065												Q6P9U0
Q4FZT9	D3ZU13	P63245												P62963
F1LQ48	F1SW39	Q80U96												D4A6X4
P10860	A0A0G2K428	Q04462												P09527
P97536	P13084	Q9JLA3												D3ZZ81
Q6IMY8	G3V681	D3ZZT9												D3ZJ91
Q4G061	Q62826	Q64057												G3V9W6
D3ZPR0	G3V7T6	D4AC23												O35244
G3V826	A0A0G2JUF8	Q6AYI1												D4A6C5
P13084	P48721	D3ZU13												Q63009
D4ACB8	P15999	Q6P7A7												D3ZF39
Q6P7A7	Q80U96	Q5M7X1												D3ZZL3
Q6P6U2	E9PT66	P06685												P20611
D3ZU13	Q63355	A0A0G2K9E0												D3ZP96
Q6AYI1	Q9JLA3	F1SW39												Q4KLK1
Q6P3V9	P04256	Q3T1J1												P84100
P19804	G3V6S3	F1LNF1												B0BNA5
Q6URK4-2	Q641Z6	P13084												B1WBS4
F1LM66	G3V6Y6	D4ACB8												D3ZG43
Q9Z2Q1	P19804	F1LM33												D4A2B0
Q04462	P14669	G3V7U4												Q5XIP9
P10111	Q64057	D3ZB30												Q5U211
A0A0G2JSQ4	P45592	G3V6S3												Q68FQ7
Q1PS21	F1LNF1	Q1PS21												Q63610
P11507	D4A8A0	F1LPV0												Q5U2Z5
F1LNF1	O35821	A0A0G2K3H2												Q3B8R8
G3V8C4	P11507	P48500												B1H2A6
Q5U328	A0A0G2K8P3	M0R735												Q64560
A0A0G2K3Z9	P62198	G3V824												D4A5K6
D3ZFP4	Q6P6U2	D3ZFP4												Q63528
A0A0G2JSK5	Q04462	Q6P3V9												P63269
P16638	Q4FZT9	Q9Z2Q1												B5DEN5
E9PU01	Q63610	Q5RKI0												Q9Z2S9
A0A0G2K428	Q6P6V0	P52944												Q68FT7
Q5XI34	P63269	G3V8G5												Q99PT0
Q63598	Q7TPB1	P09495												G3V7M0
Q63610	Q68FS4	P04692												A0A0G2K583
A0A0G2JU89	M0R735	Q6P6U2												A0A0G2JSQ4
Q5PPJ6	D3ZFP4	E9PT66												Q5PQX1
Q6P6V0	A0A0G2KAN1	Q5U302												Q6U6G5
Q5U302	Q1PS21	D3ZQN7												A0A068FP44
D3ZIE9	Q6URK4-2	F1LVV4												Q9JLJ3
E9PT66	Q91Y81	F1LRJ9												Q5RJK9
P04692-2	P10860	Q4FZT9												P62994
P62198	D4ACB8	Q63610												Q08163
G3V681	F1LPV0	P62198												D4ACQ9
Q3T1J1	F1LM66	A0A0G2K3Z9												Q9JKL3
P09495	P10111	Q9JI03												B4F7C2
M0R735	A0A0G2JSK5	P35565												Q497B0
D3ZQR7	Q9EPH8	G3V681												Q6GQP4
G3V7T6	Q6IMY8	P19804												Q9Z2Z8
F1SW39	P62944	P25235												Q68A21
D3ZP96	Q4G061	P11507												B0BMY7
Q91Y81	Q3MID6	G3V7L6												P08081-2
F1LS86	A0A0G2K3Z9	P45592												P21913
P21531	A0A0G2JSQ4	G3V8C4												Q5XI73
Q5XFX0	G3V7U4	P10111												B1WC67
Q80U96	P09495	Q63413												A0A0G2KA82
Q641Z6	P35565	D3ZYS7												D3ZUB0
Q64428	Q3T1J1	D4AE96												Q2M2S1
Q07009	D3ZQR7	G3V918												Q924S5
Q6AYK8	G3V918	Q4G061												A0A0G2K8H0
G3V6Y6	O08629	Q3B8Q1												A0A0G2JSK5
P31977	Q5M7X1	P62804												G3V749
G3V6T7	Q6AYK8	Q66H61												D3ZZ38
G3V6S3	F7EPH4	D3ZP96												P47196
P14669	A0A0G2K022	F1LQT9												D3ZD23
Q64057	Q6P3V9	F1M446												M0R9L0
G3V8G5	A0A140TAA4	Q6IMY8												Q4V8B4
Q9JLA3	F1M446	Q6AYK8												D3ZAZ0
Q5XI22	O55096	Q6P6V0												D4A8F2
A0A0G2K9V6	D4A9D6	Q3MHS9												D3ZFQ8
A0A0G2JUF8	A0A0G2K3N1	Q9JMJ4												B5DFN4
Q5U3Z7	P04636	P40329												M0RCH8
Q3MHS9	D3ZP96	Q63610-2												Q6AYD5
A0A0G2JZM2	P62804	A0A096MIX2												Q5PQK2
Q66H61	Q920L2	Q5U328												Q5M827
P62944	G3V8G5	O08629												Q4KLL0
Q6AYT3	P28480	B4F758												D3ZMW3
G3V7U4	D3ZQN7	P10860												B1H264
Q68FS4	A0A0G2JZM2	D3ZVQ0												Q5XID1
G3V8B6	P62260	Q62733												D3ZDS4
Q4V8F6	D3ZVQ0	A0A0G2KAN1												A0A0G2JXW4
Q63413	Q9QVC8	P15429												C0KUC6
F1LQT9	Q5XFX0	Q64560												A0A0G2K9E0
Q9JMJ4	Q6P799	D3ZIE9												Q5RK09
A0A0G2K583	D3ZYS7	P62944												B5DFC9
G3V918	Q5XI22	Q6P769												Q99M63
P13832	Q9JMJ4	A0A0G2JZM2												D3ZUJ5
P63088	Q6AYI1	Q68FS4												D3ZA31
Q5M7X1	P50398	Q9QVC8												B0BN69
D4AE96	Q5PPJ6	Q6AYT3												Q5U2S7
P15429	A0A0G2JTN4	Q05096												A1EC95
P58775-2	F1LQT9	A0A0G2K3N1												B2RYJ2
A0A0G2K719	Q5U328	Q63355												Q5U2W5
F1LVV4	Q63413	Q5PPJ6												B1WC34
F1M446	G3V8C4	F1MA98												Q9Z1M9
P04961	F1LRJ9	P17425												A0A1B0GWQ7
Q6P769	Q6P769	Q91Y81												Q5I0D1
Q6P799	D4AE96	O55096												Q99P77
A0A140TAA4	P60123	Q7TP57												D3ZUV3
Q5PQK5	P40329	Q5XI22												D4ABT8
P47875	P21531	F1LY19												Q5XI29
D4A2D7	A0A0G2K583	Q5U3Z7												Q6AY87
G3V9N0	A0A0G2K3H2	P62138												Q7TQ20
Q3MID6	D4AAI5	A0A0G2JSQ4												F1M265
B5DEN5	P13832	A0A0G2JSZ5												G3V7C6
P40329	D4A777	A0A0G2JTN4												O70377
F1LM33	D3Z941	D4A2D7												Q6AYK6
D3Z941	P31977	Q5D059												P11980-2
D3ZYS7	Q6Q0N1	A0A0G2JVH4												A0A0G2K051
F1LUD3	F1LM33	D4AAI5												B3DMA1
P35565	A0A0G2K1C0	D4A9D6												Q4QQR9
Q6AYD3	Q641Y8	P63331												P63029
P62909	P62138	P14668												A0A0G2JXC3
F7EPH4	Q6AYT3	P62716												Q5M819
P62804	Q05175	Q62952-2												Q9JK11
Q5XI73	P63331	D4A1B9												F1LRP7
B2RYG2	P62716	A0A0G2JSK5												P63331
P62138	Q66H61	P60123												D4ADZ9
A9CMB8	O35303	P13832												F1LUD3
B5DFC8	F1LY19	M0R961												F1MA52
P62142	D3ZZC1	Q5XI32												P05964
F1LQ00	P05370	Q5U2Q5												Q04970
E9PTR4	Q5VLR5	Q920L2												D3ZQY4
P04636	A0A0G2KB63	P21531												D4ADP9
Q62920	P38983	Q4V7C6												Q6P799
Q5I0G4	Q6P6T9	D3ZMS1												Q920L2
P31044	Q5M7W5	P38983												P18265
Q6P6T9	B4F758	Q5VLR5												A0A0G2JTD1
A0A0G2KB63	P63088	P19139												M0R402
P09895	O35244	Q14TE9												P62278
Q56R17	P15429	F1LS86												B0BN18
B4F758	D3ZIE9	D3Z941												G3V9N0
G3V9K0	Q62733	P51635												P15791
Q9ER24	P97608	P47875												P53565
Q3KR86	Q6P743	Q6AYU5												P69897
M0R961	Q3B8Q1	P58775-2												A0A0G2K4R7
G3V6W6	P31044	A0A140TAA4												Q32Q06
P38983	D3ZUY8	P35559												M0R8E8
Q09073	D3ZQ57	M0R7I0												P61751
P14668	Q6AYU2	Q6MG08												B2GV41
P62919	Q71UF4	Q5XFX0												B2RYV5
Q641Y8	D3ZZZ9	F1M265												D3ZZC5
Q6PDV6	Q3MHS9	D3ZZZ9												Q66HF1
Q920L2	Q5XI73	P31044												D3Z941
D4A8N0	P47875	D3ZN63												F1LMA4
A0A0G2K931	Q05982	P62909												F1M4W7
P50398	M0R961	P51583												P85125
Q6P9Y4	A9CMB8	P07335												B0BN94
O08629	D3ZM69	F7EPH4												D3ZUX5
Q5VLR5	Q9ER24	A0A0G2JU82												Q5M9F7
G3V7L6	Q6AYD3	A0A0G2K9V6												Q6P9V7
O55096	P68101	D3ZUB0												A0A0G2KB73
Q05982	F1LS86	Q45QN0												G3V9I9
Q4QQS7	A0A0G2K6S9	Q6P743												P68511
Q45QN0	D4A0F5	A0A0G2JVW5												Q4KM69
Q6MG08	Q45QN0	P62260												A0A0G2K8N9
O88656	G3V7L6	A0A0G2JUC7												A0A6F8P9J1
F1MAA7	B1WBQ0	P31977												F1LU48
A0A0G2K8H0	B5DFC8	E9PTR4												Q63186
A0A0G2JV65	P04961	P84079												Q03346
Q62733	A0A096MIX2	D3ZD97												A0A0G2JXA1
P00507	B2RYG2	Q4QQS7												D3ZU56
F1LY19	D3ZH41	A0A0G2KB63												P63025
Q794F9	Q64428	B2GUX3												A0A0G2K6Y9
Q9QVC8	A0A0G2JWH3	Q6MG49												D3ZGD0
Q38PF9	Q4V8H5	G3V6W6												B1WC11
F1MAA5	P58775-2	O35303												F8WFH8
P18420	Q5PQK5	P81795												Q14TE9
A0A0G2K8B7	Q6P9V7	F1M9V7												Q02769
X1WI37	B5DEN5	B1WC26												P51635
G3V6C4	P51635	Q6P799												A0A0G2JTI7
P60123	A0A0G2JV65	Q3ZAV8												P16636
A0A0G2K1C0	D4A2D7	G3V9S9												Q9JLH7
A0A0G2K3H2	Q5D059	A0A0G2K719												Q6AY24
P51583	P14668	Q5I0G4												F1LR39
A0A0G2K022	Q66HD3	A0A0G2K022												F1M9V7
D3ZU22	D3ZUB0	P04961												P69682
D4A9D6	D3ZA84	B0BN93												Q56A27
D4A777	F1MAA7	Q5M7U6												P26284
A0A0G2K6J5	Q2PQA9	F1LR10												Q6PDU7
P37397	Q5U3Z7	D4A5Q2												Q9Z0U8
Q6MG49	P62909	G3V9N0												G3V886
F1MA98	P51583	A0A0G2K1C0												A0A0G2K3V7
A0A0G2K3N1	P19139	Q63009												P62832
P19945	P17425	P02401												Q9JI85
A0A0G2K7T6	Q5RJR8	Q5U2S7												P28480
Q6P6R2	F1M9V7	F1LTJ5												Q5EB90
D3ZZC1	D3ZU56	P04762												D4AEH9
Q6P743	F1LR10	P11497												D4A9N5
A0A0G2JSS9	Q07009	Q05175												B5DF65
Q5D059	B1WC26	Q5U2N2												Q64654
P05370	P62193	P54001												Q7TT49
D4AA63	D4AA63	Q924S5												Q5BJP4
D3ZUY8	D3ZCT7	Q6AYD3												Q5PPL3
Q5FVM4	R9PXU4	Q5RKI1												Q9QVC8
Q2PQA9	F1LND7	D3ZCT7												E9PT22
D4A3S8	G3V9N0	P04636												D3ZF50
P17425	Q5U3Y8	B1WC34												P61203
Q9Z2L0	Q5I0G4	Q5M7W5												Q4KLZ6
Q5U2S7	Q04931	Q4V8H5												D3ZBP2
O70199	A0A0G2K719	Q63570												Q9ES53
D3ZZZ9	C6L8E0	A0A0G2K583												P60123
D3ZD97	A0A0G2K9V6	Q9Z2L0												O08623
D4AAI5	Q9JK11	P62142												Q5XFW6
P62260	G3V7L1	A0A0G2K0W9												P45592
P21670	Q9Z2L0	P54319												Q5M856
O35244	P62142	O35244												Q4V886
Q3MIE4	Q56R17	D3ZF26												Q66HA5
A0A0G2JWK7	Q4QQS7	F1MAA7												P28042
Q5RJR8	P21670	D4A0F5												Q6Q0N1
P62193	Q8K1Q0	P85125												Q64620
P62716	A0A0G2K8B7	D4A3S8												A0A0G2JTN5
Q9Z0U8	P11884	Q2PQA9												A0A0G2K8V2
P63331	A0A0G2K8H0	P50398												D3ZG88
A0A0G2JTN4	B3GNI6	P19945												P11030
F1LTJ5	P62907	Q5XI73												F1MAA1
P49242	G3V6S2	A1L1M0												Q6P6R2
F1LND7	G3V8A5	G3V7M0												P68182
Q63009	F1LQ00	Q62920												P80386
Q6Q0N1	Q6PCT9	D3ZQR7												Q4V8E1
O08651	Q3KR86	P14408												D4AEC0
Q63570	P38656	Q6P9Y4												Q499N6
P62907	G3V6W6	F1MAA5												D3ZLA3
A0A0G2K3G4	B0BN93	Q4KM71												P97532
Q06647	Q6MG61	A9CMB7												D3ZZR5
Q4V8H5	D3ZU22	O70196												P11167
M0R7Z0	P56574	Q5XIC6												A0A0G2K781
P51635	B2GV99	D4A8H8												D4A1R0
P09527	Q7TP57	Q07009												B4F758
Q9Z1X1	P09895	Q9Z1M9												Q68FX3
Q4V7C6	A0A0G2K931	P52631												G3V7T6
A0A096MIX2	P61206	Q05982												G3V7I3
P56574	A0A0G2K7T6	P09895												G3V824
Q08163	M0R6Y8	B1WBQ0												D3ZSL2
Q5M7U6	Q794E4	A0A0H2UHL9												A0A0G2JUA5
Q5M7W5	Q5XIP6	F1LNF0												Q5XI21
F1M9V7	Q63570	A0A0G2JTG7												Q561S0
P24368	Q5U2S7	D3ZU22												M0R6T4
B3GNI6	P63036	Q66HM7												F1M298
D3ZA84	A0A0G2K0W9	P62193												E9PT53
D3ZCT7	G3V6C4	P68101												A0A0G2K1C0
F1LNY3	A0A0G2JUC7	P11884												D4A857
Q05175	F2Z3T9	Q641Y8												Q8K1Q0
D4AEP0	A0A0G2JSS9	A9CMB8												Q6IFW6
Q5U3Y8	P09527	D4A3E1												D4ACG2
G3V8G2	P27008	Q5RJR8												D4A781
P54001	G3V8G2	Q8K1Q0												F1LW91
F7F707	Q38PF9	P18666												D3ZLN7
D4A054	Q6P6R2	Q06647												D4A8H3
Q5U216	P35559	A0A0G2K6S9												B1WBW4
R9PXU4	Q5U2Q5	B5DFC8												D4AEG7
Q6MG61	O08651	Q04931												G3V7J0
P38656	Q6P9V6	B2GV01												B2RYP6
F1M265	F1LVV4	P63086												D3ZXF9
D3ZVQ0	P85515	Q6P9V6												Q4KLH5
A0A0G2K7M1	F1LTJ5	D4A7R3												P62198
O54975	P68255	M0R7Z0												P49793
Q6P685	Q62920	A0A0G2JWH3												B0K010
Q64303	Q6MG49	D3ZUY8												F1LNI5
P85515	B1WC34	Q794E4												P62944
Q794E4	P11497	F1LND7												A0A0G2K2A5
P81795	D4A8H8	P84083												Q6AYS2
Q9R063	Q9WU82	D3ZA84												Q641Y2
P63036	A0A0G2JYL4	B5DEP6												P31044
Q8K1Q0	P84083	D4A8N0												Q2TGJ6
Q6PDW4	P0DMW0	Q66HD3												Q6AXS5
P68255	P28494	P62907												F1LSK5
P68101	B2GVB4	O54975												G3V818
Q66HD3	G3V8V1	P00507												A0A0G2KAN7
A0A0G2K0W9	O88656	D3Z8B2												F1LRS8
A0A0G2K737	P85968	B5DEN5												Q6P9V6
B1WC34	Q08163	Q56R17												Q6Q7Y5
P20070	Q62736	Q6P9V7												A0A0G2K261
P11762	B0BMS8	Q5XIP6												A0A0G2JT06
P17220	A0A0G2JZF0	Q6AXQ0												D3ZRM5
P54313	A0A140TAI1	A0A140TAI1												Q5BJZ3
B5DEL9	F1MA98	O70185												B1WC61
A0A140TAI1	Q9Z0U8	A0A0G2JYL4												Q1HAQ0
P19139	Q794F9	G3V8G2												P06685
D3ZUB0	P11762	Q4QQT4												P27615
B0BN93	O54975	Q9JJ19												Q5U2U3
F1LUV9	Q64560	E9PTB2												A0A140UHW6
B4F7E8	Q9Z0V5	B5DFC1												Q9EPH8
A0A0G2K2M9	B2GV01	D3ZU56												A0A0G2K0I3
Q6P9V6	F1LM09	O08651												P36972
Q5U2N2	D4A3S8	P62982												D3ZH41
Q4QQV4	P63086	Q4V8A7												Q62825
A0A0G2JVW5	P00507	Q3MIE4												P62815
Q62736	D3ZMS1	Q6PCT9												F1LM60
P63029	D4A857	P09527												A0A0G2JZH0
D3ZNI3	Q4KM71	A0A0G2JV65												D4A7R0
G3V6S2	B2GUX3	F1M3H8												Q5RJK5
Q68FR9	Q05096	Q5U3Y8												D3ZHG3
D4A0F5	Q9JJ19	P0DMW0												G3V741
B1WC26	Q14TE9	F1LNR1												P0DN35
P62982	A0A0G2JU82	B2GV99												Q566E5
M0R3M8	P02401	P85968												G3V9D1
D3ZD23	Q6PDV6	Q794F9												D3ZMN2
B6DYQ7	Q6AXQ0	D4ABT8												D4A1B8
D4A7R3	P17220	D3ZUF9												Q6PDV7
P61206	P54001	Q71UF4												P24051
B2GUX3	G3V9K0	P30835												D4A3T3
Q64560	Q68FP1	A0A0G2K8H0												Q5HZY2
Q5XI32	B1H227	Q5U216												D3ZJ32
O35303	Q56R18	D4A857												P63170
Q32PX2	P19945	P49242												G3V8G9
P67779	P37996	P21670												Q6P9X1
A0A0G2K2T6	Q9Z1X1	P85515												D4A2D8
D3ZQ57	A0A0G2K7M1	A0A0G2JUT0												Q4QQW8
Q05096	P24368	Q6PDV6												D4A994
P85973	P62982	D3ZD72												P56571
F1LR10	P58775	D3ZDT1												B0BN85
P85834	B5DEP6	D4A031												A0A0G2JU01
G3V8A5	P54921	D3ZBT9												Q4KMA2
A0A0G2JU82	Q6P9Y4	P24368												P32551
B1WBQ0	O70185	P27008												Q9JID2
P35559	D4A8N0	P68255												P41123
Q4QQT4	Q3MIE4	A0A0G2K1L8												Q5XIH3
Q6LCA5	Q5U216	Q6P6R2												O08984
P30835	P60901	B1WC32												B2RYG2
Q9Z0V5	B2RZA9	Q6PDV7												B0BNM1
P27653	E9PTR4	Q4QQW4												F7FF45
A0A1W2Q676	D4A4Z9	D3ZZC1												A0A0G2K2J7
Q71UF4	P85845	D3ZQ57												A0A0G2K013
M0RC65	P85973	Q641Y0												A0A0H2UH97
A0A0G2JUC7	Q6MG08	Q6P685												P48721
P23358	Q09073	A0A0G2JXC1												D3ZP98
Q641Y0	P18420	P11762												D4ADS6
Q6P9U5	Q4V7C6	Q9ER24												Q99NA5
D3Z8B2	P61751	Q68FR9												A0A0G2K4T7
Q9JK11	G3V9S9	G3V6C4												O35263
Q6P9V7	D3ZD72	P20070												D3ZVQ0
P27008	X1WI37	P05370												A1A5S1
P84083	P52631	P56574												A0A0G2K9L9
P02401	P52555	Q68FP1												O70593
A0A0G2JXC1	P20070	A0A0G2K911												Q6TXG9
B2RZA9	D3ZD97	F1LNL2												A0A0G2K931
D4AEH3	A0A0G2K737	Q4V8H8												E9PSJ4
Q38PG1	Q6AY84	Q4KLN6												Q9QZ86
P0DMW0	Q5XHZ0	Q5PQK5												Q811S9
Q00715	D3ZBT9	X1WI37												Q6P3V9
G3V8V1	Q66HC5	P24155												Q5XIF6
P13221	Q5XI78	P61751												P46462
G3V8Q1	O35987	D4A4Z9												A0A0H2UHH9
B5DEP6	A0A0G2K2T6	B3GNI6												D3ZQL8
D3ZAZ0	P39951	F1LQP9												A0A0G2JVW3
F1LNL2	M0R7Z0	Q9WU82												B3STT9
F7EMB2	A0A0G2JXC1	Q5XI07												P12711
P11884	Q63009	Q62736												Q5BKA1
Q4KLN6	P27653	Q64303												O35303
A9CMB7	D4AEP0	A0A0G2K3V4												Q68FW9
Q5FVC2	Q68FR9	G3V6S2												Q5BJX0
D4A8H8	B1WC32	P17220												Q5XI41
F1M949	D4A5Q2	F1LM09												Q4G061
B2GV01	P81795	Q08163												Q45QN0
D4A7U1	Q62991	B5DF03												Q3T1H0
A0A0G2K1L8	B2GUZ5	A0JPJ7												Q63135
B5DF03	Q06647	Q56A27												Q5RKG9
Q6PDV7	D3Z8B2	O88656												G3V940
B0BMS8	Q4KM74	A0A0G2K7M1												A0A0H2UI27
P40615	B4F7E8	F1LN59												B2RYN6
Q04931	D4A7U1	B5DFB2												F1LPV0
A0A0G2KAN7	Q5XIM7	Q6PDW4												F1LVW7
Q4KLK7	Q4QQT4	P09456												P27321
G3V7G0	A0A0H2UHZ6	Q63083												P06760
P62963	A0A0G2KAN7	A0A0H2UHZ2												A0A0G2K8A9
A0A0G2JTG7	F8WFH8	A0A0G2JYI7												Q68FY0
Q5XI78	D4A1Q9	F1LMA7												P15651
Q99PF3	Q6LCA5	F8WFH8												Q5RKH2
D3ZH41	A0A0G2JTG7	Q6MG61												A0A0G2JSG6
Q5XIP9	D3ZAZ0	A0A1W2Q676												Q9JKL8
P05712	Q4KM49	A0A0G2JSG6												C7C5T2
F8WFH8	Q5BJZ3	B2RZA9												D4AEI5
Q924S5	D4A7R3	Q4KM74												Q5M849
P81155	F1M3H8	B5DF91												B2RZ37
E9PTN6	Q32PX2	Q62991												G3V852
Q641X8	P85125	M0RC65												A0A140UHY2
Q4FZT0	A9CMB7	D3ZH41												Q5M9G9
P52555	Q9Z1M9	Q566E4												A0A0G2K059
F2Z3T9	Q6PDW1	P40615												B0BNB0
Q63083	E9PTV9	P39951												Q04462
D3ZQN7	Q5U2N2	B6DYQ7												Q6EV70
Q5M7V8	G3V741	Q4G079												Q63355
Q6PDW1	A0A0G2JSG6	Q9JK11												D4A0W1
Q5U2Q7	D4A054	P67779												D3ZHA0
D4A994	A0JPJ7	P61107												F1LP57
A0A0G2JWH3	Q5M7U6	P54313												Q9EQR2
O35987	P14408	Q5XHZ0												P68370
B0K031	A0A0G2JWK7	Q8R491												F1M0X6
D4ABT8	F1MAB8	B1H227												P50475
A0A0G2JYL4	P62919	A0A0G2K737												P04642
Q6PCT9	Q63083	D4A4J0												Q9JHE5
Q9JK11-2	Q5M7V8	G3V741												A0A0H2UHE1
A0A0G2JZF0	F1MAA5	Q09073												P48450
B1H227	P13803	A0A0G2K931												A0A0G2K7W6
Q68FY0	P23358	Q566D8												P62716
B1WC32	F1M949	A0A0G2KAT3												A0A0G2K1S6
Q7TP11	D3ZSA9	Q6P790												D3ZH12
A0A0G2K2P5	P41542	Q9WV25-2												D3ZJD2
Q9QZ86	P40615	Q63584												B2GVB4
Q68FU3	D4A1J6	P85834												P85108
Q7TP57	Q924S5	A0A0G2K2M9												B2RZ74
Q9JJ19	P17764	Q56R18												D3ZZC1
Q6P790	Q68FY0	D3ZSA9												Q62967
Q5RJK5	O70196	D4AA63												Q6AYT7
P62246	D4A994	B1WBQ7												D4A401
F1M8V2	B6DYQ7	O88941												D3ZXH7
D3ZZT9	B1WC02	Q38PF9												Q5U1Z0
D4AC36	F1M265	Q9R063												F1M6Q3
F1LNF0	B5DF03	P17764												D4AEK9
G3V624	D3ZJ32	G3V7G0												P47875
Q71SA3	P54313	D3ZAZ0												A0A096MJW2
Q9Z1Z9	Q99PF3	P37996												D4ADT3
G3V7G9	D4AEH3	A0A0G2K2P5												Q5XI32
P85125	P05712	F1MAD9												P19139
D4A4Z9	F1LNF0	B4F7E8												D3ZMX6
P32551	D3ZUF9	F1LQ00												A0A5P8DHK3
G3V9N8	Q9R063	B2GVB4												P36876
P61751	P0DP31	A0A0G2JZF0												Q5U3Y8
P14408	P63029	F1M949												Q6MG60
O55211	P07335	P97608												D3ZUI1
Q5U367	B5DEL9	Q99PF3												Q5XIM7
Q4G079	Q6P685	P18420												Q80Z70
O70185	Q66HF1	D3ZFA8												P19945
I6L9G6	P18421	Q9Z0U8												Q6AZ33
Q5U318	Q4FZT0	P24049												Q4KLI7
P24155	Q5XI07	Q9JJ54												G3V8B6
Q4KM71	P04762	B0BNL2												A0A0G2K695
Q4KMA2	G3V9N8	Q4KM49												F7FF30
D3ZRN3	Q6PDV7	Q5XI78												B2GUX3
D3ZUF9	P62963	Q5XIP9												P62982
P39951	D3ZJX5	D3ZQ74												P10860
Q6AYD5	P0C5H9	P52555												B0LT89
Q5XHZ0	A0A0H2UHZ2	Q38PG1												A0A0H2UHV9
P11497	Q56A27	F1LR36												D4A7U6
P0C5H9	F1LQP9	Q5FVM4												B2GUZ3
P60901	F1LMW7	O55147												Q3ZAV2
B2GUZ5	Q641Y0	Q4KLK7												A0A0G2K4N8
F1LMA7	D3ZNH4	Q6Q0N1												A0JPJ7
P16975	E9PT22	Q68FY0												P23514
Q6AXQ0	P13221	Q9Z0V5												G3V9R0
Q5PQK2	P85834	P13803												Q6PCT9
Q9JHL4	P49242	P05712												B0BMU0
D3ZFA8	P00388	A0A0H2UHV9												E9PU28
P63086	P67779	P49088												Q4FZY0
B2GVB4	D4AE06	Q32PX2												A0A0G2JVD6
P24049	Q6P6T6	Q62848												B0BN81
E9PT22	P07943	Q66HF1												Q6IMX7
Q3B8Q2	Q6P790	Q4FZT0												D3ZNU1
P37285	A0A0G2K051	Q5M7V8												G3V6L8
Q6IMX7	B5DFB2	Q5U367												Q68FS2
Q99PD6	P07323	G3V9K0												D3ZKG9
A0A0H2UHL9	F1LN59	G3V8V1												A0A0G2JZF0
P07323	P47727	Q9QZ86												Q6P756
A0A096MIV5	F7F707	F1LNY3												Q641Z4
A0A0G2JSH9	Q9Z1Z9	Q6P6T6												A0A140TAF7
F1LQP9	Q566E5	P27653												A0A0G2JW51
D4A857	D4A133	Q4QQS4												D4A0W7
Q9Z270	P81155	P62919												O35814
D3ZMS1	A0A1W2Q676	D4A1Q9												G3V7U4
D3ZD72	Q5XIC6	Q32PX7												F1MAD9
Q68FT7	D3ZD23	B3STT9												B2GV14
A0A0G2JSG6	O88941	G3V8Q1												A0A0H2UI38
P62775	F7EPE0	P0DP31												D3ZMS0
A0A0G2JYI7	Q38PG1	D4A054												P05370
Q6AY84	P62246	P49793												A0A0G2KAZ7
D4A2G9	Q6P6T4	O88767												Q5XFV9
P28494	F1LP76	P27605												F1LVA8
G3V7M0	Q9EST6	P12711												B0BNG0
Q5XIC6	D4A0Y6	P60901												D3ZYK9
D3ZU56	Q68FS2	F1MA52												Q6P9U5
B0BNL2	D3ZU74	A0A0G2K2T6												P04256
P62832	Q4QQV4	O88989												D3ZJ92
P12368	Q5U318	Q5XIG8												Q5I0G4
G3V741	P37285	D4A777												P05712
G3V7I0	P24049	P62278												A4L9P7
P41542	G3V624	Q60587												Q5U1W6
P84082	B2RYJ7	Q9JI85												Q9Z1X1
Q3ZAV2	E9PTB2	F1LP76												A0A0G2JU82
M0R6T4	Q5RJK5	Q66H80												G3V7V3
G3V784	Q68FU3	F1LS29												D4A5I9
P0DP31	Q6AYK6	D4AE49												A0A0G2K8P3
Q5XIM7	P32551	Q68FU3												A3KNA0
Q5XIP6	Q566D8	P63029												P41499
Q9WU82	Q6IMX7	Q9Z270												B5DFK6
P11232	D3ZN63	F1LUV9												O88775
P41499	Q6AY18	Q6AY21												Q6S395
Q9EST6	Q9JHL4	D4AEH3												Q5U214
Q5M9F8	Q4KMA2	Q6PDW1												Q9R0Z3
Q4KLI7	P24155	F2Z3T9												D4A3E1
D3ZRX9	Q6AY48	P54921												F2Z3Q8
Q66HF1	Q9JJ54	B2GUZ5												M0R9Q1
D3ZGF1	G3V7G0	A0A0G2K1S6												Q9WUC8
B2RZC6	Q5XI32	Q6AY84												Q5U2R7
Q66HC5	F1LRB8	P16975												P36506
A1A5L1	Q9JM53	P81155												P42667
A0A0G2K051	A0A0G2K2P5	P23358												F1LS86
Q60587	O35964	Q5U2V1												D3ZPD0
P17764	D4A031	P07323												F1LZX9
B2RYJ7	P41499	Q6TUG0												E9PU01
F1MA52	F1LNY3	Q8K1P7												M0R565
Q5BKA1	B1WBQ7	Q00715												M0R907
Q56R18	B2RZC6	P30349												B4F764
Q66H80	Q68FT7	F7EMB2												A0A0G2K9D6
P08461	G3V6H0	D3ZNI3												B0BNK1
Q6P7Q4	Q1EG89	B2RYG2												Q9EQH5
A0A0G2JZ53	P62775	R9PXU4												D3ZWA8
P84092	A0A0G2K110	Q5XIM7												A0A0H2UHF6
A0A0G2K1S6	P68511	A0A0G2K7T6												B4F778
F1MAB8	Q64303	Q6AYD5												Q568Z6
D3ZBT9	P97584	A0A0G2JSH9												B5DF03
D3ZJX5	F1LS29	P14669												B1WBY7
P13803	M0RC65	Q9JHL4												Q562C7
D3ZDT1	P40112	F1LRB8												F1M0U5
C7C5T2	D3ZQ59	D3ZQE8												Q64591
Q99J82	Q6PCT3	A0A0G2JSR0												D3ZNI3
F7EPE0	P62890	Q99MI5												P07895
P62755	A0A0G2JYI7	F1MAB8												P62718
P63326	G3V7M0	P41562												Q9WVE9
Q5XIG8	P30835	B0BMT9												Q3KRC5
A0A0G2K110	G3V784	P62243												F7EPU7
Q5M939	Q4KLN6	P00388												Q60587
Q5U2U2	P61107	A0A0G2JSS9												Q4V8I6
Q5XI07	D3ZQ74	Q5BJZ3												D4AEH3
Q6AY18	D3ZF26	D3ZW55												A0A0G2JU07
D4A0Y6	Q6AYD5	A0A0G2JZ53												P62243
B1WC02	Q66H80	P62963												B0BN90
P68511	A1A5L1	Q9EST6												F1MA98
Q6P6T4	Q641X8	P85845												Q4QQS8
Q62991	A0A0G2K3V4	Q6NYB7												F1M9B3
Q5U2U8	A0A0G2K2M9	D3ZJX5												Q6P751
Q6P6T6	P62243	Q3B8Q2												Q9Z269
A0A0H2UHZ6	B0BN63	Q56B11												Q7TSA0
D3ZQM3	Q9Z270	Q68FS2												P41350
G3V936	Q3ZAV2	Q8R4A1												Q02356
P62243	Q3B8Q2	G3V6H0												F1LRE5
Q8K1P7	D3ZQM0	D4AC36												F1MA36
Q5XFW8	B2GV06	Q9Z1X1												D3ZUN5
P39052	M0R6T4	G3V647												P68255
D4A5Q2	Q9JLZ1	Q9JM53												P13668
G3V6H0	A0A0G2JSU3	A0A0G2JWK7												O35094
P42930	A0A0G2K9D6	G3V7G9												P52555
P62828	P08461	D4AE06												A0A0G2K3Z9
Q1EG89	D3ZWS0	G3V9N8												P00406
F1LRB8	Q4QQW4	Q5PQX1												F1LN59
P97608	Q498N4	G3V7Q6												D3ZCP9
P47727	B5DF91	D4AEP0												F1LNL2
F1LN59	Q5XIE0	G3V661												A0A096P6L8
B5DFB2	B2RZ74	P62749												P12368
Q6AY48	P62832	A0A0G2JSR7												B2GUZ7
F1LYQ8	Q5PQK2	P0C5H9												Q62868
B5DF91	Q3T1K5	F1M1D5												Q05BA4
A0A0G2JSR0	A0A0G2JVW5	P85973												Q499V7
Q4KM49	B2GV41	P10361												Q5PQQ2
P47819	D3ZFA8	B2RZC6												F1LSC3
O70196	Q66HR2	D4A7U1												Q4KLN6
A0A0H2UHZ2	Q5U2Q7	Q5U2Q7												P29457
P62890	Q5M939	Q7TSP2												G3V6S8
Q99MI5	F1LNL2	A0A0G2K110												B2RYD7
B0BN52	A0A0G2JTH6	O70351												P62909
Q5XIE0	P62828	F1M801												F1LR36
A0A0G2JU01	Q6AY09	A0A0H2UHN2												D3ZC84
P06762	P54319	D4A994												Q920D2
P23928	G3V661	D3ZQM0												A1A5L1
P07943	A4L9P7	D3ZU74												P40329
Q5PPL3	G3V7G9	B2RYN0												D3ZTV7
B2RYI8	F7EMB2	A0A0G2KAN7												A0A0G2JSL8
Q9JJ54	F1LM55	F1MA87												B2GUZ5
D4A3K5	D4A2G9	O35964												D3ZXN9
Q6LDS4	G3V9E4	D3ZUV3												A0A140TAI6
A0A140TA89	Q5HZV9	G3V8Q8												Q1JU68
Q64654	P10361	C0KUC6												P56574
P49088	Q5U2V1	B5DEL9												Q6AY09
A3KNA0	P12711	P62246												P35433
Q8CGU6	Q566E4	D3ZD73												Q3KRF2
B2RYG6	F1M8V2	Q641X8												Q920P6
O88989	Q63584	Q5XI18												Q5XI34
Q02874	Q5U2U2	D3ZQ59												A0A0G2K751
F1LSM5	F1LPD6	A1A5S1												Q9JMI1
F1LM09	Q4KLK7	D4A2G9												V5QSV9
O70351	A0A096MIV5	B2RZ74												Q6AXT7
Q6AY09	D4AC36	Q5M939												Q99N27
B0BNE5	O55211	A0A0G2K9D6												D3ZHW0
C0KUC6	Q4G079	P63326												Q9JJ19
A0JPJ7	P47853	B0BN63												Q9JMJ4
F1LM55	D4A3E1	P55161												Q3B8N8
M0RCH8	P42930	G3V784												Q63584
Q5BJP4	Q5XI77	P41499												Q5XI77
P54921	P70580	Q6P7Q4												G3V7I0
P40112	A0A0G2JU01	G3V9E4												Q63737
D4A133	D4ABT8	Q3T1K5												B2RYQ2
D3ZSA9	D3ZC84	Q6AZ33												D4A9L2
F1LS29	Q5XIG8	Q4KLZ0												D3ZUD8
A0A0G2K9D6	P30349	Q6P9U8												A0A0U1RRY3
Q566E4	P11030	Q6IFW6												Q5FWY5
A0A0G2JSU3	B0BNE5	Q68FT7												P17764
Q9Z1M9	P00406	A0A140TA89												G3V8L3
Q505J8	A0A0G2K3Q6	D3ZD23												A0A0G2KAT3
Q5U2Q5	F1M0X6	Q5PQK2												Q5BK20
G3V9S9	P12368	Q9JLJ3												D3Z840
F1LVA8	B2RYN0	Q4QQV4												G3V6W6
D3ZF26	F1LQX9	D4A133												G3V7B0
P85845	D3ZW15	B2LYI9												Q9ES21
P35465	Q9QZ86	Q66HR2												F1LPC6
F1LP76	Q27W01	Q9JKB7												D4A206
M0R9L0	Q6NYB7	Q5RK09												D3ZHU8
Q3KRC3	P39052	B0BMW4												A0A0G2JYN0
Q5XIW8	A0A0G2KAT3	A0A0G2JVW3												B2RZ72
B0BNA7	C7C5T2	D3ZW15												Q6P9U8
P22509	P11232	P62755												P61972
Q6DGG0	F1M5V2	P62890												D3ZFP4
D3ZQ59	G3V647	Q5PPL3												Q5BK78
G3V7R1	B5DF29	A0A0G2JTA0												Q6AY53
Q99NA5	Q99NA5	A0A096MIV5												P60868
F1M3H8	F1LSM5	B2RYP6												D4ACM1
Q01986	Q6P7Q4	C7C5T2												Q641Z8
D4A031	Q4KLI7	Q6AY09												D3ZSM9
P11030	D4A3K5	D3ZXS8												G3V7Q7
Q68FP1	O35547	Q6DGG0												Q5M7U6
Q6NYB7	Q01986	G3V7I0												Q4FZU2
G3V662	B0BN85	D4A0Y6												P11762
D3ZN63	P16975	P97852												P62959
Q68FS2	P86182	P07943												Q5XI28
D4A4J0	M0R9L0	B2GV41												P23358
A0A0G2JVW3	P05708	A0A0G2JU01												P0DMW0
D3ZD73	G3V8Q1	Q5RJK5												B1H227
P49793	Q8CGU6	Q6AY18												Q5XI09
D4AE06	C0KUC6	D4A9L2												P47853
P61203	B2GV24	D3ZC96												G3V8E2
P05708	Q3KRD5	G3V8D5												E9PTR4
Q63377	D3ZZA8	P10960												Q5I034
O35889	P62815	B3DMA1												P04961
P62959	A0A0G2JSR0	P63036												A0A0H2UHQ3
A0A0G2JTL5	F1LQB2	P39052												D3ZWS0
P52631	Q4QQS4	P82808												P19804
B1WBQ7	F1LZX9	Q3ZAV2												G3V8D5
B5DF29	O70351	D4A1J6												A0A0G2JTK6
B2GV24	O88989	Q99NA5												Q7TSP2
D4AEB4	B0BN52	O88321												Q6AYB5
O88941	Q6P9U8	Q6Q0N3												Q9JJ31
M0RAP5	Q60587	O55211												Q5BK81
F1LR36	G3V6H5	P00406												Q9WU82
Q9JI85	Q45QJ4	P49432												Q64194
Q63584	Q5M9F8	D3ZN27												B0BN74
P54319	Q99MI7	A0A0G2JSM7												D4AAL2
Q66HR2	P63004	Q5FWY5												D4A0F5
Q5RKH2	G3V940	Q6AY23												A0A0G2JUC7
Q6AY21	B5DFI0	F1LMW7												Q641W2
B2RZ74	Q8K1P7	P13221												D3ZAS8
Q6P9U8	P27867	B0K031												Q5VLR5
Q62636	G3V7H2	P55063												D4ACV3
Q9JLJ3	Q64654	Q6P6T4												P35213
B0BN63	D3ZN27	B0BNA7												P05197
Q68FS8	D3ZLD5	D4A510												P30835
G3V6J2	Q4V8H8	F1M8V2												A0A0G2JSR0
F1M0X6	P18886	A0A0G2JTL5												F1LW16
D3ZU51	P37397	P54311												A0A0G2K189
F1LZX9	Q5M830	Q6IE67												P63018
P05982	P27321	D4A7J8												G3V7Q6
R4HD46	D4A4J0	M0R6T4												Q5RJR8
P61107	Q6LDS4	P36201												G3V912
P35213	D3ZAS8	D3ZHG3												P55213
D4AE49	P06214	Q6P9V1												Q5U2U0
A0A0G2KAT3	I6L9G6	A0A096MK61												Q5FVN0
P41350	D3ZGF1	A1A5L1												F1M949
P63004	G3V9W6	Q9ESH1												Q5M9F8
P12711	B2GV74	Q5EBD4												D4AAI5
B2GV06	Q9R1J8	Q27W01												A0A0G2K737
B5DF65	A0A0G2K1S6	Q7M0E3												Q9JLZ1
D4AB03	A0A0G2JSR7	Q9WUC8												Q498R7
P97584	Q6IE67	P53812												Q5U316
P37996	Q5RK09	P97584												Q10728
D4A9L2	P55063	P21708												A0A096MKG2
D3ZW15	Q99J82	Q4KLI7												A0A0G2JYL4
A0A0G2K3C1	Q5PPL3	A0A0G2JWB6												P61983
B3DMA1	A0A0G2JZ53	Q3T1I4												P62755
G3V8G9	F1LYQ8	D4A5A6												D3ZW08
F1M1H0	P49793	Q5M9F8												D4A2D7
A0A0H2UI38	B3STT9	A0A0G2JSV2												Q71UF4
A0A0G2JSR7	P84092	Q62658												B2GV01
Q5HZV9	A0A0G2K4T7	Q4KMA2												F1LM33
P15791	F1LR36	Q99376												A0A0G2K542
D3ZNS8	B0BNL2	P40112												A0JPM9
A0A0G2KAZ7	G3V818	F1LPD6												Q63396
Q5PQX1	V5QSV9	Q5XHY0												B2RYI3
B2RZB7	A0A0H2UHN2	Q498R3												Q68FR7
D3ZXH7	A0A0G2JSH9	A0A0G2K4U8												Q9EST6
Q4V8H8	Q6AYS7	D3ZCS4												B1H267
P61983	A0A0H2UHV9	P41542												A0A096MKC0
Q5M819	P63170	Q5M830												A0A0G2JYI7
P27605	G3V8D5	P63004												D4A4T9
Q6AZ33	A0A0G2K9C0	D3ZN95												F1LZW6
D3ZXJ5	Q4QQW8	A0A0G2JXW4												Q9R063
Q02769	Q6AZ33	D4AEH9												Q68FX0
Q5XIH3	D3ZRX9	P62775												Q794E4
E9PTE1	A0A0G2JWD6	Q4FZS2												D3ZFA8
P10361	P62755	Q9R1J8												A0A140TA95
Q6AYK6	D4A9L2	A0A0G2JSV3												G3V9K0
G3V647	Q62636	Q5XI19												A0A0G2JZM8
D3ZCS4	F1M6Q3	Q5FVM2												G3V7G0
D3ZGY2	Q9WUC8	G3V624												P24155
G3V6P6	P41562	P17136												A0A0G2QC03
Q4V8E2	P36201	Q6AYK6												P23711
Q4G009	Q5M9I2	F1MAA3												F1LUI2
P16636	Q71SA3	Q66HC5												D3ZCA0
O35547	P11505-1	D4A1R8												F1LZS6
A0A0G2JSL8	P49432	Q71SA3												D3ZBN0
P62898	P61983	B1WC02												F1LNF0
P26284	D4AD70	P08461												Q6AY72
A0A0H2UHN2	P53812	D4A3K5												D3ZYS7
Q6IE67	P50503	Q5XI09												A0A0G2JZE8
F1M110	Q6IN22	P32551												Q5XFX0
Q6PCT3	P31399	P12368												P00173
Q566E5	D3ZD73	Q641W2												Q80U96
P30349	P00173	D3ZEM8												F1LM55
F1M5V2	B2RYG6	P22509												Q4V8H8
Q8VHK7	Q63377	Q7TP35												A0A0G2K1M5
F1MAD9	Q4KLH4	Q505J8												G3V6M8
A0A0G2JXW4	Q7M0E3	F1M0X6												P45479
F1LZW6	Q6TUG0	P23928												A0A0G2JTA0
F1M801	Q9JLJ3	B5DFD8												Q6AYI1
Q5XI18	Q6IRJ7	P70580												A0A0G2K7W4
B2RYN0	Q5XIW8	E9PSJ3												P83732
V5QSV9	Q99MI5	Q64654												B2RZ27
Q9JLZ1	O35796	A0A0G2KAZ7												P54645
A0A140UHW6	P19944	Q5XIE0												Q4KLF8
Q62671	Q4KMA8	B5DF89												D3ZC96
A0A0G2K3V4	P35213	P28494												Q63083
A0A0G2KAI8	D4A0U9	P19944												P11348
Q5M9I2	Q5EBD4	Q6PCT3												P00388
F1LMW7	A0A0G2KAZ7	A0A0G2QC06												B2GV54
P17136	Q4G009	P05708												Q641Z6
D3ZN95	A0A0G2K6U1	D3ZCG3												Q09073
D3ZU74	Q5EGY4	Q9Z1Z9												P18418
B1H282	P55260	Q6LDS4												B1WC56
F1MA87	A0A0G2JSV3	Q4V7A0												A0A0G2JSS9
Q642B0	D3ZQE8	Q6AYS7												A8QIC3
A0A0G2JWD6	Q5FWY5	P61972												D4A031
P63170	A0A0G2JXW4	A0A0G2JWD6												P62775
P70580	P62278	Q3KRC3												Q498N4
B0BNK1	D3ZMY7	A0A0G2K4T7												M0RAY7
Q66H39	D3ZW08	Q5U2U2												B5DFA5
Q5RK09	Q02874	P11232												P81128
D4A1Q9	P97852	F1M790												Q56R17
P62278	Q5XIP9	Q66H79												D4A777
D4A3E1	P63326	Q6AYA2												D4A4F4
D3ZAS8	A3KNA0	Q5HZV9												Q04931
D3ZW55	Q5FVC2	A0A5P8DHK3												D3ZE72
Q7M0E3	P20909	P62959												R4HD46
E9PTB2	Q6AY21	Q63377												Q6MGD0
B2GV41	A0A0G2K4U8	Q02874												Q5EGY4
A0A0G2QC06	D4A7J8	Q5M9H2												Q6AXN4
Q3T1I4	B0K023	B2RYN6												B5DEL7
A0A0G2K916	Q9R1T1	B0BNK1												P08461
Q56A27	A0A0G2QC06	P62832												M0R9B9
Q4KLH4	Q5XIH3	P41350												Q4QQV0
P97852	O35509	P62815												M0RCP9
Q62658	Q9JI85	P16636												Q9WV63
A0A0G2K6H7	D3ZXJ5	Q5EGY4												G3V9M8
G3V7U2	A0A140TA95	D4A914												P26772
B0BN85	A0A0G2JYN0	D4A4T9												Q6AYS7
P45479	B1WC56	Q5RKH2												M0R7E6
D3ZQE8	D3ZNS8	E9PTE1												G3V9Z6
A0JPM9	M0R907	D3ZDB9												A0A0G2JVP5
O35964	Q5M9H7	D3ZXI0												Q4QQS4
A0A0G2K9M5	B0BMY7	Q6AY48												A0A0G2JXG7
P07335	Q5PQX1	D3ZPL1												G3V897
P97690	A0A0G2KAI8	P31399												Q3MID9
D3ZQ74	A0A0G2JZS1	D4A5I9												A0A0U1RRV7
Q4FZS2	Q5XFW8	D3ZC56												Q6AYS3
P50503	F1M801	D4A944												Q63507
B2GV74	F1MAA3	D3ZRN3												B1WBY1
A0A140TA95	A0A0G2K2J7	B2RYG6												D3ZEF4
P11505-1	Q4V8C2	O35547												X1WI37
A0A0G2JX74	Q4V7A0	D4A5T8												F1M7Y3
G3V943	Q5BJQ6	P11030												P29314
Q32PZ3	Q6P9U5	Q1EG89												Q920L7
D4AD70	A0A0G2JX74	Q6AYK1												D4A7F2
D4A7R0	Q68FS8	Q6IN22												F1LSK6
D3ZQM0	Q5M832	P68511												D4A261
M0R907	G3V6P6	G3V8Y5												Q9ET50
Q62780	Q6AYR1	Q6P751												D3ZAX5
Q56B11	O08839	D4A8M7												Q6P685
P36972	D3ZQM3	O08618												D4A3K5
Q99MI7	P15650	G3V982												Q9JIM0
D3ZC84	F1LNR1	B2RYJ7												F1LNY3
F1LNI5	A0A0G2K542	F1LUD3												G3V7J2
A0A0G2JSM7	D3ZN95	Q6AYU1												D3ZRV0
A0A0G2K9C0	A0A096MK75	I6L9G6												F1M801
Q5M9F7	D4AEH9	E9PTK9												Q6P3V8
G3V8D5	A0A096MK61	D3ZC84												D3ZKC9
D3ZXI0	P62749	Q5XFW8												P19234
Q32PX7	A1A5S1	M0RAY7												R9PXS8
D3ZXS8	Q7TSP2	A4L9P7												F1LT35
F1LPD6	Q4KLL7	P16970												D4A7R3
O35796	D3ZXS8	Q99MI7												P62282
Q9WUC8	Q5HZY2	O35509												A0A0G2K3H2
D3ZBL6	Q68FW9	O35796												P85845
P62815	Q99N27	P68182												Q3T1L0
M0RAY7	Q75WE7	D4A0E8												Q5U2U2
F1LQS6	P62898	M0R9L0												P37397
G3V9Z6	Q505J8	Q5FVC2												P06302
Q5U2W5	P54311	B5DF29												F1LT49
Q32PZ7	Q6AXS3	B2RYV5												D4A8M7
Q4KLL7	D4A1R8	B5DFI0												Q5RKI0
Q8R3Z7	Q62658	Q4V8E2												B5DF91
P19944	D3ZU51	Q31257												A0A0H2UHD9
P31399	Q5FVM2	Q9EQS0												Q91Y78
Q6AXS5	Q62848	P62898												D4A4U3
Q9JHY2	Q5FVM4	P27321												Q9Z336
F1M9Q3	P16970	D4AB03												Q75N36
Q62667	O88321	B2GV92												D3ZUM4
P20961	P17136	P84092												D4A5A6
Q68FX3	G3V943	F1LMP9												B2RYN0
Q63525	B2GV92	Q5FVL2												P52631
Q5BJZ3	Q3T1I4	Q99J82												B5DEH2
Q5M830	P61203	P61203												G3V829
Q8R4A1	Q4G017	A0A0G2JSL8												Q4QQV4
D3ZJR1	Q5RKH2	F1LNI5												Q6IMF3
Q6AYS7	A0A0G2K9M5	F1LM55												Q9Z1Z9
B0LT89	Q6P751	Q9EPF2												Q5XHZ9
F1LRS8	F1LMA7	Q5XI28												D3ZTF6
Q498R3	Q63768	P85970												Q8K1P7
P62749	Q8R3Z7	A0A0G2K6U1												B0BN55
Q5XI09	Q9Z1W6	Q5U362												D4AA63
Q9R1T1	G3V936	A0A140TAG9												A0A0G2K012
A0A023IM54	A0A0G2JVW3	Q9JLZ1												D4A7S4
A4L9P7	P49088	M0R3S3												Q5FWU0
Q6AXW2	G3V886	F1M3B3												Q6AXY4
D4A914	B5DF65	Q63525												Q9Z142
F1M775	B4F764	P26376												A0A0G2JUW8
Q6AXS3	P36972	A0A096MK75												Q63151
G3V8U9	Q4KM35	A0A0G2KAI8												Q6P790
Q4FZT6	P48450	P42676												A0A0G2K2P5
G3V7I7	Q99068	Q5I0E7												B1WC49
A0A0G2JZS1	D3ZXP3	Q5XI77												A0A0G2K9M5
G3V7I3	Q6AYZ7	M0RCH8												D3ZU22
A1A5S1	B5DFD8	F1LQX9												A0A0G2K3N1
P00406	D3ZG88	Q9Z1N4												P70565
D3ZC96	Q5BJP3	D3ZVJ3												Q5M943
Q9R0T3	F1LSC3	Q31267												P49242
F1LQX9	B1H282	Q642B0												A0A0G2K1N3
B0BN81	D3ZRN5	Q99068												Q5U312
F1MA59	P27605	G3V936												D3Z900
G3V6H5	P82808	P35213												D3ZW15
B2RYI2	Q9R0T3	D3ZRX9												Q5RJR9
P53812	B2RZB7	A0A0G2K7M6												P62628
Q3T1K5	Q63525	D3ZD89												D4A106
Q27W01	D4ACC2	V5QSV9												O35828
Q91V33	B0BMW4	A0A3G2LW22												Q6P9Y4
D3ZPL1	B2RYP6	Q6IMX7												O55099
Q6IRJ7	Q5M9F7	D4ACW1												D3ZK96
A0A0G2JSV3	F1M1D5	Q52KS1												F7EPZ4
Q3KRD5	D3Z8R4	Q6MG60												A0A0G2QC33
A0A0G2K6U1	P35435	Q6P686												Q5PPL2
D3ZL86	G3V7I0	B1H282												D3ZC56
Q6MGA3	Q6DGG0	F1M4W7												Q4V8C2
Q5FVM2	D4A5I9	G3V9R0												P41777
O88321	Q5FWT1	F7EL36												Q5U311
Q498N4	F1M790	Q5U318												F1M790
G3V9E4	Q6Q0N3	Q3KR59												B1WC84
F1M6Q3	B5DFM8	Q9EQR2												P60901
Q3B7D0	B0BNG3	D3ZRE7												F1LRB8
Q07984	D3ZPL1	P06214												Q80WL2
Q641W2	F1LZW6	Q4KLH4												Q5I0F0
Q6IN22	P42676	G3V9D1												P40615
B2RYL4	Q5U367	A1L1J8												P47942
Q4KM35	G3V982	Q3T1L0												F1LN14
F1LMQ3	Q99M63	Q68FX3												B6RIU0
P00388	B2GV72	D3ZXH7												Q6P9X4
D3ZWS0	D3ZXH7	Q45QJ4												D3ZDK7
D3ZEM8	P40307	B5DFC9												F7EZ89
Q9Z122	D3ZCS4	P18395												F1LNF1
Q7TSP2	D4A4T9	B2RYP4												P16617
O08618	B5DEL2	D3ZZ81												A0A0G2JU89
D3ZER6	A0A140UHW6	D3ZBL6												F1MA87
D3ZC56	Q5I0F0	D3ZV81												A0A0H2UHU0
Q99N27	G3V7I8	B5DFN2												O54772
A0A096MJE3	A0A0G2KB98	F1LW74												P63036
D3ZFQ8	Q5M7T6	G3V6H5												P0DP31
Q9WU10	D3ZRE7	A0A140TAF7												G3V6C4
B2RYP6	M0RDJ4	D3ZYK9												A0A023ILN9
D4A8M7	B0BNK1	B2RZB7												G3V9P0
P15650	Q6P9V1	F1LZX9												A1L1M0
A0A0G2K121	D3ZYK9	Q6IRJ7												D4A1R8
D3ZMY7	Q641X3	Q5BJQ6												P97576
P47853	B5DFC9	Q3B7D0												O88989
Q4QQS4	D3ZUT9	Q62780												Q03114
P62912	Q6MGA3	A0A0G2K8N3												D3ZRN5
A0A0G2K977	Q6AYA2	Q68FS8												D3ZD09
B4F764	Q5BJP4	Q68FX1												Q91V33
G3V7H2	Q3KR59	A0A0H2UI38												F1LZ05
D3ZVJ3	Q4V8E2	Q566E5												Q5XHZ0
A0A0G2K6Y9	P41350	P83888												Q6AY30
G3V8U6	Q5XI09	A0A096MJY1												P22734
Q5M9H2	Q68FX3	F1M951												Q5BJ92
Q562C7	Q52KS1	D4A3T3												Q09167
Q5XID1	Q5I0E7	Q6AXS3												B2RYJ3
D3Z8R4	D3ZC96	B0BN81												Q64428
Q9R1J8	D4A0E8	Q4KM87												D4AE49
Q63357	Q5BKC3	Q9R1T1												B2RYC9
D3ZZR5	G3V829	F1LTR1												Q62658
Q499N6	Q499N6	Q497B0												D4A1D8
Q4QQW4	P21571	P35433												M0R5J4
G3V818	B2RYI3	F1LT49												Q63798
Q68FX0	G3V6B0	Q62969												Q4V8E2
Q566D8	P18395	Q32PY7												G3V918
Q91XU1	Q32PX7	Q75Q39												Q05175
P62282	Q3T1L0	Q62636												D3ZQM0
G3V7B5	D3ZFQ8	Q4KLL7												B4F7A9
F1M6V1	D3ZC56	Q9Z339												D4ACC2
D4ACC2	A0A0H2UI38	Q5FWT1												P13803
P41562	Q5XI28	P14604												Q62733
D3ZZR9	G3V7I3	A0A0G2K3V7												A2RUW1
Q4KM74	F7EL36	B3DM97												D3ZPJ9
A0A0G2K2Y3	B0BNA7	P18886												B0BNL2
B0BN55	Q91Y78	A1L122												Q5M9H7
A0A0G2K654	P62836	G3V8U9												P70470
A0A0G2JXC3	Q5XI18	G3V7I7												B5DFI8
D3ZSL2	Q6MG60	Q5EB77												D3ZBS9
Q5EBD4	A0A0G2JTA0	G3V829												M0R7Z0
G3V8Y8	Q3MID3	Q5RKI5												P04797
Q99M63	B4F778	Q32PZ7												D4AB06
O35509	E9PTK9	M0R3M8												Q5FVL2
F1LUI2	F7EZ89	B0BN97												A0A0G2JZM2
G3V829	Q6IFW6	D3ZJ92												P39069
P55260	D3ZW55	P50503												D3Z981
D3ZXP3	Q5M9H2	A0A0G2QC53												D3ZBL6
D4ACV3	B2RYN6	Q700Q7												P86182
A0A0H2UHQ3	D3ZJT4	B1WC84												B1H282
Q4KLN3	Q9EQX9	Q5XIW8												Q9R1A0
D4A3T3	P26284	Q4V8E1												P08753
F1M3B3	P36506	Q4V8C2												A0A023IM54
A0A140TAF7	Q6P686	Q6AYB6												P97633
Q5BJP3	P11348	F1M1B3												D4A4J0
Q66HA6	Q4FZS2	Q8VIL3												D3ZGF1
Q5XHY0	A0A0G2KB55	P37285												P35426
B2RYI3	A0A0G2KAH2	M0R907												Q5XHY0
A0A0H2UI10	A0A0G2JSL8	A0A0G2K0I3												Q8R3Z7
B0BMT9	B2RYP8	Q5XIH3												F1LM09
P20909	P22509	Q5BJP4												Q9R1T1
A0A0G2K2J7	D4A1C5	D3ZZA8												Q5U2U7
Q75WE7	A0A0G2K3C1	D3ZUD8												B5DEP6
B2GUZ3	D3ZVD8	Q6AYR1												P62142
F1LRJ9	Q4KM87	A0A0G2JY73												D3ZQR7
Q99376	P62282	Q6AXS5												O88321
P16970	F1LRS8	A0A0G2K3V2												D4A7U1
A0A096MK61	Q5EB59	B2GV72												Q63448
Q6P686	A0JPM9	F1M0V4												F1M8V2
B2GV92	M0RCH8	B1WBY1												Q6AYZ1
Q5BKC3	D3ZER6	Q01986												P46413
D3ZAE6	D3ZI16	Q499N6												D4A0U9
D4A7J8	Q2I6B0	Q5BK63												Q99376
Q63507	A0A0G2K1E5	Q02769												Q4KM71
P85970	Q3KRC3	G3V7H2												G3V7G9
P62268	B1WBY1	P83941												A0A0G2JX74
Q6MG60	A0A3G2LW22	P36506												P49088
G3V7I8	D4A5A6	G3V7R1												A0A096MK75
A0A0G2JVM2	A0A140UHY3	Q5PQL2												G3V7R1
Q5I0F0	P62912	F1LNK6												A0A140TAA4
Q5U2V1	P16636	B2GV06												D3ZUL8
Q1PBJ1	F1LQS6	Q5M9F7												A0A140UHY3
Q5I0E7	Q8R4A1	Q75WE7												Q66HA6
G3V661	Q6PCU4	Q66HA6												F1LR10
M0R9N8	Q498R3	P62332												P97560
B2RYP8	A0A1B0GWQ7	D4AD70												D3ZD97
G3V9R0	Q63507	Q99ML5												A0A0G2JXT6
Q6P7R8	B0BN94	E9PT22												F1MAK9
B1WC49	G3V617	B1WBY7												Q6P6V0
P17955	A0A140TAF7	D4ACK1												D4AE96
Q5M9H7	Q6J1Y9	A3KNA0												Q5U2R9
P11348	A0A0G2JUJ9	Q4KLK1												A0A023IMI6
Q8CFN2	A0A0H2UHX1	D3ZLC1												F7F5A1
F1MAA3	P85970	D3ZJH9												I6L9I0
Q6PDV8	D3ZZR9	Q9Z1W6												F7FLB2
A0A0H2UHV9	B0BN55	E9PSJ4												O35821
B0BMY7	D3ZGY2	Q63768												P37996
Q45QJ4	P61972	A0A0G2K051												P27008
A4D0F6	D3ZNI3	E9PST5												D3ZQ59
B5DFN2	B0BNM1	P42930												P61023
P04762	P83941	Q68FW9												Q68FP1
O08984	P22062	Q6AYB4												B5DES0
Q2LAP6	Q62839	A0A0G2JYN0												Q66HM2
O55147	G3V8Y8	A0A0G2K2J7												F1M951
F1LNK6	A0A0G2JZM8	A0A140UHW6												P18886
D3ZV33	A0A0G2K781	B2GV24												Q5M9H2
D3ZZA8	B5DFK6	A0A0G2K1U9												Q6MGA3
Q6B345	A0A0G2K0I3	Q9Z1E1												A0A0G2K9C0
P61589	B3SVE6	A0A0H2UHD9												Q6AYD3
G3V982	B2LYI9	D3ZRN5												Q499N5
Q6Q0N3	F1MA87	O35854												P06761
A0A0G2K4U8	D3ZC89	D4A0U9												P70582
Q5BJ92	B2RYV5	Q4G009												O08651
Q6AY23	P26376	Q641X3												P42930
A0A0G2K101	A0A0G2JXC3	Q925G1												Q62671
D4ACK1	A0A0G2JSQ9	D4A7R0												P17220
D4A5A6	P21708	B0BN52												G3V617
Q6PCU4	B5DEY8	Q4V884												O88656
O35264	Q3B7D0	P37397												F1LZC5
D3ZFT1	F1LUD3	B0BN55												Q64361
A0A0G2KB55	A0A0G2K121	Q9Z122												P82995
B5DEK0	Q5RKI5	B0BNE5												D3ZM33
O08557	Q5U2U7	P62828												P14669
D4A1Y5	B5DES0	G3V7W1												D3ZUJ8
P13668	Q920A6	Q9ES21												Q4KLH4
Q5XI77	M0RBI3	Q6AXN4												D3ZIU2
P29314	Q5I034	A0A0H2UI10												D3ZCS4
D3ZHG3	G3V7J0	D3ZJ32												G3V6U9
P82808	G3V9D1	A0A0G2K121												B0BNG3
A0A140UHY3	Q5EAJ6-2	F1M403												Q68FY1
D3ZBN3	Q66HG5	Q62868												G3V943
Q3S4A4	A1L1M0	Q63945-2												P55770
G3V7W1	Q5XI19	F7EPZ4												F1SW39
B4F7A9	B5DF89	Q5XIJ3												Q4KLZ3
Q3KR55	Q32KJ5	B2RYJ1												O08658
D3ZT78	P23928	F1LPQ3												Q8VIB1
A0A0H2UHH9	A0A0H2UI10	B2RYI3												Q31267
B1WC56	Q6AXY4	Q5BJ92												Q566D8
P83941	F1M1B3	M0RD20												A0A096MJG1
B5DFD8	B2RYK3	B1WC56												O89042
B0BN74	Q91V33	Q6AXY4												Q5M939
A0A0G2JTS3	D3ZJ92	A0A0G2K8Z9												F1M853
D4A1J6	G3V9Z6	P22062												Q9JHL4
A0A0G2K4X8	D4A3T3	Q7TQ20												P63086
Q3KR59	G3V6J2	A0A0G2JUJ9												O54924
P40307	P18614	B5DFK6												A0A0G2K2M9
F1LPB3	P15791	O70513												A1A5L2
Q9EQR2	Q62969	B2GV33												Q6TXG7
D3ZLD5	G3V9R0	B2RYJ3												Q68FZ8
D3ZE72	Q9ES21	D3ZXI2												P54313
P21708	A0A0G2K160	Q6AXT8												Q63524
P35435	P17955	A0A0G2JZV8												D3ZIE9
Q5FWT1	Q5XFV9	F1MAA1												D3ZD11
Q5XFV9	F1LNI5	Q3KRD5												Q5U367
P19836	B2RYI8	G3V886												P11505-1
P06214	Q6AYS3	B5DEK0												A0JN30
P18395	Q5EAJ6	Q5PQJ6												Q6AY48
D3ZUD8	G3V7Q6	F1M656												A0A0G2K160
Q6LED0	A0A0G2JU77	A0A140UHY3												B2RYS8
D3ZW08	O08618	B5DF65												F1M3H8
G3V9W6	A0A0G2K4X8	Q07205												Q5FVM4
Q4KLF8	D3ZBL6	Q498N4												B2RYN3
B5DEY8	B1WC84	Q5EAJ6-2												D4A962
P84100	P45479	Q91V33												F1LQT9
Q4KLZ6	Q5XIJ3	P27867												D4A1Y5
Q9Z336	Q5XHY0	Q7TQ77												D3ZXT2
Q9R0Z3	Q07984	Q6TXG9												Q62991
B2RZ72	Q32PZ7	A0A0G2JZI0												D3ZZT9
Q6MGD0	Q9Z269	D3ZVD8												D3ZD80
A0A0G2JWB6	D3ZV33	P61983												D3ZN27
Q68FY1	D3ZTR5	A0A0H2UHF6												Q792H5
M0RDG0	Q31267	A0A0G2JV54												Q68FQ0
Q5RJN2	Q497B0	F1LYQ8												D3ZGY2
D3ZAX5	O35264	D4A259												Q8VHK7
A0A0H2UHF6	D3ZEM8	D3ZL86												O55211
Q5RKI5	D2XV59	F1M5V2												Q08290
D3ZTP0	D4A1A5	Q6JE36												Q3T1J1
A0A0G2K089	D4AB03	Q91Y78												Q9JJ54
Q3T1L0	M0RAP5	Q07984												Q5I0E7
P61972	D3ZHG3	P13668												D4ABP4
Q5M7T6	Q8VHK7	P18614												Q3KR59
P06536	E9PSJ4	B5DF50												P52590
P62836	B2RZ64	Q4KLZ3												Q4FZT9
Q9Z339	Q4KLZ6	D3ZAX5												G3V681
Q68FR7	Q31266	G3V9M1												Q68FX1
P83732	P13668	G3V8F5												Q4KLZ0
F2Z3R4	Q5BK63	D4ACV3												A0A0G2JWD6
F1LT49	A0A0G2JTS3	D3ZXJ5												D3ZLC1
Q6P9V1	F1MA59	Q4V8K5												P13233
O35094	Q63151	Q5I0D1												Q32PY7
Q52KS1	D3ZFB2	Q9Z269												Q6PCU4
Q5BJN3	B2RZ72	A0A0G2K781												Q6AYR1
A0A0G2K8N9	A0A0G2K8Z9	F1LM60												Q5XIW8
D4A1R8	Q62671	Q8R3Z7												Q8CHN6
G3V7A5	Q6AXS5	Q920D2												D3ZDT7
A0A0G2JU77	A0A0G2K8N9	B1WC49												D3ZTX0
Q9EQX9	Q9Z336	A0A059NZR0												Q68FS4
D3ZKI9	A0A096MKE0	A0JPQ9												D4AC36
D3ZYK9	A0A0G2JUH4	P11348												A0A0G2JUH4
Q5XI19	Q62667	B2RYI2												M0R5U6
Q6AYA2	D4ACV3	A0A1B0GWQ7												B1WC32
D4A9D8	Q6AXT8	Q4FZT6												F1M0V4
B3SVE6	A0A0G2JVP5	F1LZW6												A0A0G2QC02
Q99068	Q63663	P09330												B1WC02
Q68FW9	O89045	G3V9Z6												D4A1Q9
A0A5H1ZRU4	O89035	D4A2P1												F7FJQ3
D3ZJ32	A0A0G2K249	P17955												P11915
A0A0H2UHX1	Q64542	D4A1A5												D3ZNS8
Q6AYS2	F1M775	B5DFM8												A0A0G2K2T6
D3ZHU9	Q4V8B4	Q6PDV8												Q8CGU6
P36201	Q505J9	D3Z840												B5DEN9
Q9Z2S9	Q6P7R8	B5DFG5												P54001
P14604	Q4V8K5	Q64350												Q56R18
Q6AYR1	B0LT89	Q5U2X6												Q5EB77
Q4QQS8	A0A0H2UHF6	F1LQM9												D4ABD7
F8WG67	B2RYP4	M0R9Q1												P63004
P35426	A0A0H2UHQ3	P40307												P35565
B2RYV5	P47819	A0A0G2K1E5												P63245
D3ZF50	G3V8K7	O08623												Q6AY18
A0A0G2K776	Q99376	Q8VIB1												D3ZP13
P86182	G3V8U9	D3ZK73												P0C5H9
B2RYN6	Q5BJ92	Q920A6												Q6AXT5
D4A4T9	D4AE49	D3ZWS0												Q9EQS0
Q641X3	Q4G063	Q4KLZ6												D3ZTT7
Q3MID3	F1M471	F1M9Q3												P84092
D3ZK14	Q920P6	D3ZER6												D4AB03
Q99P77	F1M3B3	A0A0G2K9C0												G3V8Q8
D4A0L4	F1MA52	G3V9W6												Q9ER24
Q497B0	Q4FZT6	Q6PDU7												G3V8Q1
Q5EB77	Q02769	B5DES0												B5DEY8
P49432	Q6TXG9	Q91XU1												Q6MG90
P70565	D3ZZ81	Q6AXV4												Q9Z270
F1LNR1	Q9JIM0	Q5M9H7												Q4V7D7
B2RZ24	P63025	B0BMY7												Q496Z1
Q5EAJ6	B0BN81	A0A0G2K7W6												A0A0G2JXC1
A0A0G2JYA2	F2Z3R4	Q5I0F0												G3V6J2
A0A0G2K7W6	P62959	G3V662												M0R660
Q6AY53	Q9QYL8	Q64620												P13832
Q68G41	P46413	D3ZZR5												A0A0G2K9T1
Q1RP74	Q5I0D7	P21571												D4AD70
P18265	Q9Z122	Q1PBJ1												A0A0G2K0J7
D3ZAY8	Q63357	M0R8B6												P97874
B1WBY7	Q6PDV8	B2RZ24												G3V8C4
P15651	Q4KLF8	G3V7U2												P97536
Q32KJ5	G3V7W1	D3ZJA9												Q6P7Q4
P61212	B2GV33	A0A0G2K261												Q5XIP6
Q6TUG0	R4HD46	Q9R0T3												A0A0G2K428
Q9Z269	Q9R0Z3	P61589												Q5U2T0
F7EL36	Q9JKB7	A0A0A0MY43												Q4G022
A0A096MK75	Q5U2X8	R4HD46												D3ZAI0
B1WC44	D3ZG58	D3ZF45												Q498R3
D3ZA85	Q68FX1	G3V7I3												Q6AXQ0
Q4V8C2	O08557	Q99M63												Q6P7R8
A0A0G2K542	Q6PDU7	B1H2A6												B5DEL2
Q5EB59	D3ZJ08	G3V897												O08700
D3ZJ92	D3ZUC2	P26284												G3V636
O70593	P83732	B0BNJ1												P62138
D3ZKH2	Q5D023	Q8CGU6												Q5PQN7
B5DFC9	D4A8H3	A0A0H2UHQ3												Q7TP34
Q5PQJ6	D4A7I6	P47853												A0A5H1ZRU4
P18266	Q5XID1	D4A8H3												Q4G009
O89044	D4A962	B0BNM1												B5DEP7
Q4G017	Q4KLK1	Q156J1												Q4QQS7
Q68G11	P15651	Q32KJ5												Q6AYK8
A0A0G2KAN5	Q9EQS0	Q5U316												Q5U2V1
Q6V9V9	D4ABC4	F1M471												D3ZU04
F1M062	Q3SWT7	B2RYK3												Q5M7T6
D3ZJ08	O70513	D4A8H5												Q63357
Q5XIJ3	Q6P762	P18645												Q5XIN6
A0A1B0GWQ7	B1WC49	A0A0G2K6Y9												M0RAP5
D3ZUC2	Q2A121	Q9R0Z3												Q4KM74
D3ZV81	B5DER3	Q68FX0												D3ZL86
F1LP57	Q5M856	P15650												D4AAG4
D3ZI16	Q6GQP4	M0R565												P62246
D4ACT4	B2RYJ3	O89044												Q641Z9
Q5HZY0	B5DEH4	Q9EQX9												Q3B7D0
P35433	A0A0G2K6Y9	A0A0G2K160												P11232
B1WC84	Q4KLZ3	P15791												R9PXU4
B5DEL2	P14604	Q4KLJ8												Q5XIT9
B0BNJ1	Q6AXW2	D3ZKI9												Q4KLY4
Q811S9	G3V8U6	P35465												F1LQ00
D3ZPN7	A0A0G2K8T0	P84100												Q5M7W5
Q9EQS0	P56571	Q8VHK7												Q5XIB7
F1M0U5	F7FLB2	Q2A121												D4ACK1
D4A0E8	O08623	D4A962												Q00981
A0A0G2JV54	D3ZKI9	D3ZUC9												P97608
Q6P751	F1LUM5	Q9WUH9												P61107
Q3SWT7	F1LZ05	B4F764												D4AE02
Q5I034	B2GUZ9	Q4KLL0												Q5XI07
Q5D023	A4D0F6	P83732												Q6P502
Q5RJR2	Q62780	F7EZ89												Q6MGB6
Q63768	Q5U301	O89035												G3V6U3
O89045	D4A914	D3ZPN7												F1LRC6
B0BNG3	A0A6F8P9J1	Q6AY72												D4ADF5
E9PST5	Q4KLL0	B1WC42												P50399
A0A096MJW2	Q00981	B0LT89												A0A0G2KB55
F1LSC3	F1MAA1	G3V8M1												F1LND7
Q68A21	Q5U316	D3ZW08												P12007
A1L1M0	D4ACK1	P97532												D3ZV33
Q63151	D3ZUV3	Q6MG48												B0K030
Q9ES21	O08984	Q5EAJ6												B2RYI2
M0R565	Q68G41	O35264												A0A096MK30
Q4QQR9	F1LMQ3	G3V943												Q9R1J8
Q4KLJ1	Q8CFN2	D3ZCL3												F1LW74
D3ZVD8	B5DEK0	G3V7B0												A9CMB8
D3ZG58	D4A8M7	Q5XI01												Q9JI03
G3V6L8	D3ZSM9	Q68G41												Q68FR6
Q505J9	Q9Z339	F1LRS8												F1LVV3
Q14TE9	A0A0G2JZH0	A0A0G2KB55												A0A0G2JTL5
F1LNE2	D4A4H5	Q5XIM5												A2RRU1
D3ZLS5	O89044	P10888												Q5FVI6
D4A206	D3ZE72	D4ACM1												D3ZKI9
G3V8Q8	G3V6F5	Q9JKL8												Q9Z1P2
A0A0G2JUJ9	P42667	Q498M4												B2GV11
B5DEH4	Q6AYB4	P11505-1												Q5FVC2
B2GV72	D3ZKH2	P25977												A0JPQ9
P27321	D3ZVJ3	D3ZXT2												F1M471
D3ZSM9	D3ZDB9	D3ZF50												Q6IUR5
Q496Z1	Q1PBJ1	Q68FQ7												G3V9E4
P26376	Q68FY1	A0A0G2K977												Q95577
A0A0G2JTA0	P22734	G3V7J0												Q62673
P27867	Q66HA6	P26772												G3V6S0
F1M1B3	G3V7R1	Q5D023												Q9Z1W6
Q7TQ77	Q62703	Q6PCU4												B4F7E8
D4A962	Q5BKA1	Q641Y2												Q4FZT0
P62718	Q9ES53	P11240												Q4KLL7
O89035	Q6AXT7	Q2IBC7												Q8VHT6
Q4KLK1	Q5I0D1	D4AAG8												D4A4K4
Q32PY7	D3ZUC9	Q6PDU1												D3ZB65
Q62632	Q6B345	G3V6N2												P06536
A0A096MJ11	A0A0H2UHD9	Q5RKJ9												B0BN52
Q5EGY4	Q68FQ7	B0BN85												F1M365
P21913	A0A0G2K8Q7	F1M6V1												P31399
B5DFN4	P35465	A0A0G2K059												A0A0G2K864
Q6P9U0	R9PXU3	B2RZ64												A0A0G2KAN5
D4A9N5	Q62868	F1LPG9												D4A4X7
P11240	P61589	Q8K3F3												D4A1C5
Q4G063	F1M9Q3	A0A0G2K0T8												D4A1U8
B0BNM1	Q6AXT5	F1LSC3												D4A0E8
D3ZI68	A0A0G2KAN5	Q6AYB5												G3V826
Q5XI28	Q6AY72	P21913												P07943
Q9JI92	B3DMA1	Q5I0D7												O08629
B0BMW4	F1M1H0	G3V6B0												Q6PDV6
Q75Q40	P70565	Q5BK20												F1MAA3
G3V940	G3V9P0	Q63507												G3V7H2
D4A0W7	P17256	Q5U2R7												A0A0G2K7N7
A0A0G2K8P2	D4ACW1	Q4KLJ1												Q5BJU0
Q6AY30	F1M6V1	D3Z8R4												Q4FZS2
D4A106	A0A5P8DHK3	A0A0H2UHH9												P58775-2
P36506	D3ZK14	Q9QYL8												Q7TP57
Q6QI44	Q32PY7	Q63186												G3V6H5
A0A0G2K7B6	D3ZJH9	F1LRC6												P02454
F6T071	A0A0G2K089	B2RZ37												D4A8A0
A0A0G2JTN5	Q925G1	D4AB06												F1MA59
A0A0G2K6E0	A0A0G2JYA2	Q9Z336												D4A054
D3ZXT2	Q63707	Q64542												O89045
Q9JIM0	P26772	R9PXS4												P26453
D4A4H5	B0BMT9	D3ZI68												B2RZB7
B0BN94	P61354	D4ADS6												P09895
D3ZNA3	A0JPQ9	Q9JHU5												B2RYP4
Q5FWY5	F1M951	M0R5F8												Q5XI18
B0K030	Q9Z2S9	D3ZGF1												D3ZRE7
B2RZD5	Q63184	B0K008												P05943
O70454	Q62881	A0A023IM54												B2GV55
F1LZ05	B2RYI2	B2RYL4												Q6AYA7
Q63184	P12843	D3ZV33												Q4QR85
Q6PDU1	B5DFN4	Q62632												Q6AY84
A0A0G2K781	Q496Z5	Q00981												D3ZZY2
B2RYU7	P19234	B0BN94												P84586
Q63707	D4A7R0	Q63135												A0A140TAH1
A0A0G2KAW7	Q4KLY4	P61314												Q62908
P21571	D4A4T0	A0A096MJW2												D3ZZQ5
Q63528	Q32KK2	P35426												Q6IRK8
Q05BA4	F1M110	A2RUW1												B0BNB9
P26772	M0R8E8	A0JPM9												Q66H61
P28073	Q66H39	Q5PQR0												D4A1J6
D4ABK7	F6T071	F1M6Q3												Q8QZZ9
Q4V8E1	P41123	O88775												A0A0G2K075
A0A0G2K261	Q80Z70	A0A0G2K542												O35567
P83953	Q08851	D3ZYQ9												D3ZJH9
F1MAA1	P97532	P63170												P16086
Q6AYL5	A0A0H2UH97	D3ZLA3												M0R750
D4A8H3	D3ZZR5	Q99N27												G3V784
Q5U2U7	B1WC61	Q4QQS8												A0A0G2K6E0
P41123	Q8VIB1	Q4KMA8												B2RYK3
Q5U2U3	G3V7I7	A0A0G2JZM8												Q68G41
A0A0G2K3I9	Q9JI92	A0A0G2KB73												A0A0G2K4F6
A0A0G2K0V3	Q64620	A0A0G2JX74												Q2VC85
Q8VIB1	Q920D2	A0A0G2JZS1												Q68FU3
D3ZF45	A0A0U1RRV7	O08984												G3V7L6
F1LVW7	Q4KLJ8	B5DEZ4												D3ZXS8
D4A1C5	B5DEH2	F1LUM5												F1M8P2
A0A0H2UHE1	D3ZJ54	B2RYI8												M0R851
Q5HZY2	Q00238	Q9Z2Y1												Q6NYB7
A0A0G2K824	Q2LAP6	Q4V886												D3ZJ01
M0RDJ4	Q5RJR2	Q5U211												A0A0G2K089
Q6JBI6	Q91XU1	F1M5Q4												Q99PD6
B5DFK6	M0R5F8	Z4YNF4												P85834
P07895	F1M8A5	O89045												G3V6T7
Q6AXV4	G3V8V0	A0A0G2K8N6												A0A0G2JTN4
F1M1D5	D4ACM1	Q62967												B1H268
Q6P4Z9	D3ZPD0	B1WC61												Q641X8
G3V9D1	B4F7C9	Q6IN10												P28494
G3V897	G3V7J2	B5DFB6												P84083
D3ZZC5	F1LSK5	A0A0G2JVM2												B2GV38
F1M4W7	B0BN18	Q5U2W5												Q5XFW8
B5DFM8	Q6P791	A0A0G2K8P2												D3ZA85
D3ZAI0	Q641Z8	Q6AXW2												G3V624
Q6AXT5	Q5BK20	D3ZC89												Q6AYB4
B1WBM0	B5DEZ4	G3V940												B5DF60
D3ZRE7	Q6AYK1	F1LMQ3												Q6PDW1
G3V6F5	D4AE58	A0A0G2KB98												P62997
F1LN42	Q6AY20	A0A1B0GWW0												B2RZD5
F1LUM5	A0A0G2JWA3	P04166												O35162
D3ZRN5	P29314	Q5U2T0												D4A7J8
Q4KM87	P97576	D4A9D8												Q5XII0
D4A2P1	B0BMU0	D4ACC2												A0A140TAH3
D4A0U9	D4A9N5	F8WG67												Q4G063
Q64361	Q68A21	D4A8T3												Q6P6U2
G3V6B0	Q6AYB6	D3ZHB7												A0A0G2K3V4
D3ZJ54	D4A9D8	B5DEF3												Q9Z1E1
Q9ES53	D3Z863	P62870												Q5U300
A0A3G2LW22	Q3MID9	A0A0G2JTD1												Q6P743
P22062	D3ZMS0	A0A0G2K8Q7												Q62920
Z4YNF4	P08010	B5DFN4												A0A0G2JV65
Q4V886	Q4KLH7	Q5XI04												D3ZMS1
P18886	B1WBY7	P62282												D4ABC4
B0BMU0	D4A0W7	D3ZZ38												B1WC16
A0A140TAI6	Q6P9U0	A0A0G2K6E0												P11240
Q68FX1	D3ZL86	M0R7T1												Q4V7C6
G3V8P6	F1LT49	Q4KM35												Q9JHB5
Q920D2	Q6IRG3	Q6P9U5												Q9R0T3
F1LR87	A0A0G2K4F6	Q63362												Q5RJR2
Q00238	Q68FS1	Q5XIN6												P51146
M0R919	A0A0G2K6E0	M0RAP5												M0RDJ4
A0A0G2JUH4	A0A0G2K1U9	Q811S9												F1M589
G3V9P0	Q3KR55	Q07803												G3V8U9
A0A0G2K3V7	Q6QI44	D4A0H4												B0BN93
A0A0G2K739	Q6TXG7	D3ZFT1												A0A0G2K0I1
A0A0G2K160	A0A0G2JUK4	A0A0H2UH97												A0A0G2KAW7
B6RIU0	Q3T1H0	Q63184												D3ZG58
D3ZTT7	P35426	G3V7V5												D4A8N0
Q5I0D1	A0A096MKE2	P07895												Q6P7P5
D3ZD89	P62718	E9PTW1												A0A0G2K824
D4AB06	G3V8M1	Q6P792												Q99M64
P56571	Q6P4Z9	F1LP57												P53676
Q52KJ9	A0A0G2JT06	Q5RJT2												P17136
P63025	P83953	Q9R080												D3ZFY8
D3ZMW3	F1LUI2	Q5GFD9												D3ZN37
Q4KLL4	Q6AY30	Q5U2U0												F1LUM5
D4ABA5	D3ZUI1	B4F7C9												Q62931
G3V8M1	Q07205	Q5U301												D4A1K2
Q6AYS3	Q9EQR2	A0A0G2JY69												Q9QYW0
P00173	P15865	Q6AXM8												P34058
D3ZUC9	D3ZXT2	Q63707												A0A0G2JXN8
B2LYI9	M0RD20	Q6P756												P00507
F1LU48	A0A0G2QC33	Q63798												M0R5Q3
A0A0G2KA82	O35854	Q5U2U7												P24368
P53565	F1LT10	B5DEL2												B2RZ64
F1M8A5	Q6AXV4	D3ZSL2												P04166
D3ZUV3	Q5U1W6	Q7TQN4												A0A140TA89
F1LTX4	B2RYJ1	Q3T1H0												B5DFB2
D3ZUT9	Q52KJ9	P62836												D4A8T3
D3ZFB2	Q6IV68	D3ZD11												Q9EPB1
A0A6F8P9J1	Q4KLL4	Q496Z0												E9PTB2
Q6IFW6	G3V8Y5	Q5XFV9												A0A0G2JX05
R9PXU3	F1M0V4	Q2TA68												Q63362
B4F778	Q5GFD9	D4ABP4												P06762
P52590	Q5U2X6	Q4KLY4												P81155
Q4KLJ8	P84100	D3ZAI0												D3ZFY0
A0A0G2JZH0	P62997	P52925												A0A0A0MY43
D4ADZ9	D3ZBP2	O08815												D4A0H4
Q2A121	A0A0A0MY07	A0A0G2K751												F2Z3T9
G3V7J2	O88377	G3V8Y8												G3V8G2
D4ABC4	M0RAY7	P63329												Q05982
Q920A6	B0BNB2	B5DER3												D3ZJ08
Q6PDU7	Q63448	B2RYP8												Q6P6T6
Q5XIT9	A0A0G2JY73	Q641W4												A0A096MKE0
M0RBI3	D3ZNA3	Q4G017												F1LMI3
B4F7C9	P21913	Q4QQW8												B2RZA9
Q4KLH5	A0A0G2K0V3	P36972												Q0ZFS5
A1L1J8	Q6P9X4	D3ZE72												M0R3M8
D3ZC82	P28042	Q6AY20												Q62952-2
Q4V7A0	Q66HA5	G3V6U3												D4ACT4
Q5U316	P10888	P45479												B5DEL9
Q9JIL8	D3ZUD8	D3ZNA3												D3ZEM8
B2RYJ3	D4A769	Q68G11												Q91XU1
Q6AXT8	Q9JIL8	F6T071												F1M775
Q6AYJ1	Q4KLJ1	Q99PT0												Z4YNF4
B2GV82	F1LVV3	A0A0G2JTK4												E9PST5
D2XV59	F7EPZ4	P97886												P17955
D3ZMS0	D3ZF45	Q9QUR2												A0A0G2K0W9
A0A0F7R5I4	P11915	F1LQS6												A0A0H2UI10
A0A0G2K1E5	Q5XHZ9	Q9WU10												Q8CFN2
Q6AYU1	Q64361	D4A4T0												B5DEZ4
P28042	M0R3M8	Q5XIC2												D3Z8X4
Q5FVL2	Q4V8F9	B1H267												B1WBZ5
A0A0A0MY07	Q63528	O35095												C0JPT7
D4A944	Q10728	A0A0G2K8N9												B0K008
A0A0G2JTI7	R9PXS4	Q5BKA1												E9PU42
Q75Q41	Q6AYG3	P29266												P21531
B0BN69	D4A845	A0A0U1RRV7												O88941
D3ZWA8	D3ZAY8	G3V617												A0A0G2K7M6
Q3KRE3	F1M403	Q62771												Q07009
Q5U2U0	A0A096MJW2	Q63663												Q68G11
A0A0G2K2A5	P63074	A0A140TAH3												Q62736
A1L1L2	Q6IN15	D3ZI16												D4A2C6
F1LM60	E9PTE1	Q792H5												F1LML7
D4A8G7	D4ADZ9	P15651												B5DFM8
P62628	O35828	R9PXU3												Q5U1Z2
B5DES0	Q641W4	Q4KM69												A4D0F6
P61314	A0A0G2K1M5	D3ZG58												Q5I0E8
Q6AXM8	Q4FZY0	Q4QR85												P48500
Q5I0D7	D3ZJR1	D3ZFY0												E9PT66
M0RA08	Q56A18	A0A0G2K1M7												P12785
Q5RJK9	Q5M819	P35435												Q3SWS8
Q641Z8	D3ZUL8	Q3SWT7												Q4V8K2
F7EZ89	A0A0G2K261	Q95577												D3ZUC9
Q4FZY0	P06536	Q4G022												P14668
A0A0H2UHJ5	Q5U312	D3ZAY8												P18395
A0A096MKE2	B2RYU7	M0RDJ4												P38983
D3ZBS9	D3ZAX5	Q5BJN3												Q5BK79
P62634	D3ZXP7	F1LRP7												P63039
B5DEZ4	A0A0G2JSR4	A0A0G2K2Z0												G3V9A8
Q8K3F3	Q08602	Q4KLF8												Q52KJ9
Q06486	F1LP57	Q6AYS3												A0A0G2JU11
D3Z840	O70377	B2GV14												D3ZS58
D4A2B0	B0K008	P83953												P01041
Q4G022	B0BN20	G3V8G9												Q5U2Q7
D4A7I6	P07895	F1M8P2												Q5M7V8
Q4QR81	P61765	G3V6I1												D3ZUL3
P97532	P63155	Q75Q41												O70185
P42676	B2RZ24	Q4QQT3												Q8R4A1
F1M790	Q68G11	Q63151												Q5U2X8
Q2I6B0	D4A6C5	Q6P7P5												Q5U2N2
A0A096MKE0	Q9JJ31	F1MA59												Q4KLH7
B4F7C7	D3ZWN1	D3ZUZ9												A0A0A0MY07
A0A0A0MY43	B0K030	D2XV59												A0A0G2K101
F7ES73	D3ZZE3	P56571												D3ZL50
P54690	B2GUZ3	Q4KLH7												Q4KLJ1
Q5XI86	F1M7Y3	M0R9B9												D4A3E8
Q3SWS8	A0A0G2KA82	Q63396												A0A0G2JUJ9
D4A9Z6	Q9Z2R7	Q9WUC4												O08557
P21263	Q641Y2	Q52KJ9												P63155
F1LSM0	F1LXV3	B2RZ72												G3V6H0
Q5U311	Q6PEC1	Q5HZE4												D3ZVJ3
A0A0G2K6J6	Q75N36	A0A0G2JZH0												B2RZC6
F1LSK5	Q66H11	Q1RP74												F1LQX9
P07872	Q5U2U0	Q562C7												D4A5Q2
D4AE17	F1MAD9	P61354												A0A0G2QC06
Q31267	B2RYQ2	D3ZC82												Q1EG89
Q8QZZ9	B2RZD5	A0A0G2JXC3												D3ZU74
A0A0G2JTD1	Q5M7A4	B5DEH4												Q0D2L2
G3V617	Q9JHM2	A0A0G2KAN5												P23928
Q07205	B0K010	Q4V8B4												P61314
B0BNB0	Q66HF3	Q8CFN2												G3V647
Q6GQP4	Q5U2V8	F1M1H0												B2GV72
A0A0H2UHU0	P18265	Q5RJR2												Q3KR55
Q99MZ8	Q66H12	D3ZAS8												P27867
Q6Q7Y5	B2GV73	D3ZJ54												Q1PS21
F1M0V4	D3ZTT7	B0BN69												D3ZJ54
D3ZWN1	Q6P792	D3ZFQ8												P11730
Q63448	A0A0H2UHU0	Q3MID3												A1L1J9
Q9Z2Y1	Z4YNF4	A0A5H1ZRU4												D4A3S8
B3STT9	D3ZCP9	A0A0G2JW29												P97584
F1M403	F6PUQ7	F1LNM0												D3ZJX5
B5DER3	P61314	D3ZZR9												Q6P791
Q9QUR2	A0A0G2JTN5	F1M0Z1												D4AC23
P55770	Q9JK25	D3ZTR5												D4AAE9
G3V886	P04166	Q9R1A0												D4AAG8
G3V7J0	D3ZWL6	P42667												A0A0G2K1M7
Q5XI31	D4A9Z6	Q4FZY0												P11442
O35095	B0BNA5	P06536												Q6AY02
D3ZXP7	P08081-2	Q6JHU9												D3ZD89
Q6TXG9	Q7TQ77	Q6IV68												A0A0G2K6J6
D3ZD09	Q95577	F1LR71												Q66H39
D3ZHW0	Q7TQ20	P41123												G3V7U2
P52925	Q6AXM8	F7ENH8												P61354
D3ZRM5	D3ZD89	Q5HZY2												A0A0G2JXT8
P61480	Q5XIP0	P19234												F1M062
A0A0G2K1E2	P70600	Q68FR7												Q5M830
A0A0U1RRV7	G3V6L8	D4A6C5												D4AA91
Q9WTT7	G3V8Q8	P51146												B5DF02
Q66HG5	P19836	B0BN18												D3ZB81
F1LML7	A0A0F7R5I4	P70583												F1LTJ5
Q925G1	B5DEF3	A0JN30												Q63377
Q498U4	A0A0G2K751	Q6P7R8												P62870
Q64620	P55770	A1L1L2												P50398
Q5PQR0	D3ZLS5	G3V9H0												Q75WE7
Q68FS1	A1L1J9	Q561S0												Q80W92
Q5XIN6	F7F2F3	Q64361												A0A0G2JV54
Q6RUV5	Q9EPB1	B5DFI9												Q4KM87
Q6TXG7	Q4G038	P70582												A0A0G2K1U9
Q9Z2P5	D3ZG43	A0A0G2K1M5												F1M656
P39069	P28073	B1WBM0												P04762
Q32KK2	Q99MZ8	D3ZUJ8												O54975
D3ZFY8	Q923V8	Q9JHB5												Q66HA8
F7EPZ4	D4A944	M0RA08												G3V6Y6
Q5BK63	Q5XIM5	B4F778												A0A0G2K4X8
B2RZ64	A0A0G2JY69	B2GV38												Q5BJM8
A0A0G2JXA1	F1LRC6	Q499N5												O88588
Q5U2X8	P11240	D3ZTX0												A0A0G2K3I9
B5DFB6	M0R3S3	Q63448												G3V982
A0A0G2K681	A2VD12	Q9JJ31												B2LYI9
Q31258	D3Z840	F1M9B3												E9PU13
D4A4T0	A0A0G2K6J6	B5DEQ4												P10361
P63155	B1WC16	P47819												P25977
Q5PQQ2	Q6AY53	P59241												A0A0H2UHN2
D3ZN27	M0RA08	Q99PD6												P63322
Q5U2R7	P62634	Q3B7U9												Q99MZ4
G3V9A8	A0A0G2JW97	P86182												O89044
Q68FZ8	A0A0H2UHH9	Q9JHY2												O35796
A0A0G2K059	P27615	Q68FY1												G3V920
P52020	P82471	Q5M7T6												A0A0G2KAN1
Q5BJU0	O89042	F1M7Y3												Q5XIE0
Q4KLZ3	A0A0G2JV54	D3Z9Z9												Q63184
Q4V8F9	Q6AYB5	O54772												Q6AY21
Q63135	P06762	Q496Z1												Q5XFW4
P19234	D4A7F2	A4D0F6												D3ZQN7
F1M0Z1	F1LR71	P10686												Q38PF9
O89042	P62332	D3ZB65												A0A0G2JZI2
D3ZTX0	Q66H79	O70454												Q63525
D3ZBP2	A0A0G2K824	Q6AYG7												P22062
Q08602	Q3KRE3	P62912												D4AE06
Q5XIP0	M0R565	D4ADD7												Q3B8Q1
R9PXS4	M0RBF8	Q5EB59												D3ZVD8
A0A059NZR0	Q4V8K2	D4ABC4												Q6QI44
Q99PK0	A0A023IM54	O89042												A0A096MIV5
G3V6Z3	Q499N5	Q6AYK3												Q5D059
Q6IMF3	D3ZPF0	D4AEI5												D3Z8L5
Q6AYB6	D3ZF50	B5DEY8												Q6AXV4
A0A0G2K9L9	O35094	Q5PQW5												P36201
B2RYN3	Q5XIN6	P20909												F1LXT3
Q62967	A0A0G2KB73	P18265												P20909
D3ZPD0	B0BNJ1	P07872-2												G3V9Y1
P11915	A0A0G2K3I9	Q08851												D3ZAY8
P97697	Q8K3F3	P62997												Q6P4Z9
Q4KLL0	A0JN30	D3ZMS0												O35095
Q9Z1W6	A0A0G2JTL5	D3ZLS5												A0A0G2KB63
Q63068	Q6AY79	P28042												D4ACB8
D3ZJH9	D3ZBS9	F1LT10												Q4FZT6
B2RYK3	A1A5Q1	P29314												A0A0G2K6U1
Q924M6	A0A0G2JVM2	A0A0G2JU83												G3V7W1
D3ZQG8	B2RYJ2	A0A0G2JV78												F1LQ48
Q56A18	Q05BA4	Q6V9V9												F1LMW7
Q8CIR5	F1LRP7	Q2I6B0												B0BN97
G3V8Y5	E9PST5	O35094												A0A0G2JSR4
P09330	A0A0G2JXT0	B2RYU7												D3ZFB2
B2RYC9	Q5EB77	P00173												Q3T1K5
Q5U301	D3ZK73	O70593												Q641Y0
Q641Y2	P97697	Q4V8F9												P50503
A0A0G2JZM8	D4ACT4	A0A0G2K654												Q66H80
P46413	A0A096MJX9	D4A7I6												P41542
P84586	F8WG67	A0A0H2UHX1												P02401
P62845	D3Z9P1	Q3KRE3												Q8CIR5
Q6AYB5	F1M4W7	Q99PD4												F7ENH8
Q6P7P5	Q6P9U3	D3ZD09												F1MAA7
B5DEP7	A0A0G2JTD1	Q5U1Z0												Q5I0D7
F1LRP7	Q91W30	D4A5K6												D3Z863
Q561S0	Q75Q41	Q3MID9												A0A0G2JV78
P97576	Q9R1A0	D3ZMY7												P11980
Q4KLH7	Q5XI86	Q99PK0												P35465
E9PSJ3	Q5HZY0	Q4V8E4												Q4KLJ8
Q9Z1A5	Q6P6S4	P11730												Q9JMB5
M0R3S3	D3ZD09	A0A0G2K2A5												P97852
A0A0G2K9S4	Q08290	P23711												A0A096MJZ2
O35353	D3ZHW0	D4AAL2												D3ZCT7
B1WBY1	F7FJQ3	Q6AY96												Q6P7P8
Q793F9	F1LMM9	Q5I0E8												Q4QQT3
A0JN30	B2GV38	Q99P77												D3ZN63
Q62673	Q63135	Q6P9U3												Q4KLK7
A0A0G2K4T7	P81128	F7FJQ3												Q9Z0V5
A0A0G2K7M6	A0A140TAI6	P46413												Q9Z1Z6
F1LMM9	A1L1J8	D3ZW58												Q4KLN3
Q6IRE4	D3ZRM5	F1M0U5												R9PXS4
Q66H79	D4A259	B0BMU0												Q4V8K5
Q3ZB99	Q9WVE9	D3Z9P1												D3ZZR9
D4AAL2	Q4G022	Q499V7												Q9JKB7
Q4V8K2	Q5FVH2	A0A0G2K9M5												A0A3G2LW22
E9PTF0	F1LMP9	P08753												G3V722
P12001	F1M8P2	Q4V8I7												Q3T1I9
Q68FQ7	D3ZZ22	Q66H12												B5DER3
A0A0G2K714	D3ZSL2	D3ZGD0												D3ZTR5
A0A0G2QC03	Q6RUV5	P12843												Q6AY80
D3ZJD2	Q5M7T1	G3V920												Q6AXS3
Q5M970	F1M9N5	A0A096MK29												Q5XIU9
D3ZK73	B5DEP7	D4AE58												A0A0G2JVW5
D3ZKG9	F1LYZ8	B2RZD5												P53812
A0A0G2JT88	Q6JE36	P56522												B4F7C9
A0A0G2JTH7	Q5FVL2	Q08602												Q6PEC0
Q5U2V8	F1M0Z1	Q6MG75												F1M1B3
Q9JID2	B4F795	D3ZUT9												A0A0G2K016
B2GUZ9	D3ZJ01	Q6MGB6												F1LR87
F1LXT3	Q5RKG9	B2RZ66												D3ZER6
B2RYJ2	D3ZLA3	P12001												P16975
D4A3E3	P84586	A8QIC3												O70196
D3ZF39	B2RYC9	O35532												Q5XID6
A0A1B0GWW0	F1LZC5	Q6IMF3												F1MAB8
Q5I0E8	F7ES73	D4AAH6												D4A8H5
A0A0G2K249	Q5U2R7	A0A0G2K6J6												Q63598
Q4QQW8	Q8K5A9	Q64538												Q62632
Q5I0L7	Q9WTT7	Q00238												P19836
B0K008	B2RYN3	P19836												D3ZUY8
Q4KM38	P01041	Q5PQN7												P11507
Q5XIC2	P70470	G3V9P0												B0BN63
D3ZJ91	F1M062	D3ZM57												Q32KJ5
D4ACW1	Q7TQN4	B2RYJ2												A0A0G2K1E5
P70470	D4A2P1	Q66HG5												Q8K3F3
D4A6C5	M0R9N8	D3ZVT2												A0A0G2JZV8
M0R7T1	A0A0G2K075	B2GV15												D3ZAN3
Q5I0K4	Q99PT0	G3V6J2												Q9QUR2
Q4V8K5	A0A0G2K1N3	D3ZZC5												Q6AYI5
Q4V898	Q75PQ8	P45352												O55096
A0A0G2JZ92	A0A0G2JXA1	D4A9Z8												F1LNR1
Q2M2S1	Q5XFW6	D4A1C5												Q6MG61
Q5XIG4	D3ZAI0	B2RYQ2												Q5RJN2
O88588	Q9Z1A5	Q6AYT7												B5DEL5
B1WC16	Q5XIC0	A0A096MKG2												Q5XI86
M0R5U6	D4A8T3	D3ZUC2												A0A0G2JYN4
Q8CHN6	G3V662	M0R9N8												Q2TA68
D4ACM1	P39069	D3ZMW3												D3Z8B2
Q5M856	B0BNB0	Q6P4Z9												Q4QQW4
D4A644	G3V8R0	A0A0G2K3I9												P61480
P62997	O35162	B0BNB5												Q64057
D4ABP4	F1M7B8	D3ZUN5												D3ZK73
A0A0G2JXT0	Q5U2U8	G3V818												D3ZWN1
Q6AY72	O35095	Q5RKH0												Q9Z2Q1
G3V7B0	Q8QZZ9	B5DF60												F1M1H0
Q80WL2	D4AAG8	Q5XID1												D3ZV81
A0A0G2K0T8	O88775	P63155												G3V928
B1WBY5	D4ADS6	D3ZXN9												Q2IBC7
B2RZ08	G3V9H0	B2GV96												Q5JC29
Q01205	D3ZQG8	Q5U2V8												Q9EQV6
Q6AXT7	Q03114	P15800												P21708
Q9Z1E1	Q4QQS8	F7EVX2												Q923V8
D3ZM33	F1LN14	Q6AY86												F1LMA7
P61354	A0A0H2UHE1	Q6TUD3												Q5XIM9
Q496Z0	P12001	D4A746												Q5RKI5
Q4KLZ0	Q9EQV6	G3V9I9												B5DEK0
A0A0G2JT06	O70454	G3V6M8												G3V8E4
G3V6U3	A0A0G2K3V2	M0RBI3												P62332
D4AE65	F1LSK6	P39069												Q4V7A0
A0A0H2UH97	H2BF30	Q8CHN6												A2RRU3
Q63798	Q811S9	D3ZCP9												P54319
D3ZG88	D3ZMW3	P14141												D4A4Z9
P63074	Q6P7P5	Q6GMN6												G3V6Y9
Q68FV6	Q5XI97	Q6AY58												O35964
P70500	B4F7C7	B2GV73												Q6P792
Q03346	D4ACM2	P62718												D3Z8R4
Q66H12	Q498T0	F7ES73												F1LTH9
P05943	Q64538	B5DEH2												D3ZZK8
B0BNF6	Q4KLZ0	P97697												P32089
F2Z3T0	Q6IMF3	Q5U2U3												B5DF89
P18163	Q792H5	B5DF55												P35284
B2RYP4	Q6AYU1	Q99MZ8												B2RYJ1
Q5M7T1	Q32Q06	Q4KLL4												A0A096MJ11
Q63663	F7EVX2	A0A0G2K070												D3ZDH8
Q6QLN3	D4A401	Q4G063												A0A0G2K0Z9
D4A1B8	Q4V886	D3ZDK7												P14408
D3ZZ38	A0A0G2JYN4	D3ZG88												P82808
D4A0H4	D3ZJD2	Q9EQV6												Q5RKJ9
P61023	D3ZFY8	G3V749												Q4KM38
P62747	B2RZ66	F1LRQ6												D3Z865
D4A1D3	Q3SWS8	Q5RKG9												F1M842
Q3T1H0	D4A206	F1LVW7												Q3KRE3
Q7TQ20	Q75Q40	M0R637												G3V926
Q923V8	D3ZZL3	A0A0G2K9R9												A0A0G2K7T6
A0A0G2K075	P06760	A0A140TAH1												A0A096MK61
P63322	Q9EPV5	A0A0H2UHE1												Q7TQ77
Q66HA5	D4AAM0	D3ZJD2												P21670
Q499N5	D4A0W1	B0BNG0												P62890
D3ZTR5	Q5FVI6	Q5HZY0												Q5XIP0
Q9QYW0	Q641W2	Q9JK25												B0BNF6
Q8K4K5	D3ZV81	D4A0T0												P84817
Q2TA68	D3ZPN7	Q6EV70												A0A0G2K3V2
D4A401	Q8CIR5	D3ZWA8												Q5XIC6
Q4KLY4	Q32PZ3	P70550												O35264
G3V7Y3	D3ZU64	B5DEP7												Q6AXW2
Q62868	A0A0G2JU07	A0A0G2JXN8												Q63691
Q7TP34	Q5I0K4	Q66H11												D3ZML3
A0A096MKG2	Q5M970	Q561R9												B2RYS9
Q5XHZ9	Q62967	Q5U312												Q3B7D1
D3ZUL8	Q6P756	B0K010												Q32PX7
B5DEF3	Q1RP74	B0K020												Q6PEC1
Q6AYB4	D3ZVT2	Q66HL2												Q66HC5
B0BN97	Q2IBC7	E9PT51												D4A769
B2GV73	F1LN42	D3ZA85												D3ZUT9
P04166	A0A0G2K277	F1LV44												Q32PZ3
Q6IV68	P70582	Q5M7A4												A0A0H2UHZ2
B0BN19	D3ZDK7	Q9WVE9												Q00238
F1M471	M0R5U6	Q5U1W6												D4AEP0
A0A140TAH1	Q9JHB5	M0R5U6												Q71SA3
B0BN18	Q3B7U9	Q498U4												P62749
D4A9H6	D4AAG4	A1L1J9												G3V7I7
P70600	D3ZA85	G3V7J2												A0A0G2JSZ5
D3ZVT2	A0A0G2JXN8	B4F7F3												G3V662
Q5U211	M0R9Q1	P81128												P67779
Q6AYK1	Q6AY23	D4ABK7												A0A0G2K121
B2RZ37	Q9EQH5	Q9Z1H9												D4A914
D4ADB4	Q66H94	B5DEN9												Q6AYA2
Q5RK10	P63322	Q5U2N1												G3V6B8
Q7TQ94	Q6DGF2	D3ZJ08												D3ZW55
A0A0G2K4F6	G3V644	Q793F9												P18163
D3ZTV7	D4AEK9	A0A096MJP9												H2BF30
P11730	Q5PPG2	Q68FS1												E9PT51
G3V9H0	P61023	A0A0G2K075												Q2A121
B0BN35	D3ZL50	Q62785												D4A259
Q9JHB5	Q3B7D1	P11915												D4A2Z8
Q4V8I6	P05943	P61212												Q5EAJ6-2
Q63014	M0R9Y3	F2Z3R4												P28073
P27881	Q4V8E1	F1MAF5												G3V8T4
Q499V7	F1M0R1	Q62599												Q5U2V8
D3ZU04	Q6MGB6	Q75N36												O88506
D3ZQY4	A2VCX1	D3ZTJ7												Q00972
Q9WUC4	Q5RK27	D3ZU51												F2Z3T0
D3ZUD0	B0BN97	G3V8V0												Q06647
Q62599	D3ZTX0	Q9JHW0												D3Z9I4
A0A0G2JU07	A0A0G2K1M7	D3ZUL8												B2RZ24
D4A8T3	A0A0G2K7B6	D4A7Q6												Q794F9
P08081-2	P08753	F1LSK5												F1M446
Q5M9G7	P52925	O54924												D3ZUC2
D3ZEB8	B3VPA7	Q4V8C6												G3V8M1
D3ZZY2	Q6AZ26	D3ZNS8												P68101
A5HKJ3	Q5U209	F1LUI2												A9CMB7
O35854	Q09167	Q63357												F1MAA5
F1LTR1	D3ZMX6	Q6AY24												P70580
Q32Q06	E9PSJ3	D3ZSM9												Q66X93
Q9EPB1	Q68FR7	Q6QI44												A0A0G2JSR7
A0JPQ9	A8QIC3	G3V7V3												F1M3B3
Q68FW7	D3ZUN5	F1LXT3												Q3KRD5
P62870	P18645	Q3KRC5												D4AAH6
D3ZZE3	O88550	F1LSG8												F1LU19
A0A0G2JZV8	B2RZA6	A0A0G2JTI7												Q7M0E3
Q9ERM8	Q68FQ9	G3V656												P10111
D3ZUN5	A0A0G2JSJ8	D3ZDS4												Q6P6S4
A2VD12	A0A0G2K059	Q5U2N0												Q5PPH0
B2RYD7	Q9WUC4	P97576												Q6PCT3
F1LR39	D3ZLC1	Q5M823												M0R961
B2GV38	F1LRI7	P08010												Q6IRE4
Q498T0	D4A0M2	B3DMA5												P61212
A0A0G2QC02	A0A0U1RRY3	D3ZXF9												P15650
Q6GMN6	Q5U2U3	D3ZK96												Q1PBJ1
D3ZL50	D4A3E3	D3ZWU1												A0A0H2UHX1
F1LN14	D3ZGY1	Q6P9X1												Q3SWT7
P70582	Q66HR0	Q6AXT7												A0A1W2Q676
Q6P791	Q6EV70	O35162												A0A0G2KAJ7
A0A0H2UHP9	A0A0G2K7W6	D4A3E3												F1M8A5
A0A096MJM8	Q562C9	Q8CIR5												Q5XI19
Q6P6S4	P05982	D3ZBS9												P07323
M0RB91	G3V897	F1MAK9												P06214
Q5RKH6	D4A997	A0JPN7												Q498U4
B5DEL5	F1MA18	D3ZPF0												D3ZT03
A2RRU1	B0BN35	D3ZWG9												O88550
G3V6M8	O54924	B2GUZ3												D4AE58
Q9WVR3	Q9JKL8	Q8QZZ9												D3ZQG8
B5DEL7	A0A0G2K739	A0A0G2JXA1												Q5PQJ6
D3Z8L5	Q4V8I6	Q6AYZ7												D3ZXI0
Q9ET50	B1H267	Q6MGA3												Q99PK0
P70541	D3ZUJ8	P35280												P10888
Q5RKJ9	Q9WVR3	Q5XIU9												A0A0G2JY08
A0A0A0MXT5	A0A0G2QC03	Q2M2S1												Q9QX69
D4AEG7	G3V9A8	Q5I0L7												A0A0G2JZS1
D4AAH6	Q64591	Q8R424												Q4AEF8
D4A3P1	A1L1L2	D3ZNU1												B0BMT9
M0R402	M0R637	G3V7A5												P42676
Q95577	A0A0G2KAW7	Q32Q06												F1LNJ2
D4A3E8	B1WC03	G3V644												Q4QQT4
M0R9Q1	Q5FWU0	D4ADF5												Q63570
D4A769	A0A0A0MY43	B0BNG3												Q6AYA6
Q2I6B1	O35353	F1M8A5												A0A0H2UHM5
D4AAG4	B4F7A9	D4A4R1												Q5M7X1
A0A0G2JW51	D4A6V3	D3ZT52												P04636
Q6AY20	D4AC99	A0A0G2K714												Q9Z2L0
A0A0G2K8T0	F1LUW9	B1WC16												Q6YDN8
Q6AYT7	P62628	A0A0G2K089												Q5I0L4
Q6AXY4	Q6YDN8	Q3B8N8												D3ZNQ6
Q63030	Q63524	Q6PEC3												I6L9G6
Q09167	M0R9B9	Q62703												P15999
P35571	Q5RKH0	A2VCX1												Q6P9U3
B0BN90	F7ENH8	Q5BJP3												Q641Y8
Q5I0C9	Q63450	A0A0G2K8T0												P47819
A0A0G2K9R9	A0A023ILN9	A0A0G2JTH7												P14141
Q64591	Q923W4	A0A0G2JVD6												Q5FWT1
D4A0W1	P62268	A0A096MKC0												D3ZSA9
G3V8E4	Q5BJU0	P32577												Q9WUC4
B5DEH2	Q9JMB5	Q6TXG7												P39951
A0A0G2K103	F1M0U5	G3V6U9												Q91Y81
P17256	P52020	A0A0G2JTN5												Q496Z0
D4AEH9	B2GV14	Q9WTT7												P62804
A0A0H2UHD9	P07151	P42123												D3ZF26
B2RZA6	D4A0T0	P01041												B0BMW4
Q9JJ31	D3ZEB8	G3V762												B0BN83
A0A0G2K6G2	D3ZTV7	P26453												Q6AY79
P22734	D3ZTF6	D3ZUB7												F1M7S0
Q5BK20	D3ZI68	P63025												D3ZUQ7
Q5U1Z0	A0A0G2JZ92	A0A140TAI6												Q68FR9
A1L1J9	Q99PK0	F1LN42												Q498E2
P20788	Q63965	F1LN14												Q02874
Q5U1W6	Q63068	Q4QQR9												Q9QYL8
Q5M9G9	D4A106	Q62847-2												P40307
D4A8F2	D4A8C8	D4A401												Q99MZ8
O08700	A0A0G2K3V7	D3ZPD0												O35532
O54924	Q5U2N0	D4A0W7												P11497
D3ZY02	D4A4F4	Q32PZ3												Q99MI5
A0A0G2K3S6	Q3KRE2	D4AAG4												A0A0G2K6G2
A0A0G2K0Y2	P13233	O89043												Q7TQ94
P42667	Q5PQR0	Q3B8R8												P62260
G3V9I9	G3V920	Q5XIP0												O70454
A1A5P2	D4A8H5	G3V8R0												P42123
D4AAG8	Q3B7D2	A0A0G2JSR4												D4ABM5
A2RUW1	D3ZD11	A0A0H2UHP0												Q4V8F9
Q6AYC4	P24051	Q62623												A0A0G2JU77
Q641Z4	A0A0G2K4U2	D3ZBN0												Q6AYB6
P62332	P20788	D3ZK56												Q9JLA3
D3ZTF6	D4A4U3	B0K030												B4F766
D4A1R0	Q63798	Q5FWU0												G3V983
A1A5P0	Q9QUR2	P28073												B2RZD6
Q02356	D4AAL2	Q5M856												Q6AYQ9
A0A0G2QC33	O54748	Q6IFV4												Q6LDS4
Q6P2A5	B1WC11	Q5XIT9												G3V8V1
Q6P9U3	A0A0G2JZV8	G3V6F5												Q5U3Z7
G3V920	Q5RKH6	Q6AY02												D4A4H5
Q5U209	D3ZH12	P62994												P85515
O54772	Q561R9	D3ZTT7												Q5U2X6
F1MA36	M0R919	A0A0G2JT06												P22509
Q4V8B4	P97633	D3ZGY2												B2RYU7
Q5XIU5	D4A4K4	Q62671												Q6AXM8
Q6VV72	B2GV82	Q63524												Q5U301
Q80W92	D3ZCL3	A0A0G2K214												P41740
A0A0G2JXT6	Q4V8B3	Q6P762												F7EL36
D3Z8X4	Q99ML5	F2Z3T0												A1L1J8
A0A096MKC0	A0A140TAI2	B2RYS9												P04785
Q75PQ8	Q63186	B6RIU0												D3ZU51
D4A4F4	Q68FT9	Q80Z70												Q6QBQ4
D4ACQ9	Q6GMN6	Q08290												P20788
Q5BK79	P62747	A0A0H2UHU0												M0RC65
A0A0G2JZZ4	A0A096MJ11	Q5XI31												F7EMB2
D4A1D8	P18163	F1LSK6												A0A0G2K4U8
O08623	D3ZVP6	A0A096MKE0												B2RYL4
Q5XFW6	G3V7B0	Q4QQV8												Q7TPB1
B1H268	D3ZR79	D3ZU04												Q5RK10
Q9R1A0	G3V9M1	D3ZWN1												D2XV59
Q78P75	P38718	F1LRE5												Q9WTT7
F1LSK6	Q5PQJ6	A0A0G2JU15												P85970
A0A0G2K0I3	Q9Z2Y1	D3ZQG8												Q45QJ4
P27615	B5DF27	Q7TSA0												Q63768
Q9JKB7	B2RYS8	Q05BA4												Q62826
D3ZNF4	Q80W92	Q498R7												D3ZT52
Q63691	O70593	Q56A18												Q01205
B1H267	G3V749	D4A2N1												F1LNS2
Q4QR85	Q9JID2	Q562C9												Q5U2Q5
Q561R9	Q8CGX0	F1M7K9												F1LVV4
A0A0G2JUG7	Q9ERM8	D4A0M2												D3ZZA8
B2RYS9	Q6AYL5	F1LZC5												D3ZMY7
Q66H91	A0A0G2K7M6	Q9JIM0												D4ACW1
D4A845	Q68FX0	A0A0G2K9L9												B2GV06
Q00981	B5DEL7	Q5U311												P62907
B5DEN9	Q5RJK9	A0A0G2JU77												P35571
P62994	Q6P6T0	D3ZKC9												D3ZDB9
Q5U2X6	Q8R424	Q7TP06												P15429
B5DF02	Q6AXY8	Q9WVR3												Q63663
D3ZPW6	Q6UPR8	D3ZPW7												Q6GMN6
Q99PT0	Q9Z1E1	Q5PPG2												Q5BK63
Q9JKL3	O08658	P84586												P35559
D4AEI5	Q6AXN4	A1EC95												G3V6P7
P82471	G3V983	G3V9A8												D3ZTJ7
Q5XI26	D4AAU6	Q920P6												D3ZA84
B0BN20	B0BN69	A0A0G2JYN4												D3ZU13
M0R6L9	B2RYL4	Q5U2R9												Q6AY96
Q5PPH0	F1LPG9	A0A0H2UHJ5												P37285
Q4FZR7	Q499P4	D4A4K4												B5DFC8
B5DF89	D4A3E8	Q3B7D1												M0R781
Q6AY79	P86252	P61023												P63074
A0A0G2JYN0	Q63014	D4A1D8												G3V8Y8
B5DF60	D3ZN76	A0A0G2K4R7												Q27W01
Q5PQP4	D4AAE9	Q6P775												A1L1L2
Q5PPL2	D3ZQI1	A0A0G2QC02												P83941
A0A0G2K1U9	Q9JKL3	Q5BJU0												D3ZQ74
D4A4K4	Q9ET50	D3ZZM3												G3V6H2
D4ABD7	A0A0G2JTK4	Q9QYW0												A0A0G2JZ53
Q10739	O88350	Q923W4												P13084
O88506	Q496Z1	A0A0G2K9P4												Q68FS1
D3ZFY0	D4AAH6	Q6GQP4												A0A0G2JUG7
Q5BJN7	P61212	Q10739												Q5PQL2
P41740	B1WBY5	Q6AY53												A0A0G2K110
Q5XIM5	D4A1B8	D3ZNF4												G3V8L1
R9PXR4	O54772	Q6P791												D3ZC82
Q8CHN9	D4ABP4	A0A0G2JX16												B2RYJ7
M0R5Q3	A2RUW1	A0A0G2K4X8												B2RZ47
[truncated: 1,111 more rows]

## Sheet: IgH6-2
CRISPR2	CRISPR3	CRISPR4		List names	number of elements	number of unique elements
A0A0G2JUA5	A0A0G2JUA5	A0A0G2JUA5		CRISPR2	2788	2788
G3V6P7	G3V6P7	G3V6P7		CRISPR3	2966	2966							CRISPR2 CRISPR3 CRISPR4	2184	D3ZNA3 A0A0G2JY69 A0A0G2K719 G3V6S2 Q5U209 B1WBQ0 Q5BJN3 Q66HD3 Q32KK2 D3Z962 D4A1X2 Q5XI78 D3ZQ57 Q5U216 P62836 F1LRV4 D3ZXJ5 B0BNE5 Q6IRJ7 Q63413 Q9ER34 P21571 O35547 P62912 P08010 P63326 D3ZTP0 D3ZEB8 Q66H94 B6DYQ7 Q56A18 A0A0G2K249 D3ZI68 G3V661 A0A0G2K8T0 F1LRJ9 F1LXS5 D3ZLD5 Q32PZ7 Q9JIL8 F1LTX4 D3ZPL1 G3V9S9 M0R7T1 P41562 R9PXU3 Q6AXT8 F1LMQ3 P62898 D4A7I6 Q4KM35 D3ZD73 A0A140TAI1 Q2PQA9 Q…
C0JPT7	C0JPT7	C0JPT7		CRISPR4	2943	2943							CRISPR2 CRISPR3	157	A0A0G2K3Q6 D4AEG2 D4A648 D4A224 A0A0G2K5T4 F1LX68 Q498U1 A0A0G2K5Z4 Q63965 B0BNI2 D3ZJ91 Q5XI97 Q9JKL3 P21263 Q5M827 Q5XI01 B1H264 A0A0G2JXW4 G3V9S0 Q99P77 F1LQ09 Q7TQ20 B5DFF4 F1LRP7 P85125 D3ZFT1 G3V7S2 A0A0H2UHZ6 D4A9P7 D4AAV4 Q6IFW6 D3ZQL1 G3V741 Q9EQS4 D4A3T3 B2RYS2 Q9JID2 Q5XHZ8 P12711 Q5XI41 D3ZH12 D3ZYK9 A5HKJ3 D4A9H6 Q9EQH5 D3ZWA8 D3ZHZ3 A0A0G2JT78 F1LRE5 B2GUZ7 A0A0G2K9L2 Q8CG09 Q5PQV5 …
Q6S395	M0R9X8	Q6S395		Overall number of unique elements		3638							CRISPR2 CRISPR4	124	Q5BKC3 D3ZZW1 P05708 Q641Y5 Q5EB56 Q6VV72 A0A0H2UHE5 D3ZWB1 A0A0G2JTT4 A1L108 D3ZG48 Q99PT0 A0A068FP44 F1LUV9 F1LRJ6 D3ZA31 G3V6D3 P05964 Q9Z1A5 P61206 D4A9B0 F8WFH8 A1L1K9 G3V7A5 D4A9N5 Q66HA5 A0A0G2JTN5 Q6AY86 D4A1R0 Q80WK7 D4ACG2 Q2TGJ6 D4ABJ4 Q6AYK3 O35263 F1LRL4 Q6QI89 Q641X9 B1WC03 A0A0G2JW51 A0A0G2K0V3 F1M9W9 Q675A5 A0A0U1RRY3 D4ADB4 A0A0G2JXT9 Q5PPJ4 Q5PPI1 D4ADE7 G3V912 M0R623 A0A0G2K509…
M0R9X8	Q6S395	F7F9U6											CRISPR3 CRISPR4	410	A0A0G2JX56 F1LVR4 P26376 A0A140TAC3 A0A0G2K2K5 O08561 Q6AYF8 Q66H79 D3ZCG3 A0A0A0MXU8 Q9Z1H9 B5DEG7 Q8K3X8 D3ZZN9 D3ZNH4 Q4KMA8 A0A0G2K2B6 D3Z8E0 B4F763 A0A0G2K8Q7 G3V8V4 B1WBS4 F7F9U6 D3ZEM6 Q3B8R8 A0A0F7RQJ6 A0A0G2K6S9 O88453 F1M110 B4F7C2 D3ZRI6 F1LWE6 A0A0G2KA82 P47196 Q8CF97 Q63269 E9PTW1 D4AAU4 D4A321 Q7TP78 A0A0G2K4R7 A0A0G2KAH4 B0BN94 B5DFC4 Q9ESN0 F1LR39 Q7TT49 Q62753 Q5M856 P15800 Q9WTQ…
G3V852	F7F9U6	M0R9X8											CRISPR2	323	F1LUU1 D3ZQI0 Q66HE3 A1L134 Q91XJ1 Q5RKH6 Q4KLN9 Q9EQG6 F1M5F4 A0A0G2K714 P17046 F1M805 A0A0G2K2Y3 F2Z3T4 D3ZKH2 M0RBH9 P28037 D3ZF39 D3ZUD0 G3V805 A0A0G2JZZ7 D3ZM57 P04692-2 Q6DGF2 M0R8A4 E9PT82 Q9R2C0 B0BN82 D3Z9D2 B3DMA1 G3V8Z9 Q6P6W3 D3ZZA1 Q2I0Y6 Q6IG12 F1M1X9 Q5M9F3 B1WC70 Q7TQ72 D3ZPP2 P68182 Q5XI21 D3ZMZ9 A0A0G2K3G9 G3V7Y3 D3ZF13 Q1HAQ0 B5DF86 Q62825 D4A1B8 Q6P9X1 Q5U313 Q6DUH4 D4A2F6 D4A…
Q9Z1P2	G3V852	G3V852											CRISPR3	215	A0A0G2JXT0 D4AAH9 A0A0G2JUU7 O88767 A7M776 G3V9M3 A1L122 F1MAC6 D3ZN39 Q003I6 Q66H58 P55062 A1A5R1 Q9R1V3 A0A0G2K681 A0A1B0GWR1 A0A0G2JTF5 B5DEL8 Q5PPG7 A1EC95 D3ZIV3 D4A6N9 D4A1B9 A7M777 Q04970 A0A0G2K9J2 A0A0G2K0P8 F1LM16 B1WC11 Q6IFV6 Q5M9G1 A0A0G2KB77 Q5M936 K9N0M9 E9PSS1 Q4KM77 A0A0A0MXX7 Q6AYQ8 Q9JHZ4 Q5PQM2 A0A0G2K931 A0A0G2K3Y0 A0A0G2QC61 A0A0G2K0Q7 A0A0G2K4T8 D3ZQV8 F1LP30 B5DF79 D3ZM09 …
P12785	G3V9Y1	Q9Z1P2											CRISPR4	225	A0A0H2UHP9 Q6NX65 A0A0G2K132 Q5XIU8 D4A4R7 Q9Z2R7 Q4V7E6 Q4V8A2 D4ACZ5 D3ZWE0 D3ZTA3 Q9WV25-2 A0A0G2JVL3 Q6AYD9 Q4KLN4 B1H230 P11951 O88788 P62076 A0A0G2KB61 P32577 D3ZBP3 Q5XHY7 Q6QI75 B1WC04 Q03346 Q66HL2 G3V6P8 G3V8R0 A0A0G2K6T6 F1LXV3 D4A017 Q498T0 B2GV63 D4A1H8 E9PT53 P51577 Q66H20 A0A0G2K571 Q4V7C8 Q66H91 D3Z9P1 Q5PQP4 B2RYP0 G3V8U2 Q6AY58 Q8R431 D3Z8L7 Q6IRG3 A0A0G2K210 Q8CJB9 A0A0G2JUR5 Q…
D3ZHA0	A0A0G2JXT8	A0A0G2JXT8
G3V9Y1	P12785	P12785
A0A0G2JXT8	Q9Z1P2	G3V9Y1
P16086	P11442	P34058
Q6IRK8	P82995	P16086
P11442	P34058	P82995
P31000	Q6IRK8	Q6IRK8											Names	total
P63259	G3V6S0	P11980-2											CRISPR2 CRISPR3 CRISPR4	2184	D3ZNA3
A0A0G2K013	P16086	D3ZHA0													A0A0G2JY69
P05197	A0A0G2K013	P11442													A0A0G2K719
P11980-2	P11980-2	P63259													G3V6S2
P69897	A0A0G2K3K2	A0A0G2K013													Q5U209
P34058	A0A0G2K8V2	G3V6S0													B1WBQ0
A0A0G2JZI2	P05197	P05197													Q5BJN3
A0A0G2K695	P63018	P31000													Q66HD3
P82995	A0A0G2K695	Q66HD0													Q32KK2
A0A0G2K8V2	D3ZHA0	P69897													D3Z962
G3V7C6	P69897	P63018													D4A1X2
G3V7Q7	P46462	G3V7C6													Q5XI78
P62630	P07150	P11980													D3ZQ57
P63018	G3V7C6	P07150													Q5U216
P11980	A0A0G2JZI2	A0A0G2JZI2													P62836
G3V6D3	P11980	A0A0G2K695													F1LRV4
P46462	Q66HD0	P46462													D3ZXJ5
P07150	P06761	A0A0G2K8V2													B0BNE5
P68370	P62630	G3V6D3													Q6IRJ7
P63039	P10719	P06761													Q63413
P85108	G3V6T1	P62630													Q9ER34
Q66HD0	P31000	G3V6T1													P21571
Q6AYZ1	Q5RJR9	P85108													O35547
Q5XIM9	P68370	A0A096P6L8													P62912
P06761	P85108	B4F7C2													P08010
Q5RJR9	B4F7C2	Q5XIM9													P63326
G3V6S0	Q5XIF6	P68370													D3ZTP0
M0R5J4	Q6AYZ1	Q5RJR9													D3ZEB8
G3V6T1	A0A0H2UHM5	G3V928													Q66H94
Q5XIF6	Q5XIM9	Q5XIF6													B6DYQ7
F1LRV4	Q66X93	Q5U300													Q56A18
Q66X93	G3V7Q7	A0A0G2KAJ7													A0A0G2K249
A0A096MK30	A0A0G2KAJ7	Q6AYZ1													D3ZI68
F1LRI5	F2Z3Q8	P50399													G3V661
P29457	P50399	P63039													A0A0G2K8T0
P50399	F1LRV4	F2Z3Q8													F1LRJ9
P04797	P29457	P02454													F1LXS5
A0A0H2UHM5	P04797	P29457													D3ZLD5
Q5U300	D3ZAN3	A0A0H2UHM5													Q32PZ7
P16617	P18418	M0R5J4													Q9JIL8
F2Z3Q8	Q5U300	F1LRV4													F1LTX4
Q62952-2	P63039	G3V7Q7													D3ZPL1
Q6P3V8	F1LRI5	P18418													G3V9S9
Q66HA8	P47942	D3ZAN3													M0R7T1
G3V8L3	A0A096MK30	Q07936													P41562
Q6P502	F1LW91	Q66HA8													R9PXU3
F1M853	M0R5J4	Q6P3V8													Q6AXT8
P18418	F7FF45	F1M853													F1LMQ3
G3V8T4	G3V6H2	O35567													P62898
O35567	Q07936	A0A096MK30													D4A7I6
D4A8A0	Q6P502	Q66X93													Q4KM35
A0A0G2K9E0	Q6IMZ3	G3V9G4													D3ZD73
D3ZAN3	Q66HA8	Q4QQV0													A0A140TAI1
F1LNJ2	G3V8L3	Q63617													Q2PQA9
Q4QQV0	Q9ER34	G3V8L3													Q64350
Q4AEF8	F1M853	P04797													P27605
P52944	Q6P3V8	Q1JU68													D4A0Y6
Q07936	O35567	G3V6H2													D3ZAF6
D4A781	P50475	F1LNJ2													B5DEF3
P02454	P16617	P16617													Q3B7U9
Q9ER34	Q4AEF8	Q9ER34													D4A944
O35821	P02454	P23514													Q6AY23
Q1JU68	G3V9G4	Q6P502													B2GV24
G3V6H2	D4A8A0	P63269													Q6RUV5
Q68FQ0	P23514	D4A8A0													G3V9H0
P47942	G3V928	P50475													A2VD12
Q68FR6	Q63617	Q4AEF8													P25113
Q3KRF2	Q4QQV0	D4A781													D4A1A5
Q5XI34	M0R660	A0A0G2K9E0													Q9EQX9
D4AC23	A0A0G2K9E0	D3ZZT9													D3ZVT2
P04642	A0A096P6L8	Q6IMZ3													Q7TQN4
Q6IMZ3	Q1JU68	P25113													B5DF55
Q04462	G3V8T4	Q3KRF2													A0A0G2JV32
Q9EPH8	P63269	G3V6Y6													Q78P75
P25113	D4A781	P15999													Q07936
P15999	P04692	Q4QRB4													B3GNI6
Q00438	P05065	F1LW91													F1LSM5
F1LPV0	Q7TPB1	P63245													Q99MI7
Q66HM2	Q9JLA3	Q68FR6													G3V8G5
P63245	P25113	P04182													Q63632
P04785	Q3KRF2	F7FF45													Q99J82
A1A5L2	F1LQ48	A1A5L2													D3Z9Z9
P05065	P63245	F1LRI5													Q64303
P23514	F1LNJ2	Q68FQ0													Q9Z2Y1
G3V928	Q4QRB4	P47942													P82471
A0A0G2JX64	P15999	F1LQ48													F1M5V2
P63269	Q62952-2	M0R660													Q920A6
Q62826	P48721	G3V8T4													Q10739
Q63355	G3V681	Q64057													Q2TGI9
F7FF45	P06685	Q7TPB1													Q6P686
O35814	Q68FR6	P05065													Q4V8I7
Q63598	Q63598	G3V6T7													Q66HG5
Q63617	P04182	P97536													P19468
F1LW91	P04642	P04785													A0A0G2JTG7
G3V824	G3V6T7	F1LM66													D4A2P1
P50475	Q5RKI0	O35821													D4A9D6
E9PU28	Q68FQ0	Q5RKI0													P18420
P48500	A1A5L2	Q63598													P54921
A0A096P6L8	G3V6Y6	A0A0G2JUF8													D4A1V7
G3V826	Q641Z6	P28480													D3ZQE8
A0A0G2JWP8	Q5XI34	E9PU28													B2RYG6
D4ACB8	Q62826	G3V681													P18645
P04182	P97536	F1SW39													D3ZZZ9
Q6AYI1	Q64057	O35814													F1LPE9
D3ZFP4	G3V824	P04256													Q6PDV8
G3V6Y6	Q80U96	Q5U302													O70351
Q5PPJ6	P04785	A0A0G2K8P3													A0A0F7R5I4
Q641Z6	F1SW39	D4ACB8													Q6P6T4
P19804	P52944	D3ZU13													P07150
Q9JI03	E9PT66	Q4G061													D3ZI16
Q7TPB1	G3V8B6	P48500													Q63707
P45592	O35814	Q5XI34													A0A0G2K7M1
Q6P3V9	D4ACB8	Q641Z6													P07335
G3V7T6	Q63610	P06685													Q6B345
M0R735	G3V826	Q6AYI1													D4A2G9
P04256	F1LPV0	Q9JLA3													Q32PX2
Q9Z2Q1	P48500	Q9JI03													Q6P2A5
P97536	A0A0G2K8P3	Q62826													A0A096MJP9
P06685	E9PU28	P48721													Q6DGG0
Q63610	E9PU01	A0A0G2K428													Q6P9U0
Q5RKI0	P13084	Q6URK4-2													P62963
Q6P6U2	O35821	P04642													D4A3I5
A0A0G2K3Z9	F1LM82	E9PT66													D4A6X4
F1LS86	D3ZPR0	D3ZQN7													P09527
Q4FZT9	A0A0G2JU89	Q68FS4													D3ZZ81
P09495	Q64428	D3ZFP4													G3V9W6
A0A0G2JSK5	P04256	G3V7T6													O35244
Q6URK4-2	Q4G061	F1LNF1													D4A6C5
Q5U328	A0A0G2JUF8	A0A0G2K3H2													Q63009
D3ZU13	A0A0G2K3Z9	P04692													P97615
P25235	Q9EPH8	D3ZPR0													D3ZZL3
F1LUD3	A0A0G2JSK5	Q6P7A7													P20611
Q4G061	A0A0G2JSQ4	G3V6S3													G3V8R7
F1LM66	P18484	Q80U96													D3ZP96
F1LNF1	G3V7U4	D4AC23													Q4KLK1
Q63610-2	Q66HM2	P62198													P84100
P28480	Q9JI03	Q05096													B0BNA5
Q1PS21	A0A0G2K428	F1LPV0													D3ZG43
A0A0G2KAJ7	P28480	Q9EPH8													D4A2B0
P62198	Q1PS21	Q5M7X1													Q5XIP9
G3V6T7	Q6P6U2	P13084													Q5U211
A0A0G2K8P3	D3ZIE9	Q9Z2Q1													Q68FQ7
A0A0G2JSQ4	Q6P6V0	F1LTJ5													Q63610
P48721	G3V7T6	G3V7U4													Q5U2Z5
A0A0G2KAN1	Q6IMY8	Q6P6U2													B1H2A6
P10860	Q6AYI1	G3V826													Q64560
F1LQ48	A0A0G2JSZ5	Q6P6V0													D4A5K6
Q6AYK8	P10111	P45592													Q63528
Q6IMY8	P45592	Q5U328													P63269
P10111	Q6URK4-2	G3V8G5													B5DEN5
Q07009	D3ZU13	P25235													Q9Z2S9
P11507	D3ZFP4	Q63355													Q68FT7
Q3T1J1	P10860	F1LM33													G3V7M0
P04692-2	Q5U328	P10111													A0A0G2K583
A0A0G2JSZ5	Q04462	P11507													A0A0G2JSQ4
Q68FS4	F1MAA7	A0A0G2K3Z9													Q5PQX1
P13084	Q5U302	Q6P3V9													Q6U6G5
D3ZQR7	Q68FS4	G3V8B6													Q9JLJ3
D3ZP96	G3V8C4	A0A0G2JSQ4													Q5RJK9
Q66H61	P09495	Q64560													P62994
Q3B8Q1	Q6P7A7	P18484													Q08163
Q3MHS9	Q5M7X1	M0R961													D4ACQ9
D3ZYS7	G3V6S3	A0A0G2KAN1													B2GV74
P35565	D4AC23	Q1PS21													Q497B0
G3V681	D4AAI5	P63331													Q6GQP4
E9PU01	Q91Y81	P10860													B0BN20
P21531	F1LM66	G3V8C4													Q9Z2Z8
D3ZPR0	D3ZQN7	P19804													Q6PEC3
A0A0G2K719	P11507	Q66HM2													Q68A21
E9PT66	F1LM33	Q6IMY8													B0BMY7
G3V8C4	Q6P3V9	Q62952-2													P08081-2
A0A0G2K3N1	Q63355	P62716													P21913
A0A0G2JZM2	Q00438	Q91Y81													Q5XI73
Q91Y81	F1LRJ9	A0A0G2JSZ5													B1WC67
D4AE96	P19804	P52944													D3ZUB0
Q80U96	Q4FZT9	Q66H61													Q2M2S1
G3V8G5	D3ZP96	B4F758													Q924S5
Q64057	P15429	M0R735													A0A0G2K8H0
Q2TL32	Q62733	E9PU01													A0A0G2JSK5
F1SW39	Q9Z2Q1	P14668													G3V749
P63331	P63331	F1M265													D3ZZ38
G3V918	Q920L2	Q04462													Q6AY46
P14669	P14668	M0R7I0													D3ZD23
D4A2D7	P62944	Q3T1J1													M0R9L0
P40329	Q3T1J1	A0A0G2JVH4													Q4V8B4
Q6P6V0	Q5XI22	Q3MID6													D3ZAZ0
P31977	P62260	A0A0G2JZM2													D4A8F2
D3ZIE9	P62716	Q00438													Q812D3
Q6P799	P62198	D3ZYS7													D3ZFQ8
P58775-2	A0A096MIX2	P09495													B5DFN4
P62716	G3V8G5	D4AE96													M0RCH8
P15429	A0A0G2KAN1	Q63413													Q6AYD5
Q9JLA3	Q3MHS9	Q3B8Q1													Q5PQK2
Q6P7A7	A0A0G2JZM2	Q6AYT3													Q4KLL0
A0A0G2K428	P25235	G3V824													G3V7L8
A0A0G2K9V6	Q63413	Q3MHS9													D3ZMW3
Q63413	O08629	F1LVV4													Q5XID1
B5DEN5	M0R961	P04636													D3ZDS4
Q6P769	F1LR10	Q2TL32													C0KUC6
D3Z941	A0A0G2JVH4	D3Z941													A0A0G2K9E0
Q5U3Z7	P62804	A0A0G2JSK5													Q5RK09
Q64428	A0A0G2K3H2	D4A9D6													B5DFC9
P62804	M0R7I0	B5DEN5													Q99M63
Q9ER24	D3ZVQ0	O55096													D3ZUJ5
G3V9N0	P04636	Q63610													B0BN69
A0A0G2K583	P31044	Q920L2													Q5U2S7
P04636	B4F758	P60123													B2RYJ2
R9PXU4	M0R735	Q62733													Q5U2W5
Q2PQA9	Q7TP57	Q6AYK8													B1WC34
Q6MG08	D4AE96	Q9JMJ4													Q9Z1M9
P62909	G3V918	Q4FZT9													A0A1B0GWQ7
M0R7I0	Q5I0G4	D3ZQ57													Q5I0D1
G3V7U4	A0A140TAF0	P15429													D5MTG9
Q5XFX0	F1M446	P35565													D3ZUV3
P13832	F1LQ00	P31044													F1LPG9
G3V7L6	P13832	P62804													D4ABT8
P31044	G3V7L6	D3ZUB0													Q5XI29
Q5M7X1	A0A0G2JTN4	P62909													Q6AY87
G3V9G4	Q6AYT3	Q5U3Z7													F1M265
E9PTR4	Q5M7W5	F1MAA7													G3V7C6
F1LM33	Q6P769	F1LRJ9													Q6AYK6
Q4V7C6	D3ZMS1	A0A0G2K3N1													P11980-2
G3V6W6	P58775-2	A0A0G2K022													A0A0G2K051
G3V6S3	B5DEN5	O08629													Q4QQR9
G3V8B6	Q3MID6	F1LQ00													P63029
Q05982	P17425	Q5PPJ6													Q5M819
Q5I0G4	Q9JMJ4	A0A096MIX2													A0A0G2JXC3
P51583	B0BN93	D3ZIE9													Q9JK11
Q62920	Q9Z2L0	D3ZP96													P63331
Q6AYT3	E9PTR4	A0A0G2K1C0													B1WC42
P62138	D4A0F5	P62944													D4ADZ9
Q6AYD3	F1M265	G3V7L6													F1LUD3
Q6Q0N1	P40329	P31977													Q5I0I8
P09895	P47875	Q7TP57													Q62839
P05370	A0A0G2K1C0	P13832													F1MA52
A0A0G2JVH4	F1LS86	P62260													D3ZQY4
Q4V8F6	O35244	Q9Z0V5													D4ADP9
P62260	Q6AYD3	Q6P769													Q6P799
P62919	D3ZU56	Q5XFX0													Q920L2
A0A0G2K1C0	A0A0G2K3N1	D3ZVQ0													P27881
B4F758	O55096	B5DFC8													P18265
A0A0G2K022	D3ZYS7	Q45QN0													A0A0G2JTD1
A0A0G2JTN4	Q5XFX0	G3V8A5													M0R402
Q3MID6	Q5U3Z7	D3ZZZ9													P62278
A0A140TAA4	P62138	A0A0G2K583													B0BN18
P14668	P35565	Q5D059													G3V9N0
Q812C4	B1WC32	P17425													P15791
Q5PQK5	D3ZUB0	Q9QVC8													P53565
P50398	Q5PPJ6	G3V6C4													P69897
F1LQT9	G3V7L1	Q5XIP6													Q32Q06
A0A0G2K3H2	D4A777	Q5I0G4													M0R8E8
Q641Y8	A0A140TAA4	Q9Z2L0													P61751
Q5U302	Q6P799	F1LY19													B2GV41
P62944	Q64560	A0A0G2K9V6													B2RYV5
P19945	D3ZDT1	G3V8L9													D3ZZC5
A0A0G2K8H0	Q9Z0V5	D4A777													Q66HF1
F7EPH4	Q9QVC8	Q5M7W5													D3Z941
D4AEP0	P21531	Q4V7C6													F1LMA4
Q9Z2L0	P60123	A0A0G2K719													F1M4W7
P68101	P04961	Q62991													P54311
Q9JMJ4	A0A0G2K583	G3V6W6													D3ZUX5
O35244	P81795	B2GUX3													Q5M9F7
Q4V8A7	Q6AYK8	Q5VLR5													Q6P9V7
D4AAI5	F1M9V7	P58775-2													A0A0G2JY73
A9CMB8	P14669	Q5XI22													A0A0G2KB73
P04961	P31977	D4A2D7													G3V9I9
P47875	P62909	Q05982													P68511
Q09073	Q5XIP6	Q9ER24													Q4KM69
B5DFC8	P51583	P62193													A0A0G2K8N9
D3ZVQ0	Q56R17	P02401													A0A6F8P9J1
Q5RKI1	D4A857	Q641Y8													F1LU48
D4A3S8	D4A5Q2	P97608													Q63186
F1MAA5	Q6MG08	P68101													Q5HZE2
P58775	A0A0G2K931	P19945													A0A0G2JXA1
Q6P6R2	D4A9D6	Q5RKI1													D3ZU56
Q6P685	D4A2D7	Q5U2S7													P63025
Q71UF4	Q5RJR8	E9PTR4													A0A0G2K6Y9
D3ZZC1	F7EPH4	F1M9V7													D3ZGD0
M0R961	Q45QN0	Q62902													Q02769
Q5XI22	Q641Y8	Q62920													Q14TE9
F1LY19	Q66H61	A0A0G2K8H0													P51635
B0BN93	Q05096	Q6P743													A0A0G2JTI7
D3ZD97	P50398	R9PXU4													Q2KN99
O88656	F1LVV4	Q6P799													P16636
Q63009	P62193	A0A140TAF0													Q9JLH7
F1M446	D3ZQR7	A0A0G2KB63													Q6AY24
Q4QQS7	A0A0G2K719	D4A0F5													F1M9V7
A0A0G2KB63	F1LY19	Q2PQA9													P69682
G3V9K0	A0A0G2KB63	Q5RJR8													Q56A27
Q794E4	G3V9S9	P51583													P26284
Q5XI73	A0A0G2K022	P40329													Q6PDU7
Q920L2	Q5VLR5	Q5XI73													F2Z3T7
D3ZNI3	P05370	Q63570													D3ZY02
F1LR10	A9CMB8	P00507													Q9Z0U8
P38983	Q5U2Q5	P81795													G3V886
Q6P743	Q5D059	Q68FR9													A0A0G2K3V7
P62142	D3ZQ57	A0A0G2JTN4													P62832
Q5RJR8	Q5U2S7	F1LS86													Q9JI85
O08629	Q4V8H5	P04961													P28480
D4A0F5	Q62920	G3V9S9													Q5EB90
P20070	Q05982	Q4QQS7													Q9EPV5
P62193	G3V6W6	P21531													D4AEH9
A0A0G2JV65	A0A0G2K6J5	D4A3S8													Q64654
P61206	Q6P9V7	F1LR10													B5DF65
Q6PDV6	P19139	D3ZD97													Q5BJP4
Q6P9Y4	Q05175	A0A0G2K6J5													Q5PPL3
Q63570	B5DFC8	O08651													Q9QVC8
P11762	D3ZA84	B1WC32													E9PT22
P49242	M0R6Y8	D4AAI5													D3ZR79
B2GUX3	P68101	G3V9N8													D3ZF50
F1LVV4	P35559	B0BN93													P61203
P60123	B2GUX3	F1M446													Q4KLZ6
F2Z3T9	B1WC34	Q5U2Q5													D3ZBP2
A0A0G2K3G4	D3Z941	G3V9N0													Q9ES53
Q66HD3	P09895	P09895													P60123
P00507	Q9ER24	D4A5Q2													O08623
O55096	P84079	O35244													Q5XFW6
Q7TP57	A0A0G2JV65	D3ZU22													P45592
O08651	P19945	Q07009													Q4V886
Q68FU2	A9CMB7	A0A0G2JV65													P28042
D3ZU22	A0A0H2UHL9	M0R6Y8													Q6Q0N1
P85973	B1WBQ0	Q6MG08													Q64620
Q4QQT4	Q3B8Q1	P24155													A0A0G2K0T8
F1MAA7	Q3ZAV8	P50398													A0A0G2K8V2
A0A0G2K6J5	A0A0G2K0W9	P21670													D3ZG88
Q5M7W5	Q5M7V8	F1LND7													P11030
D3ZUB0	B3GNI6	A0A140TAA4													F1MAA1
A0A0G2JZ53	A0A0G2K6S9	Q71UF4													Q6P6R2
Q794F9	Q5XI73	B1WC34													Q4V8E1
Q9QVC8	B5DFC1	P47875													D4AEC0
Q45QN0	P54001	A0A0G2K6S9													Q499N6
P51635	P02401	Q8K1Q0													P97532
Q5D059	G3V8L9	O54975													D3ZZR5
Q38PF9	Q06647	Q5M7U6													P11167
Q8K1Q0	P21670	P62142													A0A0G2K781
D4A9D6	Q794E4	Q56R17													B5DF46
G3V6C4	P56574	Q6AYD3													B4F758
Q641X8	F1LND7	Q68FU2													Q68FX3
Q5U216	Q63570	B1WC26													G3V7T6
Q5U2N2	P85125	D3ZQR7													G3V7I3
P63036	Q5RKI1	F1LMA7													G3V824
Q05096	A0A0G2K8H0	A0A0G2JYL4													D3ZSL2
P17220	P85968	Q06647													A0A0G2JUA5
Q56R17	D3ZZT9	A0A0G2K0W9													A0A0G2K2P6
Q5FVM4	P54313	Q63009													Q561S0
Q62733	D4A3S8	G3V7M0													M0R6T4
P21670	Q5M7U6	P54319													A0A0G2K1C0
D3ZUY8	G3V8G2	Q794E4													D4A857
D3ZCT7	Q3MIE4	D3ZSA9													Q8K1Q0
P62982	A0A0G2JXC1	Q3ZAV8													D4A781
P24368	Q6P9V6	P51635													F1LW91
Q5U3Y8	A0A0G2K9V6	P35559													D3ZLN7
G3V8A5	G3V7M0	P54001													D4A8H3
P56574	Q9Z1M9	P27653													B1WBW4
Q62991	Q4QQS7	P61206													D4AEG7
F1M9V7	Q6Q0N1	P19139													G3V7J0
Q5U2S7	Q6P743	P14408													B2RYP6
P27653	Q6P6R2	Q64428													Q4KLH5
F1LND7	Q6AYU5	Q08163													P62198
P62907	D3ZZC1	P84083													P49793
A0A096MIX2	Q4V7C6	B2GV01													D3ZU52
A0A0G2JWK7	Q68FR9	D3ZH41													B0K010
P67779	B5DEP6	B3GNI6													F1LNI5
A0A0G2K737	P20070	Q38PF9													P62944
Q56R18	A0A0G2K7M1	Q5XHZ0													A0A0G2K2A5
Q08163	D3ZZZ9	Q5XIC6													Q64375
B5DEP6	P00507	A9CMB7													Q641Y2
Q6PCT9	Q5U216	D3ZMS1													P31044
X1WI37	P07335	D4A7R3													Q6AXS5
D3ZMS1	Q5BJZ3	F1LQT9													F1LSK5
D4A054	Q2PQA9	A0A0H2UHL9													G3V818
G3V6S2	O08651	P62138													A0A0G2KAN7
M0R7Z0	P85834	G3V918													F1LRS8
A0A0G2K2M9	B0BMS8	F1LN59													Q6P9V6
F1LN59	P11762	Q4V8H5													Q6Q7Y5
D4A8N0	D3ZH41	D3ZF26													A0A0G2K261
Q62736	P62142	P62982													A0A0G2JT06
Q6AYD5	Q9Z330	Q68FP1													D3ZRM5
F1MA98	F1LTJ5	A0A0G2JTG7													Q5BJZ3
A0A0G2JVW5	P97608	G3V6S2													B1WC61
P07323	Q62991	P11762													P06685
D4A7R3	B2GVB4	G3V8G2													Q5U2U3
D3ZSA9	Q5PQK5	P85968													A0A140UHW6
Q4V8H5	P14408	Q6AYU5													Q9EPH8
F1LNL2	G3V9N8	D3ZUY8													A0A0G2K2V7
M0R3M8	B2GV01	P24368													A0A0G2K0I3
Q32PX2	Q794F9	Q5U216													P36972
P06762	D3ZSA9	Q794F9													D3ZH41
B5DEL9	P51635	P09527													P62815
B2RZA9	P38983	Q9WV25-2													F1LM60
B1WBQ0	O70196	Q6P9V6													A0A0G2JZH0
B3GNI6	Q6P685	P61751													D4A7R0
Q99PF3	Q63009	P54313													Q5RJK5
Q6MG49	P24368	P11884													D3ZHG3
A0A0G2K1S6	Q6PCT9	M0R7Z0													P0DN35
A0A0G2JSS9	P11884	D3ZCT7													Q566E5
O54975	P49242	O70185													G3V9D1
Q06647	A0A0G2JYL4	A0A0G2JWK7													D3ZMN2
P63086	D3ZCT7	O70196													Q6PDV7
P18420	D3ZN63	P38983													Q5HZY2
D3ZZZ9	F1M949	F2Z3T9													P63170
Q66HM7	Q63083	Q04931													G3V8G9
Q3MIE4	Q08163	P84082													D3ZJ32
A0A0G2K051	D3ZU22	P14669													Q4QQW8
Q64303	A0A0G2JUC7	P30835													D4A994
A0A0G2JUC7	Q66HD3	O35303													P56571
D4A7U1	F1LN59	A0A0G2K7M1													B0BN85
Q5XIP9	Q38PF9	Q64303													A0A0G2JU01
P37397	F1MA98	Q6PDV6													Q4KMA2
Q9Z0U8	A0A0G2JTG7	F1MA98													P32551
P68255	F1M3H8	F1M949													A0A0G2K2Z0
Q6P9U5	D3ZUF9	Q6P9Y4													P41123
B4F7E8	R9PXU4	D3ZZC1													G3V727
Q68FR9	P84083	Q6PCT9													Q5XIH3
D4A777	D3ZUY8	B5DEP6													O08984
Q9JJ19	O35303	A0A0H2UHZ2													B2RYG2
P24049	G3V8V1	A0A0G2JUT0													B0BNM1
Q5U2Q7	B2RYG2	Q4KM71													F7FF45
P81795	Q71UF4	Q5U3Y8													A0A0G2K013
B1WC26	P14659	Q9Z0U8													A0A0H2UH97
F1M265	Q8K1Q0	D4A054													P48721
P19139	Q5XIG8	P17220													P09456
Q99MI5	O35987	Q6P6R2													D4ADS6
A0A0G2K7M1	Q6P9Y4	Q5XI32													D3ZP98
Q6MG61	A0A0G2K737	A0A140TAI1													Q5FVH2
O55211	A0A0G2JWK7	Q99PF3													Q99NA5
P85968	G3V6S2	F1LNY3													A0A0G2K4T7
Q05175	F1MAA5	G3V8V1													D3ZVQ0
A0A0G2JTG7	F1LNY3	Q66HD3													A1A5S1
P02401	P09527	P30349													A0A0G2K9L9
Q4QQV4	B1WBQ7	A0A0G2K9T4													O70593
B5DF03	A0A0G2JVW5	A0A0G2JUC7													Q6TXG9
Q5XIP6	D4A8N0	A0A0G2K2M9													E9PSJ4
P18666	Q6PDV7	Q7TP15													A0A0G2K103
Q924S5	Q9Z1X1	D3ZBT9													Q9QZ86
Q9R063	Q5XI32	P68255													Q811S9
G3V9S9	E9PTB2	D3ZDT1													Q6P3V9
Q4FZT0	Q62848	B2GUZ5													Q5XIF6
Q5M7U6	O54975	Q6MG61													P46462
B2RYG2	F1LM09	P56574													A0A0H2UHH9
F1LQ00	G3V9N0	P49242													A0A0G2JVW3
P61751	Q4QQT4	E9PTB2													B3STT9
Q5XI32	P04762	B6DYQ7													Q5BKA1
A0A0G2K9T4	D4A4Z9	Q6AY84													O35303
B1WC34	A0A0G2K9T4	F1LQP9													Q68FW9
A0A0G2JWH3	Q5XIC6	Q32PX7													Q5BJX0
C6L8E0	B1WC26	A0A0G2JWH3													Q4G061
Q63083	P68255	Q5BJZ3													Q45QN0
A0A0G2K7T6	D3ZD72	G3V784													Q3T1H0
P39951	P84082	E9PTN6													Q63135
Q64560	F1LQP9	P20070													R9PXR4
O35303	M0R7Z0	P18420													G3V940
B2GVB4	Q04931	P07335													B2RYN6
Q4KM71	Q68FU3	B1H227													F1LPV0
D4AA63	Q7TP15	Q63083													F1LVW7
G3V8G2	A0A0G2KAT3	A9CMB8													P27321
Q5M7V8	D4AEH3	Q9JJ19													P06760
D3ZUF9	Q07009	X1WI37													A0A0G2K8A9
P07943	Q68FP1	P85845													Q68FY0
F1LQP9	Q5XHZ0	D3ZQ74													P15651
Q641Y0	D3ZAZ0	Q5PQK5													Q5RKH2
P84083	P0DMW0	Q9Z1X1													A0A0G2JSG6
F1LTJ5	P39951	Q09073													Q9JKL8
Q9Z0V5	Q4QQW4	P85515													C7C5T2
A0A0G2JXC1	P17220	Q5U2N2													D4AEI5
P63029	B5DF03	Q4KLN6													B2RZ37
Q04931	Q6MG61	F1LNF0													G3V852
P85834	P11497	Q71SA3													Q5M9G9
D3ZAZ0	P85515	D3ZUF9													Q62848
Q6P790	Q99PF3	Q05175													A0A0G2K059
Q6P9V6	Q6P7B0	P60901													B0BNB0
P32551	B5DEG6	P62907													Q04462
Q56A27	P62982	P05370													Q6EV70
Q5XIC6	P61751	D4ABT8													Q63355
D4A2G9	A0A0G2JWH3	P62919													D4A0W1
Q5U2Q5	Q09073	Q56A27													D3ZHA0
F8WFH8	D4A8H8	Q5M9F8													F1LP57
Q5U318	A0A0H2UHZ2	P85834													Q9EQR2
D3ZQ57	Q14TE9	D4A857													P68370
P37285	A0A0G2JTV2	F1LUV9													F1M0X6
Q4KLN6	F1LP76	D4AA63													P50475
P85515	D4A1Q9	D3ZN63													P04642
Q6PDV7	Q5U2N2	P18421													A0A0H2UHE1
A9CMB7	Q9Z0U8	Q9QZ86													P48450
Q5XIM7	B6DYQ7	A0A0G2K737													A0A0G2K7W6
Q9QZ86	P62907	O88656													P62716
Q5XHZ0	P27008	D3ZD72													A0A0G2K1S6
Q6AY18	O70185	Q6MG49													Q5XI04
M0RC65	P27653	Q66HF1													P85108
A0A0G2KAN7	O88656	Q14TE9													B2GVB4
O88989	Q924S5	Q6PDV7													B2RZ74
D3ZQM3	Q4KM74	F8WFH8													D3ZZC1
F1LNY3	P63036	Q4QQV4													Q6AYT7
Q4G079	P63086	Q6P685													D3ZXP7
P11232	P85845	P27008													D4A401
Q5M9F8	D3ZD97	A0A0G2JZF0													D3ZXH7
Q6PDW4	A0A0G2K1L8	D4AEP0													F1M6Q3
P09527	A0A0G2JTL5	P97852													Q5U1Z0
Q68FY0	Q566E5	Q6P790													Q562B5
Q6P9V7	Q64303	D4A8N0													D4AEK9
G3V741	Q6AY84	F1LM09													P47875
P09456	P17764	F1LRB8													Q566Q8
Q5XI78	Q6MG49	F1MAA5													D4ADT3
P0C5H9	P81155	G3V7L1													Q5XI32
F7EMB2	M0RC65	B0BMS8													P19139
F1LM09	Q4KM71	P04762													D3ZMX6
D3ZRX9	Q566D8	P62963													P36876
P23358	D4A1B9	B2RYG2													A0A0G2JSM7
P85845	P09456	D4A4Z9													Q5U3Y8
P0DP31	Q5U3Y8	B1WBQ7													Q6MG60
P11497	P24155	A0A0G2JTV2													D3ZUI1
P05982	P37996	A1L1M0													Q5XIM7
P62963	B0BNL2	Q6P9V7													P19945
Q9JK11-2	Q66HF1	Q566D8													D3ZN76
Q6AY21	D4A2G9	B1WBQ0													Q6AZ33
G3V624	A0A0G2JSG6	D4A0Y6													Q4KLI7
D3ZD23	Q9JJ19	F1LP76													G3V8B6
D4A4Z9	Q66HM7	P63086													A0A0G2K695
B1H227	A0A140TAI1	D3ZAZ0													F7FF30
G3V9N8	D4A7R3	P11497													B2GUX3
G3V7G9	D4A0Y6	Q5XIM7													P62982
F7EPE0	P07323	O35987													P10860
Q6PDW1	D4A054	G3V9K0													B5DFD1
O35987	D4A7U1	P62959													B0LT89
Q5M939	G3V6C4	F1M3H8													A0A0H2UHV9
G3V7G0	P18421	P27605													D4A7U6
A0A096MIV5	P63029	Q924S5													B2GUZ3
A0A0G2JYL4	P40615	F1LNL2													Q3ZAV2
Q5XIG8	Q38PG1	P23358													A0A0G2K4N8
P05708	Q56R18	Q9JI85													A0JPJ7
A0A140TAI1	D3ZUV3	P09456													P23514
P37996	A0A0G2K3V4	P0DMW0													G3V9R0
P35559	Q6PDW1	Q38PG1													Q6PCT9
A0A0G2K0W9	B2GUZ5	Q62848													B0BMU0
B0BNA7	A0A0H2UHZ6	Q9Z1M9													E9PU28
Q32PX7	P05712	G3V7G9													Q4FZY0
Q9JK11	P13803	Q4KM49													B0BN81
A0A0G2JSQ9	B2RZA9	Q4KLK7													Q6IMX7
Q14TE9	P30349	Q3MIE4													G3V6L8
G3V8Q1	Q68FT7	A0A0G2K7T6													D3ZNU1
Q5PQK2	Q99J82	D4A2G9													Q68FS2
A0A0H2UHZ2	Q4V8H8	P47819													F1LT10
P84092	A0A0G2KAN7	D3ZNH4													A0A0G2JZF0
P49088	P54319	P0C5H9													Q6P756
F1LUV9	P23358	Q6PDW1													A0A140TAF7
D3ZF26	B5DFB2	P39951													D4A0W7
P54001	P60901	D4A4J0													O35814
Q9Z1X1	B5DF91	Q6Q0N1													G3V7U4
C0KUC6	P30835	P17764													F1MAD9
E9PTN6	Q56A27	P85973													B2GV14
Q38PG1	O88989	P22509													A0A0H2UI38
D4A8H8	Q4KLN6	P08461													D3ZMS0
P05712	P13221	Q4KM74													P05370
P13221	P08461	P24049													A0A0G2KAZ7
B2GUZ5	F2Z3T9	A0A0G2K1L8													D3ZTF1
P81155	G3V8Q1	A0A0G2JYI7													Q5XFV9
P54319	Q5XIP9	P13803													F1LVA8
D3ZRN3	Q4QQS4	D4A031													B0BNG0
F1M8V2	Q5XI78	Q99MI5													Q6P9U5
Q6AY84	D4A3E1	A0A0G2K2T6													P04256
O88941	Q6P790	A0A0G2JSG6													D3ZJ92
D4AC36	Q6P9U8	Q4G079													Q5I0G4
Q6IMX7	P85973	Q68FU3													A4L9P7
D3ZC56	P0DP31	Q66HM7													P05712
Q4KM49	A3KNA0	G3V6H0													Q5U1W6
P54313	A0A0G2K2M9	D4A7U1													Q9Z1X1
F1MAB8	P27605	D4A3E1													G3V7V3
Q66H80	P52555	P82808													D4A5I9
Q66HR2	D3ZBT9	P63029													A0A0G2K8P3
P11884	O70199	B0BNA7													A3KNA0
Q9Z1Z9	Q4FZT0	Q9R063													P41499
D3ZQ59	F1LNL2	P63036													B5DFK6
Q68FU3	D4AA63	P40615													Q6S395
F1LNF0	Q32PX7	Q4V8H8													Q5U214
O55147	D3ZJX5	G3V8Q1													Q9R0Z3
Q99J82	F1LNF0	P54311													Q66HM7
B2GV01	D3ZHG3	Q5PQK2													D4A3E1
A0A1W2Q676	G3V741	Q5M7V8													F2Z3Q8
A0A0G2JSH9	P70580	B5DF03													M0R9Q1
B6DYQ7	Q5XIM7	Q5M9I2													Q9WUC8
C7C5T2	Q4G079	Q5RJK5													M0RBF8
D3ZU56	Q3T1K5	Q68FS2													Q5U2R7
D4AEH3	Q9JK11	Q6AY18													P36506
A0A0G2K9D6	P62959	O55211													P42667
Q6NYB7	Q9EST6	P07323													F1LS86
P62775	D4AEP0	P13221													D3ZPD0
E9PT22	Q9JJ54	D3ZFA8													F1LZX9
B1WC32	A0A0G2K2T6	Q5XIP9													E9PU01
D3ZU74	D3ZNH4	D3ZC84													M0R565
D4A0Y6	P62963	D4A8H8													B4F764
F1LR36	Q63584	F1MAD9													M0R907
I6L9G6	Q3B8Q2	D3ZA84													A0A0G2K9D6
G3V6H0	A0A0G2JZF0	P32551													B0BNK1
Q5XIE0	D3ZQ74	P0DP31													A1A5Q1
B2RZC6	G3V624	B3STT9													Q6BBI8
P39052	G3V6H0	M0RC65													A0A0H2UHF6
Q7M0E3	Q6PDV6	P67779													B4F778
D4A4J0	D3ZD23	Q3B8Q2													Q568Z6
A0A0G2JUT0	Q68FY0	P81155													B5DF03
Q6AY09	Q6IMX7	Q99J82													B1WBY7
Q00715	Q4KM49	A0A0G2K110													Q562C7
Q9EST6	D4ABT8	Q63584													F1M0U5
E9PTB2	B2RZ74	P40112													Q64591
Q3ZAV8	Q5M9H2	Q6PCT3													D3ZNI3
D3ZD72	A0A0G2JSS9	F7EPH4													A0A0G2JW52
Q4KLK7	Q641Y0	P62243													P62718
Q5VLR5	D3ZFA8	D3ZU56													P07895
Q3B8Q2	Q4KMA2	A0A0H2UHV9													Q8R2E7
D3ZL86	A0A0H2UHV9	Q6P9U5													Q60587
P85125	B2RYN0	B5DEL9													Q4V8I6
D4A994	Q6P6T6	P16975													D4AEH3
Q66HF1	Q5RJK5	P23928													A0A0G2JU07
D3ZJX5	Q6NYB7	P68511													B5DEG6
D4A1Q9	Q566E4	B5DFB2													P62243
A0A0G2JZF0	P62749	Q9Z270													M0R7I0
P41499	G3V9E4	A0A0G2K9D6													B0BN90
Q5RJK5	P41562	A0A0G2JSR0													F1MA98
Q5BKA1	P32551	Q68FT7													Q4QQS8
Q5U2U2	Q6AY09	B4F7E8													F1M9B3
B0BNL2	O70351	F1LS29													Q6P751
P62632	G3V9K0	D4AEH3													Q9Z269
Q4QQS4	P41542	Q4QQS4													M0RAI9
B5DEG6	A0A0G2K2P5	Q9WU82													P41350
Q641W2	P12711	Q5XI78													F1MA36
Q9Z270	X1WI37	B0BN63													D3ZUN5
P62243	P52631	G3V9R8													P68255
Q9Z1M9	G3V784	Q4FZT0													P13668
F1LMA7	P54311	Q4QQT4													O35094
F1LYQ8	P00388	P41499													P52555
P62832	F1LM55	B5DF91													A0A0G2JZF2
Q6P9U8	F1LNR1	P54921													A0A0G2K3Z9
P30835	P10361	Q5U2Q7													P00406
P17425	Q5U2Q7	D3ZUV3													F1LN59
F1M775	D4AC36	D4AC36													D3ZCP9
P0DMW0	Q3ZAV2	P28494													F1LNL2
P62828	F1LUD3	B2RZA9													Q6AXY7
A0A0G2K2P5	D3ZF26	Q6AY48													A0A096P6L8
D4A857	A0A0G2JSR0	Q7M0E3													P12368
O70196	P07943	P52631													Q62868
Q4KMA2	O88321	Q32PX2													Q05BA4
O35547	D3ZJ32	P41562													Q499V7
F1LM55	Q9WUC8	P39052													Q5PQQ2
P42930	A0A0G2JSH9	P41542													F1LSC3
D4A8M7	B0BNA7	A0A0G2JSS9													Q4KLN6
P61107	D4A5A6	A0A0G2JSR7													P29457
B2RYJ7	F1LMW7	Q6NYB7													B2RYD7
G3V8U9	B5DEL9	Q641Y0													G3V6S8
P47853	Q6IFW1	P07943													P62909
Q99PD6	P39052	G3V624													F1LR36
P16975	Q6IE67	D3Z8B2													D3ZC84
A0A0G2K6I0	B1WC02	P37996													Q920D2
P60901	Q5U2V1	Q5HZV9													A1A5L1
Q68FP1	Q9R063	A0A0G2JVW5													P40329
P70580	D3ZCS4	P62890													D3ZTV7
M0R9N8	Q9R1J8	Q56R18													A0A0G2JSL8
F1M949	Q9JK11-2	Q641X8													B2GUZ5
B0BN85	Q32PX2	B1WC02													A0A140TAI6
B5DFB2	P18420	Q6AYD5													Q1JU68
Q505J8	Q68FS2	Q66H80													P56574
D3ZBT9	D4A914	A0A0G2KAN7													Q6AY09
G3V936	Q5XIE0	F1M8V2													A0A1W2Q680
D3ZA84	F7EMB2	Q6P9U8													P35433
M0R6T4	D4A031	Q4FZS2													Q3KRF2
P41542	Q5FVM4	Q6TUG0													Q920P6
A0A0G2K2T6	P62246	Q9JJ54													Q5XI34
P27008	P40112	A0JPJ7													A0A0G2K751
Q6P7Q4	A0JPJ7	Q3ZAV2													Q9JMI1
Q1EG89	A0A0G2JSV2	P61203													V5QSV9
P68511	P62243	Q6AY09													Q6V9V9
P54921	P54921	C7C5T2													Q6AXT7
D3ZGF1	Q9Z270	P62246													Q99N27
Q9JHL4	P62890	A0A0G2KAT3													D3ZHW0
Q6AYR1	D3ZC84	Q5U2V1													Q9JJ19
D4A133	Q5U367	D4A510													Q9JMJ4
D3ZW08	F1MA52	B0BNL2													Q3B8N8
P30349	F1LQX9	Q5RK09													Q63584
D3ZFA8	P67779	F1LUD3													Q5XI77
D4ABT8	G3V7G9	D4A817													G3V7I0
B1WC02	Q5PQK2	B2RZ74													B2RYQ2
Q3ZAV2	C7C5T2	Q505J8													D4A9L2
G3V8D5	A0A0G2JYI7	A0A0G2JSH9													D3ZUD8
A0A0G2K3V4	D3ZRN3	P52555													Q5FWY5
F1LS29	D3ZN95	Q8K1P7													P17764
A0A0G2JSG6	A1L1M0	P16636													G3V8L3
Q9R1J8	P14141	P49088													A0A0G2KAT3
Q02874	P27321	D3ZD23													Q5GFD9
P40112	B3STT9	O88321													Q5BK20
Q68FS2	Q6AY48	A0A0G2JUR5													D3Z840
Q3T1K5	Q02874	P11232													G3V6W6
D4A5Q2	D3ZW15	Q9R1J8													Q9ES21
B5DF65	P61107	O88989													G3V7B0
B5DF29	P62828	A0A0G2JSV2													D4ABK7
B0K023	Q6P9V1	D4A1Q9													D4A206
P40615	B1H227	A0A0G2K9C0													A0A0G2JYN0
Q3T1I4	B2LYI9	P97584													B2RZ72
Q5XFW8	Q9ESH1	Q5XIG8													Q6P9U8
Q99NA5	Q9JHL4	F1LMP9													P61972
Q68FT7	D4A3K5	G3V7I0													D3ZFP4
G3V6P6	F1LRB8	F1LR36													Q5BK78
A0JPJ7	F1LSM5	D4AE06													Q6AY53
Q62658	P11232	Q6P6T6													D4ACM1
P52555	Q5PPL3	Q5XFW8													D3ZSM9
Q62632	Q5XFW8	D3ZQM0													Q641Z8
P62755	Q5XIH3	Q5XI18													G3V7Q7
P22509	F1LS29	P97690													Q5M7U6
A0A3G2LW22	G3V7I0	Q5XI07													P11762
P13803	D4AE06	A0A0G2QC06													P62959
Q5PQX1	Q99NA5	Q5FVM4													Q5XI28
Q4V8E2	G3V982	A0A0G2K2P5													P23358
A0A0G2JSR0	P68511	Q6IRH6													B1H227
A0A0G2JSV2	Q6AYK6	D4A994													P0DMW0
A0A0G2JU01	P42930	Q9EST6													P47853
A0A0G2JTH6	D3ZD73	Q62658													Q5XI09
A0A0G2JYI7	A0A0G2JTA0	D4A914													G3V8E2
D3ZW15	Q5XI18	A0A0G2JWB6													F1LTR1
D4A3K5	Q66HC5	P63326													E9PTR4
O70185	Q5PQX1	D3ZD73													P04961
P08461	F7EPE0	Q6P7Q4													D3ZWS0
D3ZQN7	O35509	F1MA87													A0A0H2UHQ3
M0R9L0	Q505J8	O88941													P19804
D4AE06	A0A140TA89	P84092													G3V8D5
A0A0G2K9C0	Q5M939	B5DEG6													Q7TSP2
Q3KRC3	Q5RK09	Q6IMX7													Q6AYB5
B2GV06	Q9WU82	Q9JLZ1													Q9JJ31
Q9JI85	G3V661	Q66HR2													Q5BK81
Q60587	A0A0G2K9D6	D3ZJX5													Q9WU82
D4A7R0	Q6P7Q4	P18266													Q64194
D3ZC84	B0BN63	F1LNR1													B0BN74
B0BNE5	G3V8D5	P61983													D4AAL2
D3ZUV3	P16975	Q02874													D4A0F5
P47819	F1LR36	D4AE49													A0A0G2JUC7
Q4KM74	P23928	A1A5S1													Q641W2
D3Z8B2	Q5U362	A0A0G2K3C1													D3ZAS8
Q6DGG0	Q4QQV4	Q5XIW8													Q5RKJ4
P26284	Q6AYD5	G3V661													Q5VLR5
P11030	O88941	B2RYN0													D4ACV3
D3ZH41	P63326	Q9ESH1													P35213
Q5RKI5	B2GV24	Q9Z1Z9													P05197
Q8K1P7	Q68FX3	O35796													P30835
Q5FVC2	Q4KLK7	Q6IE67													A0A0G2JSR0
Q5XI18	P24049	Q5FVM2													F1LW16
F1LRB8	F1MAB8	Q5XIH3													P63018
Q99MI7	P21708	Q3T1K5													G3V7Q6
A1A5L1	Q9JLZ1	Q9JHL4													Q5RJR8
D3ZW55	G3V6H5	D3ZJ32													Q5U2U0
P97584	D3ZQ59	Q5U367													F1M949
Q2LAP6	G3V9W6	Q7TQ90													Q5M9F8
Q5XIW8	Q9Z1Z9	B2RYG6													D4AAI5
P63326	B2GV06	F7EPE0													A0A0G2K737
Q6AYK6	B4F7E8	Q9JLJ3													Q9JLZ1
Q6AXQ0	D3ZQM0	Q6LDS4													Q498R7
P62890	D3Z8B2	P62749													Q5U316
D4AE49	D4A510	Q5XIE0													Q10728
P36972	P41499	F1M0X6													A0A096MKG2
Q4KLI7	A0A0G2K110	F1LX07													A0A0G2JYL4
A0A140TA95	Q6AZ33	Q68FY0													P61983
P61983	D4A994	F1LSM5													P62755
Q63525	P49088	Q6QI16													D4A2D7
F1LVA8	F1LZX9	Q566E4													D3ZW08
B0BN52	Q6AYR1	P12368													Q71UF4
B2RYK3	B0BN52	M0R6T4													B2GV01
Q9WU82	P12368	P62632													F1LM33
F1MA52	Q4QQW8	Q6IN22													A0A0G2K542
D3ZJ32	A0A0G2K7T6	Q4KMA2													A0JPM9
Q566E4	Q5M9I2	P62278													Q63396
P23928	G3V9Z6	O35509													B2RYI3
Q566E5	Q66HR2	P05712													Q68FR7
B2RYG6	P97852	Q4V8E2													Q9EST6
P14408	P61983	D3ZRX9													B1H267
V5QSV9	Q6IN22	Q9JM53													A0A096MKC0
Q6LDS4	B2RYG6	P62828													A0A0G2JYI7
Q71SA3	A0A0G2K9C0	P10361													D4A4T9
P24155	Q9JLJ3	B2LYI9													F1LZW6
O88321	P35213	P62832													Q9R063
P61203	P26284	Q6AY21													Q68FX0
P17764	O88767	D3ZJH9													Q794E4
F1M8E6	Q66H80	A0A096MIV5													D3ZFA8
B2GV24	P11505-1	P63170													G3V9K0
Q32PZ7	D3ZC96	Q9JK11-2													D3ZX42
G3V784	O35547	G3V7G0													P62859
A0A0G2K110	Q71SA3	P17955													A0A0G2JZM8
A0A140TA89	Q68FS8	Q68FX3													G3V7G0
B2RYN6	F1M3B3	Q5U2U2													P24155
Q6AY48	F1LZW6	D4A9L2													A0A0G2QC03
G3V6J2	Q9QZ86	D3ZCS4													F1LUI2
G3V661	D3ZXS8	M0R9L0													D3ZBN0
A0A0G2JZS1	P97584	D4AAG8													F1LNF0
Q62667	P20909	P21708													Q6AY72
D4A9L2	B2RYJ7	P62815													D3ZYS7
P00388	P62832	Q4KLH4													Q5XFX0
G3V818	Q31257	Q5PPL3													D4A899
F1M5V2	P28494	Q4V8C2													P00173
D3ZFQ8	F1M8V2	Q6AYR1													Q80U96
B0BN81	A0A140UHW6	Q6AXQ0													F1LM55
A3KNA0	Q01986	F1LZW6													Q4V8H8
D3ZCS4	Q9JM53	A0A0G2K776													A0A0G2K1M5
D4AD70	A0A0G2K051	Q5M939													G3V6M8
Q5BJ92	Q1EG89	A1A5L1													P45479
F1LZX9	Q7TP35	A0A0G2K3V4													A0A0G2JTA0
G3V7M0	Q7M0E3	P19944													Q6AYI1
F1M0X6	A0A0G2JSR7	Q31258													A0A0G2K7W4
Q5U367	F1M6Q3	Q5BJP4													P83732
G3V8V1	Q91XU1	A3KNA0													B2RZ27
B2RYI8	A1A5S1	Q5I0F0													P54645
A0A0G2JXW4	Q4FZS2	Q642B0													Q4KLF8
Q5U2U8	D4A4J0	B2GVB4													D3ZC96
M0R907	Q60587	D3ZQE8													Q63083
A1A5S1	Q6LDS4	P49793													P11348
B2RZB7	F1M0X6	B0K031													P00388
D3ZXS8	P16970	Q99MI7													B2GV54
F1LX07	Q6TUG0	G3V7Q6													Q641Z6
Q9JM53	Q8K1P7	Q68FS8													Q09073
D4A1J6	A0A0G2JWB6	P17136													P18418
B3DMA1	Q5BJP4	G3V8U9													B1WC56
B0BNG3	Q27W01	P50503													A0A0G2JSS9
F1LSM5	B5DFD8	Q5EBD4													A8QIC3
Q62969	Q5XI77	D4A1R8													D4A031
B1H282	A0A0G2KAZ7	Q9JK11													O09175
P62278	O55211	A0A0G2KAZ7													P62775
A0A0G2JSU3	Q6AY23	B2GV24													M0RAY7
P61972	D3ZW55	G3V9Z6													P81128
Q6AXS5	A0A1W2Q676	Q60587													Q56R17
Q499N6	D3ZRX9	B2GV92													D4A777
P12368	Q9JI85	B5DFN2													Q04931
Q9R1T1	P22509	B0BN97													R4HD46
P50503	P0C5H9	Q4KLI7													D3ZE72
A0A0G2JSR7	Q6AYS7	Q27W01													Q5EGY4
Q9JJ54	A0A0H2UHN2	Q6DGG0													D3ZC89
P52631	Q6P9U5	Q6AZ33													B5DEL7
O08557	P63004	Q75WE7													P08461
G3V982	A0A0G2JSV3	F1LM55													M0R9B9
D3ZUD8	F1M790	D4A0E8													Q4QQV0
B2GV74	P16636	Q5BKC3													M0RCP9
P97608	Q4V7A0	Q63768													Q9WV63
Q925G1	P17136	G3V662													G3V9M8
Q5FVM2	D3ZN27	Q4KLZ0													P26772
A0A0H2UI38	P82808	F1M801													Q6AYS7
D3ZC96	Q6P751	P11030													M0R7E6
Q99P77	A4L9P7	P70580													G3V9Z6
Q5BJP4	Q63377	B0BN81													A0A0G2JVP5
Q66HC5	D3ZJH9	B2RYP6													D3ZPF0
P63004	Q5U2U2	P35213													Q4KLG9
Q5XI07	P55063	P55063													Q4QQS4
A0A0G2JSV3	Q3KRD5	D3ZC96													A0A0G2JXG7
Q62636	A0A0G2JXW4	P42930													G3V897
D3ZD89	G3V8M1	Q5XI09													Q3MID9
O08618	F1M801	E9PTE1													Q6AYS3
Q5BJZ3	A0A0G2JZ53	D4A133													A0A0U1RRV7
B2RZD5	A1A5L1	D4A3K5													Q63507
Q5RKH2	Q99MI5	A1L1J8													B1WBY1
F1LVW7	P62278	Q5U362													D3ZEF4
Q5XI19	Q5HZV9	Q566E5													X1WI37
F1LT49	Q6Q0N3	G3V982													F1M7Y3
F1LZW6	P53812	P53812													P29314
B2RZ74	Q5FWY5	E9PT22													Q920L7
A0A140UHW6	B1H282	Q5PQX1													D4A7F2
B2RZ72	P21139	A0A0G2JZ53													F1LSK6
D4AB03	Q66HA6	O08623													D3ZAX5
Q5XHY0	Q6AY21	Q3T1I4													D4A261
D3ZD73	G3V7Q6	B2GVB7													Q6P685
P07335	Q99MI7	A4L9P7													D4A3K5
D3ZGY2	Q63525	P00388													Q9JIM0
F1M801	Q3T1I4	M0R907													F1LNY3
P27605	G3V647	Q4KMA8													G3V7J2
P28494	D4AE49	G3V7W1													D3ZRV0
Q63584	G3V8U9	P62898													F1M801
B2GV41	G3V7G0	P35465													Q6P3V8
G3V9E4	Q4V8E2	Q6MG60													D4A9Z8
P35465	Q4KLL7	B2RYJ7													D3ZKC9
B2RYN0	Q5U318	P11348													P19234
P15791	D3ZXI0	D3ZC07													F1LT35
B0BN63	A0A023IM54	Q4QQW4													D4A7R3
D3ZN95	A0A0G2JSU3	Q6P9V1													P62282
M0RBI3	F1M110	A0A023IM54													A0A0G2K3H2
B5DEY8	P11030	A0A096MJY1													P85845
P41350	F1MA87	D4AD70													D3ZIX4
D3ZAS8	A0A0G2JUJ9	D4A1J6													Q5U2U2
A0A096MK75	B5DEK0	M0RAY7													Q3T1L0
F1LP76	B5DF65	P63004													P37397
D3ZDT1	Q5FWT1	D4A5A6													Q923W4
Q5BJN3	Q641W2	P83888													D4A8M7
D3ZXJ5	A0A0G2QC53	Q5XHY0													F1LT49
D3ZHW0	A0A0G2K1S6	D4A8H3													Q5RKI0
P19468	E9PTK9	Q5U318													B5DF91
Q5XI09	F1LNK6	A0A0G2JVW3													A0A0H2UHD9
P10361	Q63798	F1M5V2													Q91Y78
B1WBQ7	Q9Z1N4	A0A0G2JTA0													Q9Z336
F1LNR1	Q641X8	B1WC61													D3ZUM4
Q5XIH3	M0R9L0	G3V8M1													Q75N36
A0A0H2UHV9	Q9EQX9	A0A0G2K0I3													D4A5A6
O35509	P31399	G3V647													B2RYN0
Q5M9I2	O35796	Q925G1													Q5U2N1
D3ZLS5	B1WC49	B5DF89													P52631
A0A0H2UHN2	G3V7H2	B2RZC6													B5DEH2
Q62780	M0R907	F1MA52													G3V829
Q4QQW4	P63170	A0A0G2JSL8													Q4QQV4
P20961	A0A096MK75	A0A0H2UHN2													Q9Z1Z9
G3V7I0	O35854	Q5FWT1													Q5XHZ9
P17136	Q4KLH4	B1WC84													Q8K1P7
D4A3E1	Q499N6	Q6AYA2													B2RZ66
P61589	P37397	Q52KS1													B0BN55
Q7TSP2	A0A0G2JSL8	Q63525													D4AA63
A0A0G2JX74	A0A0G2JVW3	A0A0G2JSV3													Q9Z142
Q9Z269	P84092	P37397													A0A0G2JUW8
F1LUI2	F1M1D5	P83941													Q63151
P62749	F1LYQ8	O35854													Q6P790
B5DF91	F1LMP9	Q99376													A0A0G2K2P5
Q5PQJ6	P62919	P06762													B1WC49
A0A0G2KAI8	Q6AXS3	D3ZPL1													A0A0G2K9M5
D3ZQM0	A0A0G2K681	P27867													D3ZU22
Q02769	Q62967	O35547													A0A0G2K3N1
G3V6H5	B0BNJ1	B0BNE5													P70565
Q9JIM0	P61972	D4A4T9													Q5M943
Q8VHK7	D3ZBL6	Q66HG5													P49242
P35213	P83941	P27321													Q5U312
P19944	D3ZWS0	Q4KLZ6													D3Z900
P49793	F1M471	A0A0G2JXC3													D4AAU6
Q642B0	Q4KLI7	D3ZHG3													D3ZW15
Q6PCU4	P17955	Q62967													Q5RJR9
A0A059NZR0	O08815	A0A0H2UHP5													P62628
Q8R3Z7	D4A9L2	P41350													D4A106
A0A0G2K1E5	Q6DGG0	O35095													O35828
F1M3H8	Q5XHY0	Q5M9H2													Q6P9Y4
A1L1M0	D3ZD89	A0A0G2JZS1													O55099
Q9JLZ1	Q3KRC3	D3ZXS8													F7EPZ4
Q6AZ33	M0R6T4	Q9R1T1													A0A0G2QC33
B5DFN4	B2RZC6	P61107													Q5PPL2
Q6P686	Q5U2R7	D3ZD89													D3ZC56
Q99M63	B0BN97	A0A0G2JUJ9													Q4V8C2
D3ZLD5	D3ZZ81	D3ZEM8													Q5U311
Q4G009	A0A0G2K6U1	O70351													P41777
A0A140UHY3	B1WC84	F1LUM5													F1M790
Q75WE7	E9PSJ3	Q9WUC8													B1WC84
D3ZI16	Q6AY18	G3V6H5													P60901
B0BMT9	F7EL36	F1LQX9													F1LRB8
P86182	Q4KMA8	G3V8D5													Q80WL2
A0A0G2K3Q6	D4A1R8	M0RCH8													Q5I0F0
P28073	P36972	P21571													P47942
P16636	A0A0G2K3C1	P26284													P40615
A0A0G2JWB6	Q5XIW8	D3ZRN5													B6RIU0
Q6P6T6	Q3B7D0	V5QSV9													D3ZDK7
Q5BK20	D4ACC2	D3ZTT7													F7EZ89
Q6AY23	Q6PCT3	Q5M830													P16617
Q62848	P62898	P49432													F1MA87
M0RAP5	B4F778	Q5XI77													F1LRE1
Q63377	F1M0V4	B1H282													A0A0H2UHU0
Q4FZS2	Q6AYB4	G3V9R0													O54772
Q9WU10	A0A0G2JZM8	D3ZN95													P47197
A0A0G2JSL8	Q925G1	Q01986													P63036
F1LQX9	I6L9G6	Q32PZ7													P0DP31
P55260	D4A962	Q6P6T4													G3V6C4
Q6PCT3	P37285	Q5EB77													A0A023ILN9
D4A031	F1LPG9	Q498N4													G3V9P0
G3V662	D3ZV33	A0A0G2K1S6													D4A1R8
D3ZUC2	A0A0H2UI10	Q1EG89													A1L1M0
Q3T1L0	P41350	A0A0G2K6U1													P97576
D4A7J8	Q5I0E7	Q9R0T3													O88989
Q6IRJ7	Q5XIJ3	F1LPD6													P70583
Q52KS1	P49793	D4AB03													Q03114
Q5HZY2	Q4KLZ6	G3V8F5													D3ZRN5
P83941	Q68FX0	Q3B7D0													D3ZD09
B2GUZ3	E9PT22	Q64654													Q91V33
Q4KLH4	Q6AYA2	P00406													F1LZ05
Q5RK09	G3V7I8	Q6AYK1													Q5XHZ0
G3V8M1	A0A140UHY3	A0A1W2Q676													Q6AY30
Q68FW9	Q9Z122	Q9EPF2													P22734
Q9EQX9	A0A0G2K4T7	O35964													Q5BJ92
Q5U2W5	A0A0G2K0I3	Q66HA6													Q09167
Q6IN15	D3ZLC1	Q99NA5													B2RYJ3
Q68FX3	Q4KM35	Q7TSP2													Q64428
P17955	O35964	A0A0G2K4T7													D4AE49
B4F778	B2RYP6	D4ACV3													B2RYC9
G3V7W1	P47853	G3V886													Q62658
F1LNI5	D4AB03	B2RYV5													D4A1D8
G3V7I3	Q9R1T1	D3ZG88													M0R5J4
P62898	B5DEH4	G3V7I7													Q63798
O70351	A0A140TAF7	Q9EQR2													Q4V8E2
Q498R3	D3ZZA8	D3ZW55													Q6PDU1
Q66WT9	A0A0G2K542	P06214													G3V918
P54311	Q6AYK1	A0A0H2UI38													Q05175
A0A0G2K121	P49432	A0A096MJ11													D3ZQM0
Q5I0E7	Q5GFD9	F1LYQ8													B4F7A9
P55063	P35465	Q63377													D4ACC2
B0BNK1	D3ZXJ5	F1M6Q3													P13803
A0A0G2JSM7	A0A0G2QC06	G3V7B0													Q62733
D3ZZR9	D3ZPL1	B5DF50													A2RUW1
P62282	Q5M9F7	P14604													D3ZPJ9
M0RAY7	P00406	B2GV41													B0BNL2
P31399	F1LSC3	Q641W2													Q5M9H7
D3ZTT7	D3ZGY2	P0C169													P70470
F1MAD9	D4A944	B2GV06													D3ZBS9
F1MAA3	Q7TSP2	B0BN55													D3ZJA9
Q63507	B0BN55	B2RYK3													M0R7Z0
D4ACK1	B5DF29	P31399													P04797
P49432	D4A0E8	Q3KRC3													A0A0G2K3A0
P22062	M0RCH8	Q5I0E7													D4AB06
D4A4T9	A1L122	D3ZV33													Q5FVL2
F1M1H0	Q99068	B5DEY8													A0A0G2JZM2
Q9EQS0	F1LX07	B2RYN6													Q9ES72
Q5M9F7	Q8VHK7	P18395													D3ZBL6
A0A0G2JXC3	G3V8Y5	A0A0G2K4U8													P86182
A0A0H2UHZ6	B0BNK1	B5DFC9													B1H282
A0A0H2UI10	F1MA59	A0A0G2JV54													Q9R1A0
Q6IE67	R4HD46	P62755													P08753
D4A914	F1LNI5	F1M0V4													A0A023IM54
D3ZYK9	E9PST5	Q32PZ3													P97633
G3V7B0	Q5EBD4	D4A8M7													D4A4J0
D3ZVJ3	F1M1B3	P18614													D3ZGF1
F1LRS8	A1L1J8	D4A944													P35426
P35435	D3ZW08	E9PSJ3													Q5XHY0
A0A0G2K6E0	D4A1J6	B4F7A9													Q8R3Z7
A0A096MKG2	D3ZCG3	Q8CGU6													F1LM09
D4A962	Q32PZ3	Q6Q0N3													Q9R1T1
G3V829	A0A0G2K3Q6	D3ZXH7													Q5U2U7
P00406	Q9QUR2	P85970													B5DEP6
A0A0G2K3C1	F1LUM5	A0A0H2UHD9													P62142
Q3KRD5	P36506	M0R3S3													D3ZQR7
Q6LED0	Q5M9F8	D4A1C5													Q9JK11-2
B2GV72	O89045	Q07205													O88321
Q5HZV9	D3ZER6	E9PTK9													D4A7U1
B0BN74	Q6AXQ0	I6L9G6													Q63448
D3ZN63	Q6PCU4	F1M3B3													F1M8V2
Q6JBI6	F1MAD9	P16970													A0A0G2KAM8
B3DM97	Q5FVC2	Q9JKB7													Q6AYZ1
G3V7I7	A0A0G2JXC3	Q9Z122													P46413
A0A0G2JTA0	P50503	B5DFI0													D4A0U9
Q68FS8	A7M776	D3ZGF1													Q99376
Q6AYB4	D3ZAS8	F1LMW7													Q4KM71
Q4KM35	Q99M63	F1LZX9													G3V7G9
P18395	Q8CGU6	Q6AYS7													A0A0G2JX74
G3V7A5	Q52KS1	B0BMW4													P49088
A0A0G2KB55	D4A133	Q02769													A0A096MK75
Q6IN22	A0A0G2JVM2	F1MAB8													G3V9G4
B4F7C9	D4AD70	A0A0G2K6J6													Q62785
Q9Z339	Q4KLZ0	P40307													D4ABA5
B2RYP6	F1M4W7	F7EL36													A0A0G2K796
Q4FZY0	G3V9R0	Q496Z5													G3V7R1
Q6AYS7	Q9EQR2	Q6P751													A0A140TAA4
B2RZ64	Q45QJ4	Q07984													Q68FS3
Q63965	B0BN81	F1LSC3													D3ZUL8
B2RYP8	Q5XI09	P47853													B2GV15
D3ZKI9	F1LM60	A0A0G2JSM7													A0A140UHY3
D3ZJH9	C0KUC6	F1LT49													Q66HA6
Q68FQ7	Q6AYS3	D3ZW08													F1LR10
Q9ES21	Q31267	A0A0G2JX74													P97560
A0A0G2JTL5	P83888	Q6AYB4													D3ZD97
Q5FWT1	A0A0G2JU01	B0BN85													Q6P6V0
D3ZHG3	G3V897	B2RYI3													D4AE96
Q5EGY4	B2RYV5	Q6AYK6													Q5U2R9
A0A0G2K160	Q00981	A0A0G2K761													O35987
A0A0G2K4X8	D3ZRN5	D3ZLC1													F7FLB2
Q5M7T6	D3ZZR5	Q9EQX9													O35821
A0A0G2K916	A0A0G2JY73	Q6AXW2													Q6AYJ1
B2GV92	Q4FZT6	B0BNK1													P37996
B1WBY7	F1M5V2	Q499N6													P27008
D3ZXI0	B4F764	A0A096MK75													D3ZQ59
Q31258	P22062	B5DFD8													P61023
Q5BKC3	B5DF50	B5DEK0													Q68FP1
P11505-1	B2GV33	F1M4W7													B5DES0
D3ZPN7	Q8R4A1	Q62780													Q66HM2
M0RCH8	D3ZNI3	A0A140UHW6													P18886
Q8CFN2	P18886	G3V8G9													F1M951
A0A0G2JVW3	Q3SWT7	A0A0G2K0V3													Q5M9H2
Q5XI77	D4ACV3	Q3T1L0													A0A0G2K9C0
D3ZXH7	O89042	R9PXS4													Q6AYD3
Q4FZT6	G3V8Q8	A0A0G2K8Z9													Q499N5
Q68FX0	A0A096MIV5	Q6AXT7													P06761
P21708	Q64620	Q4V7A0													P70582
Q5XHZ9	D3ZG88	A0A0G2K051													O08651
Q01986	Q6AYB6	Q6AXS5													P42930
A0A0G2K3V7	M0RAY7	A0A3G2LW22													P17220
G3V7H2	Q75WE7	D3ZW15													G3V617
Q4V8H8	Q07205	Q62839													O88656
Q6TXG9	Q62868	A0A0G2K338													F1LZC5
A0A0G2K4U8	Q4KLH7	B2RZB7													Q64361
O35796	Q6AYZ7	E9PT51													P82995
A0A0G2K6U1	Q3KR59	Q99068													D3ZM33
Q5EB77	F1LPD6	D3ZZR5													P14669
Q91W30	Q4QR85	Q5D023													D3ZUJ8
Q4V8C2	Q32PZ7	A0A0G2KAI8													Q4KLH4
Q6MGA3	Q4V8E1	B5DES0													D3ZCS4
D3ZJ08	P62755	Q68FW9													G3V6U9
F8WG67	A0A0G2JSM7	Q8R3Z7													B2RYV1
F1LP57	F7EZ89	D3ZAI0													B0BNG3
E9PST5	Q5XI07	B5DFG5													Q68FY1
Q9JKB7	B5DFN2	M0RD20													G3V943
A0JPM9	B2RYK3	Q91Y78													P55770
O35264	Q5BJP3	D4A5I9													F1SW39
D3ZQE8	P14604	D3ZZC5													B2RZ38
Q07984	P26376	Q00981													Q4KLZ3
Q8CGU6	A0A0G2K4U8	Q8R4A1													O08658
F1M9Q3	P13668	P18886													D3ZWG9
G3V6B0	G3V7J0	P37285													Q8VIB1
Q6TUG0	Q5XI19	D3ZF45													Q31267
Q6AXS3	A0A0G2K6Y9	Q6PCU4													B4F759
D3ZZR5	F1M7Y3	D3Z840													A0A0G2K3C1
A4D0F6	D3ZF50	A0A0H2UH97													Q642B0
Q5M819	D3ZEM8	Q32PY7													Q5M939
D4A9Q3	Q1PBJ1	D3ZVJ3													F1M853
D3ZPD0	D3ZQM3	P62282													P63086
Q6PDV8	P21571	P61589													Q9JHL4
P12711	Q4V8C2	Q4KLL7													D4A565
E9PSJ4	A0A0G2K781	Q8CHN6													A0A0G2K2M9
F1MA87	Q63768	A0A0G2JVM2													A1A5L2
B5DFM8	P42676	B0BMY7													Q6TXG7
Q5PPL3	A0A0G2KAI8	Q3KRD5													P54313
A0A0G2K2A5	F1M049	G3V9W6													Q9JI92
D3ZZT9	Q6IRJ7	B5DF29													D3ZIE9
G3V8Y5	Q8R3Z7	F1LW74													Q5U367
B0BMU0	Q5M830	B4F778													P11505-1
O08623	D3ZRE7	Q08851													A0A059NZR0
O35964	Q5M819	F6T071													A0JN30
Q9EQR2	B1WC61	B4F764													Q6AY48
Q4QQR9	Q5FVM2	B2RYL4													G3V6I5
B2RYI3	D3ZZR9	Q66HC5													A0A0G2K160
Q9JIL8	B5DFG5	Q68FX1													F1M3H8
P13668	Q5PQJ6	Q4V8E1													Q5FVM4
Q6B345	Q9EQS0	P29314													B2RYN3
A0A0G2JUJ9	D4ACM1	Q6AXS3													D4A962
A0A0G2K781	Q498R3	E9PSJ4													D4A1Y5
Q68FX1	Q5FVL2	D4ACM1													D3ZXT2
Q8K3F3	P35433	G3V7B5													Q62991
D3ZMW3	B1WBY1	A0A140UHY3													P62845
B1WC49	Q4KLK1	F1LMM9													F1M049
P83732	B2RYI3	D3ZBL6													D3ZZT9
Q6P6T4	A7M777	D3ZJA9													D3ZN27
G3V940	A0JN30	Q5U2R7													Q792H5
Q641W4	P45352	Q68FX0													Q68FQ0
A0A096MJ11	P27867	B5DEL2													D3ZGY2
A0A0G2K8Z9	B0K031	Q5FVC2													Q8VHK7
D3ZXP3	Q6P686	Q31267													O55211
Q6AXV4	B0BMW4	Q95577													Q3T1J1
Q99376	Q6MG60	D3ZI16													Q9JJ54
Q5U2V1	G3V936	D3ZZ81													Q5I0E7
A0A0A0MY07	P11348	D3ZNI3													Q3KR59
Q4KLJ1	P61203	P13668													Q4FZT9
P97852	Q32KJ5	B5DER3													G3V681
G3V7U2	A0A059NZR0	Q64620													Q4KLZ0
A0A0G2K542	D3ZQE8	D3ZN27													Q68FX1
P15650	R9PXS4	A0A140TAF7													D3ZLC1
B0BMY7	G3V8V0	D3ZCG3													G3V7I8
A0A0G2QC06	A0A096MK61	A0JN30													P13233
Q6P9V1	A0A0G2JYA2	B2RYU7													Q32PY7
F6PUQ7	A0A1B0GWQ7	Q5RKH2													Q6AYR1
P46413	F6T071	F1M775													Q6PCU4
Q27W01	P46413	A0A0G2K160													Q5XIW8
F1LSK5	B2GUZ9	C0KUC6													Q8CHN6
Q32PZ3	D3ZTR5	Q9Z339													D3ZTX0
F1LQB2	G3V9D1	P05708													Q68FS4
D4A2P1	D3ZF45	B2GV33													D4AC36
Q45QJ4	P62282	Q9JHU5													A0A0G2JUH4
D3ZSL2	B2GV41	P11505-1													M0R5U6
G3V647	D4A7I6	R4HD46													B1WC32
Q5M9H7	D3ZDB9	D3ZJ92													F1M0V4
A4L9P7	Q9R0T3	D3ZKI9													A0A0G2QC02
D4A0E8	M0R565	Q62599													B1WC02
B5DER3	D4AAL2	Q6PDV8													D4A1Q9
P21913	F1LT49	D4ABP4													P11915
Q5D023	B2GV92	G3V936													D3ZNS8
D4A0W7	P62775	Q6P686													A0A0G2K2T6
Q6AYZ7	G3V8F5	P36201													Q8CGU6
B4F7C7	D4AAM0	D4AEH9													P54001
A0A0G2JZH0	P19944	D3ZZR9													Q56R18
A0A0G2QC53	Q6AXS5	F1M471													Q5EB77
Q6AYB5	Q4FZY0	B0BMT9													P63004
Q4KLL7	Q62839	A0A0G2K6Y9													P35565
P27881	D3Z8R4	A0A140TA89													P63245
P40307	Q4QQS8	P62997													Q6AY18
Q6AXM8	Q4G017	Q6AY72													D3ZP13
F1LT10	F1LT10	Q91XU1													P0C5H9
P06214	B2RYI8	A0A0G2K3V2													Q6AXT5
B4F764	V5QSV9	D4A7R0													Q9EQS0
Q66H39	F1M403	Q56A18													D3ZTT7
Q5M7T1	D4AEH9	F1M1B3													P84092
Q9JLJ3	A0A0G2JZH0	Q7TP35													A0A0G2QC53
Q9Z336	D3ZUT9	G3V7H2													D4AB03
G3V8G9	Q5EGY4	Q6AYB5													G3V8Q8
Q505J9	F1MAA1	D3ZXJ5													D3ZDT1
F1LRC6	Q5M7T6	P62912													Q9ER24
Q07205	Q68FW9	P45479													G3V8Q1
P11348	B2RYP4	Q5M819													D3ZK56
D3ZC89	Q62636	G3V818													B5DEY8
A0A0G2JV54	Q5U311	F1M790													Q9Z270
Q4KLJ8	Q8VIB1	B5DEZ4													Q496Z1
B1WC42	G3V7W1	Q4KLZ3													G3V6J2
A0A0G2KAT3	B2RYN6	G3V8Q8													P13832
A0A0G2K2Y3	B5DEY8	Q63507													D4AD70
B2RYL4	G3V886	Q5FWY5													A0A0G2K0J7
Q8VIB1	B4F7A9	B0BN52													P97874
D4ACW1	D4A0U9	P61972													G3V8C4
P62912	M0RDJ4	Q9Z1A5													P97536
M0R402	B0BNE5	A0A0H2UI10													Q6P7Q4
Q4KM87	B2RYI2	Q64541													Q5XIP6
Q6QI44	A0A0G2K6J6	Q4V8K5													A0A0G2K428
G3V7R1	P35435	P21913													Q5U2T0
F1LTX4	P21913	O89044													Q4G022
D3ZWA8	A0A0G2JZS1	Q56B11													D3ZAI0
Q63357	Q5I0F0	Q5XI28													Q498R3
Q62839	B2RYU7	Q641X3													Q6AXQ0
P35433	G3V8U6	G3V8Y5													Q6P7R8
B5DFD8	G3V7R1	A0A0G2K1M5													B5DEL2
B5DEH4	P15791	F1LPG9													D3ZSC8
A0A0G2K0T8	D3ZU74	D3ZWS0													P62138
B2RYV5	Q5XI04	Q62636													Q5PQN7
D4ACV3	P62815	A0A0G2JYE0													Q7TP34
F1M1D5	F1LNM0	A0A0H2UHX1													A0A5H1ZRU4
F1LQS6	Q6P6T4	Q5U2X6													Q4G009
Q6P7P5	A0A0G2K3V7	D3ZL86													B5DEP7
F1M1B3	B5DES0	Q4QR85													Q4QQS7
F1LXT3	Q6AY72	Q5BJP3													Q6AYK8
Q68FY1	A0A0H2UHX1	Q5PQJ6													Q5U2V1
A0A0G2KAZ7	B2RZB7	D3ZUZ9													D3ZU04
Q5XIJ3	A0A0H2UHD9	M0R5Q3													Q5M7T6
Q9R0T3	D3ZLD5	Q4FZY0													Q63357
D3ZF39	D4A8H3	F1LNI5													Q5XIN6
P29314	Q9Z1W6	P18265													Q4KM74
A0A0G2QC02	D4A3T3	P45352													M0RAP5
A0A0H2UHQ3	A0A0G2KB77	Q641Y2													D3ZL86
D3ZM57	E9PTE1	D3ZDB9													P83888
D3ZRN5	A0A0G2K8Z9	B5DFM8													Q641Z9
D3ZWS0	B0BN94	Q8VIB1													Q3B7D0
B4F7A9	A0A0G2K1M5	D4A7F2													P11232
Q32PY7	P62997	F1LV44													R9PXU4
F1LML7	Q4KLL0	Q9Z1W6													Q4KLY4
P16970	G3V7I7	D3ZU74													Q5XIT9
D4A0L4	D4ABP4	Q91V33													A0A0G2K038
Q95577	B2RYJ1	D3ZER6													A0A0G2K2U5
B2RYJ3	P47819	Q66H39													Q5M7W5
A0A0H2UHF6	Q6P792	D3ZK73													F1LQ00
Q5PQR0	Q6AXT5	F7EZ89													D4ACK1
A0A1B0GWQ7	Q9Z339	Q5U316													Q5XIB7
Q9Z1A5	F1LMQ3	Q4G009													Q00981
Q62671	A0A0G2K089	F1LQS6													P61107
Q68G11	P29266	G3V7I3													P97608
A0A096MK61	Q00238	A0A096MK61													Q5XI07
A0A0H2UHH9	P52925	Q641W4													D4AE02
P35426	Q02769	Q3MID3													Q6P502
D3ZU51	Q5RKH2	G3V943													G3V6U3
Q5XIM5	Q5BKA1	B6RIU0													D4ADF5
G3V6I1	Q5D023	Q5PQL2													F1LRC6
Q3B7D0	Q63186	P07872													P50399
D4A5A6	E9PSJ4	Q5FVL2													A0A0G2KB55
Q4KLZ3	Q64654	D3ZWE0													F1LND7
G3V943	D4ACK1	A0JPM9													B0K030
D3ZJ92	P15800	Q9EQS0													B2RYI2
Q5BJQ6	A0A0G2K261	Q5BKA1													A0A096MK30
D4A4T0	O89035	P11240													Q9R1J8
G3V8U6	Q6IFW6	Q1PBJ1													D3ZUZ9
Q5XIP0	P85970	B5DF65													Q9WTV0
Q700Q7	A0A0G2K059	D4ACT4													A0A1W2Q5Z6
Q6AY72	F1M775	D3ZZA8													Q9JI03
D3ZEM8	Q63135	G3V7J2													Q68FR6
Q1PBJ1	P35426	D3ZHW0													A9CMB8
P41562	D3ZE72	O35094													F1LVV3
P42676	Q07803	F1MAA1													A0A0G2JTL5
A0A0G2JYA2	Q63528	Q2IBC7													A2RRU1
A0A0G2JVM2	Q62658	Q9Z336													Q5FVI6
Q3KR55	Q5BJ92	A0A096MKE0													D3ZKI9
P27867	P18395	Q5RKH0													Q9Z1P2
Q6AYU1	Q5PQL2	P54645													B1WBW0
D4A944	P06762	Q4KLL0													Q9Z254
D4AB06	O08984	A0A0G2K261													Q5FVC2
M0R565	Q68FQ7	G3V7R1													Q95577
Q5I0F0	Q5XI28	D4A0U9													Q62673
A0A0G2K059	B0BN85	A0A5P8DHK3													G3V6S0
F1LRJ9	O08618	Q3SWT7													Q9Z1W6
O08984	B1WBY7	D3ZLD5													B4F7E8
D4ACM1	Q4QQR9	D4ACC2													Q562C9
A0A0G2JTS3	Q4G063	Q4KLY4													Q4FZT0
Q8R4A1	A0A0G2JV54	P23711													Q4KLL7
D4A3T3	Q63184	O70593													D4A4K4
D3ZZA8	G3V7I3	Q5RJT2													D3ZB65
Q91XU1	B5DFC9	P62775													P06536
P84100	A0A0G2JY69	P61314													B0BN52
Q32Q06	G3V829	A0A0G2JZH0													P31399
F1LPD6	Q6AYB5	P36506													A0A0G2K864
Q32KJ5	P61589	A0A0G2JYN0													D4A644
A0A023IM54	Q641Y2	Q99M63													Q63030
B5DFI0	Q5U2N0	O89045													A0A0G2KAN5
D3ZE72	Q5XFV9	D3ZQM3													D4A1C5
A0A0G2K089	Q4KLZ3	P70565													D4A0E8
B5DFN2	D3ZXH7	Q6PDU1													G3V826
A0A0G2JWD6	D3ZI16	G3V9D1													P07943
A0A0G2JZ13	P97697	A0JPQ9													O08629
Q3MID3	B0BMT9	Q5BK20													Q6PDV6
Q5HZY0	Q08602	A0A1B0GWQ7													F1MAA3
P61314	P07872	A0A0G2K7M6													G3V7H2
Q4V8K5	D3ZJ92	Q4KM35													A0A0G2K7N7
D3Z8R4	D4A8M7	G3V940													Q5BJU0
P45479	O88453	A0A0G2JU01													Q4FZS2
A0A0G2K4T7	M0R3S3	Q6TXG9													P58775-2
P62997	D4AAG8	Q5BK63													Q7TP57
Q63768	Q63507	Q5U1Z0													G3V6H5
G3V6F5	P36201	P62836													P02454
O08839	A0JPM9	Q7TQ77													D4A8A0
D3ZAE6	A0A140TA95	B1WBY7													F1MA59
Q9Z122	B0BN46	R9PXU3													D4A054
P52590	D3Z863	B2GV72													O89045
Q5I0D1	A0A0H2UI38	Q05759													P26453
D4A401	D4A0H4	Q5I0D7													B2RZB7
A0A0G2K1E2	Q64542	D4ABK7													P09895
F1M7Y3	D3ZFQ8	Q5PQR0													B2RYP4
D3ZNS8	Q5RJR2	Q6PDU7													Q7TPJ5
Q6AY53	Q5RKJ9	Q6AYS3													Q5XI18
A0A140TAF7	A0A096MJ11	A0A0G2K8N9													D3ZRE7
Q5XID1	Q5EB77	F1LM60													P05943
Q5XFV9	Q5BJQ6	G3V829													Q4QR85
Q9R064	Q68FX1	D3ZPN7													Q6AY84
B0BN18	Q641W4	F1LUI2													A0A140TAH1
Q5XI28	F1MAA3	P61354													P84586
G3V6U3	P40307	A0A0H2UHP9													Q6IRK8
Q5U2U7	Q56B11	A0A0H2UHH9													Q66H61
A0A0G2JU83	A0A0G2KB98	P83732													D4A1J6
D3ZBL6	A0A0H2UHF6	A0A0G2K9M5													A0A0G2K075
D3ZTF6	Q9ES21	Q68FS1													O35567
Q9Z1W6	B6RIU0	B1WBY1													D3ZJH9
Q63707	D4A5I9	Q9WUH9													P16086
A0A5H1ZRU4	P18265	B2RYP0													G3V784
P62959	F1LMA7	F1M1D5													B2RYK3
P07872-2	Q08851	A0A0G2K3I9													Q68G41
Q9QYL8	D3ZYK9	A0A059NZR0													Q2VC85
G3V7I8	B2RYP8	B0BMU0													Q68FU3
Q5M830	Q66H79	Q45QJ4													G3V7L6
D4A1Y5	Q91Y78	D4A401													D3ZXS8
G3V886	P62870	F1M6V1													F1LNH3
A0A0G2K8P2	Q5XI01	Q1RP74													F1M8P2
D4A6C5	Q62632	B2RYJ2													Q6NYB7
Q9JI92	Q8VIL3	O08984													A0A0G2K089
D4ACC2	G3V7U2	P62870													D3ZJ01
G3V8Q8	Q5U1Z0	D4ACK1													Q99PD6
F7EZ89	A0A0G2JYN0	Q5BJ92													P85834
B2RYI2	Q95577	F1LRC6													G3V6T7
Q5BJP3	Q6P7R8	D3Z9E6													A0A0G2JTN4
D3ZVD8	G3V940	D4A7I6													B1H268
P83953	A0A0U1RRV7	A0A0G2K2Z0													Q641X8
M0R6L9	F1LQS6	D3ZFQ8													P28494
Q91V33	Q499N5	A0A0G2K781													P84083
D3ZJ54	M0RD20	P86182													B2GV38
D4A1R8	Q1RP74	P62718													Q5XFW8
A0A0G2K0V3	G3V9M1	B0K008													D3Z9E6
P36506	Q32Q06	Q63151													G3V624
Q3KR59	F1M6V1	E9PTW1													Q6AYB4
Q10739	Q6TXG9	D3ZQ59													B5DF60
Q6AYA2	B4F7C7	G3V7I8													P03889
A0A0G2JY69	G3V943	Q4G017													Q6PDW1
Q4FZT2	Q64591	D4A4T0													P62997
F1LMW7	Q8CFN2	P15650													B2RZD5
D3ZG88	Q4V8K5	D3ZMY7													O35162
B3STT9	Q6B345	D3ZSL2													D4A7J8
A0A0G2K9M5	D3ZUC2	D3ZAS8													Q5XII0
F1M062	P28042	P41123													A0A140TAH3
Q63798	O89044	M0R9N8													Q4G063
F7EL36	D4A9D8	P12843													Q6P6U2
A0A0G2K3I9	P15865	P22062													A0A0G2K3V4
A0A0G2K101	D3Z840	Q63184													Q9Z1E1
Q6PDU1	A0A0G2K3I9	Q6P7R8													Q5U300
A0A0G2K654	Q6AXW2	Q5M7T6													Q6P743
O89035	Q7TQ77	Q4KLK1													Q62920
Q920A6	D3ZVD8	Q5I0E8													A0A0G2JV65
D4A4H5	D3ZTV7	F2Z3R4													B1WC16
D3ZV81	H9KVE3	A0A0G2K070													D3ZMS1
F1M6V1	A1L1J9	P25977													D4ABC4
P82808	Q920A6	O88453													P11240
B0BMW4	D3ZAY8	D4AAM0													Q4V7C6
Q4KLY4	A0A0G2K3V2	F1MAA3													Q9R0T3
Q6AYB6	Q62785	P83953													Q5RJR2
B0K008	A0A0G2K2Z0	P26772													P51146
B2RYU7	D3ZUD8	D3ZF50													M0RDJ4
P63025	Q6PDU7	G3V6L8													F1M589
M0R5Q3	F1LZ05	B0BN74													Q4V898
P27321	P83732	Q68FQ7													G3V8U9
P62845	P15650	G3V762													B0BN93
D4A9N5	Q4KM87	F7ES73													A0A0G2KAW7
A0A0G2K9L9	B4F795	A0A0G2K0T8													D3ZG58
F1LMQ3	P29314	Q9ES21													D4A8N0
Q5EBD4	D3ZNF4	P00173													Q6P7P5
Q6AXW2	Q6IFV9	G3V8V0													P55063
Q5I0D7	Q641X3	P63329													A0A0G2K824
A0A0G2K261	M0RAQ6	B2RYI8													Q99M64
P06536	D3ZGF1	Q5I0K4													P53676
D3ZER6	Q5BK20	D3ZIF5													P17136
G3V9R0	D3ZMW3	D3ZNS8													D3ZFY8
Q3T1H0	Q07984	Q5U2U7													D3ZVI9
P26772	F1LTR1	D3ZVD8													Q62931
F1LRK9	A0A3G2LW22	A1L1J9													D4A1K2
P41123	D3ZYQ9	P36972													Q9QYW0
B0K030	P62836	M0RDJ4													P34058
B5DEL2	O08557	G3V6U3													A0A0G2JXN8
A0A0G2K7W6	P00173	B2RZ72													P00507
A0A0G2JZV8	Q6AYU1	Q5RJR2													M0R5Q3
A0A0G2JU77	Q66HG5	P62845													A0A0H2UHV6
P09330	Q99N27	P35426													P24368
G3V9Z6	D4A7R0	P42676													B2RZ64
P19836	A0A6F8P9J1	Q5XFV9													P04166
P11240	D3ZVJ3	Q156J1													A0A140TA89
D4A8T3	Q68FS1	D3ZNA3													B5DFB2
Q6AXT8	A0A0G2K9M5	Q5XIJ3													D4A8T3
D3ZK73	O88377	Q8CFN2													Q9EPB1
Q5FWY5	Q4V8B4	Q6AYU1													E9PTB2
P35280	Q99376	Q4QQW8													Q63362
P04762	P06536	M0R565													G3V6I1
D3ZNA3	Q9JHB5	E9PST5													P06762
Q6Q0N3	Q5I0D7	Q63448													P81155
P07895	P61354	Q6AY20													D3ZFY0
D3ZQ74	O35095	D3ZMW3													A0A0A0MY43
B2RZ24	A0A0G2JX74	B0BNJ1													F2Z3T9
Q6P6T0	D3ZAX5	D4A2P1													G3V8G2
Q811S9	P63025	Q6TXG7													Q05982
Q9WUC8	Q9JKB7	Q5EGY4													F1LY38
P11915	D2XV59	D4A259													Q6P6T6
P85970	B0BMY7	D3ZV81													A0A096MKE0
B2RYP4	F1LVA8	O88775													B2RZA9
Q64361	D3ZNA3	A0A0G2KAN5													Q0ZFS5
Q6P9U3	Q4KLJ8	D4AAE9													D3ZZ62
B0LT89	P41123	Q9QUR2													M0R3M8
A0A0G2KAN5	Q5U2U7	Q4KLF8													Q62952-2
B5DF89	A0A0G2JSR4	Q9JJ31													D4ACT4
Q641Y2	Q75Q41	F1LMQ3													B5DEL9
D4A9D8	A0A0G2JTD1	Q5XI04													D3ZEM8
D3ZTP0	D3ZBN0	D3ZTR5													Q91XU1
Q6MG60	Q63663	Q68G41													F1M775
B2RYN3	M0RAP5	Q52KJ9													Z4YNF4
D3ZBN3	P19234	Q498R3													E9PST5
D4A8F2	A0A0H2UHQ3	A0A0G2QC53													P17955
M0R9Q1	P84100	B2RYP4													A0A0G2K0W9
Q4KLH5	D3ZC56	D4ADS6													A0A0H2UI10
B2GUZ9	F1M9Q3	G3V9P0													Q8CFN2
A0A0G2K8N9	Q496Z5	F1M5Q4													B5DEZ4
A0A0G2JTN5	P12843	Q6AXT5													D3Z8X4
P62634	Q64361	Q8VHK7													C0JPT7
Q9QUR2	D3ZTP0	G3V9M1													B0K008
Q4KLF8	Q5XIM5	F1M049													E9PU42
Q6MGD0	Q63357	P15865													P21531
Q6TXG7	A0A0G2JZF2	Q5U301													A0A0G2K7M6
A0A0G2K7B6	F1M951	A0A0G2KB55													O88941
B1WC84	P48450	Q64538													Q07009
E9PSJ3	P51146	D4A9D8													Q68G11
D3ZFB2	Q9WUC4	Q5U2T0													F1M1R4
D4AE02	Q561S0	D4ABC4													D4A2C6
A0A0G2K4F6	D3ZMY7	Q63186													B5DEQ4
Q4V8I6	B0BNM1	Q4KM87													B5DFM8
P62836	D3ZSL2	P29266													Q5U1Z2
D3ZMY7	G3V6L8	G3V7J0													A4D0F6
Q6P9U0	Q2IBC7	P20909													Q5I0E8
Q05BA4	D4ABK7	A0A0G2K121													P48500
A0A6F8P9J1	Q4G009	Q5M856													E9PT66
F1M8A5	P62912	Q9JHW0													P12785
Q91Y78	O35828	Q498R7													Q3SWS8
D4A4K4	B5DEZ4	P15651													Q4V8K2
Q6QLN3	G3V920	G3V617													D3ZUC9
A0A0H2UHD9	G3V7J2	Q4V8B4													P14668
Q01205	Q64538	B2GV74													P18395
D3ZMS0	F2Z3R4	B4F7F3													P38983
M0RA08	Q6PDU1	Q64361													P63039
P97532	Q641Z8	Q6JE36													Q52KJ9
A0A0G2JZM8	B2RZ24	D3ZI68													A0A0G2JSV2
D3Z863	Q6IV68	A4D0F6													D3ZS58
Q64350	D4A1C5	Q641Z8													Q5U2Q7
P14604	Q66H39	D3ZFB2													Q5M7V8
Q5U1Z0	Q2LAP6	Q6AY46													O70185
D3ZAY8	D3ZV81	Q5U2W5													Q8R4A1
Q31267	Q6PDV8	A0A0G2K1M7													Q5U2X8
Q4KLL4	D4A3P1	Q9Z1H9													Q5U2N2
Q75Q41	Q5U2U3	Q6AYB6													Q4KLH7
Q5RJT2	B2GV72	F7EPZ4													A0A0A0MY07
D3ZN27	A0A0G2K6E0	P42667													A0A0G2K101
M0RDJ4	F7ES73	Q9Z2R7													Q4KLJ1
F1M4W7	Q4KLF8	A0A0G2K542													D4A3E8
G3V9D1	A0A0G2K1M7	B2RYP8													Q3ZAV8
F1LN42	Q62881	A0A140TAI6													Q3ZB99
Q4KLL0	Q99PK0	D4A206													A0A0G2JUJ9
P28042	Q63707	P11730													O08557
R9PXS4	G3V656	Q5RJK9													P63155
A0A0G2K103	A0A0G2K2A5	Q5I0D1													G3V6H0
Q9ES53	A0A0G2KAN5	P19836													D3ZVJ3
M0R623	A0A0G2JWD6	Q4QQR9													B2RZC6
Q5I034	D4A7J8	B2RYJ3													F1LQX9
Q99068	D3ZKI9	Q6P7P5													D4A5Q2
Q6U6G5	B5DF89	D3ZRE7													A0A0G2QC06
P61212	M0R402	Q5BJQ6													D3ZU74
F1M049	B5DFI0	Q9Z269													Q1EG89
B3SVE6	A0A0G2K070	D4A5T8													P23928
Q499V7	A0A0G2K8T0	Q4V886													P61314
D4AAL2	Q66WT9	A0A0U1RRV7													B2GV72
D3ZUL8	D4A261	Q498M4													G3V647
D4A259	B2RZ72	F1M7Y3													Q3KR55
A0A140TAH1	Q9Z336	P28042													P27867
Q5M9H2	A0JPQ9	D3ZWU1													Q1PS21
G3V7J2	A4D0F6	Q6P4Z9													D3ZJ54
D4A7F2	Q9JIL8	Q6AXV4													A1L1J9
A0A140TAI6	P07895	F1M5T1													P11730
Q6IV68	D3ZVI9	Q920A6													D4A3S8
A0A0H2UHU0	B0K008	Q920D2													P97584
P21263	Q9Z269	B0BN94													D3ZJX5
P62815	Q5BJN3	Q63135													Q6P791
P36201	G3V667	Q68FY1													D4AC23
A0A096MK58	F1LSG8	F7FJQ3													D4AAE9
F1M7Z1	G3V9P0	D4A1D8													D4AAG8
P04166	P62332	A0A0G2JZM8													P11442
Q6AXT7	Q6P791	B2RYB3													A0A0G2K1M7
Q68G41	P83953	P19468													A0A0G2JU49
Q562C7	A0A096MKE0	Q75N36													D3ZD89
F1M790	D3ZZ38	Q9EPB1													A0A0G2K6J6
D4ACT4	P20069	Q4QQS8													A0A0G2K9T4
Q6P751	G3V6M8	Q99PD6													Q66H39
D3ZD09	Q5PQR0	F1M403													A0A0G2JTH7
P55770	Q9JHY2	A0A0G2K7W6													G3V7U2
A0A0G2K0I3	Q3KR55	Q4G063													P61354
D3ZXT2	Q4KLY4	D3ZTX0													A0A0G2JXT8
B2LYI9	D3ZU51	A0A0G2K751													F1M062
A0A0G2K7W4	P45479	D3ZUC9													Q5M830
Q641Z8	Q9R0Z3	D2XV59													D4AA91
D3ZFT1	P19836	Q05BA4													B5DF02
D3ZP13	Q8CHN6	Q3KR55													F1LTJ5
Q64620	D3ZUZ9	Q62868													Q63377
A0A0G2JXA1	Q5XIP0	A0A0G2K824													P62870
A0A0H2UHE1	Q496Z0	F1M110													P50398
Q99ND9	P11240	D3Z8R4													Q75WE7
B0BNB0	P56571	A0A0G2K6I4													Q5BJT4
[truncated: 1,432 more rows]

## Sheet: EV
A	B	C		List names	number of elements	number of unique elements
[truncated: 2,627 more rows]

[truncated: 2 more sheets: T2, Eclusive-IgH6-CTL_EV_T2]
