# Supplementary material for: Astrocytes express aberrant immunoglobulins as putative gatekeeper of astrocytes to neuronal progenitor conversion
Source: Cell Death Dis. 2023 Apr 4;14(4):237. doi: 10.1038/s41419-023-05737-9 (PMC10073301; doi:10.1038/s41419-023-05737-9)
Supplement: Supplementary file 19 — Supplementary Dataset 5 [file 41419_2023_5737_MOESM19_ESM.xlsx]

## Sheet: Heatmap Crispcas9  IgG2b
surespression bleu						surespression rose
Protein IDs	Majority protein IDs	Protein names	Gene names			Protein IDs	Majority protein IDs	Protein names	Gene names
D3Z8R4;F1LT30	D3Z8R4		Rbm25l1			Q5RJK9;Q7TP32;A0A0G2K5T6	Q5RJK9;Q7TP32;A0A0G2K5T6		Polr1c											entre les deux
D4ABK7	D4ABK7		Hnrnph3			O89043;Q4V8M9;G3V8U6;A0A0G2K567	O89043;Q4V8M9;G3V8U6;A0A0G2K567	DNA polymerase alpha subunit B	Pola2											Protein IDs	Majority protein IDs	Protein names	Gene names
Q6AZ40;O08618	Q6AZ40;O08618	Phosphoribosyl pyrophosphate synthase-associated protein 2	Prpsap2			O70436;A0A0G2K0P2;G3V603;O54835	O70436;A0A0G2K0P2;G3V603;O54835	Mothers against decapentaplegic homolog 2;Mothers against decapentaplegic homolog;Mothers against decapentaplegic homolog 9	Smad2;Smad9											Q68FX1	Q68FX1	Mannose-6-phosphate isomerase	Mpi
D3Z9E6	D3Z9E6		Cpsf2			A0A0G2K4W3;D3ZDE6;A0A096MKF8	A0A0G2K4W3;D3ZDE6;A0A096MKF8		Med12											B2GV06	B2GV06	Succinyl-CoA:3-ketoacid coenzyme A transferase 1, mitochondrial	Oxct1
O54924	O54924	Exocyst complex component 8	Exoc8			F1M049;B5DFB6	F1M049;B5DFB6		Atxn2											F1MA87;Q99MD0;D3ZSZ0;M0R7D0;A0A0G2K5U7;Q3MJK5-2;Q3MJK5	F1MA87		Cdk6
A0A0G2K249;Q5RKH1	A0A0G2K249;Q5RKH1	Serine/threonine-protein kinase PRP4 homolog	Prpf4b			D4AB06	D4AB06		Haus5
A0A0G2K8V3;F1M0V4;F1LZ00	A0A0G2K8V3;F1M0V4;F1LZ00		Thoc2;LOC679894			Q6AYU3;D3ZN46	Q6AYU3	DnaJ homolog subfamily B member 6	Dnajb6											O54772	O54772	SWI/SNF-related matrix-associated actin-dependent regulator of chromatin subfamily D member 2	Smarcd2
F1M949;Q32Q01	F1M949		Ckap5			Q5XHY0	Q5XHY0		Ddx18
P04636;Q0QF43	P04636;Q0QF43	Malate dehydrogenase, mitochondrial;Malate dehydrogenase	Mdh2			D3ZG48;Q5BJM0	D3ZG48;Q5BJM0		Ddx50
Q5U2Q9	Q5U2Q9		Smpd4			B4F7A9	B4F7A9		Csnk2a2
Q5XHZ8;Q5BJW7	Q5XHZ8;Q5BJW7		Cog3			D2XV59	D2XV59	GTP-binding protein 1	Gtpbp1
D3ZCT7	D3ZCT7		Sec23b			Q9WVK7	Q9WVK7	Hydroxyacyl-coenzyme A dehydrogenase, mitochondrial	Hadh
F1LM09;Q4VSI4	F1LM09;Q4VSI4	Ubiquitin carboxyl-terminal hydrolase;Ubiquitin carboxyl-terminal hydrolase 7	Usp7			Q6AXM8	Q6AXM8	Serum paraoxonase/arylesterase 2	Pon2
F1M1B3	F1M1B3		RGD1564420			Q5FVQ9;A0A0G2K191	Q5FVQ9;A0A0G2K191	Tubulin-specific chaperone E	Tbce
G3V6F5;Q8CGS5	G3V6F5;Q8CGS5	Zinc phosphodiesterase ELAC protein 2	Elac2			D4ACV0	D4ACV0		Nelfb
F2Z3T7;Q6I7R3	F2Z3T7;Q6I7R3	Isochorismatase domain-containing protein 1	Isoc1			D3ZRX9	D3ZRX9	Calponin	Cnn2
Q5M9H1	Q5M9H1	Leucine-rich repeat-containing protein 41	Lrrc41			D3ZMW3	D3ZMW3		Msto1
B2GUU4;Q3MIB4;Q6TXI3;F7FF30	B2GUU4;Q3MIB4;Q6TXI3;F7FF30	Lon protease homolog 2, peroxisomal	Lonp2			A1L134	A1L134	Ancient ubiquitous protein 1	Aup1
D3ZM57;Q5BJK8;A0A0G2K571	D3ZM57;Q5BJK8;A0A0G2K571	Golgi integral membrane protein 4	Golim4			A0A0G2KAP1;D3ZNZ5	A0A0G2KAP1;D3ZNZ5		Ero1lb
G3V711;Q9Z1K9	G3V711;Q9Z1K9	Disintegrin and metalloproteinase domain-containing protein 17	Adam17			A0A096MJW2;A0A0H2UHL1;Q66H50;A0A096MJJ7	A0A096MJW2;A0A0H2UHL1;Q66H50;A0A096MJJ7	Fatty acyl-CoA reductase 1	Far1
G3V637;Q62753	G3V637;Q62753	Syntaxin-binding protein 2	Stxbp2			A0A0G2JSM0;Q7TQ20;Q7TQ20-2;Q7TQ19;Q7TQ17	A0A0G2JSM0;Q7TQ20;Q7TQ20-2;Q7TQ19	DnaJ homolog subfamily C member 2;DnaJ homolog subfamily C member 2, N-terminally processed	Dnajc2
F1LRI6;Q53UA7	F1LRI6;Q53UA7	Serine/threonine-protein kinase TAO3	Taok3			Q52KJ9	Q52KJ9		Tmx1
D3ZNF4	D3ZNF4		Tbl1xr1			A0A0G2JVW3;D4A0B4	A0A0G2JVW3;D4A0B4		Ankrd17
B2RYT0;M0R3S1	B2RYT0;M0R3S1		Mrps21;LOC100911433			D3ZGY2;A0A1W2Q6D9	D3ZGY2		Otud6b
A0A0G2K7S2;Q6TXH5	A0A0G2K7S2					Q9R1A0	Q9R1A0	Cyclin-H	Ccnh
A0A0G2JXC2;A0A0G2K132	A0A0G2JXC2;A0A0G2K132					O08700	O08700	Vacuolar protein sorting-associated protein 45	Vps45
U6A022;A0A0G2JZ83;A0A0G2K2D4;G3V9Z5;B0BN79	U6A022;A0A0G2JZ83;A0A0G2K2D4		AGAP3			D3ZKI9	D3ZKI9		Nop9
D4A0L1	D4A0L1		Mon1b			D3ZSM9	D3ZSM9		Brat1
A0A140TAJ5;O08662	A0A140TAJ5;O08662	Phosphatidylinositol 4-kinase alpha	Pi4ka			Q6Q7Y5	Q6Q7Y5	Guanine nucleotide-binding protein subunit alpha-13	Gna13
B2GV96	B2GV96		Ccdc115			Q3KRD5	Q3KRD5	Mitochondrial import receptor subunit TOM34	Tomm34
Q75PQ8	Q75PQ8	Origin recognition complex subunit 2	Orc2			O35889;F1LT10;O35889-2	O35889;F1LT10;O35889-2	Afadin	Mllt4
Q5XIS7	Q5XIS7	Ubiquitin-associated protein 1	Ubap1			A0A0G2K9M5;Q2TBJ6	A0A0G2K9M5
A0A0G2K9J8;F1M3U9;A1A5P5	A0A0G2K9J8;F1M3U9;A1A5P5	LisH domain-containing protein ARMC9	Armc9			D4AEH3	D4AEH3		Psmd7
D3ZDU2	D3ZDU2		Rptor			M0R907	M0R907		Snrpd3
Q6MGC5;A0A0U1RS29	Q6MGC5		Rgl2			E9PU28;Q6P9U9	E9PU28;Q6P9U9	Inosine-5-monophosphate dehydrogenase 2;Inosine-5-monophosphate dehydrogenase	Impdh2
P08461	P08461	Dihydrolipoyllysine-residue acetyltransferase component of pyruvate dehydrogenase complex, mitochondrial	Dlat			Q6P685	Q6P685		Eif2s2
M0R7A6	M0R7A6		Itsn2			G3V656;Q5I0E0	G3V656;Q5I0E0		LOC100910540;Mepce
F1M3B3	F1M3B3		Phip			D3ZV33;A0A0G2JY58	D3ZV33;A0A0G2JY58		Pogz
A0A0G2JVN4;M0RDN9;Q6J1Y9	A0A0G2JVN4;M0RDN9;Q6J1Y9	Ubiquitin carboxyl-terminal hydrolase;Ubiquitin carboxyl-terminal hydrolase 19	Usp19			D3ZJD2	D3ZJD2		Atad2
D3ZD80	D3ZD80		Gtf3c4			Q9R0Z3;A0A0G2K4G8;Q8CFC3	Q9R0Z3;A0A0G2K4G8	Cyclin-dependent kinase inhibitor 2A	Cdkn2a
Q9EPV5;Q8VI66	Q9EPV5;Q8VI66	Apoptotic protease-activating factor 1	Apaf1			P17220;Q6P9V5	P17220;Q6P9V5	Proteasome subunit alpha type-2;Proteasome subunit alpha type	Psma2
A0A0U1RRW6;D3Z890;P0C1S9	A0A0U1RRW6;D3Z890;P0C1S9	Sn1-specific diacylglycerol lipase beta	Daglb			Q5XIC2	Q5XIC2	Evolutionarily conserved signaling intermediate in Toll pathway, mitochondrial	Ecsit
D3ZUM5;D3ZUK4	D3ZUM5;D3ZUK4		Trim33			Q5U313	Q5U313		Ankrd13a
A0A0G2K0U8;G3V6R8	A0A0G2K0U8;G3V6R8		Pus10			F1M4A0;A0A0G2K2P5	F1M4A0;A0A0G2K2P5		Tjp1
Q6AYC0	Q6AYC0		Haus4			F1LVZ9	F1LVZ9		Hectd3
P15800;M0R6K0;Q5M7W9	P15800;M0R6K0;Q5M7W9	Laminin subunit beta-2	Lamb2			A0A0G2KAN7;P13264-2;A0A0G2K1T0;P13264	A0A0G2KAN7;P13264-2;A0A0G2K1T0;P13264	Glutaminase kidney isoform, mitochondrial;Glutaminase kidney isoform 68 kDa chain;Glutaminase kidney isoform 65 kDa chain	Gls
F1M0R1	F1M0R1		Rnf213			F1M8V2	F1M8V2		Ube4b
F1LSM0	F1LSM0	Ubiquitin carboxyl-terminal hydrolase	Usp24			B2RYP5;Q9WVR7	B2RYP5;Q9WVR7	Protein phosphatase 1F	Ppm1f
D4A4K4	D4A4K4		Vps13c			A0A0G2K7W4;F1M754;A0A097PIG6;A0A0G2K382;A0A0G2JV77;F1LN69;F1LP90;Q3SYQ1;Q5EB61	A0A0G2K7W4;F1M754;A0A097PIG6		Map4k4
A0A2X0SFK0;Q4W1H3;Q4W1H4;A0A0G2JYG5;Q63358	A0A2X0SFK0;Q4W1H3;Q4W1H4;A0A0G2JYG5;Q63358	Unconventional myosin-IXb	myo9b;Myo9b			B2RYN0;D3ZFX4	B2RYN0;D3ZFX4		Pgm3
D3Z8X6	D3Z8X6		Dtx3l			Q4QQT4	Q4QQT4	Serine/threonine-protein phosphatase 2A 65 kDa regulatory subunit A beta isoform	Ppp2r1b
Q75Q41	Q75Q41	Mitochondrial import receptor subunit TOM22 homolog	Tomm22
Q3ZB99;P70625	Q3ZB99;P70625		Tjp2;ZO-2
D4A3E8;A0A0G2K6X0	D4A3E8		Mrps27
D3ZEB8	D3ZEB8	40S ribosomal protein S12
B5DF37	B5DF37		Taf6l
P83883;B2RYQ8;F8WFR5	P83883;B2RYQ8;F8WFR5	60S ribosomal protein L36a	Rpl36a;RGD1566373
A0A0G2QC02;Q6MG76	A0A0G2QC02;Q6MG76		Skiv2l
B2RYJ3	B2RYJ3		Cul4a
Q6AY87	Q6AY87	THO complex subunit 6 homolog	Thoc6
F1LTH9	F1LTH9		Wrn
D3ZK09	D3ZK09		Scyl3
D4ACA3	D4ACA3		Dscc1
M0RAI9	M0RAI9		Nelfcd
D4A259	D4A259		Polr2d
B2GV24;A0A0G2K266	B2GV24;A0A0G2K266	E3 UFM1-protein ligase 1	Ufl1
B5DEX3;D3ZGN2;A0A140TAJ0;Q5BJS7	B5DEX3		Cpne8
Q76MV3	Q76MV3		Cox17
Q64559-1;F8WG67;Q64559	Q64559-1;F8WG67;Q64559	Cytosolic acyl coenzyme A thioester hydrolase	Acot7
Q3MHT4	Q3MHT4	Speckle targeted PIP5K1A-regulated poly(A) polymerase	Tut1
G3V8P6;Q9QZ48	G3V8P6;Q9QZ48	Zinc finger and BTB domain-containing protein 7A	Zbtb7a
D3ZK47;A0A0G2K001	D3ZK47;A0A0G2K001	Histone-lysine N-methyltransferase	Whsc1l1
Q3T1I0;E9PTF3	Q3T1I0;E9PTF3		Noc2l
E9PU42;B1H223	E9PU42;B1H223		Dscr3
Q5U2U7	Q5U2U7	mRNA cap guanine-N7 methyltransferase	Rnmt
Q3MHU2;P59241	Q3MHU2;P59241	Aurora kinase A	Aurka
A0A0G2JYR1;B5DEY3	A0A0G2JYR1;B5DEY3		Exoc6b
B1WC44;F7ERL4;F6PUQ7	B1WC44;F7ERL4;F6PUQ7		Nmd3
Q4V8E4	Q4V8E4	Cilia- and flagella-associated protein 36	Cfap36
P51556	P51556	Diacylglycerol kinase alpha	Dgka
O88506;A0A0G2K007	O88506;A0A0G2K007	STE20/SPS1-related proline-alanine-rich protein kinase	Stk39
Q5U202;G3V9V9;Q62908	Q5U202;G3V9V9;Q62908	Cysteine and glycine-rich protein 2	Csrp2
D3ZX06	D3ZX06		Ghdc
Q6P727;A0A0G2JYS4;D4A5V8;P49186-2;P49186;A0A0U1RRS7;A0A0U1RVI2;P49187-2;P49187;A9LRT4	Q6P727;A0A0G2JYS4;D4A5V8;P49186-2;P49186;A0A0U1RRS7;A0A0U1RVI2;P49187-2;P49187	Mitogen-activated protein kinase;Mitogen-activated protein kinase 9;Mitogen-activated protein kinase 10	Mapk9;Mapk10
D3ZVT2	D3ZVT2		Thada
G3V8N8;Q8CIV0	G3V8N8		Slc7a6os
D3ZTW7	D3ZTW7		Atpaf2
D4A4R1	D4A4R1		Eml3
