# Supplementary material for: Astrocytes express aberrant immunoglobulins as putative gatekeeper of astrocytes to neuronal progenitor conversion
Source: Cell Death Dis. 2023 Apr 4;14(4):237. doi: 10.1038/s41419-023-05737-9 (PMC10073301; doi:10.1038/s41419-023-05737-9)
Supplement: Supplementary file 21 — Supplementary Dataset 6 [file 41419_2023_5737_MOESM21_ESM.xlsx]

## Sheet: Feuil1
proteines exclusives					cells	ev	vect1	vect2	vect3
surexpression chaine lourde IgG2b					A0A0G2JUA5	A0A0G2JUA5	A0A0G2JUA5	A0A0G2JUA5	A0A0G2JUA5
					Q6S3A0	P34058	P60711	P31000	P31000
					Q6S395	C0JPT7	P63259	Q6S3A0	P60711
					C0JPT7	P82995	C0JPT7	P60711	P63259
					P60711	P60711	P31000	P63259	C0JPT7
					G3V6P7	P63259	P34058	C0JPT7	P34058
					P63259	P04797	Q6S3A0	G3V6P7	Q6S3A0
					P69897	P69897	Q6S395	Q62812	P82995
					M0R9X8	M0R5J4	P82995	P34058	G3V6P7
					G3V7C6	M0R9X8	P63018	P69897	M0R5J4
					P34058	P63018	P69897	G3V7C6	P06761
					P85108	P06761	P06761	P85108	P63018
					P04797	Q6S3A0	M0R5J4	Q3KRE8	Q6T487
					Q3KRE8	P07150	M0R9X8	P82995	P04797
					M0R5J4	G3V7C6	P07150	P63018	P69897
					P11980-2	Q6T487	G3V6P7	M0R9X8	G3V7C6
					P63018	P11980-2	P04797	P04797	P07150
					P82995	P85108	G3V7C6	M0R5J4	M0R9X8
					P06761	Q3KRE8	Q9Z1P2	Q6T487	P04785
					P07150	P31000	P11980-2	P07150	Q3KRE8
					P12785	G3V852	P85108	P06761	P85108
					P31000	M0R757	M0R757	G3V852	P05197
					P05197	A0A0G2K8V2	Q3KRE8	P05197	P11980-2
					B4F7C2	P05197	A0A0G2K8V2	P68370	A0A0G2K8V2
					M0R757	Q66HD0	G3V852	B4F7C2	A0A0G2K013
					G3V852	Q07936	P05197	Q6AYZ1	G3V852
					Q66HD0	B4F7C2	Q07936	M0R757	Q07936
					P68370	P68370	Q66HD0	Q66HD0	M0R757
					Q6AYZ1	G3V6P7	P68370	A0A0G2K8V2	Q66HD0
					P11442	P11442	Q6AYZ1	P11442	P68370
					A0A0G2K8V2	Q6AYZ1	P11980	Q5RJR9	A0A0G2K7M1
					Q5RJR9	D3ZHA0	Q5RJR9	P12785	Q6AYZ1
					D3ZHA0	Q5RJR9	P10719	Q07936	P63269
					Q9Z1P2	P12785	B4F7C2	D3ZHA0	Q6IRK8
					Q07936	P46462	A0A0G2K013	Q4QRB4	Q5RJR9
					A0A0G2JXT8	P04785	P11442	A0A0G2K013	P46462
					P63269	A0A096MK30	Q6IRK8	P10719	A0A096MK30
					Q4QQV0	Q6IRK8	P04785	P11980	P11980
					P04785	P16086	P16086	P04785	P11442
					P46462	P15999	P68035	P63269	P12785
					G3V9Y1	A0A0G2K013	P15999	P46462	P15999
					P10719	A0A0G2JXT8	A0A096MK30	P15999	P10719
					P15999	P10719	D3ZHA0	A0A0G2JXT8	D3ZHA0
					Q6IRK8	A0A0H2UHM5	P46462	Q5XIF6	A0A0G2JXT8
					Q5XIF6	P63269	P12785	Q4QQV0	Q4QRB4
					A0A096MK30	Q5XIF6	Q5XIF6	A0A096MK30	A0A0H2UHM5
					G3V7Q7	G3V6S0	Q38PF8	M0R660	Q5XIF6
					G3V9G4	Q4QQV0	A0A0G2JXT8	M0RD14	P63039
					M0R660	M0R660	Q4QRB4	A0A0H2UHM5	G3V6S0
					G3V6T1	P63039	A0A0H2UHM5	A0A0G2K1E7	G3V8L3
					A0A0H2UHM5	G3V7Q7	G3V8L3	Q6IRK8	Q5XIM9
					P47942	A0A0G2K695	G3V6S0	P63039	Q4QQV0
					Q3KRF2	Q5XIM9	P63039	G3V7Q7	G3V7Q7
					Q6P3V8	G3V8L3	Q5XIM9	G3V8L3	P09495
					P63039	Q6AY56	Q4QQV0	P09495	Q5U328
					A0A0G2JZI2	A0A0G2JZI2	P09495	Q6P3V8	P18418
					A0A0G2KAJ7	P14668	M0R660	P14668	P14668
					Q5XIM9	P09495	G3V7Q7	G3V9Y1	A0A0G2K695
					P14668	P18418	P14668	A0A0G2K695	Q5U300
					G3V6S0	Q5U300	A0A0G2K695	G3V9G4	M0R660
					G3V8L3	Q6IMZ3	Q5U300	G3V6S0	Q6P3V8
					A0A0G2K013	Q6P3V8	Q5U328	Q5XIM9	G3V9Y1
					P16617	G3V9G4	Q6P3V8	Q6IMZ3	P62804
					P09495	F1M853	A0A0G2JZI2	P10111	G3V6T1
					Q6IMZ3	P16617	Q6IMZ3	Q5U300	P31977
					Q5U300	P47942	A0A068F1Y2	F1M853	P06685
					P10111	G3V6T1	P10111	P62260	A0A0G2JX64
					A0A0G2K695	Q5U328	G3V9G4	G3V6T1	Q63610
					D3ZZT9	P04642	F1M853	A0A0G2JZI2	Q6IMZ3
					P50399	P10111	Q63610	A0A0G2K3Z9	P62260
					Q1PS21	Q66X93	P18418	P47942	A0A0G2K3Z9
					F1M853	P31977	A0A0G2K3Z9	Q5U328	A0A0G2K7F7
					F1LRI5	A1A5L2	O35814	Q6P502	F1M853
					Q66X93	A0A0G2K3Z9	Q6P502	P62804	P10111
					P04642	O35814	P47942	Q63610	P45592
					Q5U328	Q5XFX0	Q63610-2	P06685	G3V9G4
					P45592	P06685	G3V6T1	P16617	P47942
					A1A5L2	Q63610	P62260	Q9EPH8	P48037
					Q68FQ0	P10860	G3V9Y1	Q5XFX0	A0A0G2JZI2
					A0A0G2JSZ5	Q63610-2	A0A0G2JX64	P31977	O35814
					Q6P3V9	P62260	P62632	F1LRI5	Q6P502
					Q6P502	Q6P6V0	P06685	P50399	A0A0G2JSZ5
					Q5XFX0	Q6P136	A0A0G2JSZ5	P04642	A1A5L2
					P31977	P50399	A1A5L2	P18418	Q6P136
					Q64428	A0A0G2JSZ5	P31977	Q68FR6	P04642
					Q62826	Q6P502	F1LRI5	Q62952-2	O35567
					A0A0G2K3Z9	P04636	P62804	O35814	Q5XFX0
					D3ZAN3	Q62952-2	Q66X93	P62909	F1LRI5
					P62260	D3ZAN3	P16617	Q62826	P58775-2
					A0A0G2K8P3	Q5PQK5	Q5XFX0	Q91XN6	Q68FR6
					Q5FVM4	F1M953	F1M953	P58775	P10860
					D3ZP96	A0A0G2JX64	P04642	A0A0G2JSZ5	D3ZB30
					Q6P136	A0A0G2K7F7	P04636	P58775-2	Q5PQK5
					Q68FR6	P62963	P45592	Q1PS21	P50399
					Q7TPB1	G3V826	P58775-2	A1A5L2	P58775
					G3V8T4	P45592	P58775	P10860	Q68FQ0
					P62909	Q68FR6	Q6P136	P45592	F1M953
					Q6AYI1	F1LRI5	Q68FQ0	G3V681	Q62952-2
					Q63610	A0A0G2JWK7	P50399	A0A0G2JWK7	Q9EPH8
					Q9EPH8	F1LRV4	Q7TPB1	D3ZAN3	Q66X93
					P06685	Q1JU68	P10860	Q68FQ0	P25113
					D3ZB30	D3ZP96	F1LRV4	Q1JU68	F1LRV4
					Q9JI03	P58775	P25113	Q3KRF2	D3ZP96
					P05065	Q1PS21	Q6P6V0	F1M953	P16617
					Q1JU68	G3V9Y1	Q68FR6	Q6P6V0	G3V681
					G3V681	P04182	A0A0G2JWK7	G3V7U4	Q9Z2L0
					P15429	Q91Y81	D3ZB30	Q7TPB1	D3ZAN3
					F1M953	Q3KRF2	O35567	Q5D059	Q6P6V0
					P49242	P48500	Q5PQK5	Q6P3V9	G3V7U4
					Q62952-2	Q9EPH8	P0DMW0	P04636	P38983
					Q5D059	O35567	P62963	D3ZB30	P52944
					Q6NYB7	Q38PG1	D3ZP96	D3ZP96	Q7TPB1
					O35814	D3ZB30	D4A8Y5	D3ZFP4	P0DMW0
					P18418	P05065	Q3KRF2	Q66X93	Q38PF9
					G3V6H2	P35565	Q62952-2	P52944	F1MA98
					Q6P6V0	Q68FQ0	P02454	Q5FVM4	A0A0G2JWK7
					B2GUX3	P0DMW0	G3V7U4	A0A140TAF0	P13084
					Q5PQK5	P52944	Q9Z2L0	P50475	Q63654
					P38983	P28480	P04182	P04256	G3V8C4
					O08629	Q04462	P62982	P0DMW0	Q38PG1
					D3ZFP4	P02454	Q04462	P61206	Q1JU68
					P04636	G3V681	Q5D059	D4ACB8	P05065
					G3V6H0	P15429	Q38PF9	O35567	Q3MHS9
					A0A0G2JX64	Q6P6U2	Q9EPH8	P25113	P04636
					P84079	D4ACB8	G3V6T7	Q9Z2L0	G3V6T7
					P28480	G3V8C4	P38983	Q5RKI0	P04182
					P04182	G3V8T4	P28480	P62963	D4A8Y5
					P02454	P25113	D3ZAN3	P05943	A0A0G2JV65
					Q5RKI1	G3V7U4	D4ACB8	M0R735	Q5XI73
					B5DEL9	Q63569	G3V681	Q38PG1	Q1PS21
					D3ZRN3	Q63654	Q91Y81	Q3MHS9	Q64428
					P25113	Q7TPB1	P15429	P38983	P35565
					O35567	Q9Z2L0	P62909	X1WI37	Q6IMY8
					Q4V8H8	Q64428	A0A0G2JV65	P23514	Q5D059
					Q641Z6	A0A0G2JV65	Q1JU68	P62755	D3ZNH4
					Q6P6U2	Q64057	D3ZRN3	D3ZU13	Q4FZT6
					G3V7U4	Q80U96	Q1PS21	P04182	B5DEL9
					Q9Z2Q1	Q5RKI0	G3V826	Q04462	P62963
					Q5RKI0	D3ZRN3	G3V8T4	A0A0G2K8P3	P62909
					F1LND7	F2Z3Q8	D3ZFP4	Q6AYI1	P49242
					P48500	Q5D059	P50475	P28480	Q62826
					P58775	Q3MHS9	P05065	P61751	D4ACB8
					Q6P790	Q63598	Q5XI22	B5DEL9	P14659
					P14659	Q5XI73	Q38PG1	Q6P136	F2Z3Q8
					X1WI37	P14659	P11507	Q6P6U2	P04256
					P19804	P23514	P48500	Q63654	G3V826
					P25235	P50475	P35565	A0A0G2JW88	Q04462
					Q3MHS9	P19804	G3V6H0	Q63598	G3V8T4
					Q91Y81	D4A781	P13084	G3V8T4	Q6P6U2
					P21531	D3ZU13	Q5RKI0	D4A8Y5	Q5RKI0
					P62755	P38983	Q3MHS9	P49242	M0R735
					Q66H61	P04256	Q6NYB7	G3V8C4	A0A0G2JW88
					A0A0G2K3H2	Q66HA8	B5DEL9	Q5PQK5	P15429
					F1M265	P05943	Q62826	F1LRV4	Q63598
					F1LRV4	G3V6H0	F1MA98	G3V6H0	Q3KRF2
					Q5XI22	Q5I0G4	A0A0G2JW88	Q38PF9	Q6AYI1
					Q9ER34	P61206	P02401	Q5RKI1	G3V6H0
					A0A0G2JWK7	Q62826	Q5FVM4	Q91Y81	Q91Y81
					P62963	P62909	Q64428	P05065	P50475
					P52944	Q6P3V9	Q6P6U2	Q64428	P05943
					Q6P7A7	P13084	Q5XI73	P84083	Q5FVM4
					P62944	D3ZFP4	Q2PQA9	P15429	O08629
					D3ZIE9	Q6NYB7	P04256	Q6NYB7	M0RC65
					D4ACB8	Q6P9U9	E9PT66	Q6IMY8	D3ZFP4
					P50475	Q38PF9	Q6IMY8	P13084	P48500
					P62982	F1MA98	F1LND7	P24368	P61206
					Q5M7X1	D3ZIE9	P61206	B2GUX3	Q9QZX1
					Q4AEF8	Q6P7A7	F2Z3Q8	G3V6Y6	P02401
					P04256	B5DEL9	P52944	P62944	P25235
					G3V826	F1LND7	Q08163	P19804	Q6P9U9
					D4A8A0	P62198	P25235	A0A0G2KB63	P11507
					Q7TPK0	G3V6T7	P62944	Q3B8Q1	Q62733
					P23514	O35142	Q6P9U9	A0A0G2JV65	P28480
					Q5XI73	P13221	Q9JLA3	P02454	P62944
					O35142	Q9Z2Q1	Q641Z6	A0A0G2JUT0	P31044
					M0R735	P00507	Q63598	Q5I0G4	P19804
					P35565	P31044	Q5I0G4	P35565	Q6NYB7
					P62250	Q9JLA3	A0A0G2KB63	P21531	Q9JLZ1
					P10860	P49242	A0A0G2JSH9	D3ZIE9	F1LND7
					Q5I0G4	Q641Z6	Q9QZX1	A0A0G2KAJ7	Q08163
					Q04462	O08629	Q4FZT9	D3ZZT9	P00762
					Q63598	P61751	Q5RKI1	A0A0G2K719	A0A0G2JUC7
					Q5M7W5	P24368	Q5U2S7	Q6P7A7	D4A781
					D4AC23	Q3B8Q1	F1M265	Q5U2S7	Q9Z2Q1
					P62243	P84083	F1LUD3	F1LND7	Q66HA8
					P61751	A0A0G2KB63	Q62733	G3V826	Q4FZT9
					P09895	A0A0G2JW88	Q9Z2Q1	G3V6T7	Q6P3V9
					Q6P9U9	P19945	G3V8C4	Q9Z2Q1	B4F758
					P0DMW0	P11507	B2GUX3	O35142	F1M265
					Q4FZT9	Q68FS4-2	P24368	P25235	A0A0G2KB63
					F2Z3Q8	Q794F9	Q9JK11	P48500	O35142
					D3ZU13	M0RC65	O08629	Q62920	P23514
					A0A096P6L8	Q08163	Q3B8Q1	P62198	E9PT66
					O55096	A0A0G2K8P3	P05943	D4AC23	Q5XI34
					G3V6T7	Q5RKI1	P09895	M0R965	Q64057
					A0A0G2JX47	B2GUX3	P49242	Q5XI73	Q5M7X1
					G3V6Y6	Q4FZT9	Q66H61	F1MA98	A0A0G2JSH9
					P84083	Q9ER34	P23514	E9PT66	Q641Z6
					Q3B8Q1	Q6AYI1	P42930	F1M265	P19945
					P11507	P25235	Q66HM2	P67779	A0A0G2K8P3
					A0A0U1RS25	P67779	B4F758	Q6P9U9	G3V6Y6
					Q6URK4-2	M0R735	Q9JK11-2	Q64057	Q9JLA3
					P62198	Q5U2S7	P19804	P11507	Q5U2S7
					G3V8C4	A0A0G2K1C0	P67779	F2Z3Q8	Q6P7A7
					P30835	Q4V8H8	Q5U302	P09895	D3ZU13
					Q5XI34	Q66HR2	Q64057	P63245	Q5RKI1
					Q38PF9	Q62920	P00762	D3ZU22	Q80U96
					P54001	Q7TP61	M0R735	Q08163	P0DP31
					Q9JLA3	Q66H61	Q62920	G3V8L9	F1SW39
					Q2TL32	D3ZQR7	Q80U96	A0A096MIX2	G3V7T6
					M0RC65	Q5XIP9	A0A0G2KAJ7	Q63355	B2GUX3
					Q2PQA9	P63245	O35142	Q641Z6	Q5I0G4
					D3ZLL8	X1WI37	Q66HA8	O08629	D4A0F5
					P05943	P54001	Q68FR9	Q9JLA3	P62198
					M0R965	Q5XI34	A0A0G2JTW5	Q5M7U6	D4ACV3
					Q5PQK2	Q62733	G3V6Y6	A0A0H2UHT6	P63245
					A0A0G2KB63	P02401	D4AC23	P62271	Q9JK11
					P85515	P97536	A0A0G2JTV2	Q62733	D3ZMS1
					A0A0G2JV65	Q9JK11	Q6P7A7	Q4FZT6	M0R961
					P67779	P07323	Q6P3V9	M0RC65	Q6P790
					A0A0G2K719	P61107	Q4FZT6	A0A0G2K1C0	Q9ER34
					F1LNJ2	A0A0G2JSH9	Q3KR86	P85515	P11030
					F1LMC7	F1LMC7	Q5U3Z7	G3V6H2	D3Z941
					B6DYQ7	Q5FVM4	Q5M7X1	Q4FZT9	D3ZVQ0
					P84092	D3ZZT9	D3ZH41	Q80U96	F1LUD3
					Q64057	A0A0G2JTV2	A0A0G2JUC7	Q63570	Q66HR2
					P11030	Q9JK11-2	Q9ER34	P02401	Q63570
					Q66HA8	P62944	F1M9D6	P19945	Q9JK11-2
					A0A0G2JTG7	Q66HM2	D4A0F5	P11030	P51635
					P42930	D3ZPR0	P31044	Q6URK4-2	P02454
					F1MA98	P09895	P62198	P62243	P24368
					P62804	D4AC23	Q63570	G3V9N0	Q9Z0U8
					Q9Z1X1	P11030	M0R961	D3ZNH4	D3ZIE9
					Q66H80	P00762	Q66H80	D4A8A0	A0A0G2K1C0
					Q4KM71	F1LNF1	P85515	A0A0G2JSH9	Q6URK4-2
					Q62733	G3V6Y6	Q5XI34	D4A781	B6DYQ7
					A2VCW8	A0A0G2JSK5	Q66HR2	Q5PQK2	P11762
					Q6IMY8	D3ZVQ0	P63245	Q5U3Z7	Q66HM2
					P11497	A9CMB8	P97536	P54001	X1WI37
					Q5U2S7	Q6IMY8	P51635	F1SW39	G3V8L9
					G3V8L9	B6DYQ7	Q6AYI1	B6DYQ7	Q68FS4-2
					P13084	E9PT66	P13221	Q2PQA9	Q4V8H8
					Q66HM2	Q9QZX1	P19945	P63029	A0A0G2JTW5
					E9PU01	Q6URK4-2	B5DFC8	P41123	P42930
					D4A5Q2	D3ZLL8	F1LMZ8	Q66HR2	P13221
					P63245	P11762	B6DYQ7	B5DFC8	Q62920
					A0A0G2K1C0	Q2TL32	F1LM33	A0A0G2JTV2	Q3MIE4
					G3V928	Q9Z1X1	Q6URK4-2	P42930	A0A0G2JTV2
					Q9JLZ1	P85515	G3V6W6	A0A0G2JUC7	P38656
					Q5U3Z7	F1SW39	D3ZQR7	Q5XI34	Q4G061
					D4A4D5	A0A0G2JUC7	G3V7L6	P62278	O35987
					A0A0G2JTV2	Q5U3Z7	A0A0G2K7R1	B2GV99	P67779
					D3ZH41	P51635	F1LNF1	D3ZLL8	P00507
					P10760	P68101	A0A0G2JXE0	Q66HA8	Q2TL32
					F1MAD9	Q6P790	Q4G061	P68511	Q66H80
					D3ZVQ0	Q4AEF8	Q4AEF8	Q66HM2	Q794F9
					Q5XHZ0	Q3MIE4	F1SW39	G3V7T6	Q5U3Z7
					E9PT66	G3V8L9	P00507	Q68FS4-2	P11232
					G3V7T6	Q68FR9	D4A781	Q6P9U5	Q3B8Q2
					D3Z941	Q2PQA9	P54001	A9CMB7	Q68FP1
					F1LM33	F1LP82	D3Z941	O35821	G3V7I0
					Q5PPJ6	B5DEP6	P61751	Q9JLZ1	Q5XI22
					A0A0G2JSH9	F1M265	G3V7T6	Q9JK11	Q66H61
					P13221	P11232	P27653	A0A0H2UHZ2	Q3B8Q1
					A0A0G2JZM2	Q5U302	D3ZZT9	Q6P790	A9CMB8
					D3ZN27	Q9JLZ1	D4ACV3	D3ZD97	P85515
					Q5BJZ3	G3V6C4	Q794F9	O55096	D4AC23
					A9CMB8	Q80YG1	P07323	Q9ER34	D4A8A0
					A0A0G2JTN4	F1M0R1	Q6P790	Q9JK11-2	A0A0G2JSK5
					Q68FR9	P62755	G3V928	D4A0F5	M0RCY2
					P19945	P42930	D3ZU13	P11762	G3V6W6
					A0A0G2KAN1	P05712	A0A140TAA4	P27653	Q9Z1X1
					O54975	A9CMB7	P11762	D3Z941	Q7M0E3
					Q5XI19	F1M446	A0A0G2K2M9	Q66H61	P84083
					Q66HR2	B5DFC8	D3ZIE9	Q66H80	P61107
					F1LM66	P62828	Q3MIE4	Q3KR86	A0A0G2K022
					F1LRJ9	Q924S5	P84083	O54975	B2GV99
					Q80U96	Q3KR86	Q5XHZ0	D3ZH41	Q5M7U6
					Q9Z2L0	P85968	P0DP31	Q6PDV6	D3ZZT9
					A0A096MIX2	Q5XHZ0	Q6URK4	D3ZMS1	Q924S5
					D3ZU22	F1LM33	P21531	G3V6W6	A0A0G2JTG7
					A0A0H2UHT6	B3GNI6	P11030	B4F758	Q5XIP9
					P62271	F1LUD3	P63029	P62907	A0A0H2UHZ2
					Q63355	O55096	P41123	Q4G061	Q6P799
					F1M9V7	O54975	Q63663	E9PU01	G3V6H2
					Q68FS4-2	F1M9D6	M0RC65	P00762	F1LNJ2
					P24368	G3V7L6	D3ZNZ9	Q68FR9	P54001
					Q38PG1	D3ZU22	A0A0G2K1C0	P00507	P63029
					D3ZD97	A0A0G2JYL4	D3ZMS1	A0A0G2K2M9	P81795
					B1WC26	P05370	D3ZU22	F1LUD3	P61751
					P62907	P52555	B1WC26	A0A0G2JTG7	Q2PQA9
					Q9JMJ4	Q63570	Q2TL32	P81795	Q63355
					P63029	P21531	Q68FS4-2	Q6PDV7	P05370
					Q4QQS4	Q6PDV6	F1M446	Q4V8H8	D3ZH41
					O35821	A0A0G2K9V6	G3V6C4	P84092	Q5XHZ0
					Q3KR86	G3V6H2	P60901	M0R961	Q5PQK2
					P05370	Q6MG49	A9CMB7	P13221	Q6MG49
					Q5U302	Q68FP1	P38656	A0A0G2K9V6	Q68FR9
					D3ZQR7	E9PU01	P05712	Q6P769	A0A0G2K9V6
					P62278	P81795	A0A0G2K8P3	Q2TL32	P52555
					Q68FP1	Q64303	A0A0G2JTG7	P63326	F1LQ48
					G3V7L6	F1LS86	E9PU01	A0A0G2JTW5	Q4AEF8
					D3ZPR0	A0A0H2UHZ2	P62243	F1LNJ2	Q63663
					A1L1M0	A0A0G2KAJ7	Q6P769	F1LM33	P41123
					P31044	F1M9V7	D3ZPR0	Q794F9	F1LM33
					Q05096	G3V928	E9PTV9	D4ACV3	B5DFC8
					P07323	P39951	P68511	P31044	E9PU01
					Q6PDV6	P0DP31	D3ZD97	P05708	Q3T1J1
					F1SW39	P11497	P06686	D3ZQR7	O70196
					B2GV99	Q5M7U6	Q9JLZ1	A0A0G2K8H0	F1M9D6
					Q6P9U5	P38656	P62278	Q5PPJ6	D3ZLL8
					P27653	Q05982	P62755	D3ZM69	A0A0G2K737
					Q9JK11	Q63083	A0A0H2UHZ2	P05712	P09895
					P29314	B4F758	F1M0R1	P11232	F1LMZ8
					F1LS86	A0A0G2K2M9	Q64303	F1LM66	P97536
					B2RYG2	D3ZH41	F1LNJ2	F1MAD9	Q4KMA2
					D3ZF26	G3V6W6	D4A857	Q3MIE4	O55096
					P62832	G3V7I0	Q9Z1X1	Q3B8Q2	F1M9V7
					Q63570	Q9R063-2	O54975	D3ZF26	P13832
					F1LNF0	P09527	M0R7I0	F1LNF1	P04961
					M0R961	Q9JI03	X1WI37	A0A0G2K737	Q5PPJ6
					P11232	O35987	Q4V8H8	Q6MG61	G3V7L6
					Q6AYK8	F1MAD9	O35987	P62832	F1LNF1
					P41123	B1WC26	A0A0G2K9V6	Q6P799	A0A0G2KAJ7
					F1LW91	Q4G061	G3V6H2	M0R9L0	P62755
					P39951	Q66H80	Q9Z0U8	Q4QQS4	G3V9N0
					P11884	A1L1M0	P81795	B3GNI6	A0A0G2K719
					P62828	P05708	C7C5T2	P38656	A0A0H2UHT6
					P81795	P62804	G3V7I0	P35213	P62271
					Q8CFN2	Q5PPJ6	Q5U3Y8	P60123	G3V8G2
					P37397	D3Z941	P05370	A0A0G2JTN4	P07323
					Q08163	D4A5Q2	D4A5Q2	P11497	F1LM66
					Q05982	A0A0G2JZM2	P61983	Q80YG1	F1M446
					P62193	B4F7E8	D3ZVQ0	Q4AEF8	P17220
					Q5M7U6	D4AEH3	A0A0G2JSK5	P39951	Q5U302
					P02466	Q641X8	G3V8L9	F1LN59	A0A0G2K2Y3
					Q6MG49	O35244	F1LN59	D4A6G6	A0A0G2JTN4
					P05708	Q3B8Q2	A0A0G2K719	Q9Z0U8	A9CMB7
					P51635	Q4KMA2	Q4QQW4	B1WC26	D3ZQR7
					O35244	A0A0G2K022	P35213	Q06647	B3GNI6
					Q641Y8	P62250	A0A0H2UHT6	Q6MG49	Q4KM71
					A0A0G2JSK5	F1LNJ2	P62271	P62250	P11497
					A0A0G2K8H0	O70196	B2RYG2	A0A0U1RS25	B0BN81
					P11762	G3V7T6	Q63355	P61107	P09527
					A0A0G2K3N1	P62243	D3ZF26	P85834	P62243
					F1LQ00	Q4QQS4	Q5BJZ3	Q63663	Q80YG1
					A0A0G2K9V6	P50398	P11232	G3V7L6	Q9R063-2
					D4A781	P62193	Q5PQK2	P51635	D4A2G9
					P54319	P62907	O70196	P97536	Q9R063
					Q68FU2	M0R961	G3V8G2	F1LQ48	P21531
					Q7TP11	A0A0G2K0W9	Q6MG49	Q9JMJ4	Q4FZT0
					Q3MIE4	P36972	D3ZLL8	F1LMZ8	D3ZM69
					Q09073	P62278	Q5M7U6	Q5XI22	P19139
					F1LSM5	P63029	F1LQ48	B2RYG2	B1WC26
					D4A9D6	Q63663	Q6MG61	D4A857	A0A096MIX2
					F7F707	Q6P9V7	P62250	Q5XHZ0	Q9JI03
					A0A0G2K9T4	D4A8A0	Q4KMA2	O35987	O35821
					G3V8G2	Q64560	Q80YG1	P61983	Q6P9V7
					P00507	Q505J8	P61107	P52555	D3ZU22
					B5DF80	P17220	P37397	Q7M0E3	P68101
					Q64303	Q5U3Y8	F1LS86	Q4FZT0	Q6AYD3
					G3V9N0	A0A0G2K719	Q64560	Q9Z1X1	G3V6L9
					D3ZM69	P54319	P15865	G3V6S2	P60123
					P52631	D4AEP0	P40112	A0A0G2K2Y3	A0A0G2JXC3
					Q924S5	D3ZSA9	A0A0G2K737	P0DP31	Q6PDV6
					B2GV01	P11884	A0A0G2JYL4	Q5U3Y8	P62250
					B4F758	A0A0H2UHT6	Q4QQS4	Q9Z0V5	P07335
					Q62967	D4AE96	A9CMB8	P62828	Q63083
					D4A6G6	P62271	Q6P799	P68101	A0A0G2JZM2
					Q6PDV7	P30835	B3GNI6	O35244	A0A0G2JYL4
					Q9WVB1	P26772	Q05982	P06686	M0R9L0
					Q3B8Q2	Q8CFN2	B0BN81	Q62967	D4A857
					A0A0G2K2M9	D3ZM69	O55096	A0A0G2JZM2	Q3KR86
					Q4G061	Q3T1J1	A0A096MIX2	A0A0G2K3H2	P62907
					G3V8Q1	G3V8G2	Q5XIC6	A0A0G2JSK5	Q5VLR5
					D3ZUY8	D4A857	Q3T1J1	Q6IE67	Q7TP11
					P00762	Q8R491	A0A0G2KAN1	Q9JI03	P63326
					G3V7I0	Q6P9U5	P41562	F1LST1	A0A0G2K6S9
					P38656	Q4FZT0	P17220	B2GV01	Q05096
					B0BN81	Q6AYD3	D4A8A0	F1M0R1	P05712
					P50398	A0A140TAA4	Q3B8Q2	A0A0G2K6S9	P26772
					P97536	Q4QQS7	Q924S5	O70196	Q05982
					P19139	Q9Z0U8	Q6P6R2	Q5U302	A1L1M0
					Q6AYU2	A0A140TAI1	P60123	A0A0G2KAN1	G3V6C4
					P63326	O08651	D3ZSA9	A0A140TAA4	Q63413
					D4AAI5	F1LN59	A0A0G2JXC3	D3ZSA9	P62193
					F1LQ48	D3ZJ32	A0A0G2K0W9	A9CMB8	O54975
					Q06647	Q62967	D3ZZC1	Q8CFN2	P60901
					G3V6S2	A0A0G2K583	Q6P9V7	P29314	Q5RKH2
					Q794F9	Q5BJZ3	P68255	P50398	Q8CFN2
					A0A0G2JXC3	Q09073	P14669	A0A0G2JYC6	D3ZSA9
					P61107	A1A5N2	F1M9V7	Q4KM71	Q5BJZ3
					G3V6C4	A0A0G2JTW5	Q09073	D3ZVQ0	Q06647
					P0DP31	B2RYG2	O08651	G3V6C4	Q5XI19
					G3V8B6	Q5RJK5	F1MAD9	Q496Z5	D3ZPR0
					F1LP82	Q06647	Q32PX7	F1LML0	F1LP82
					Q6P799	O35821	Q9R063	Q505J8	A0A0G2K2M9
					P41562	Q9QZR6	P55063	D3ZPR0	P36972
					D4AEH3	A0A0G2JXC3	O35821	F1M9D6	A0A0G2K0W9
					Q5BJP4	A0A0G2K2Y3	Q63083	P37397	Q641X8
					A9CMB7	P40112	D4A6G6	Q5XIV1	D3ZD97
					A0A0G2K931	G3V6S2	B2GV99	Q5VLR5	M0R7I0
					Q6P6Q7	Q6Q0N1	D4AEH3	Q63083	Q641Y0
					Q9Z0U8	A0A0G2JWC7	P09527	Q9R063-2	F1LN59
					P05712	Q6IE67	A0A0G2K3H2	P10760	P85971
					A0A0H2UHZ2	P60123	P05708	Q64303	Q6P9U5
					A0A0G2JYL4	P60901	Q4FZT0	B0K023	P62828
					Q9Z0V5	A0A0G2JTG7	Q06647	A1L1M0	Q5U3Y8
					Q63692	G3V9N8	P52555	P05370	D3ZYS7
					Q07009	D4AA63	Q68FP1	D3ZZM8	F1LSC3
					O55147	B5DF80	Q9JMJ4	C7C5T2	P50398
					D4A857	Q5PQK2	Q7TP11	P15865	Q5RJK5
					F1LNF1	Q4FZT6	Q9JI03	P30835	P37397
					B0K023	P51583	Q5RKH2	P17220	Q9QZR6
					B5DFC8	D3ZF26	Q6AYK8	A0A0G2KBA1	P54313
					B0BNK1	P27653	D4A3B0	G3V8G2	Q6MG61
					D3ZCT7	B0BN93	P85971	Q32PX7	B1WC32
					D3ZMS1	A0A0G2K3N1	O88989	P05982	Q9Z1Z9
					G3V6W6	P19139	F1LN75	D4A5Q2	P05708
					Q63083	B2GV99	P19139	B4F7E8	G3V9R8
					B3GNI6	D3ZMS1	A0A0G2JZM2	A0A140TAI1	P41542
					Q641Y0	P52631	O35244	Q9R063	P27653
					Q5RKH2	Q9JMJ4	P04762	Q794E4	P28494
					Q9WU82	P68511	P36972	Q09073	A0A140TAI1
					P56574	Q5RKH2	G3V6S2	D4AC36	F1MAD9
					A0A0G2JUC7	P62832	P18420	Q05982	P70580
					Q505J8	P41123	Q8CFN2	Q9Z330	D4A5Q2
					Q4QQW4	A0A0G2K3H2	P62859	Q05096	Q6AYU2
					Q794E4	P04961	Q5PPJ6	A0A0G2K9T4	Q63798
					D4A8U7	G3V8Q1	P04961	P13668	P85834
					Q5U367	A0A0G2KAN1	F1LW91	Q6PDU1	A0A0G2K8H0
					Q5M9H2	Q9WV25-2	D3ZQ74	D4A3K5	Q62967
					P40112	Q6MG61	Q6AYD3	P14669	F1LS86
					Q00715	P85973	A0A0G2K2Y3	P51583	B4F7E8
					F2Z3T9	A0A0G2JTN4	P29314	D3ZQ74	P15865
					Q5XIP9	D4A2G9	P11884	Q5RKH2	A0A0G2KBA1
					P97608	A0A0G2K737	Q6PDU1	B0BN81	D4A8F2
					O70196	P39052	Q505J8	P68255	P10760
					P39052	D4A777	Q7M0E3	Q6P9V7	Q6P769
					Q9R063-2	Q6P769	Q9JLJ3	F1LNF0	Q4KM49
					A0A0G2K6S9	P13668	P63326	Q9WVB1	G3V928
					Q62920	Q5XIC6	P62828	P13832	P68511
					F1M446	G3V6H5	D3ZM69	G3V7I0	Q5XIM7
					P85834	P14408	P54313	A0A0G2JWH3	Q9WV25-2
					P85971	A0A096MIX2	P10760	Q6P7B0	Q32PX7
					C7C5T2	B2GV01	A0A0G2K583	B0BNK1	D4A8U7
					P04762	D3ZQ74	A4L9P7	G3V9N8	O35244
					B2GUZ5	Q7M0E3	A0A0G2K654	Q5XIP9	B2GV01
					P52555	Q6P799	Q6PDV6	Q68FP1	A0A0G2K9T4
					B2RYI2	P05982	D3ZD73	B2GVB4	D4A6G6
					B0BN93	P63326	Q9WVB1	G3V7Q6	P11884
					F1LN59	Q63798	P18421	P26772	P39052
					B5DEP6	A0A0G2K9T4	Q6IE67	P18421	P30835
					P00388	Q66HF1	Q5XI19	G3V6P6	A0A0G2K3N1
					A0A0G2K7T6	P55063	D4A8F2	D3ZJE2	Q4QQS4
					P68511	A0A0G2K7T6	B0BN52	D3ZUY8	P05982
					Q641X8	P29314	P30835	Q6PDW1	P13668
					D4AB03	A0A0G2K8H0	P62907	D4AAI5	B0BNK1
					Q3KRC3	M0R7Z0	G3V6P6	D3ZYS7	Q9JMJ4
					Q38PG3	Q6P6R2	P97852	D4A9L2	O70351
					P15865	Q62969	Q63413	B0BN52	P85973
					Q5XIC6	A0A0U1RS25	D3ZYS7	Q63413	B2RYG2
					D4A8H8	F1LQ48	Q5XIP9	P40112	Q6P7B0
					D3ZD89	M0R9L0	P85834	F1M446	Q6IE67
					Q4FZT6	P14669	D4A777	Q9JKB7	A0A0G2K583
					G3V6H5	Q5U362	Q5XIM7	Q9JJ54	P40112
					Q5RK10	C7C5T2	B5DF03	A0A0G2K654	Q5RJR8
					O35987	D4A2D7	Q6PCT9	Q6AYK8	F1M0R1
					D4AEP0	Q63413	P13832	Q63009	P00388
					Q4V7C6	O88989	P50398	O70351	Q6Q0N1
					D3ZD73	D3ZD97	G3V9N8	P62138	G3V8Q1
					P35213	P85971	Q68FS2	B2RYJ7	Q64560
					Q6P9Y4	P37397	Q4KM71	B2RYI2	Q3ZAV2
					F1LT35	P85834	Q641X8	D4A8U7	Q4QQV4
					O08651	Q9JKB7	Q8R491	P20070	P39951
					Q5U2Q5	D3ZAZ0	M0R9L0	A0A0G2JXC3	Q5XIC6
					P35280	O70351	Q63453	G3V8Q1	Q9WVB1
					P04961	D3ZD73	A0A0G2JYC6	D3ZAZ0	D3ZF26
					Q4QQS7	D3ZJE2	G3V8Q1	D4AEH3	G3V6S2
					G3V9N8	D3ZYS7	P26772	B1WC32	D4AEH3
					Q5U362	O35303	Q6P9U5	P62193	Q9EQS0
					B0BN52	Q5XIM7	P07335	P52631	A0A0G2KAT3
					Q9Z330	B0BN52	A0A0G2JTN4	Q924S5	Q9JJ54
					Q7M0E3	M0R7I0	O35303	P47819	D4A777
					B0BMT9	Q5BJP4	A0A0G2K022	A0A0G2K0W9	P62859
					M0R7Z0	Q4KM49	B2RYJ7	Q6AYU2	P14669
					Q7TP15	Q9WVB1	Q7M079	A0A0H2UHH9	Q66HF1
					A0A0G2K654	Q641Y0	G3V8U9	O08651	Q9JKB7
					A0A0G2KAT3	P47853	Q9JKB7	D4AEP0	Q09073
					P84100	D3ZC84	D3ZJ32	F1LT35	O88989
					P61983	F1LRJ9	A0A0G2K8H0	Q5RJR8	Q64303
					G3V6P6	Q9Z0V5	F1LNF0	Q641X8	O35303
					P09456	P56574	P84092	Q7TP15	P84092
					B2RZC6	D4A6G6	B2RZC6	Q7TP11	Q4QQW4
					G3V918	Q62991	Q641Y0	Q5XIC6	P30349
					A0A0G2JYI7	Q5M9H2	D3ZUY8	D3ZD73	D3ZZC1
					P52303	D4ACV3	Q66HF1	D4A9D6	F1LVV4
					D3ZQ74	Q5RJR8	A0A0G2K7T6	G3V8D5	O08651
					F1LUD3	P68255	P13668	Q9Z1Z9	F1LW91
					B4F7E8	O88656	M0R7B4	A0A0G2JXC1	Q63453
					Q66HF1	A0A096P6L8	B0BN93	D4A2G9	P47819
					P63086	Q7TPJ1	P17425	M0R7I0	A0A0G2K654
					Q4V8E2	P62859	A0A0G2K6S9	Q4KMA2	Q496Z5
					Q6MG61	A0A0G2K121	B4F7E8	Q6IRJ7	C7C5T2
					Q9QZR6	P20070	P62193	A0A0G2K3N1	P18421
					M0R9L0	P28494	Q9Z0V5	P17425	Q6PDV7
					D4A3B0	Q6PDU1	Q5XIV1	P41562	F1LRJ9
					Q9JHY2	D3ZUY8	P11497	Q5BJZ3	P29314
					Q6P6T0	A0A0G2K654	Q6LDS4	F1LSC3	A0A140TAA4
					Q3T1K5	P54313	Q62967	A0A0G2K022	Q6AYK8
					P85973	Q5VLR5	O35509	P60901	Q6IRJ7
					P40329	B0BN81	P39951	P39052-2	Q6PDV8
					Q5XIP6	P13832	Q6AYU2	P39052	Q63768
					P55063	B1WC32	D3ZAZ0	P54319	G3V9N8
					Q5XIM7	G3V6L9	Q5U367	P40329	A0A0G2K3H2
					P63036	A0A0G2JXC1	Q9EQS0	A0A0G2JYL4	F7EPH4
					M0R7B4	D3ZD89	A0JPJ7	F1LS86	D3ZAZ0
					D3ZJ32	Q6AYU2	Q6AY21	G3V918	Q6PDU1
					Q45QN0	F1LSC3	F1M7A9	Q641Y0	B0BMY8
					A0A0G2JXC1	Q8R3Z7	G3V9N0	D3ZFA8	D4AEP0
					D4A054	G3V9N0	Q9Z270	Q5XIM7	G3V6P6
					D3ZFA8	G3V8U9	D3ZBN0	A0A0G2JYI7	P54319
					Q6PDU1	P40307	O19446	P14408	D3ZJE2
					P85970	Q63692	Q62991	P47875	D4A9L2
					D3ZCS4	A0A0G2JYI7	D4A914	A0A0G2JSS9	Q505J8
					D3ZZM8	Q566D8	A0A023IM54	Q5U362	G3V6S3
					P13668	P18420	P40307	Q5U2Q7	P17425
					D3ZC84	Q07984	A0A0G2JVW5	Q66HF1	Q63692
					D4A777	P10760	B2GV01	B2RZC6	Q6P6R2
					Q5XI78	P61983	A0A140TAI1	P28494	Q6AY21
					Q6P769	G3V7Q6	Q9Z330	P24049	P18420
					A0A0G2K0W9	P15865	P54319	Q5FVM2	Q4V8E2
					A0A3G2LW22	G3V918	B0BNK1	D3ZD89	P35213
					O88989	P35213	Q9JHL4	Q64560	O88656
					A0A140TAA4	P84092	Q5XI78	P85973	D3ZJ32
					Q63413	Q68FX3	P30349	P09527	Q6MG08
					Q64560	Q64LD0	B1WC32	Q6PDU7	P40329
					D4A7R3	B0K023	Q5RJK5	O88656	P35559
					P54313	Q64599	D4AEP0	P97690	B0K031
					O35303	P18421	F1LQ00	F1LW91	O35509
					P63174	Q4QQV4	D4A8U7	O35303	Q62969
					P68101	R9PXU4	D3ZN27	P04961	D3ZD89
					D3ZJD3	Q6PDU7	F1LST1	G3V6S3	D3ZQM0
					P68255	D4AAI5	Q6PDV8	Q3ZAV2	Q07984
					P24049	P35280	P52631	P36972	Q5M9H2
					A0A0G2K2Y3	P54311	P68101	Q63453	D3ZD73
					P14408	V5QSV9	P35435	D3ZZC1	P62832
					Q6IE67	A0A0G2JSR0	Q5RJR8	D4AB03	D4AAI5
					P09527	A0A0G2K6S9	Q6P6T0	Q6Q0N1	P51583
					Q8R491	A0A0G2JSS9	M0RD20	P35435	Q5U2Q7
					D4ACV3	D3ZCT7	Q3KRD5	P11884	G3V8U9
					P26772	P35465	D4A7R3	Q3T1K5	P62329
					F1LSC3	D3ZF39	Q99ML5	D4A777	Q9JJ19
					Q62991	F1MAA5	M0R7Z0	P62859	P54311
					Q9WV25-2	Q9JJ54	Q6MG08	D3ZN27	Q45QN0
					P60901	A0A0G2JVW5	Q63009	Q7TPJ1	P35280
					P35435	Q60587	R9PXU4	P07323	D3ZUY8
					D3ZZ81	Q794E4	P14408	B2GUZ5	A0A0G2JXC1
					D3ZN63	P85845	P40329	Q07984	P63174
					D4A3K5	Q7M079	P54311	Q62991	F1LPV0
					D4ABT8	Q6PCT9	D4AA63	O88989	Q9Z330
					D4A994	Q6P6T0	A0A0G2K7Q7	G3V624	P68255
					D3ZJE2	G3V6P6	P50503	P00388	A1L1J8
					D3ZQT0	Q4V7C6	V5QSV9	Q5RK10	P41562
					A1L1J8	P30349	P47727	Q5M9H2	P52631
					P17425	Q4QQW4	A0A0G2K3N1	Q5BJP4	Q6PCT9
					B2RYJ7	Q9EQS0	F1LZ05	P62919	M0R7B4
					Q63009	Q07009	A1L1M0	Q9EQS0	A0A0G2JSV2
					A0A0H2UHH9	F1MAA7	P84100	P50503	V5QSV9
					Q71UF4	P04762	Q63525	Q4KM49	D4AC36
					Q6AYR1	B2RYG6	Q5U2Q7	F1MAA7	Q99ML5
					O70351	F1LVV4	P62775	B0BN93	F1M3H8
					D3ZLD5	A0JPJ7	D4A9L2	G3V6H5	Q4V8A7
					P51583	D4A8U7	D4A994	Q6PCT9	Q794E4
					A0A0G2K022	Q9Z330	D4A2G9	D3ZN95	A0A0G2KAN1
					A0A0G2K737	Q32PX7	Q5VLR5	Q9JLJ3	D4AA63
					Q4V8H5	Q6P9Y4	P35280	Q5RKI5	A0A140TAG9
					Q99J82	P00388	F1LSC3	Q6PEC5	D3ZQ74
					B1WBQ0	P41562	Q6P9V6	D4A914	F1LY19
					Q4KM49	P84100	D3ZI16	Q6AYD3	P04762
					Q7TSP2	Q5U2Q7	P05982	F1M764	P14408
					D4AAG8	Q4KM71	Q4QQS7	P62329	M0R7Z0
					P62138	Q6IRJ7	P39052	Q71UF4	F7F707
					P17220	A0A0G2JWH3	F1LM66	Q45QN0	G3V624
					F1LM60	B0BNG3	F1MAA7	P54313	Q9Z0V5
					Q4KMA2	Q5XI26	P47853	A0A0G2JSR0	D4A3B0
					Q32PX7	F1LT35	D3ZRX9	F1LVV4	P20070
					Q6AY09	Q4V8E2	Q71UF4	P19139	Q8R491
					F1MA52	Q00715	P63086	G3V8U9	Q9JLJ3
					Q9EQS0	F1LM66	Q9JJ19	A0A0G2K7T6	Q6P9Y4
					P60123	B2RYJ7	A0A0H2UHH9	Q4QQS7	B0BN52
					Q9JLJ3	D3ZZC1	Q05096	G3V928	A0A0G2JSR0
					D4A2G9	P85970	P85973	Q3T1J1	D3ZXH7
					Q5FVC2	Q63009	P47875	P83732	M0RD20
					P18420	Q45QN0	A0A0G2JXC1	Q63584	G3V936
					Q5RKJ9	Q9ES21	Q63798	P84100	J7P1Z1
					O70185	D3ZZZ9	D4AAI5	Q6PDV8	Q68FS2
					Q6AYT3	P97852	Q3T1K5	Q63525	Q5BJP4
					A0A0G2JVW5	B2RZA9	P17764	P83941	G3V918
					P48450	D4AC36	P62329	Q4V8E2	Q62991
					O88656	A0A0G2JYC6	F1LRJ9	A0A0G2JXW4	A0A0G2JYC6
					Q6P7B0	P32551	B2GUZ5	P41542	P62919
					F1LS29	D4A8H8	Q07984	Q6AYT3	B2RYJ7
					Q62969	Q5FVM2	D3ZQM0	Q6P9Y4	P97690
					D4A3S8	D4A7R3	D4AE96	F1M3H8	A0A0G2JWH3
					Q4KLK7	G3V6S3	D3ZD89	Q3KRD5	B0BN93
					A0A0G2JSR0	B2RZ72	D3ZZR5	Q6AY48	D4A3K5
					P36972	Q63355	Q6Q0N1	D4A2D7	A0A0G2K7T6
					F1LML0	D4A3K5	A0A0G2KAT3	P63086	Q4KM73
					Q07984	Q5XIP6	Q794E4	Q9JHY2	Q63525
					Q5U3Y8	Q5U367	O70351	B1WBQ7	D4A054
					P21670	Q4KLZ0	F1LSS1	Q4QQW4	P40307
					B0BNL2	B2GUZ5	P19944	M0R7Z0	D3ZXP3
					F1M3H8	Q5RKJ9	Q5RKJ9	F1LSM5	Q6AXS3
					A0A0G2JSV2	B0BNK1	B0K023	F2Z3T9	Q5U362
					G3V7M0	G3V818	F7ENH8	Q5RJK5	Q6PDU7
					Q5VLR5	Q99ML5	D3ZJE2	B5DF91	Q07009
					A0A0G2JZF0	Q5XI78	D3ZUF9	A0A0H2UHZ6	B2RYI2
					P06686	M0RD20	Q5U2N2	P18420	Q6LDS4
					B2RYG6	Q6LDS4	B2RYN0	F1M9V7	Q5RKJ9
					Q6PCT9	P07335	P20070	D3ZRX9	P84100
					Q3T1L0	P35435	Q68FX3	P29315	Q9JHL4
					P14604	Q9JLJ3	P97690	Q6P6T0	Q5XI26
					P21708	P97560	A0A0G2QC06	D4A994	B2RZ72
					Q5RJK5	C9WPN2	G3V624	D3ZJ32	Q3T1L0
					Q5RKI5	A0A0G2KAT3	D3ZFA8	M0R7B4	P09456
					P35465	B2RYN0	P70580	P56574	A4L9P7
					Q6P9V7	F1M0X6	Q63584	P09456	Q64LD0
					D4A2D7	Q6P7B0	G3V6H5	G3V645	G3V7Q6
					B2RZ72	F1M8V2	A0A0G2JYI7	D4AE96	Q5XIG8
					A0A0G2JSS9	P40329	A0A0H2UHZ6	D3ZQM0	Q4KLZ0
					Q5PPK6	Q71UF4	Q5U362	F1LZW6	P08081-2
					Q4KLZ0	Q9Z270	Q62969	Q6AYR1	B2RZC6
					F1LVV4	F7EPH4	G3V918	P70580	A0A0U1RRV7
					D4A5A6	F1LSS1	Q3T1L0	P97608	D4AE96
					Q52KS1	Q6PDV8	P41542	D3ZJD3	P47875
					D3ZZC1	Q4KM74	Q4KLZ0	Q9ES21	G3V6H5
					P20070	Q68FS2	Q5XIG8	B2RYN0	P50503
					P41542	Q9WU82	F1LML0	Q6RUV5	Q566E4
					P30349	P35559	P09456	D4A1Q0	Q3KRC3
					A0A0U1RRV7	O55147	D4A3S8	F7F707	F1LNF0
					P62912	D4A994	Q7TPJ1	Q6IRH6	A0A0H2UHH9
					A0A0G2K3Q6	P62919	Q4QQV4	P35280	D3ZC84
					Q4FZT0	A0A0G2K330	A0A0G2JU82	Q4KLZ0	B1WC49
					P18421	D4A133	Q5M9H2	Q62969	P63036
					D3ZZZ9	Q6AY48	F1M764	Q5XI78	F1LSS1
					A0A140TAI1	Q02769	P62919	P47727	B2GUZ5
					P27952	P63086	B0BN85	Q4KM74	A0A0G2JYI7
					Q5RJR8	D4A914	Q6IRJ7	D3ZN63	D3ZN27
					D3ZNI3	D4A054	D3ZZZ9	P47853	D3ZQN7
					P12001	F1LZ05	A0A0G2JWA8	D3ZC84	F2Z3T9
					Q9JHY8	P47727	A0A0G2JSR0	B1WBQ0	P83941
					P47853	B1WBQ0	Q6AY48	Q4KM73	D4AE49
					P83732	B1WBQ7	Q63768	Q5XIG8	B0BNL2
					D4AE96	P09456	P51583	Q8K551	D3ZRX9
					D3ZYS7	B1WC49	F1MAA5	B2RZ72	Q4QQS7
					P82808	Q05096	Q6P7B0	F1LSS1	Q60587
					P13832	D4A4Z9	F1LY19	Q4V7C6	B0BMT9
					D3ZAZ0	P63174	B5DF89	F7EPH4	Q8R3Z7
					A0A0G2K4L2	Q4KLN6	D3ZHG3	Q5XI19	F1M764
					P47875	P21670	Q6PDU7	F1LRJ9	Q3T1K5
					B3DMA1	Q9JHL4	G3V7G9	P97560	Q6AY48
					P97690	Q5U2N2	P62832	Q4QQV4	D4A1Q0
					Q99ML5	B2RYI2	G3V6S3	R9PXU4	P61983
					B2RYN0	Q3KRD5	Q64LD0	Q63692	B1WBQ0
					Q6AYD3	Q6P9V6	P00388	Q6AY21	A0A023IM54
					P32551	F1LNF0	Q6AXS3	V5QSV9	Q68FX0
					F7EPH4	F1LRB8	P83941	P14604	A0A0G2JSS9
					D3ZSA9	Q64608	B1WBQ0	Q5XI26	F1LP76
					P37996	Q3T1K5	Q6PDV7	B0BNG3	G3V7G9
					G3V7G9	G3V8T9	Q5BJP4	A0A0G2K4L2	Q5XIV1
					D4AC36	Q4KM73	B1WC34	Q9JHL4	Q4KLK7
					Q4QQV4	D4A8F2	A0A0G2JX47	Q3T1L0	Q9R0T3
					Q5U2Q7	Q6AXS3	A0A0G2JWH3	D3ZUV3	Q5U214
					Q4QQT4	Q6AYK8	B2RYI2	P62890	Q4FZS2
					Q5U214	D3ZD72	D3ZC84	Q3KRC3	P24155
					P17764	Q6MG08	Q8R3Z7	D3ZPN7	P24049
					Q68FS2	Q6AYR1	Q5U216	Q6AY09	D4A133
					Q6MG08	Q3MID3	Q5I0E7	A0A0U1RRV7	Q5PPK6
					D3ZCV0	D4ADT5	Q9JJ54	D4A8H8	P19944
					B1WBQ7	Q4V8H5	O35964	Q63798	P85970
					P62718	B0BN85	A1L1J8	Q99MZ8	P54921
					Q63942	M0RA08	Q66HC5	Q62780	Q6P7Q4
					P97852	P70550	Q3ZAV2	P35465	Q63009
					Q566E4	B1WC02	G3V8A5	D4AD70	Q63747
					P54311	Q63525	D4A9D6	B0BNL2	Q9Z270
					D4A914	Q4QQT4	D4AE49	O35509	A0A0G2JSG6
					A0A0G2JYC6	B5DF89	Q68FT7	Q5RKJ9	Q4KM74
					Q3T1J1	P68182	D3ZCT7	Q5PPK6	Q71UF4
					D4AE49	Q6P751	Q5XI32	F1LRB8	D3ZQ57
					A0A140UHY3	F1LSM5	Q3KRC3	A4L9P7	P97852
					Q6AXQ0	D3ZQ57	A0A0U1RRV7	Q5M819	Q68FS8
					B1WC32	D3ZQN7	A0A0G2JSG6	Q63768	B1WC34
					P05982	P50503	Q6AY09	B2RYG6	F1MAA5
					Q6P6R2	A0A0G2JT78	B2RZA9	A0A0G2KAT3	D3ZZR5
					D4A1J6	O35509	P49432	Q6MG08	D3ZFA8
					A0A0G2KAI8	D3ZFA8	D4A8H8	Q07009	Q9JHY8
					P54921	A0A0G2JXW4	D4A3K5	Q5U367	P56574
					E9PTB2	A1L1J8	Q5FVM2	P30349	F1LT35
					Q4KM74	P41542	G3V6P2	P04762	Q9JHY2
					G3V624	P07943	Q9Z1Z9	A0A0G2JVW5	Q6P6T0
					P08081-2	Q6AYJ7	Q9WU82	P32551	D3ZSH6
					Q5XIG8	G3V936	P62912	F1M949	B0BN85
					G3V8A5	Q62780	D4A2D7	Q5U214	R9PXU4
					D3ZU56	B5DF91	B2RZB7	D3ZCT7	M0RA08
					Q9ES21	D4A9D6	Q95577	P07335	Q6AYR1
					F1MAA7	Q4KM69	P24049	Q6P6R2	Q5M819
					Q4VSI4	B0BNL2	B0BMT9	A7LAC4	P47853
					Q4KLH4	Q0ZHH6	D3Z8E0	D3ZBN0	F1LRB8
					Q4FZS2	P46844	Q4KM73	P82808	Q63584
					Q60587	A0A0U1RRV7	P97608	Q6P9V6	Q6P9V6
					P68182	Q3T1L0	P11505-1	B0BMT9	Q5U2N2
					Q6IRJ7	D3ZFQ8	P62138	A0A0G2K2T6	P62138
					P07335	A0A0H2UHH9	P63174	P62912	Q9ER24
					A0A0G2JWH3	B1WC34	Q02769	Q6AXQ0	D4A1J6
					Q9JJ54	Q63768	B0BNG3	E9PTB2	Q66HD3
					Q6PDV8	P83941	P29315	D4AA63	D4A3S8
					Q8K1Q0	Q6PDV7	A0A0G2JSU3	A0A0G2K051	D4A9D6
					Q6Q0N1	G3V645	G3V7Q6	Q6B345	D3ZF39
					P62919	Q5XIG8	G3V7M0	B3DMA1	D3ZXT2
					A0A0G2JVW3	M0R7B4	D3ZJ92	A0A0G2KAI8	A0A0G2K121
					P40307	P47875	Q4V7C6	P85970	P70550
					G3V818	P13697	D4ADT5	D3ZZZ9	B2RZA9
					D4A8F2	Q5XI77	Q9JHY8	D3ZXH7	Q4V7C6
					Q68FS8	P31399	P07872	D3ZZR5	P37996
					F1LSS1	D4A9L2	F1LZW6	P68182	B5DEN5
					A0A0G2K330	B2RZC6	B2RYG6	Q64LD0	E9PSJ4
					D3ZHG3	P63036	Q4V8E2	Q68FX3	P26376
					Q5XI04	Q5U318	Q5PPK6	D3ZA84	Q68FX3
					D3ZRX9	P70580	Q4FZS2	Q5U2V1	P17764
					Q8R3Z7	G3V7G9	A0A0G2JXW4	F1LS29	B5DEY8
					P48675	P29315	O35264	O55211	D4A8H8
					P49088	P37996	A0A0G2JSR7	D3ZUB0	B0BNG3
					A4L9P7	Q68FS8	P35465	P26376	P85845
					Q3T1I4	F1LP76	Q5U214	D4A6C5	B2RYQ5
					Q9Z1Z9	P81155	D3ZD23	A0A0G2K9C0	B0BNA7
					F1LTJ5	F1LM55	P63036	Q60587	A0A0G2JVW5
					P28494	Q5XI32	P24155	A0A140UHY3	D4A2D7
					Q63584	O35264	Q6P9Y4	P63036	Q9JHB5
					B5DF03	Q01205	Q4V8H5	A0JPJ7	Q5FVM2
					B1WC02	F1LS29	P31399	Q5I0E7	D3ZZZ9
					O88941	P20788	P54921	B2GV06	Q6AYT3
					Q6PDU7	A0A0G2JZF0	P85845	P62775	F1LSM5
					Q920L2	Q63584	Q6TXJ6	Q75WE7	P63086
					Q6LDS4	D3Z8B2	O88941	Q566E4	A0JPJ7
					Q6Q0N3	F1M764	Q566E4	G3V7I8	Q5XI32
					P35559	P17764	D4A133	A0A059NZR0	Q3T1I4
					F1MAB8	Q5U214	Q6AYR1	G3V7G9	G3V645
					D4A133	A0A023IM54	Q45QN0	Q68FX0	P35435
					O35509	D4A3S8	Q6QI09	F1M0X6	Q4KLF8
					G3V6S3	B2GV72	Q9ES21	Q3T1I4	A0A0G2K9C0
					Q6P751	D3ZW08	P85970	P63088	Q3KRD5
					M0R7I0	Q3T1I4	Q496Z5	P27881	G3V818
					D3ZN95	B5DFB2	Q63692	P37996	Q9JI85
					F7EMB2	P52925	A0A0G2K121	P81155	Q5U2V1
					P29315	A0A0H2UHN2	B2RYQ5	F1LZ05	P35465
					P61354	A0A0G2KAI8	D4AC36	B5DF29	B5DF91
					P97584	F1LZW6	P46844	D3ZD72	O35264
					B2RZA9	Q6PCT3	G3V818	Q27W02	B5DEK0
					P70580	Q920D2	Q63228	D3ZXP3	Q5XI18
					Q9JHL4	Q6IRH6	D3ZPN7	Q641Y8	Q5U367
					Q4V8A7	A0A0G2K051	D3ZJD3	A1L1J8	F1M8V2
					D4A1Q0	D3ZU56	D3ZXS8	P85845	Q75WE7
					A0A0G2K121	O88941	Q920D2	Q5I0D7	D3ZI16
					D4A9L2	A0A3G2LW22	B0BNL2	B2RYQ5	A0A0H2UH99
					Q63228	B1WC61	Q4KM74	P20788	D3ZJD3
					Q6PDW1	Q9Z1Z9	B5DFB2	A0A0G2K0I3	F1LZW6
					P61203	D3ZD23	Q5XI77	Q9EQX9	Q02769
					Q68FX0	P62329	Q4KLL0	Q66H11	Q5XI04
					G3V8U9	A0A0G2K4L2	P37996	P24155	Q27W01
					A0JPJ7	Q9JJ19	B2RZ72	P21708	Q5RK10
					P18395	F1LQ00	B5DEY8	P19944	Q5U216
					E9PTK9	D3ZBN0	P68182	Q3MID3	Q63184
					D4ACC2	Q3ZAV2	G3V9K0	D4A054	Q5U318
					B2GV72	Q5RKI5	E9PSJ4	D4AE49	Q99J82
					B0BN63	P11348	D4A054	Q9JHY8	P36876
					D3ZD72	P62912	Q6AYK6	A0A023IM54	Q5EAJ6
					Q4KLN6	Q5I0D7	Q6P7Q4	B5DEK0	D3ZBN0
					D3ZBN0	Q3MID6	Q6PCT3	G3V818	D3ZUV3
					G3V9E4	F1LM60	Q3MID3	D3Z8B2	Q4KM69
					A0A0G2JZ13	D4A6C5	A0A023ILN9	Q9WU82	B2RYN0
					Q62780	B0BN63	D3ZU56	M0RD20	P62890
					F1M949	P27881	P21670	Q5XI04	Q3MID3
					D4A510	D3ZN27	O88767	P70550	D4A914
					B5DFB2	P06214	F1M8V2	Q8R3Z7	P12711
					D4A0Y6	Q66HD3	P28494	P54311	F1M949
					G3V6L8	Q4FZS2	O70185	Q68FS2	P49432
					Q4KM73	G3V8A5	D3ZW08	D3ZW15	P82808
					Q68FU3	Q9ER24	P32551	P62718	D4A3P1
					D3ZQ57	P21571	Q5XI26	D3ZCS4	F1MAA7
					D3ZPN7	B2RZB7	A0A0G2K0I3	Q3MID6	P31399
					O35264	Q95577	A0A0G2K4U8	Q920D2	Q9QVC8
					M0RC99	F1M949	F1LVV4	D4A7R3	Q95577
					Q9JKB7	Q566E5	G3V8T9	P63329	B5DFM8
					V5QSV9	D3ZUV3	F2Z3T9	D4A4Z9	F1M0X6
					P63088	Q9JHB5	Q62780	Q498N4	D3ZN63
					Q63798	A0A0G2K9C0	Q5M7V8	Q4V8H5	G3V8T9
					D3ZUV3	F7F707	Q6IRH6	Q6P7Q4	Q27W02
					E9PT22	D4A8T3	Q99J82	Q68FU3	Q6AY09
					Q6IRH6	Q6PDW1	D3ZFQ8	B0BNA7	P62775
					A0A096MK61	Q6AXQ0	Q68FX0	B2RZB7	A0A0G2JZ13
					Q4KLJ1	Q6AXW2	B0BNA7	D3ZU56	A0A0G2QC06
					Q99MZ8	P18395	Q5XI04	Q63184	F1LM55
					Q71SA3	A0A023ILN9	B5DF91	O70185	Q6AY18
					Q63768	Q75Q41	D4A5A6	Q99J82	D4A7R3
					P36876	Q920L2	B5DF29	B5DEY8	Q5RKI5
					Q64578	Q99NA5	Q5XI72	P17764	Q6P751
					P62329	P08081-2	D3ZD72	Q99ML5	F1LR36
					F1LM55	A1A5L1	Q9JJT1	D3ZD23	P62959
					Q498N4	D4A1J6	A0A0G2KAI8	O35264	D4A994
					A0A0G2QC04	Q62785	Q62658	P27605	Q6AYB5
					Q6AYJ7	O70185	D3ZAS8	O88941	Q6RUV5
					G3V7Q6	A0A0G2JSL8	Q63151	Q9ER24	Q5XIP6
					Q68FX3	B2GV73	P63329	D3ZLD5	P14604
					Q498R3	Q9JJT1	P63025	F1LQ00	A0A059NZR0
					A0A0G2JSR7	Q63184	P08081-2	P22509	P32551
					Q66HC5	D3ZN63	G3V829	P49088	A0A0G2K0I3
					A0A0G2K736	Q6AYK6	G3V645	A0A0G2K121	Q5XI78
					A0A0H2UHN2	A4L9P7	A0A0G2K9C0	Q566E5	D3ZCT7
					Q32Q06	Q5RK10	A0A0G2JYE0	A0A0G2JV32	Q5I0D7
					Q6B345	G3V647	A0A0G2JV54	P35571	B2RZB7
					R9PXU4	P62870	Q68FS1	A0A0G2JSG6	Q9ES21
					P24155	A0A0G2K0I3	D3ZUB0	P12368	P29315
					O54772	A0A140UHY3	B5DEN5	Q63747	P63004
					P62859	A0A0G2JYA2	B2GV73	Q8K1Q0	A0A0G2K2P5
					P12711	D4A1Q0	P63324	P62142	Q4KLN6
					B5DF91	P54921	Q5U2V1	P17078	P21670
					F1M1H0	Q68FX0	P63088	P12001	B1WBQ7
					Q6AYB5	P19944	P27605	D4A7R0	D3ZW08
					Q64654	D3ZN95	Q3MID9	D4A1D8	E9PTB2
					Q5XI32	E9PTB2	D3ZUV3	Q62658	D3ZD23
					P14669	D3ZRX9	Q99MZ8	Q6QI16	O35796
					Q3KRD5	B5DEK0	A0A0G2K1M7	F1LX07	P63088
					P17136	O35796	B3STT9	Q63942	F1LR10
					Q6AXS3	P24155	F1LT35	D4A8T3	F7EMB2
					Q9JJ19	Q62658	Q498N4	Q5U216	F1LQS6
					Q920D2	F1MAB8	P14604	A1A5Q1	Q6AXW2
					D3ZAS8	Q62636	Q641Y8	G3V9K0	Q5I0E7
					D3Z8B2	G3V7I7	D4A1J6	Q6AZ33	D4ABT8
					P46844	D3ZQE8	Q7TP91	Q62785	Q52KS1
					Q3MID6	G3V7M0	Q4QQT4	Q68FT7	D3ZHG3
					Q5FWY5	F2Z3T9	F1LM55	B5DF03	D4A4J0
					P31399	Q31258	D4A206	Q5EB77	D3ZLG3
					D3ZMS0	D3ZHG3	F1LSM5	P63025	Q6QI16
					Q9ER24	A0A0G2QC06	Q920L2	Q8VHF5	D4A0H4
					F1LPD6	Q6LDG5	Q3ZAV8	P21571	A0A0G2K110
					D4A1D8	Q6MGA3	P56574	P00406	Q3MID6
					M0RCZ9	F1LT49	Q6B345	B0BN85	D4A4Z9
					D4AEI5	B3DMA1	G3V9W6	Q5BKC3	Q9Z339
					P12368	Q8K1Q0	O55211	Q6P751	P62142
					B0BNG3	Q5U2Q5	B2GV72	P54921	Q01205
					Q6AY21	P53812	Q63942	D3ZFQ8	A0A0G2K6G2
					P62815	Q6AY18	Q9JM53	P97852	Q4KLJ1
					P50503	P63012	O35547	Q5XI18	A0A0G2K4U8
					B1WC49	F1LML0	Q7TP98	F1LT49	A1A5Q1
					D3ZUB0	Q6AXS5	Q6GQP4	M0RC99	Q5RJR2
					Q5XI77	B0BNA7	P22509	A0A3G2LW22	D4A8T3
					F1M775	D3ZI16	A0A0G2K110	F1MAA5	D3ZU56
					P41499	Q9EQX9	Q5RKI5	F7ENH8	P63025
					Q9JHB5	Q5U311	Q3T1I4	Q6AXS3	B2GV72
					P81155	Q4KLK1	P26376	Q64654	Q6AY84
					A0A0G2JSH5	Q6P7Q4	P18395	D4A3S8	G3V9K0
					Q8K1P7	A0A0G2QC04	D3ZXH7	A0A0G2K1M7	P62912
					G3V7I7	Q4KLK7	Q68FY0	Q6AYK6	P51146
					F1LX07	P11883	Q5I0D7	B2RZA9	D3ZU74
					D4A7I6	Q63747	Q3MID6	Q5U2Q5	P07943
					Q63525	Q68FT7	B4F764	F1MA52	F1LZ05
					G3V9S9	G3V9E4	Q63747	Q9JJ19	P21571
					B1WBY1	B1WC67	Q9EST6	P49432	Q5U311
					B2RZB7	Q6QI09	D3ZLC1	G3V8A5	B2GV06
					M0RD20	P69736	P62749	A0A0H2UHN2	Q5M7V8
					Q64LD0	B1H282	Q5EB77	A0A0G2KB28	B0K010
					P62959	P18590	Q6QI16	G3V8Y5	A0A0G2JSU3
					P05964	P35571	A0A0G2JTH7	A0A023ILN9	P27605
					F7ENH8	Q6AYD5	B1WC02	Q5XIP6	P21708
					Q5M7V8	A0A0G2K542	B0BN63	G3V829	Q6TXJ6
					P22509	D3ZW15	D4A746	A0A0G2K3V4	D4A0L4
					M0RA08	D4A7R0	P20788	I6L9G6	D3ZFQ8
					F1MAA5	D3ZZR5	B1H267	Q4KM69	A0A0G2JSR7
					A0A0A0MXW9	B0BMT9	M0RA08	F1M8V2	D4A1D8
					D3ZZA8	D4A3P1	D3ZJH9	D3ZUL8	D3ZJ92
					A0A0H2UHV9	D3ZTP0	G3V8K7	Q920L2	Q920D2
					D4ACK1	G3V7V3	P62914	B5DFB2	A0A3G2LW22
					Q9Z2P5	D3ZZA8	F1LX07	A0A0G2JZ13	D4AE06
					Q4KLF8	Q5U2V1	Q5U318	D3Z8L7	A0A0G2K261
					F1LZW6	Q6Q0N3	P47819	Q5U2N2	Q62785
					P86182	A0A0G2K3Q6	F1LPD6	B2GV73	Q566E5
					P62890	P62749	A0A0G2JSS9	Q9R0T3	P46844
					P20788	A0A096MJX4	B1WBQ7	Q5U318	A0A0H2UHN2
					Q99MI5	P17425	P17078	Q5XI32	D4A6C5
					A0A0G2JWD6	Q5PPK6	P29419	Q4QQT4	Q4V8H5
					A0A0G2QC02	G3V7S2	A0A0G2KAN7	B1WC02	Q6AYK6
					D3ZVJ3	A0A0G2JVW3	Q07009	Q71SA3	Q99N27
					Q66H11	B5DFN4	Q66H11	P07872	P53812
					I6L9G6	A0A0H2UH90	G3V9E4	B3STT9	G3V7I3
					A0A1B0GWQ7	P36876	P08461	F1LM60	D4A3T3
					Q5U301	Q5U216	Q5FWY5	A0A0G2K261	Q62780
					A0A0G2JTA0	Q5XI04	F1LRB8	Q02769	B5DFN2
					A0A0G2QC06	Q566E4	A0A0G2K2T6	B2GV72	B2RYN6
					P62142	Q63002	P61203	Q1PBJ1	B3STT9
					Q5XI07	D3ZQM0	M0RC99	A0A1B0GWQ7	Q4QQT4
					O08618	Q4KLF8	Q64541	P62959	F1LST1
					P62997	P17078	P97584	G3V7S2	P27881
					P63329	Q99MI5	F1LT49	P70582	D3ZN95
					F1LPB4	Q66H12	Q75WE7	Q45QJ4	D3ZUB0
					A0A0G2JWP8	Q5M7V8	Q60587	Q5FVC2	D4A510
					A0A0G2JV32	A0A0G2JV54	F1LP76	M0RA08	Q5BKC3
					Q5RJR2	D3ZA84	M0R5Q3	G3V7I7	Q920L2
					G3V982	A0A0G2JTH7	Q6Q0N3	F1LPS8	Q7TNY6
					D4A4Z9	Q9Z2P5	B5DFN2	Q99MI5	D4A5T8
					P05942	A0A0G2K261	Q6RUV5	D4A1R8	P06214
					G3V762	Q6AYB5	G3V940	D3ZD83	G3V940
					Q6RUV5	A0A0G2K3V4	P62718	Q9JHB5	O35547
					D3ZQN7	Q32Q06	F1M949	Q27W01	Q5XHZ9
					P83941	P62914	D4AAG8	A0A0G2K4U8	P63322
					G3V936	P21708	F1MAA3	Q9Z270	P63329-2
					D3ZJ92	Q68FU3	A0A0H2UHN2	P40307	Q6MG60
					P00406	Q9Z339	F1LNY3	A0A096MJ11	P17078
					O08984	D3ZJ92	D3ZYK9	Q31258	Q68FT7
					G3V829	P97584	P53812	F1M1B3	Q4KLK1
					A0A0H2UH90	F1LPD6	P62890	Q2LAP6	D3ZN59
					Q02769	G3V624	A0A0G2JTL5	B0BN63	A0A096MJX4
					P07943	Q9QVC8	Q8K1Q0	G3V6P2	Q9JJT1
					A0A0G2K7W6	D4A720	P48450	D3ZJ92	P22509
					P46413	P82471	F1LR10	O35964	Q9EQX9
					D3ZUL8	Q6GQP4	G3V7I7	F1M6F4	Q6P7R8
					A1A5L1	Q4V8C2	Q9ESN0	B1WC61	A0A023IMI6
					Q5U2V1	P62890	A0A0G2K714	D3ZZ81	Q9WU82
					Q5FVM2	D3ZG43	P86182	A0A0G2JZ53	P62718
					F1LRB8	F7ENH8	M0RCN1	A0A0G2JTH7	A0A0G2K051
					A0A0G2JSL8	F1LX07	Q6AXQ0	Q5RJR2	A0A023ILN9
					D4A8T3	Q8CG45	D4A7I6	D4ADT5	P68182
					Q6AXW2	A0A0G2K7B6	B2GV24	Q4FZS2	Q1PBJ1
					D3ZD23	Q5I0F0	Q68FU3	Q56A18	D4ADT5
					P61314	G3V9K0	Q4VSI4	Q6P7R8	Q642A5
					F1M706	A0A0G2JX74	A0A0H2UH99	G3V9E4	D4AEC0
					Q68FY0	Q7TP21	P82808	P36876	Q5XI77
					P62914	Q6RUV5	B0BMW4	D3ZHG3	Q3MID9
					B2RYQ5	A0A0G2K2P5	Q5RJR2	P52925	Q6P6T6
					B2GV73	A3KNA0	F1MAB8	P35559	Q7TSP2
					A0A0G2K9D6	B5DEN5	Q9JHB5	D4ACC2	G3V7V3
					D3ZCG3	Q6P9U8	O88656	Q6AY23	P20788
					Q5U318	G3V9W6	B5DFN4	G3V8K7	P40615
					B1H2A6	P22062	D3ZQ59	D3ZG43	F1LM09
					A0A0G2JXW4	Q5HZV9	P11348	Q3B7D0	P61203
					F1LPS8	P63004	P81155	G3V7I3	A0A0H2UHF6
					F1LT49	A0A0G2JSR4	D4A4Z9	Q5U311	P97560
					B5DEY8	D3ZWA8	B0K010	D4A8N0	P63012
					G3V9W6	O35547	B1H282	A0A0G2K9D6	Q63002
					P85845	Q4QQW8	P97560	G3V8T9	G3V7M0
					P17078	B2GV06	D4A6C5	A0A0H2UHV9	Q6IRH6
					A0A1W2Q676	A0A1B0GWQ7	Q64654	P62997	P11348
					Q9R0T3	Q62868	P49088	D4A0U9	Q9R1T1
					D4A7R0	F1M1B3	A0A0G2K9D6	P16975	Q31258
					D3ZW15	Q6P6T6	Q6P751	P13803	O88941
					Q6IRE4	A0A0H2UHF6	F1M0X6	A0A0G2K714	A0A0G2JSL8
					B0K030	A1A5Q1	Q8R4A1	P18395	P09117
					B5DFC9	A0A0G2K6U1	Q68FW9	F1MA87	Q3KRC7
					F1M801	A0A0G2K681	D3ZV82	D4A8F2	P35571
					Q4KM69	Q9R0T3	Q5EAJ6	A0A0G2K110	B5DFN4
					B0K010	D3ZQ59	G3V7J9	O55147	A0A0G2JUJ9
					G3V8G5	D4A3X3	P19511	D3ZEM8	Q99M63
					Q68FT7	F7EMB2	Q6AYT3	P10361	Q5D008
					B1WC67	D3ZQM3	Q5XIP6	G3V9W6	Q8K1Q0
					Q5BJS0	D3ZXH7	Q6AYB5	Q56A27	G3V8K7
					D4AA63	F1MAA3	Q62785	P04905	A0A0G2K4L2
					Q63002	B5DF29	Q6P6T6	P48450	G3V647
					G3V7J9	Q45QJ4	D3ZXT2	Q5XI77	D3ZAS8
					P19944	B2RYQ5	G3V8Y5	F1LM09	F1M790
					D3ZAF6	Q9JM53	B5DEL7	D3ZUF9	B1WC67
					G3V8V0	Q56A27	Q99M63	D3ZTT7	P81155
					B2GV06	G3V7U2	Q75Q41	B5DEN5	P62914
					Q3MID3	Q9EST6	B5DFD8	A0A0G2K7W6	F1LM60
					D3ZG43	Q6B345	P21708	P11505-1	Q4KLH4
					P11505-1	P97690	A0A096MK61	Q3MID9	D3ZZ81
					B1WC34	D3ZD11	Q9R0T3	P11348	Q5XI72
					Q5BKC3	Q6AYS7	D3ZW15	A0A0G2K542	A0A0G2JTH7
					P29419	D4AE49	B1WC49	Q6GQP4	D3ZD11
					Q95577	M0RC99	Q6P4Z9	D4A133	D3ZQ59
					Q5U216	O08618	Q6P7R8	D3ZQN7	A0A0G2JYA2
					Q6MG60	F7EL36	Q4KM87	D3ZZA8	A0A0G2K681
					Q6P9U8	B5DEX7	A0A0G2K4L2	Q63151	D3Z8B2
					Q6P686	Q00238	Q9QYQ1	D4A7I6	F1MA52
					F1M062	Q9R1T1	G3V662	G3V7V3	Q75Q41
					P61212	D3ZUB0	G3V9Z6	Q6P4Z9	D3ZPN7
					A3KNA0	P62138	Q63184	F1LM55	F8WG67
					Q9JM53	Q5M819	Q1PBJ1	P05964	E9PTE1
					Q6P6T6	Q5RJR2	Q4V898	P19511	B1WC61
					B5DF89	Q68G41	Q8VHF5	Q5XIE0	G3V7S2
					P84817	D4AB03	F1M1H0	A0A0G2JYA2	P13697
					P23565	F1LPG9	A0A096MIV5	P63322	F1LX07
					P18645	B1H227	A0A1B0GWQ7	G3V7M0	Q5FWY5
					G3V9M1	A0A0G2K4U8	P84817	P46413	P61354
					P70582	Q641Y8	Q5HZV9	B1WC49	B1WC02
					A0A0G2K3V4	D3ZEM8	P63004	Q4KLH4	A0A0H2UHV9
					Q32PZ3	P62718	Q5EAJ6-2	P21670	D4A206
					P35571	A0A0G2K714	D3ZCD4	Q6Q0N3	A0A0G2JSZ9
					Q6AYJ1	D4ACC2	F1M3H8	P07943	B0BN63
					Q8VHU4	P12001	P00406	Q1EG89	F1M1H0
					Q64599	F1M1H0	A0A0G2QC02	P31399	Q99MZ8
					Q6P9V6	F1M5V2	Q4QQW8	D3ZAF6	B4F7C7
					Q6AYS3	P49432	A0A0G2K051	Q68FW9	A0A140UHY3
					P39069	Q5XIL4	Q5RK10	Q52KS1	A0A0G2KAI8
					Q5M939	I6L9G6	Q5M819	Q5BK63	P00406
					D4A746	P19511	P46413	B1H282	D4A3X3
					Q63965	A0A0G2JZ13	Q9ER24	Q4KLJ1	P84817
					Q6AYK6	B0K010	O70513	Q95577	Q6AYD5
					A0A0G2JV54	Q6AY21	D3ZU74	D3ZE63	Q68G41
					B0BN85	P05964	Q9WUW2	Q7TSP2	A0A0G2K1M7
					G3V7S2	Q6IMF3	Q6IN22	Q9ES53	P18395
					F1M0X6	F1LQX9	A0A0H2UHG7	D3ZJX5	M0R402
					Q66SY1	P12711	Q5U311	Q99M63	Q4KLI7
					A0A0G2JSG6	P97697	P04166	D3ZYQ9	Q6PDW1
					Q5I0D1	F1MA87	D3ZJX5	Q5XHY0	D3ZD72
					Q80WE1	P29419	F1LR36	D4A5T8	A0A1B0GWQ7
					Q99NA5	P46413	D3ZQE8	G3V647	Q5EB77
					Q3ZAV2	D4A0T0	P09330	P97584	O55211
					D3ZQ59	Q63707	Q4KLN6	P27321	Q68FU3
					D3ZC56	P10361	Z4YNF4	Q5RJN5	F7EL36
					D3ZLC1	D4A1S6	Q00238	Q6P686	G3V7I8
					D3ZFQ8	Q3MID9	D3ZN63	A0A0A0MXW9	F1LPS8
					P16975	Q62667	Q99MI5	E9PSJ4	F1LQ00
					A0A0H2UHG7	P35289	P35571	Q6AY84	D3ZXS8
					Q9EQR2	P17955	Q6MGA3	Q63228	A0A0G2K7W6
					D4A1R8	G3V6L8	Q4V8C2	P97697	D3ZD83
					D3ZZR5	D4A3T3	D4A962	Q9ESN0	Q6AY96
					Q3B7D0	Q6P7R8	G3V7I3	D4A206	B0BN97
					Q6AYD5	Q9ET34	G3V784	Q6AY18	Q6PCT3
					B2GV41	D3ZD83	A0A0G2K261	Q6P756	B5DFB2
					D4A1C5	F1LQS6	P40615	Q66HD3	Q4KLL0
					G3V940	Q6AY84	D3ZWN1	Q6P685	M0RC99
					B2GV33	Q5XI31	D3Z8B2	Q4KM35	D4ABP4
					A0A023IMI8	P61354	P13697	Q499N6	Q4QQW8
					P51146	Q5RK09	G3V8G5	M0RAP5	B5DF29
					Q9Z336	Q4VSI4	Q63965	Q6MGA3	G3V8Y8
					A0A0G2K2P5	B0BNN0	Q5XIE0	A0A0G2JTL5	Q6AXS5
					Q9R064	Q5JC29	B0LT89	B2RYN6	G3V784
					A0A0G2JTL5	Q9R064	Q62667	B5DFM8	Q99MI5
					P45352	Q4G079	Q7TT49	P29419	A0A0A0MY07
					Q75Q41	Q5BKC3	D3ZWS0	B5DF89	F6T071
					G3V7G0	A0A0G2JSG6	F1M790	B5DEZ4	D4AB03
					P11348	Q5I0D1	Q62639	Q5BJN7	B2GV73
					Q63151	A0A0H2UH99	Q9QVC8	P08461	F1LPD6
					A0A0G2K261	M0R402	D3ZZA8	A0A096MK61	F1M775
					Q6PCU4	P62815	Q45QJ4	B0BMY8	G3V8A5
					P49432	F1LPC7	D4A8T3	D3ZWS0	Q5BK78
					P26284	D4A510	P06214	P61354	D3ZG43
					Q9Z270	F1M3H8	Q7TP35	Q09167	A0A0G2K714
					A0A0G2K781	Q641Y2	Q07205	P35289	F1LNI5
					Q68G41	Q52KS1	O35353	P69736	D4A0T0
					F1M609	P04166	G3V7J0	D4ADF5	Q05759
					D4A6C5	Q5PPL3	B2RYP6	P49793	Q9EST6
					F1LRP7	P63322	Q6AXS5	P08081-2	D4A2B0
					Q641Y2	P41499	Q63396	D3ZC56	D3ZX38
					F1M951	Q3KR59	P69736	F8WG67	A0A0G2K3V4
					P63004	F1LR36	Q9R1T1	Q00238	O08618
					D3ZQM0	D3ZJX5	A0A0G2K2P5	P26284	P41499
					B0BN55	A0A0U1RVI9	Q4KLJ1	Q8K1P7	P61589
					P15800	Q66WT9	D3ZQN7	F1M062	P19511
					Q5EB77	D3ZYK9	F1LM60	A0A0G2K2P5	D3ZCD4
					B0BMY7	Q5U312	P05964	A0A0H2UI10	F1LS29
					G3V662	G3V7W1	G3V9M1	F1LR10	Q62639
					Q5XIT9	D4A031	Q27W02	B5DFN4	A0A0G2K7B6
					P49793	B5DFN2	E9PTK9	P62914	Q66WT9
					P62856	D3ZC96	Q9WUC8	Q62703	Q6AXQ0
					P35289	P97608	P22062	F1LPD6	Q5FVC2
					P19511	P86182	Q6IRE4	P61203	G3V762
					B5DFN4	Q66HC5	Q641Y2	D4A1J6	R9PXU3
					B5DFM8	A0A0G2K0Q2	F7EL36	D3ZQM3	Q5M939
					D4A0U9	B6RIU0	D3ZE63	M0R402	Q5BKA1
					Q5M819	B5DEH2	P15650	P53812	A0A0G2K4T7
					P27881	Q62839	Q99N27	Q3KRC7	Q66HC5
					B2RYP4	A0A059NZR0	F1MA52	Q4KLL0	P97697
					G3V9G3	A0A0G2KB77	F1MA87	Q6IMF3	D3ZTP0
					D4A8H3	G3V7J9	Q4KLI7	Q08013	A0A0G2K2T6
					Q499N6	P63025	D3ZM57	P63312	D4ADF5
					A0A023IM54	D3ZNS8	Q5RJN5	D3ZM57	B1H267
					Q5BKA1	Q497B0	D4A1R8	D4A0Y6	Q6P685
					Q63507	P26376	P61354	D3ZYK9	P08753
					M0RAP5	Q7TP91	Q8CG45	P04646	Q64654
					D4A4K4	P14604	A0A140UHY3	Q4G079	P08461
					B1H282	Q6VV72	Q5HZY0	D4A0T0	A0A1W2Q676
					P69736	Q3KRC3	B2RZ74	P63004	D3ZWS0
					D3ZF39	P39069	Q08013	Q68G41	P07872
					A0A096MIV5	A0A0G2JUJ9	B2GV06	F1M1H0	F1MAA3
					Q9ESN0	Q66HG5	Q99MI4	O70513	D3ZJX5
					Q99M63	Q68FY0	Q9ES53	G3V9M1	F1M5V2
					D4A8G7	Q6P4Z9	A0A0A0MY07	A0A0G2K3Q6	B6RIU0
					M0R402	Q9ESN0	D3ZQ57	Q5U312	Q00238
					G3V8K7	P82808	Q6AY23	A0A0G2K7B6	Q99PW9
					P10361	F1MA52	P08753	D4A2P1	P05964
					G3V886	P62775	P27321	Q4KLF8	Q6MGA3
					P97697	A0A0G2K3V2	Q64599	Q5EAJ6-2	B2GV24
					A0A0H2UHM0	D3ZZ81	Q3KR59	B1H267	B5DF89
					F1M1B3	Q9Z336	P63322	F7EL36	D3ZZA8
					Q9EST6	D3ZPN7	A0A0H2UI10	A0A0G2JWB6	Q6P4Z9
					A0A0G2JX74	D4A0L4	Q5XI18	G3V9R0	Q3S4A4
					B5DF29	G3V829	Q05175	A0A0G2JY73	B5DEZ4
					Q5XI31	P61203	Q9Z336	A0A0G2JT63	A0A096MK61
					D3ZL50	P09330	P62997	A0A0G2K211	Q4V8C2
					G3V8T9	P00406	Q68G41	P05942	Q04931
					Q4KLK1	Q5M939	Q9JHU5	B0K010	Q63228
					A0A0G2JU15	Q05175	D4ACC2	Q64599	D4A746
					D4ACQ9	A1L1J9	B2RYP4	Q4G022	F1LW74
					B5DEK0	B0LT89	D4A031	Q4QQW8	D4A0U9
					D4A8N0	G3V8G5	G3V7Z8	O35547	B3DMA1
					D3Z8E0	Q7TP35	Q5BK78	D3ZSP1	Q9JM53
					B2RZA6	A0A0G2QC02	Q4KM49	Q99068	Q498U4
					P82471	Q63396	Q5BK63	Q4KLK1	D3ZWN1
					Q9R1T1	D3ZFH5	P82471	Q68FS8	P48450
					Q9EPB1	G3V784	D3ZCG3	Q5BJU0	F1M801
					P16970	B5DFM8	D3ZD11	Q66H39	Q6P9U8
					F1MA87	Q6AYZ7	Q9JI85	D3ZWA8	Q62636
					Q9EQX9	Q642A5	O08618	P11951	Q5XIE0
					Q5FWT1	A0A0G2K7W6	Q4KM69	G3V6L8	Q641Y8
					D4A0T0	Q5XIT9	B2RYN6	E9PTK9	P46413
					A0A0G2JSR4	P84817	M0R907	Q4V898	D4A9P7
					Q62671	E9PSJ4	A0A0G2K1D2	Q5D008	P49793
					Q5XFW6	A0A0G2K0V4	F1MAQ7	A0A096MIV5	F1LNL2
					Q6P7R8	A0A0G2K781	Q6AY84	Q5M7A4	Q62658
					Q566E5	D4A1R8	B5DEH2	Q6PCT3	Q07205
					Q9ET34	Q5XIN6	Q31267	M0R5Q3	B2RYG6
					B0BMS8	A0A0G2K2T6	D4ACW1	A0A0G2JXT0	Q5HZY0
					F1M0K6	A0A0G2JTL5	F1LNL2	Q6P6T6	Q5U2U7
					Q5U311	B0BN97	Q6P7R0	Q62848	D4A0Y6
					P62845	Q5XI18	F1LW74	Q99N27	Q5RKJ4
					A0A0G2JWB6	A0A0G2JT63	F1LQX9	B5DFD8	P10361
					Q5U2N2	A0A023IMI6	A0A0G2K3V4	D3ZQ59	Q641Y2
					D4ABK7	B1WBY1	D3ZLD5	D3ZQ57	F1MA87
					P63025	Z4YNF4	Q64538	P51146	P97608
					B0BN97	A2VCX1	Q7TQ90	D3ZNI3	Q6P686
					F1M5V2	A0A0G2K9Q3	F1M471	F7EZ89	Q6B345
					Q66HD3	B3STT9	Q32Q06	P61589	Q05175
					Q5XIN6	B2GV24	D3ZG43	G3V784	D3ZPL1
					Q62667	Q63151	F1LQS6	P42676	Q6IN22
					Q6AYS7	Q9EPB1	G3V7V3	D3ZPL1	A1L1J9
					Q5HZV9	Q6AYQ9	G3V9S9	D3ZW08	B0BMW4
					A0A0G2K509	F1M775	B0BMY8	Q9Z336	Q56A27
					A0A0G2QC53	G3V940	Q6P686	A0A0G2JZF0	P69736
					D3ZZ51	Q499N6	Q6AYQ9	B1WC34	P16975
					G3V9M8	Q32PX2	D4AB03	Q4V8E1	B0K030
					G3V784	D4A6A9	P12368	Q62639	Q4G022
					P97532	P49088	Q9R064	Q3KR59	D3ZLD5
					G3V9K0	B5DFD8	M0R402	G3V7W1	G3V8M1
					F1LYQ8	Q6MG60	Q498D8	Q5EGY4	Q5RK09
					P26376	Q5XIE0	Q6JE36	D3ZU74	B2RYL4
					P17955	D3ZC56	B2RYC9	D4A5A6	M0R5Q3
					G3V7V3	Q64654	D4A7R0	O08559	Q80WE1
					Q6AYZ7	Q5U2U7	P35289	F1M775	D3ZTT7
					A0A0G2K110	Q99068	A0A1W2Q676	Q63507	G3V7J9
					Q3MID9	D3ZJD3	B2RZA6	Q63002	Q4V8E1
					F7EZ89	A0A0G2K110	A0A0H2UHD9	Q5HZV9	Q31267
					B1WC61	Q5EAJ6-2	Q5M939	Q01986	Q4V898
					A0A096MKC0	P49793	A0A0G2JWD6	Q5XIJ3	Q6MG48
					P15650	Q5M9F8	A0A0G2JVW3	F1LSK6	O70513
					D3ZDB9	Q6P7P5	B5DES0	B1WC67	P62870
					A0A0G2K4T7	P11505-1	R9PXU3	A1L1J9	A0A0G2K542
					Q6MGA3	E9PT22	Q4G009	P86182	D3ZEM8
					G3V727	A0A0G2K1M7	P41516	Q6AXW2	D3ZGF1
					Q68FW9	P63088	D4A7L6	D4A4B4	B1H282
					D3ZE63	Q63228	Q4V8E1	Q5M9F8	A0A0G2JVW3
					P11530	A0A096MK15	Q9JIL8	P62870	D3ZV82
					A0A0H2UI10	P62142	E9PTB2	A0A0G2K1E2	Q5XIJ3
					B6RIU0	P51146	A0JN30	B0BMW4	Q5BJN7
					B2RYJ1	B0K030	P05942	B1WBY1	Q499N5
					A0A068FP44	F1LW91	F1LS29	Q5XFW8	P62997
					Q9JJ31	D3ZCS4	D4A510	B1WC84	D3ZQM3
					P04646	D3ZUC9	A0A0G2K101	A0A0G2JSR7	P21575-5
					Q642A5	G3V9M1	A0A059NZR0	Q5JC29	Q68FY0
					A0A023ILN9	Q6P685	Q9EPB1	P40615	A0A0G2JZF0
					D3ZC96	Q99J82	B2GUV5	D3ZRM5	B5DFD8
					A0A0G2K9Q3	P27321	D4ADF5	Q9JJT1	Q4KM87
					D3ZD83	D3ZAF6	Q4KLF8	Q9EPB1	Q68FW9
					P61589	F1M801	Q99MI7	Q5M7V8	P12001
					A0A0G2K9B4	P05942	P11883	D3ZAS8	P49088
					P09811	B2GV33	Q56R18	D4A031	B5DES0
					B5DEN5	Q3B7D0	B1WC67	D4ACW1	F1MAB8
					Q5RKJ4	D4A206	Q5U2U7	P62749	D4A7I6
					M0RDG0	P19836	P12001	Q5XI07	G3V7W1
					Q5BK33	F8WG67	B2GV33	O35796	O88321
					B5DF46	P62898	A0A0G2KAZ7	B4F764	D3ZAY8
					Q62751	D3ZE63	D3ZD83	A0A0G2K3V7	Q5XIN6
					P16636	B2RZA6	O54772	Q80WE1	G3V8G5
					Q56A27	Q6RJR6	Q5XI21	D3ZMS0	Q71UE8
					A0A0G2K714	Q80WE1	P26284	G3V9S9	P97584
					B1WBN8	B1WBY7	Q6P6T4	Q91W30	P21575
					D4AE06	F1LV71	A0A0H2UHV9	Q66H12	P12368
					Q9Z1E1	D4A746	P21571	A0A0G2JWD6	Q9Z269
					P15791	D3ZDB9	F1MA36	Q62868	Q62703
					P52925	D3ZJH9	G3V982	D3ZXS8	B2RYP4
					B2RZ64	B5DF46	Q5XI28	A0A0G2QC06	P09811
					G3V752	Q5BJK8	B2GV41	A0A0G2K266	G3V7I7
					Q6XLI7	D4A7L6	B5DEK0	A0A0G2K781	Q4KLI4
					A0A0G2K2T6	Q99MZ8	D3ZIU9	G3V727	G3V885
					A0A0H2UHP5	Q6MG48	D3ZF39	B0BNB9	Q32PZ3
					Q5XI18	A0A0G2QC53	P07943	Q6MG60	Q6AYQ9
					Q5M9F8	D3ZXS8	P27881	Q9WUC8	A1A5L1
					D3ZJX5	A0A0G2JSU3	D3ZN95	Q4AE70	B0BMY7
					P62775	A0A0A0MY07	Q75Q40	D3ZHW0	D3ZUF9
					Q8VH46	Q7TP48	D3ZCS4	D4AE06	A0A0G2K9D6
					B5DEL2	Q5BK78	D3ZVJ3	P84817	F7F557
					Q99MI7	D4A9D8	Q4KLK1	Q5FWT1	Q3SWT4
					P11883	Q7TP06	F1M6F4	D4A3P1	Q5EBC7
					P63312	Q6P7D2	D3ZMS0	Q5XIW8	Q4KLH5
					Q920P6	F1LYQ8	P52925	Q5PPL3	P35289
					Q6AY23	Q499N5	B2RYB3	F1LPG9	P13803
					B2RZD6	F7EZ89	Q2KMK7	Q4KM38	Q99NA5
					Q8CJB9	Q68FW9	P36876	A0A0G2JSL8	Q6P6T4
					A2VCX1	D3ZX38	Q32PX2	D3ZVJ3	Q5I0D1
					D3ZWS0	D4AAG8	Q6RJR6	P02600	D4A7R0
					B5DFN2	B5DFK6	D4A2B0	P82471	A0A0G2JV32
					Q4KLI7	R9PXU3	Q2TA68	P06214	A0A0G2JT06
					Q5XFW8	Q2TA68	A0A0G2JZ53	D4A2B0	A0A0G2JY73
					Q3KR55	Q1PBJ1	A3KNA0	Q66HC5	Q45QJ4
					B0BMW4	B0K024	G3V762	Q4KLI7	Q32KK0
					Q64568	Q9JI85	Q5U2X6	F1LYQ8	Q99N37
					Q9WV63	Q9JJ31	Q5U2Q5	P15651	Q1EG89
					A0A096MJ11	G3V7I8	Q5EGY4	A0A0G2JSU3	Q10728
					Q62636	D4A8N0	F1LPS8	G3V8M1	D3ZNS8
					D4A0H4	D3Z8E0	A0A0G2K542	D3Z8L5	Q9ESH1
					A0A096MJW2	F1M062	Q6AY58	Q9Z269	B2RZ24
					Q5XI28	F1LNI5	A0A0G2K796	Q4KLN6	P04166
					F1LNI5	P15791	P62815	Q498R3	Q5BJN3
					A0A0G2K8Z9	D4A7I6	Q66HD3	Q641W2	Q56A18
					Q5BK63	D3ZUF9	Q6AYZ7	F1M049	P82471
					D3ZWA8	A0A096MJ11	P62716	Q5U2X8	A0A0H2UI10
					A0A0G2K6G2	P62994	P21575-5	D3ZJH9	F1M1B3
					Q6P7A9	P62959	Q9Z1H9	Q62636	I6L9G6
					E9PSJ4	O54772	Q71SA3	A0A0G2QC33	Q09167
					O35547	D3ZF45	D4A5T8	D3ZI16	G3V9S9
					D3ZN37	Q8VH46	Q9JJ31	D3ZD11	D4A1Q9
					D4A2B0	Q1EG89	P20651	Q10728	P62898
					Q499V7	F1LNY3	Q9Z269	A0A0G2JVW3	Q499N6
					G3V678	D3ZVD8	P62898	B1H2A6	B1WBN8
					Q496Z5	Q561S0	Q6B436	Q4V8C2	P26284
					P41350	Q01986	P13803	D4A3E1	Q6P756
					P52590	D3ZUL8	Q63002	Q9EST6	Q6IMX7
					Q62658	Q5EBD4	B2GUZ3	B5DES0	Q6AY30
					B2GV24	Q6AY23	B5DFM8	F1MAA3	A0A0G2K6U1
					Q5PPL3	B5DEY8	Q62868	B0K030	A0A0G2K211
					F1M049	Q6IRE4	Q6AYS7	B5DFN2	D3ZW15
					D3ZSL2	B2RYP4	A0A0G2JTA0	A0A0A0MY43	Q5EBD4
					Q9WVS2	D4A8G7	D4A0U9	Q499V7	P22062
					G3V7I3	Q4QQV8	Q9R0Z3	A0A0G2QC53	D3ZM57
					Q6MG48	A0A1W2Q676	B5DFG5	G3V9P7	F8WFM2
					G3V7J2	O88550	Q3KRC5	Q32PZ7	Q66H12
					Q01205	Q6P686	B5DF65	B2GV41	B0BN18
					P83888	D4A0H4	D4AE06	A0A0G2JTA0	P11505-1
					Q6PCT3	Q99M63	D3ZQM3	Q7M767	Q9WUW2
					Q5XIP0	Q5FWY5	Q6IMF3	P20651	A0A096MJ11
					Q63396	A0A0G2K796	A0A0G2K6U1	F1LQS6	Q05BA4
					A0A0G2JYT1	D4AE06	D3ZP13	G3V6U3	Q4QQT3
					A0A140TAA8	A0A0H2UI10	Q91W30	D4A2C6	B1WC84
					Q498U4	P16975	G3V8M1	B2RYV5	Q5FVL2
					A0A0G2JZ53	P63329	A0A0G2JSL8	O89035	D4A1R8
					A0A0G2K1S6	P08461	B5DEL2	A0A0G2K9B4	Q6AYJ1
					P37285	P63312	A0A096MJ11	D3ZIX4	Q2LAP6
					Q9Z1W6	F1LQP9	Q5XFW8	O08984	D3ZQE8
					B2RZD5	Q9WUW2	D3ZI68	Q5FWY5	Q9ESN0
					A0A0G2K0Q2	P61212	G3V6U3	Q5M823	Q6P9U0
					P35284	Q5XHZ9	A0A0G2JUD2	D3ZCG3	B2RZ74
					Q5U2N0	D3ZSL2	A0A0G2JV32	A0A0G2K2V7	A0A0A0MXW9
					A0A0G2K6U1	Q99N27	A0A3G2LW22	F1MAQ7	Q0D2L6
					G3V7I8	Q3SWT4	P21575	D3ZWN1	A0A0G2QC33
					D3ZYK9	Q4KLH5	Q1EG89	B2RYL4	D3ZUB7
					O35964	F1LPS8	G3V7I8	B6RIU0	Q9QZM5
					Q4KLL0	P22509	Q6P756	A0A0H2UHG7	P62749
					A0A0G2JUR5	B5DF50	Q9EQX9	D3Z8E0	P05942
					D3ZLS5	P61589	D3ZFY0	D4ADE5	Q6TUH8
					F1LW74	Q9JMI1	P61589	G3V982	Q4QQV8
					D3ZN76	Q6AY09	F1LNI5	D3ZSL2	B5DEL7
					D3ZEM8	O70513	Q99NA5	Q5EAJ6	D3ZC89
					F1LR10	Q5RKJ4	D3ZDB9	Q6V9V9	Q5EAJ6-2
					D3ZD11	D4ADF5	D4A4J0	B0BN97	Q9JJ31
					F1LVW7	G3V8Q8	D4A3P1	M0R623	M0R907
					G3V6U3	Q32KK0	D3Z863	Q6AXS5	B1H2A6
					B0BNA7	G3V9S0	Q5D008	A0A0H2UHX1	Q91Y78
					B2RZ24	Q3MIE7	B2GV14	D4AEC0	F1M049
					A0A0G2K051	O70257	F8WG67	D4ABK7	P19836
					M0R6J0	Q8K1P7	A0A0G2K1L8	P62716	A0A0G2JXP1
					Q5U2U0	B5DEZ4	P61314	D3ZQE8	P18645
					Q5M9I2	D3ZP47	Q5XIW8	P29266	B0BN55
					P27605	D3ZC89	A0A0G2K7W6	Q642A5	B2GV33
					D3ZD15	Q7TSP2	P10361	P45352	P86182
					B5DFC4	A0A0G2K1E2	Q63707	B2RZ24	P35433
					A1L1J9	O70593	I6L9G6	Q9JIM0	Q63690
					P08753	A0A0G2JV32	Q5I0D1	A0A0G2JV54	Q5M7A4
					B5DFD8	F7F557	D4A0L4	Q9Z1W6	G3V9E4
					E9PSJ3	Q5EB77	Q9JMI1	Q5PQJ6	Q6AYZ7
					D3ZYQ9	P97576	Q52KS1	Q498D8	A0JPM9
					Q5I0E7	F7ES73	P11951	D4A4T9	D3Z8X4
					D3ZSP1	B4F7C9	D4A0T0	Q5M849	Q5PQJ6
					A0A0G2JU43	D3ZWN1	Q9Z339	D4A0H4	B1WBY1
					D3ZI16	Q63186	A0A0G2K9Q6	Q9WU49	Q8VH46
					Q5XHZ9	Q4KLJ8	A0A0G2QC53	F1LRP7	Q6Q0N3
					D4A3E1	G3V9R0	A0A096MKC0	Q9WVA1	Q63396
					D3ZRF6	Q9Z1W6	O35796	D4A510	A0A0G2K648
					D3ZU51	F1M7Y3	P15651	A0A0G2JUJ9	D3ZDB9
					B2GUV5	Q08851	Q6P9U8	D3ZF45	A0A1W2Q5Z6
					A0A140TAH1	A0JN30	B5DFK6	Q9Z2P5	A0A0G2JTA0
					P62716	G3V6J2	Q6P7P5	Q8VH46	O55147
					B0BNB9	Q9QZM5	Q6MG48	O02953	D3ZSL2
					P52020	Q6P6T4	D2XV59	A0A1W2Q676	D4ABK7
					Q5XIJ3	P11951	Q99376	B2GUZ3	G3V9S0
					A0A0G2JWG6	D3ZGW6	M0RAJ8	Q5RKJ4	Z4YNF4
					F1M0R1	Q6AYS3	Q66HG5	F1LNY3	A0A096MIV5
					Q0D2L6	Q5M7A4	F1M6V1	A0A0G2K3V2	Q4KM38
					Q9JIM0	D4AAU4	G3V9S0	Q9QY17-3	P16409
					F1LNM0	Q5BK63	Q5XHZ9	M0R7T1	Q63377
					P97564	G3V8Y8	D3ZSL2	A0A0G2QC02	Q5HZV9
					F7FLB2	Q9Z269	D4A845	P11883	R9PXS4
					D3ZPV5	B2RZD6	D3ZEM8	A0A096MJM8	F1M6F4
					Q64591	Q499V7	D4A4T9	D3ZNS8	P62076
					D3ZVD8	D4A2B0	P16975	Q6PEC3	Q7TP06
					A0A096MJX4	A0A096MIV5	F1LW16	Q75Q41	Q6GQP4
					A0A0G2K648	D3ZAS8	B5DF46	Q5XIN6	G3V7Z8
					Q62844	A0A0G2K3I9	G3V7G0	P43138	Q99068
					Q2LAP6	G3V9G3	B2RZD5	Q4KLJ8	D3ZAF6
					P42676	P12368	D3ZBP3	P15791	Q5U2X6
					A0A0G2KA12	P23711	A0A0G2K781	Q6AYJ1	P29419
					G3V8Q8	B1H2A6	Q66HA6	P22062	P19234
					A0A0G2JTH7	Q71SA3	O88321	Q75Q40	A2VCX1
					P62749	Q62639	Q99PF3	D4AAV4	Q62839
					F1LRI8	D3ZP13	P63312	D3ZF39	Q6GMN6
					B6DYQ1	Q9R1J8	F1LPB3	Q9R1J8	Q64599
					Q2TA68	D3ZV82	B1WBY1	Q9JM53	P21263
					D3ZUF9	A0A0G2KAW7	A0A0G2K3Q6	Q99376	P18590
					Q9Z269	D4AB01	O89035	F1M471	B2RZD6
					O35353	Q6AYK3	D3ZUB7	B2RZD5	A0A0G2K9G6
					A2RUW1	Q99PF3	Q10728	O54772	D3ZVI2
					Q4KLZ6	P15651	A0A023IMI6	Q6AYD5	F1LT49
					D3ZTT7	F1M2K0	P05714	Q5XIL4	Q9WVA1
					A0A0G2KB73	O08984	G3V7L8	Q5XIT9	F1LMQ3
					Q9JMI1	B1H267	B0K017	F1LND1	A0A0G2QC02
					D3ZXS8	A0A0H2UHV9	Q498U4	Q6P6T4	B1H227
					F1MAA3	Q07205	A0A0G2K509	D3ZTP0	Q63186
					G3V7U2	F1LW16	B4F7C9	G3V886	D3ZVJ3
					A0A5P8DHK4	D3ZHW0	Q9Z1W6	Q9R1T1	Q9WU49
					D4A8N3	G3V9S9	F7FLB2	F1LMY4	A0A0G2JV54
					A0A0H2UHQ3	D3ZRE7	G3V647	Q62881	Q08013
					Q5XI86	Q32PZ3	Q6Q7Y5	D3Z8X4	D3ZC56
					Q5U312	Q9R0Z3	Q63186	Q32PZ3	Q9R0Z3
					P62870	A0A0H2UHE1	D4A0Y6	P61023	B2GUV5
					Q9WUC8	P19234	Q2M2S1	Q9QVC8	D3ZXJ5
					Q68FS1	D4A5T8	F1M775	Q9QZM5	D4A031
					Q6P4Z9	D4A0U9	A0A0G2KB73	Q9WUW2	Q66H39
					Q8R4A1	D4A0E8	Q499N6	A0A0G2K6G2	Q5U312
					A0A0G2K796	D3ZGF1	D3ZC89	D3ZLC1	Q5U211
					D3Z8L5	Q2LAP6	Q6DGG0	Q6DGG0	Q56R17
					Q6IN22	P62076	Q5U301	P13233	E9PST5
					A0A0G2K542	Q6AYT3	Q09167	Q63965	A0A0H2UHL9
					Q99PF3	D3ZIV3	G3V7W1	Q4KM87	P15651
					A0A0G2K089	B0K020	D3ZNS8	F1LR87	O70185
					Q32KK0	Q9WTT7	P41499	P04166	Q9ES53
					Q8CHN6	Q8CGU6	P61212	Q63690	D4AC99
					Q9Z339	O89035	P19836	B2RZD6	D4A7U1
					P97519	Q498D8	B0BN97	D3Z8X6	F7FLB2
					A0A140TAI2	Q4KLI7	G3V8V0	F1LQX9	D3ZVD8
					Q4V8C2	F1LR10	Q56R17	G3V9D1	Q5XI21
					Q9JIL8	P32089	Q5U2U2	B2RYP4	Q9JMI1
					B5DEZ4	Q4KLH4	D3ZWA8	Q6AZ26	Q2I6B0
					G3V8Y5	Q641W4	Q80WE1	Q6AYB5	F1LR87
					Q66HG8	A0A0G2JU90	Q62839	Q66HG5	P61023
					D3ZTP0	B2RYV5	D3ZGF1	A0A0A0MY07	F1LNY3
					A0A0G2JZM8	Q793F9	Q64542	A0A0H2UHQ3	F7EZ89
					F1M8V2	D3ZJ01	A0A5P8DHK4	Q9WVS2	F1LPC7
					F1LQX9	M0R9Y3	Q6GMN6	B5DF46	D4AAU4
					Q62703	Q5HZY0	P45352	Q5I0F0	A0JN30
					B1WC03	Q5XI86	Q3S4A4	A0A0G2JXP1	P62716
					D3ZP47	Q641W2	R9PXR4	Q71UE8	G3V9D1
					P20909	Q6AYB4	Q5EBD4	Q5XI09	A0A0H2UHX1
					A0A0G2JU11	P62716	A0A0U1RRY3	P97519	Q5M849
					Q5PQX1	D4A5A6	Q5XI31	Q8VHU4	Q32PX2
					Q7TQ16	A0A0G2JZ53	D3ZIV3	Q31267	Q8R2E7
					B2RYK3	Q4KLN7	E9PT22	F1LW74	Q99MI7
					P22062	A0A0G2KB73	Q566E5	Q9Z339	M0R7T1
					D3ZSB7	P07872	Q5FVC2	Q6AY96	Q9JK72
					Q9ERM8	Q3KRC7	Q3B7D0	A0A0G2K8Q7	A0A0U1RRY3
					Q7TQN4	Q6TUH8	A0A0G2JUJ9	Q499N5	A0A068FP44
					M0R907	B2RZ64	D4ABP4	Q6IN22	D4ACC2
					D3ZXJ5	P08753	B5DF50	D3ZBJ0	Q5M9F8
					Q499N5	P13803	A2RUW1	A0A0G2KAZ7	Q5XIM5
					Q66HA6	A0A0G2JUF8	A0A0H2UHF6	Q05175	Q9EPB1
					D4A3T3	D3ZGQ8	D3ZAF6	Q99NA5	D3ZP47
					A0A0G2JYA2	D4ADZ9	D3ZZ81	P97532	Q8K1P7
					Q09167	Q5PQJ6	A0A0G2K7B6	A0A140TA89	D3ZAI0
					P62994	Q6P756	Q642C0	B2GUZ9	Q32Q06
					Q99PT0	B0BMY7	D3Z8L7	Q6Q7Y5	A0A0G2K751
					P08010	B2RYN6	O35263	B5DEQ4	Q63965
					A0A0A0MY07	Q4V8E1	Q4KLL7	F1M5V2	D4A9D8
					A0A0G2JT06	D4AEI5	F1M1D5	Q7TQ16	A0A096MK75
					Q5M823	M0R5Q3	Q56A27	Q32Q06	Q63151
					D3ZI68	B2GV14	Q9WTT7	O08618	P29266
					Q5I0F0	B2GUZ3	Q5RKJ4	B2RYW7	D3ZSE6
					D3ZUB7	Q3S4A4	P11915	A0A096MK75	G3V8V3
					D3ZG58	M0RDG0	Q56A18	Q5BK78	A0A0G2JUW8
					P63322	D3ZXT2	A0A0G2JU15	D4A4H5	O89035
					P13941	P07895	D3ZIX4	G3V662	Q56R18
					D3Z863	P27008	Q5XIT9	O88321	P45352
					D4ABP4	F1LPB3	P97576	Q7TP86	B2RYB3
					Q6P7Q4	Q6Q7Y5	Q5XIJ3	B5DFK6	G3V886
					P19234	Q4KM87	F7EZ89	G3V9Z6	B5DF65
					Q5I0D7	G3V7G0	Q5U2V8	F1LPC7	G3V8Q8
					D3ZNS8	B5DEL7	Q5XIL4	A0A0G2K3S6	D4A8N0
					A0A0G2K4U8	A0A0A0MXW9	B1H227	Q6AY30	P63312
					F1LRZ7	A0A096MKE2	G3V8Y8	A0A0G2K6U1	A0A0G2JWB6
					D3ZUC2	B1WC84	M0R6J0	D3ZY45	P07895
					F1LNS2	G3V9Z6	Q6AXW2	Q8CJB9	Q08851
					Q5BJN7	Q4KLI4	G3V6I5	Q63186	Q68FS1
					P29266	D3ZMW3	Q9R1J8	D4A8H3	Q5XI86
					Q31258	Q5XI09	P62332	Q5U2X6	Q5U2Q5
					A0A0G2K7B6	O35964	Q2LAP6	Q497B0	A0A0G2KAZ7
					D4AAU4	P06349	D3ZRE7	F1LZX9	Q62881
					A0A0G2K1M7	Q5XFW8	P18590	D4AAG8	A0A0G2JTL5
					Q5XI21	A0A0G2KB28	Q32PZ3	B2RYK3	Q9Z2P5
					A0A0G2K211	Q9WUC8	Q6TUH8	O88550	D4A1Y5
					O88321	D3ZWS0	P09811	B2GV33	Q498D8
					G3V8U4	D3ZRM5	Q498R3	Q32PX2	D4A5A6
					A0A0G2K9C0	G3V6U3	G3V8Q8	D3ZUC2	Q63707
					Q9EPJ3	D4ACW1	G3V6L8	G3V8G5	B5DEJ5
					P97521	Q9WVA1	D3ZRN5	D3ZH75	Q5XI01
					Q4KLL7	P11915	Q71UE8	D4A3P7	D3ZYK9
					Q62785	A0A0G2K211	D3ZL86	Q68FY1	A0A0G2JT63
					P27321	B2RYL4	Q5BJN7	Q68FS1	F1LQX9
					O89035	Q6TUG0	D3ZP47	B2RYP6	F1M471
					D3ZBL6	Q5U211	D4AEI5	Q9JMI1	D3ZE63
					D4A845	P21575-5	Q4KLJ8	D3ZP47	B2GUZ3
					Q5XIL4	P10888	Q5XI09	Q6P9X1	Q9Z336
					F1M6F4	P45352	M0R623	Q9R0Z3	D3ZYQ9
					F1LPC7	Q5EGY4	P18645	Q64620	Q6PEC3
					Q9QUR2-2	P61959	Q6AYJ1	Q6MGC4	D3ZM09
					F1LMY4	Q5FVL2	Q63691	P97874	A0A0G2K2A5
					Q6DGG0	F1LU48	Q62703	P10888	B5DF46
					Q5PQJ6	A0A0F7R5I4	A0A0G2KAH2	Q5U2U7	D3ZJH9
					G3V7L8	Q56A18	F1M5V2	Q9Z1H9	Q6AYS3
					D4AB06	P16970	B2GV54	D4ABT8	Q6DGG0
					Q1KQ07	Q9Z1H9	Q561S0	P62332	Q5FVQ6
					Q5RJN2	A0A0G2JT06	D3ZRM5	O35854	B2GV14
					D4A7J8	Q68FS1	D4A8N0	A0A0H2UHE1	A2RUW1
					Q6AYK3	Q31267	Q71RR7	P41499	Q9Z1W6
					Q9Z1H9	D3ZU74	Q68FQ7	Q5XIM5	Q99PF3
					A0A140TA89	A0A0G2K9F2	A0A0G2K038	Q5M939	O08984
					D4A5T8	Q4KLH6	D3ZYQ9	D4A9Z8	B2RYW7
					P20651	Q4QQT3	P61959	Q641X3	Q5HZY2
					D3ZIX4	Q64620	B1WC84	B0BMY7	Q5XFW8
					Q5EBD4	Q5BJQ6	P29524	Q6AYS3	Q5BK33
					B5DEL7	Q64538	Q5I0F0	Q3KR55	Q5FVH2
					D4A3P1	A0A0G2JZH0	Q08602	A0A096MJP9	F7ES73
					D3Z8L7	G3V727	B2RZ27	P61805	D3ZBL6
					D4A9D8	Q68FV3	Q9QZM5	Q62667	P23711
					B5DES0	M0R623	A0A0G2K1E2	P61212	G3V678
					Q6MG13	A0JPQ9	Q497B0	Q4KLH5	Q6AYS7
					D4ACW1	D4A3E1	D4A2P1	D3ZDB9	B2RYP6
					Q64361	A0A0A0MY43	D4A0H4	M0R7A4	Q62599
					A0A096MK75	Q5PPJ4	Q62636	G3V940	A0A0G2KB73
					P70583	Q498R3	F1LYQ8	A0A0G2KB73	Q4KLJ8
					A0A0G2K0I3	G3V9D1	A0A140TA89	F1LN42	A0A0G2K781
					Q66H79	P40615	Q68FS8	G3V908	Q5I0F0
					D4A0W7	Q91W30	A0A140TAD1	M0R907	Q5FWT1
					Q6AY18	Q9EQH5-2	B2RYD7	B0BN55	B0K017
					M0R6T4	B5DES0	P49793	D4A845	B2RZ64
					Q9JK25	B5DER3	Q5EBC7	P20611	P11883
					Q6AYR2	O35854	D3ZIE5	B0BNN0	O54772
					D3ZMW3	Q5M849	Q7TSP2	D4A746	D4ACW1
					Q8K4K5	P22734	Q99068	D3ZZR9	P10888
					P06349	A1A5S1	D4A9D8	Q6MG48	Q8R4A1
					D4A4T0	Q8R4A1	B2RZ24	M0R9Y3	A0A0G2QC53
					Q6GQP4	Q5XI01	Q8R2E7	P16970	Q9QUR2
					Q9R080	Q5U2V8	F1LPB4	Q6P791	G3V8V0
					D4AEC0	P61765	D4A3E1	D4A7D3	A0A0G2K8Q7
					Q4KM35	Q5M9H7	P62870	F1LRJ6	D4A962
					D3ZW08	G3V9S3	B0K030	D3ZRN5	Q9R1J8
					Q5EAJ6-2	G3V886	A0A0G2K211	Q00981	D3ZHW0
					G3V9D1	A1L108	P12007	P62815	P70582
					Q5XI01	F1M049	Q8K1P7	A0A0G2JW51	Q5EGY4
					A0A0G2JW52	D4A1B2	F1LZX9	A0A023IMI6	F1LZX9
					A0A0G2K7G2	Q4G009	Q4QQV8	Q9WTT7	O70593
					B2RYW7	D3ZVJ3	O88778	D3ZFH5	F1LPB4
					F1LZC5	A0A0G2KB98	D4AEC0	A0A0G2KB98	F1LQ62
					A0A0G2JY22	P16636	P19234	M0R9Q1	D4AEI5
					Q63505	A0A5P8DHK3	P97532	D4ACM1	Q66HG5
					O09175	G3V8Y5	Q4KLH5	B0K024	Q91W30
					D4A031	Q6V9V9	Q641W4	P15650	Q641X3
					Q793F9	Q4KLL7	P97697	P08753	A0A0G2JUH4
					F1LZX9	G3V662	D3ZTP0	Q4QQV8	D3ZK56
					Q6P756	D3ZTT7	Q6AYB4	Q91XU1	D4A9Z8
					P12007	P15650	F1LPC7	Q6AYZ7	Q4G009
					A0A0G2K2V7	D3ZXJ5	D3ZB81	P06349	P62856
					Q5U2V8	Q498M9	D3ZAS1	Q156J1	P61212
					Q6JE36	D3ZYQ9	Q5BJQ6	Q68FQ7	G3V7U2
					Q4KM38	Q2M2S1	D4A8H3	Q64361	P62332
					Q5U2X8	Q00981	A0A0G2K0T8	Q03114	Q6MGC4
					P61765	Q4KLZ6	D4ADP9	Q3MIE7	P11530
					Q496Y9	D4A8H3	P16409	M0R6J0	D3ZTX0
					A0A0G2JTX2	O35889	F1LXF5	Q5PQR0	A0A0G2K796
					Q4V8C6	D3ZH75	Q6AZ26	Q6AYK5	B2RZD5
					A0A059NZR0	P13233	B0BN55	O70257	A0A0G2KAN7
					G3V7J0	B2RZ74	A0A0G2K4T7	D3ZUC9	A0A0G2JWD6
					P32089	P20417	O35889	Q6AYS7	B2RZA6
					Q4QQV8	G3V9M8	D3ZHW0	F1MAB8	Q5RJK9
					F1M6V1	M0RBF1	Q6IUR5	D4A401	A0A0G2K1E2
					B2RZ27	Q08602	P19468	F1M790	P97576
					Q6AYB4	E9PTK9	A1A5L1	P09330	P41350
					R9PXS4	Q68FY1	A0A0G2QBZ8	Q99MI7	F1LYQ8
					Q6AZ44	F1LPE9	B2RYL4	Q7TP73	B4F7C9
					D3ZRN5	P27615	Q9JK25	Q498U4	Q01986
					F1LNY3	Q6AYJ1	P15791	D4A7U1	Q5U301
					A0A0G2JXT0	Q5XIP0	Q5BJU0	D4A6A9	Q562C2
					Q7TT49	Q4KM35	Q62599	D4AAT4	Q3KR59
					D4A2C6	Q6PEC1	P84025	Q56R17	Q9JLH7
					F1LR87	Q6AXT5	Q5PQR7	Q5RK09	Q8CG45
					Q4KM87	A0A0H2UHM0	D3ZAP9	P53676	O88550
					A0A0G2K3V7	D4A1D3	Q4G022	A0A0G2JSV3	D4A4T9
					B1WC84	D3ZFY8	D4A9Z8	Q5XI29	G3V6U3
					Q568Z6	A0A096MKC0	F1LZC5	M0RD40	G3V727
					Q62839	B2RYD7	B2RYW7	Q9R064	G3V662
					Q03114	P62332	P62076	B2RYJ1	P04646
					Q6P9U0	Q4KLL0	Q4KLH4	Q62671	Q4KLL7
					R9PXU3	D3ZB65	Q5XIN6	Q8R4A1	P02564
					Q6AXS5	P62628	D4ABK7	A0A0G2KAW7	Q6P7P5
					P42667	Q5U2X6	Q6AXT8	O89044	D4A3E1
					Q641W2	Q91Y78	D3ZPL1	D3ZC96	D3ZP13
					Q99N27	G3V678	Q2I6B0	D4A1B2	A0A140TAH1
					Q9R1J8	F1LPB4	Q32KJ5	D4A944	F1LW16
					B2GUZ9	O88321	Q7TP06	D3ZUB7	Q03114
					P21575-5	E9PST5	D3ZTT7	M0R3S1	B0K024
					O55164	A0A0U1RRY3	Q4QR85	B2RYS2	B2GV54
					D3ZMX6	B2RYJ1	P08082-2	G3V678	D3ZAS1
					A0A5P8DHK3	A0A0G2JWD6	B2RYJ1	B2GUV5	B2GUZ7
					F1LSH0	Q62703	D3ZZR9	Q5I0D1	F1LNM0
					A0A096MKG2	F1LMA7	Q6MG60	A0A0G2K038	Q5PPL3
					F8WG67	F1LSQ0	Q68A21	A0A0F7R5I4	D3ZH75
					D3Z8X4	F1MAM6	Q09325	Q5BKA1	D3ZBJ0
					Q3S4A4	D3ZVP6	Q5RK09	A0A0U1RRY3	Q8CHN6
					Q91XU1	D3ZPL1	G3V983	A0A0H2UHL9	O35263
					D4AEH9	P04646	P61972	Q6TUG0	P27321
					P13803	D3ZLS5	Q62881	D3ZA22	Q641W2
					F1MA59	A0A0G2JZM8	O08984	D3ZRA9	P61805
					A0A0A0MY43	Q6AYC4	F1M1B3	D2XV59	Q99376
					P15651	D3ZKH2	F1LR87	O70151	A0A0H2UHQ3
					Q4G079	B5DF65	A0A0G2K2A5	P42667	B4F764
					B2RYN6	P62997	E9PST5	A0A0G2K9F2	D3ZKH2
					Q8R424	Q09167	D4ABT8	Q5EBD4	Q5XI09
					Q14TE9	G3V982	Q5PQX1	Q9JK25	P32198
					Q5U2X6	D4ABT8	M0R9Y3	Q6IFW6	E9PT51
					Q9ES53	A0A0G2K677	R9PXS4	F1LML7	P39069
					A0A096MJM8	Q4KM38	Q4QQT3	A0A0G2JZH0	Q68FY1
					F1MAM6	A0A0G2QC33	Q5PQJ6	Q6GMN6	D3ZFY0
					D4AC99	Q6DGG0	Q793F9	D3ZVP6	F1M7Y3
					F1M471	P97874	D3ZL10	Q08851	D4A845
					D4ACG2	Q6IN22	P61805	A0A0G2JUF8	P13086
					Q56A18	B4F764	Q6AY30	A0A096MKE2	Q09325
					P18163	F1LNR0	Q6AY18	Q6AYQ9	D3ZUN5
					D4A2P1	P48450	Q9QUR2	G3V656	Q4KM35
					D4A1A5	B1WBN8	P11530	P12711	D3ZJ01
					D3ZXH7	B2RYB3	Q8CGX0	Q5RK30	D4A944
					Q1EG89	Q7TT49	F1LMH5	Q75N36	B0BNG0
					F1LPG9	D3ZI68	Q9EPJ3	D3ZFY8	P20651
					B2GUZ3	O70151	D3ZC56	D4A9D8	Q62868
					Q64538	P35433	D3ZFB2	A0A140TAF7	Q5U2V8
					G3V8R7	Q5XI07	D3ZC96	F1LSM0	Q3B7D0
					Q498D8	Q5EAJ6	D4AAT4	B3DM95	Q6AZ26
					P10686	F1LMY4	B5DF60	D3Z863	Q3MHT2
					A0A0G2JU91	Q9ESH1	A0A0G2JUW8	Q5U2V8	Q00981
					A1A5P0	D3ZMY7	A0A096MKE2	D4A1Q9	M0R9Y3
					B4F7C9	F1M790	P07895	F1MAA1	F1M8A5
					Q9WUW2	F1LSG8	A0A0G2K9B4	Q5EB90	A0A0G2JUF8
					A0A0G2K038	O89044	D3ZP73	Q6AXT7	B2RYV5
					Q5U2U7	D4A944	D4ACQ9	A0A0G2K648	B5DEH2
					A0A1W2Q5Z6	Q5RKG9	Q5U1Z2	A0A0G2K5T6	Q5XFW6
					Q32PZ7	G3V8M1	Q04931	B1WC33	O70377
					Q45QJ4	B0BN18	G3V7V5	A0A0G2JYG5	A0A0G2K7N7
					G3V8M1	D4A022	Q6MGC4	F7F0B1	Q6P7A9
					F1LSM0	Q64715	Q0D2L6	Q5M9I2	P81799
					O35854	F1M6V1	A0A0G2JXT0	Q4KLI4	Q62667
					Q6IMF3	G3V644	A0A0F7R5I4	Q6AZ44	P32089
					A1A5Q1	P37285	Q5JC29	M0R6T4	Q6P9X1
					Q4KLI4	D4A7Z1	Q4G079	D3ZXT2	Q5XIL4
					D4A4Y0	B0BN19	Q66HR0	Q5XFW6	Q6TUG0
					F1LZ05	F1LZX9	A0A0G2K249	Q5M9H7	B2RYS2
					Q63184	D4A845	Q9Z1Z6	Q6IRE4	F1M1X9
					Q8CG45	P70582	G3V9D1	A2RUW1	Q32KJ5
					A0A0G2JSU3	A0A140TAF7	Q5U312	M0R5W4	Q2TA68
					G3V7W1	P29524	A0A0G2K9F2	Q6AYK3	Q3KR55
					D4ADP9	D3ZTX0	Q498M4	Q6IMX7	Q4KLL4
					A0A1P0PBZ6	Q6AZ26	A0A140TAF7	Q6P9U0	E9PT22
					Q64620	A0A0G2K9L9	Q8CHN6	P62628	Q5U2R7
					Q5BJQ6	D3ZRN5	D4A4T0	P97576	D3ZZR9
					B2RYP6	Q4KMC4	Q8VH46	Q4KLZ6	Q4G079
					Q5XIE0	Q5XIJ3	B1H2A6	F6PUQ7	P15650
					D3ZFH5	A0A0G2JTA0	P27008	Q32KK0	D4A305
					A0A0G2JSV3	D3ZZR9	F7ES73	P18645	F1LSK6
					D4ABD7	A0A0G2K4T7	F1LML7	Q9JIL8	B1H241
					D3ZK73	B0BNB0	A0A0G2K6G2	D3ZU51	Q5BK63
					P62898	Q9R080-4	Q4KLI4	Q4G009	Q6IMF3
					P22734	Q9EQR2	D3ZVP6	Q07205	F7ENH8
					A0A0G2K3I0	F1LW74	D3ZKV7	Q9EPJ3	D3ZMY7
					D3ZQE8	Q31254	G3V886	A0A0G2JZS1	A0A0G2K2V7
					A0A0G2QC33	A0A0G2K8Q7	D3ZF12	P52590	Q64620
					P84025	P61314	P42667	Q5U2T0	Q5XHY0
					A0A1W2Q6A2	F1M0V4	F1LPE9	D4A644	P22734
					Q5RK09	A0A0G2JTX2	D4A2C6	Q91Y78	D4AAG8
					A0A0G2K6I4	Q3KR55	B2RZB6	P22734	Q64361
					Q6AY30	D4A1C5	P62959	F1LMQ3	Q6IUR5
					Q5RJK9	D4A305	D3ZQY4	Q63377	D3ZIU9
					A0A0G2K9L9	B0BN55	B5DFI0	D3ZWJ2	Q5BK79
					Q63638	P38062	Q6AXV4	Q4FZY0	P11951
					Q5XIU5	P12749	F1M062	D4A8G7	B1WC33
					D3ZY02	A0A0G2K864	Q4KLZ6	Q5XI86	B5DFK6
					B0BNG0	D3ZUB7	M0RAD5	P35286	Q497B0
					Q5M9H7	Q75Q40	D3ZJ01	B2RYD7	D4A1A5
					D3ZIV3	A0A0G2K038	Q5RKG9	D4AE17	A0A0G2K038
					A0A0G2JWR5	A0A5P8DHK4	D3ZSP1	Q561S0	Q5M823
					P29524	D3ZLA3	Q9WU49	Q9QUR2	Q5XIP0
					D3Z822	Q63377	Q2A121	Q5XIU5	G3V9W6
					B5DF50	A0A0G2K3L8	B2GV38	D3ZN76	P20611
					Q641W4	Q6MG55	B1WBN8	A0A0H2UHD9	Q5BJW0
					P20417	Q498U4	Q6P685	D3ZE02	D3ZF45
					F7FM32	P41350	D4ABA5	A0A0G2K101	D3ZU51
					F1M4G6	A0A0G2JWV0	F1M049	Q68FV3	Q6AXT5
					D4A022	Q5EB59	Q6P9U0	B4F7C9	A0A0G2JTX2
					A0JN30	P52590	P70582	Q62844	D3Z8E0
					D4A5R3	D3ZVI2	A0A0G2K9Q3	F1MA36	F1M1D5
					D3ZZR9	Q71UE8	Q91Y78	G3V7Z8	D3ZRE7
					Z4YNF4	Q75N36	Q4V8K2	Q8R2H0	F1LRP7
					D3ZJF9	D3ZY45	Q6AYS3	Q63269	Q6IRG3
					Q6GMN6	D3ZP98	A0A5P8DHK3	Q562C2	A0A5P8DHK3
					P62902	A0A0G2K2E8	M0RCH8	Q5BK79	D4A5I9
					A0A0G2JUW8	D3Z863	Q01986	D3ZF12	A0A0F7R5I4
					F1LNR1	D2XV59	A0A0G2JY22	Q4KLL4	F1LN42
					F1LT10	D3Z9C2	B5DER3	B2GV74	D4A8H3
					B4F7C7	Q5M856	F1M0U5	Q6AXV4	P19468
					Q9WU10	A0A0G2JZS1	P13233	Q6VEU1	D3ZC96
					A0A0G2KAN7	F1M1J2	B1WC61	B0BNG0	D3ZUL8
					Q91Y78	P20611	D3ZX82	P14056	Q5U2T9
					Q9WVK7	F1LMQ3	A0A0G2JSZ9	F1M801	O35964
					D4A944	D4A8M7	O09175	F1M403	D3ZSP1
					Q5XI26	D4A5K6	Q5FVK6	B0BN56	Q8CJB9
					Q3MHT4	Q4V886	D3ZT59	G3V8Q8	A0A096MKE2
					Q9JKS6	Q63965	F1LXV3	B2RZB6	Q5U313
					F1LMQ3	Q5M9I2	Q9EQR2	A1L108	D4A7L6
					Q62639	Q9Z1N4	Q5XI07	F1LTJ5	P42667
					B2GV74	Q8K4K5	Q32KK0	D3ZV82	Q5XIT9
					D4ADF5	D4A9Z8	M0R8S7	P61314	G3V8R7
					P32198	Q5XI28	Q64620	D4A4Y0	G3V7J0
					Q5JC29	F1M6F4	A0A0G2K8N3	F1M7Y3	A0A0G2K677
					O70436	F1M1D5	P20611	A0A0G2K249	F1LMM9
					F1M0V4	D4ABK7	Q5FVQ6	A0A0G2K796	Q9Z1Z6
					D4A1R0	Q62881	A2VCX1	Q6YDN8	A0A096MKE0
					Q496Z1	A0A0G2JVM2	A0A096MK15	Z4YNM2	P62994
					Q5EAJ6	Q5RK30	A0A0G2JWR5	Q6TXF2	A0A0G2JX74
					F1M790	Q5XIM5	Q499N5	Q80W92	F1LRJ6
					D3ZVP6	D4A7U1	Q6P777	Q5BK33	Q5XI28
					A0A0G2K8Q7	F1LML7	A0A0G2JZH0	Q5FVQ6	Q561S0
					A0A0G2JV16	A0A0H2UHD9	A0A0G2K5T6	D3ZIV8	D3ZCS4
					Q07205	E9PT51	D4A7U1	F1LU48	F1LPG9
					D3ZFY8	D3ZTR5	B6RIU0	A0A0G2K8N9	G3V9M1
					Q66H39	Q5U1Z2	Q5XI01	D3ZUM4	Q6AYK3
					A0A0G2JTK6	Q8R2E7	G3V6J2	O35263	Q5XI31
					D3ZFB2	D4ACZ5	Q4G017	Q6P7P5	A0A0G2JXT0
					P19468	P63074	Q56A33	A0A0G2K2E8	Q6AYK1
					A0A0G2JTY6	D3ZD46	P42676	P17955	Q32PY7
					A0A0G2K3C0	A0A096MK61	Q2EJA0	Q9JI85	Q8K4K5
					P11915	B2GV41	B1WBW4	Q80ZE7	Q7TQ16
					A0A096MKE2	B2RYK3	Q68FV3	B4F7C7	A0A0G2JZF2
					F7EV94	Q6P7P8	Q62909	A1A5L1	M0RBI3
					F1LRM5	Q5U2Z5	A0A0G2K1U9	A0A0G2JWR5	D4A0G9
					D4ADZ9	Q62751	A0A096MK75	Q6AYG7	M0R6J0
					Q498M9	D3ZL86	B4F7C7	Z4YNF4	Q68A21
					Q6YDN8	M0R907	O55147	A0A0G2JW52	F1LXV3
					A0A0G2K3S6	D3ZSP1	A0A096MKE0	A0A0G2K4T7	D3ZLC1
					P06214	Q52KJ9	D3Z8X6	Q5XIU9	D4A8G7
					B2RYV5	Q7TQ20	P62628	Q7TQ77	P09330
					A0A0H2UHL9	M0R7T1	F1LRE1	P62898	Q4V8K2
					D3ZJH9	D3ZLC1	D3ZNI3	Q5M856	D3ZRM5
					Q6P777	D4A4T0	Q6PEC1	Q6AYC4	A0A140TAF7
					D4AEK9	D4A0W7	F2Z3T0	D3ZZL3	D3ZA22
					Q62910	Q5U2X8	P22734	Q8K4K5	A0A0G2K2B4
					Q5FVH2	G3V983	O89044	Q9R080	Q5EB90
					P04166	Q9JHZ4	Q5XIM5	B5DF01	A0A0G2JTD1
					B5DFF4	Q7TQ16	Q66H39	B1WBN8	P11915
					Q4KMC4	Q5PQR7	Q75N36	M0R9B9	P97532
					M0RCH8	D4A6Q4	D3ZBP4	R9PXS4	A0A0H2UHG7
					A0A0G2K677	A0JPM9	F1M801	A0A096MK58	A0A0G2K3V7
					D2XV59	F1M471	Q3MHT2	G3V7G0	P17955
					D3ZF45	Q56R17	O35854	Q2M2S1	A1L108
					Q5U2Q9	A0A0G2K5Q8	Q9Z2P5	D3ZBT9	O09175
					P81128	G3V8V0	Q9JIM0	A0A0G2K526	Q9WTT7
					Q3KRC7	F1LRK9	Q8K4K5	Q62599	P62815
					Q9Z2R7	F2Z3T0	Q5XIP0	D3ZC89	G3V7G0
					A0A0U1RRY3	F1M090	D3ZBT9	B2RZA6	O08836
					Q01986	A0A1W2Q5Z6	A0A0G2JZS1	F1LQH2	Q6IG05
					J7P1Z1	B2GV11	E9PT82	P07895	A0A0G2JSV3
					P11951	Q03555	A1A5Q1	Q99PD6	Q4V8C6
					D3ZGF1	Q4V8C6	P39069	Q66HA6	Q9JIM0
					Q6AXT7	Q6QI89	D4A644	Q8CF97	M0R623
					G3V647	Q5PQQ2	Q5XI86	A0A0G2JY22	Q2TA67
					D3ZM09	F1LSH0	A0A0G2K2V7	B1H241	D3ZMS0
					P08644	D4A4B4	Q5BJP2	D3Z8J0	G3V982
					D3ZAX5	Q6AY96	B0BN19	Q14TE9	G3V8Y5
					A0A0G2JSM7	D4ABI7	B5DEJ5	F7ES73	D2XV59
					D4ADS6	B2RZ08	D3Z8L5	Q68FX1	Q499V7
					Q5BJW0	B4F7C7	A0A0G2JWP1	Q7TT49	P83953
					D3ZA22	Q6AXT8	F1LPG9	B0BNB0	Q71SA3
					P62332	G3V7L8	A0A0G2JUP0	Q99PK0	D3ZP98
					Q08851	Q64591	Q6AYF8	P47196	P70541
					Q56B11	R9PXS4	B5DEP7	D3ZAY8	Q9WVS2
					Q5GFD9	D3ZAQ6	Q5U211	D3ZFY0	B4F778
					Q63269	M0RAP5	P11240	D3ZP13	Q9Z1H9
					P97549	D3ZUM4	M0R7T1	F1LR36	P97521
					A0A0G2JTF5	Q5RJK6	P10888	G3V8Y8	M0R6T4
					Q6AY96	O35263	A0A0G2K8Q7	Q9JMB5	A0A096MKC0
					D3ZRE7	Q4G022	Q5PPL3	Q6AXT8	G3V7V5
					A0A0G2JTR6	D4A1Q9	D3ZAQ6	D4AEI5	D3ZE02
					Q6AYG3	A0A0H2UI05	F1LSH0	D4A0W7	P61972
					Q91W30	Q03346	Q6AYD5	P37285	D4A7U6
					O08836	A0A0G2JU15	A0A0A0MY43	Q6P9U3	Q8R2H0
					D3ZSE6	F1LSM0	A0A0G2K677	D4A5I4	Q80W92
					Q5U1Z2	A0A0G2K3V7	A0A068FP44	D4A962	P37285
					Q5XI29	F1MAA1	B2RZD6	P62282	M0R5W4
					M0R4V3	Q5BJU0	Q5XHZ8	D3ZVD8	Q6JE36
					D4ACM1	P61972	P20417	A0A0G2K8A9	B2RYK3
					Q9WTT7	E9PU42	D4AAM0	A0A0G2JUG7	Q811Q2
					A0A0H2UHX1	Q9WUC4	F1LU48	A3KNA0	A0A0G2K3S6
					Q68FY1	D4A1Y5	Q5U209	M0R9N8	P61765
					Q9JHM2	D4A9P7	J7NUQ1	G3V7J9	Q498R3
					G3V7Z8	A0A096MK75	G3V617	P27008	B0LT89
					F1M1L9	M0R9Q1	Q64361	Q5XI01	D3ZUJ8
					Q5XIW9	Q5BK79	A0A1W2Q5Z6	F1LQ62	P70625
					F1M1R4	B0BNM1	P29266	B2RZ08	A0A140TA89
					Q4G009	B5DEJ5	Q6MG13	D4A0G9	A0A0G2JYV0
					Q56R18	D3ZHU9	Q5XIU5	P70541	D3ZGQ8
					Q9WVA1	M0RC73	Q5U1W6	G3V8V0	B2GUZ9
					Q6AYQ9	A0A0G2JV51	Q62651	F2Z3T0	P69682
					F1M754	P26284	Q6AY96	Q5XIH3	Q64538
					Q66HP4	Q5I0E7	P35286	P19836	P61959
					B0BN18	Q5U2U3	A1L1J9	D3ZLS5	E9PU24
					A0A0H2UH97	Q5BJN7	M0RAP5	D3ZZQ1	Q6NX65
					Q5PQS6	D3ZV81	P07633	Q5HZY0	Q6IRE4
					D3ZDK7	P20651	Q5M856	D4A4K4	G3V829
					F1LU48	Q6P9X1	D4AB06	P61972	A0A0G2K5Q8
					F1M1D5	Q6AY30	Q5XHY0	F1LXF5	B5DEP7
					P70541	B2RZ24	Q6P2A5	D4ACQ9	D3ZWA8
					A0A0G2JTI7	A0A0G2K5L9	Q6AXN4	A0A0G2JT06	Q71RR7
					O88377	Q32KJ5	D4A7D3	A0A0G2K3I9	A0JPQ9
					Q8CGU6	A0A0H2UHQ3	B1WC70	D4AB06	D4A4Y0
					Q99376	Q6NYB8	Q63377	D3ZAQ6	Q5JC29
					A0A0G2JSJ8	O89045	A0A0G2JYV0	A0A0G2JTX2	Q641W4
					G3V661	A0A068FP44	Q5GFD9	P27615	Q6Q7Y5
					D3ZX38	D3ZLD5	D4A944	D3ZM09	F7EVX2
					B0K024	A0A0G2JSS1	A0A0G2JU07	Q5PPJ4	O70151
					D3ZBJ0	B5DEQ4	Q4KLL4	F1LNL2	D4ADE5
					P40615	Q5PQX1	D3ZE02	D3ZAP9	B2GV41
					D4A644	D3ZKR9	Q3SWT7	Q499P4	D3ZQI0
					Q561S0	Q64361	A0A0G2JTD1	B5DFA5	A0A0G2KA12
					Q4QQW8	B2GV82	A0A0G2K6Y9	Q6NX65	Q6AXT7
					Q6Q7Y5	F1LX87	Q641W2	Q6AYB6	P16970
					M0R3M8	P20695	D3ZVD8	O35095	A0A0G2K249
					Q62868	A0A0G2K0B3	Q66H12	A0A0G2JSM7	Q568Z6
					D3ZRN2	Q4V8K2	D4A8G7	B2GV54	G3V8Z9
					D3ZFY0	Q5BK33	Q6AZ44	Q641Y2	Q7TQ20
					Q62881	B5DFC9	D3ZUX7	D4A7L6	D3ZL86
					F1LXF5	B0BMW4	Q5BKA1	Q5EBC7	G3V6X9
					A0A0G2K101	D3Z8J0	P63155	A0A096MKG2	G3V985
					D3ZWN1	R4HD46	Q5U2T0	Q4KLH6	P62628
					F1LPA4	B5DEF3	Q5M7T6	Q9JJ31	M0R5N4
					A0A096MK29	D3ZG58	D3ZPP2	B5DEH2	B5DFI0
					Q63433	Q5U1W6	A0A0G2JU43	A0A096MKC0	P15791
					A0A0G2K0Y6	Q32PY7	Q9Z1N4	M0RCH8	Q5PQR0
					Q4G017	Q5PQN7	B6DYQ3	Q5RJY4	F1LPE9
					D3ZTJ7	F1LMA4	Q5PPJ4	Q7M0E7	D4A565
					F1MA36	B5DF74	Q5XIU9	A0A096MJW2	P42676
					A8QIC3	Q5HZY2	D4A9P7	A0A5P8DHK3	Q5XIW8
					B4F778	A0A0G2JYV0	D3ZUM4	B5DEI0	A0A0G2JZH0
					F1LN42	A0A0G2K578	D3ZFY8	D4AAE9	G3V7L8
					F1M785	A0A0G2K9Q6	F1LNM0	F1LVW7	Q9EQV6
					B5DER3	A0A096MJW2	D3ZXJ5	Q5U211	D4A644
					D3ZQG8	Q02589	Q4KM38	A0A0G2KA12	Q5RK30
					D4A6X4	Q5U3Y2	D3ZWL6	Q4KLZ3	F1LRM5
					P10888	Q3ZB99	F1LNR1	Q5XIP0	Q75Q40
					D4AC38	D3ZQT7	P41350	Q63396	B5DFD1
					Q5M849	P07633	Q5U3Y2	Q6IG05	Q6P7P8
					A0A0G2K824	M0R6Z9	F1LRJ6	A0A0G2JYL5	F1M2K0
					F1LTR1	O88588	Q08851	Q4KLN3	D3ZD46
					Q5BJK8	D3Z9F6	V9GVE9	D3ZTG2	Q6TXF2
					P56522	P84076	Q5FVH2	D4A9Q3	P63074
					A0A0G2K1E2	Q3MJK5	P17955	D4ACK1	D3ZNI3
					Q4V8F9	D3ZTG2	D4A7U6	A0A0H2UHF6	G3V6J2
					Q5PQR7	Q80W92	B0K024	B2RZ74	Q6AYC4
					Q63750	Q5XI21	Q5EB90	A0A0G2JSZ9	D4AB01
					P08503	D3ZF12	D3ZAI0	Q68FY0	B0BN72
					D3ZIV8	G3V717	B5DEZ4	F7FLB2	A0A0G2K101
					D3ZPL1	Q5RJK9	A0A0G2JT88	F1LRM5	G3V9G3
					P61972	F1LQS0	Q99NI1	Q3KRC5	A0A0G2JTI7
					Q9JID2	Q4KLL4	Q9JIS1	Q9Z1N4	B2RYC9
					P21571	Q99376	Q5BJ92	B2RYC9	A0A0H2UHD9
					D4A1Q9	Q9ES53	F7EWN2	D3Z962	Q5U2N1
					Q63356	P97519	Q9WU10	Q3SWT4	A0A0G2JTW1
					Q6V9V9	A2RUW1	Q6AYP7	B1WBY7	Q9JHZ4
					P62282	D4A2P1	D4AB01	Q62839	M0R9B9
					Q91ZW6	B0BN72	P83888	A0A0G2JTD1	Q9WUC8
					M0R5W4	F1LP57	Q5M849	P32577	P20417
					D3ZP13	Q641Z8	Q5U2R7	F1M7S0	D3Z8L5
					F1LMA4	P29266	Q2KN99	A0A0G2K3C0	P29348
					M0RC54	P23347	F1LRZ7	B2GV11	O88778
					Q4G075	D3Z8L5	P27615	B1WBS4	Q5U1W6
					Q66HG5	Q66HA6	A0A0G2JX74	F1LVV3	P37805
					P32577	D3ZVW3	Q6DGF2	Q9JKS6	D4ABC4
					G3V9R0	D4A7U6	B1WBY7	Q5PQR7	P52590
					Q9R0Z3	D3ZBP3	D3ZV81	M0RBI3	Q8CGX0
					A0A0F7R5I4	A0A0G2JVT8	A0A096MKH2	Q5XI21	D4A1D3
					D3ZUN5	A0A0H2UHG7	Q9JMB5	Q6QI44	G3V6L8
					Q5D008	G3V6B0	F7EVX2	A0JN30	A0A0G2K0J7
					D3ZXI0	A0A0G2K751	G3V9P7	P60192	A0A0G2K9M5
					Q6P6T4	F1M589	F1M6H4	G3V7U2	Q6AY55
					D4A6Q4	Q03114	Q5U2T9	D3ZUJ8	A0A0G2JW52
					Q08013	B1WC03	D3ZXK4	F1LRK9	Q5RKG9
					Q31267	Q62599	F1LRI7	P18590	O08839
					A0JPQ9	Q99PD6	P60192	P69682	F7EPZ4
					D4A2T7	M0RAJ8	F1LTJ5	A0A096MJI4	F1LZC5
					P97611	Q5XIG4	D3ZMX6	D4A0E8	Q2EJA0
					P20611	Q99MI7	Q6TUG0	Q5FVH2	Q6AXT8
					Q6TUG0	D4A1A5	P35433	Q9WVR3	G3V656
					F1M1J2	D4ACQ9	Q6P9X1	A0A0G2JTI7	Q9Z142
					D4AD05	B2GUY8	O88550	F1LNS2	Q6AYB6
					F1M0U5	A0A0G2K9D6	D4AAV4	F1LPB3	D4AAE9
					D3ZQI0	D4A3A1	Q5FVQ9	Q6AYG5	O35854
					D3ZHW0	Q5XIB4	A0A096MK54	D3ZRE7	B0BN19
					Q5M856	F1LVA8	O88377	Q66HF9	Q3B8N7
					Q9Z1N4	Q6SY93	A0A0G2JZM8	F1M4I4	P83888
					D3ZY19	Q6GMN6	O08839	Q6IUR5	Q6AYF8
					Q5HZY0	Q5XIU9	P16970	B1H230	F1LSQ0
					B1WBW4	D4AAM0	Q5XFW6	F1M6V8	D3ZFH5
					A0A0H2UI27	D3ZMX6	D3ZXI0	A0A0G2JSX8	Q63691
					D3ZG48	Q4FZU2	Q9R080	Q1RP74	B2RZB6
					Q4V8K2	A0A096MKH2	B2RYN3	F1M754	A0A0G2K9F2
					O88588	D4ABP4	Q6AXY4	O35889	Q03346
					A0A0G2JYG5	P70541	Q5PQL2	Q5U303	A0A0G2QBZ8
					Q4KLH5	F7FLB2	F1LM16	P70500	D4ABI7
					P19836	A0A140TAH1	D3ZM09	Q6P9U8	P20171
					Q3ZB99	B2RYW7	M0R7A4	O88377	Q498R7
					Q641X3	Q5XI38	D4A4H5	D3ZRF6	A0A096MJM8
					A0A0G2JZS1	A0A0G2K3W3	D4A1Z2	Q2I6B0	Q66HA6
					A0A0G2KAZ7	P17702	Q52KJ9	D4A3E3	Q6AY23
					Q5XI09	A4D0F6	Q811Q2	A0A0G2JYU2	Q5PQN7
					Q5RK00	B2RZB6	F1M2M6	Q6P2A5	D4ABA5
					Q5BJU0	A0A0G2K401	Q5PQV5	B2GUZ7	A0A0G2K3L8
					D4AE50	A0A0G2JU49	D4ACK7	Q6IRG3	D4A7Z1
					P27008	F1LRZ7	P12369	D3ZUJ9	F1LRK9
					B4F764	P53565	M0R8E8	Q6TXG9	A0A0G2K6E5
					P53812	D3Z8L7	B2GUU1	P63155	Q3MHC2
					B5DFK6	Q2TGJ6	B0BNB0	Q66HP4	A0A0G2K1U9
					D3Z962	G3V6D9	Q5M7A4	P08644-2	F7FFV2
					D4A4B4	D3ZFJ6	A0A0G2JTX2	Q4V8K5	F1LU48
					Q62908	D3ZW55	Q5PQR0	P61765	Q9JIX5
					O35346	B2RZD5	D3ZH75	Q99372	F1M0V4
					Q9WU49	P52759	P10686	D4AAG4	D4ACN8
					Q6AXT8	Q9QUR2	A0A0G2JXP1	Q4V886	A0A0G2JWR5
					O89045	F1M5A9	D3ZBJ0	Q5U2R7	F1LSM2
					Q4V8E1	F1LND1	M0R3M8	B5DFD1	P16636
					Q56R17	P18886	Q6NX65	Q9EQV6	Q9EQH5
					D3ZE02	Q0D2L6	P81799	D3ZXI0	B2RYF6
					D3ZRC3	P12007	Q5M9F8	O70593	A0A096MJT6
					Q6GMM8	Q5I0H3	D3ZMY7	P20417	A0A0G2K4X8
					Q6AXU3	A0A0G2JWA3	Q5U2Q9	Q99PT0	B2RYJ1
					F1M3G7	F1LRP7	Q00981	A0A0G2JTP7	Q99PD6
					Q62770	O89042	P27867	Q71RR7	Q498U1
					A0A0G2K3I9	F1LSK6	Q6PEC3	Q0ZFS5	D4ACQ9
					P62916	Q9Z142	Q5BJT4	B5DEH4	F1LMA7
					Q02356	Q62910	D4A1Q9	D4A1D3	F1M6V1
					B0LT89	Q5PQW5	Q6VEU1	D4A4J0	P06762
					F1LND1	Q9Z1E1	Q2WEA5	Q9ERM8	D3ZIX4
					Q80W92	B2GV54	D3ZDK7	G3V9A4	A0A0G2JUV8
					D4A7U6	Q5FVH2	F1M6Q3	B0BN74	O88377
					A0A140TAH3	A0A0G2JY22	Q3SWT4	Q0D2L6	A0A0G2K2I0
					A0A0G2JXH6	P97532	D3ZZ51	G3V722	D3ZAX5
					G3V897	P70583	P62994	Q3KRE0	Q4G063
					Q9WUC4	P42676	G3V656	F1LRI7	Q62671
					E9PT51	G3V7Z8	Q76MT4	B5DF74	B5DF50
					Q6PEC3	Q99N37	Q4KMC4	P62994	F1MA36
					A0A1W2Q6G8	G3V6F5	D3ZX13	G3V7B0	F2Z3T0
					Q4KLN7	F1LNS2	A0A0G2JZ13	Q2EJA0	Q4KLN7
					P97874	M0R9T2	Q6IFW6	A0A0G2K4J0	Q63356
					D4AAT4	D3Z9J4	O08836	Q6P777	Q4FZU2
					B0BNB0	D3ZAP9	M0R9B9	D3ZAX5	Q641Z8
					Q6AY58	D3ZXK4	Q6AY55	P35426	Q5U2Q9
					G3V6M8	P06762	B1H241	Q5XHZ9	B1VKB4
					A0A0G2JV99	D4AEK9	D3ZC82	G3V8R7	Q8VIB1
					Q5I2Z0	B5DEI0	P08644-2	P32089	Q75N36
					D3ZJP6	D3ZER6	A0A0G2K3S6	D3ZL86	A0A0G2JVL6
					D4A962	G3V7J0	Q3MUI1	Q5XIF4	D3ZWL6
					D4A1D3	P20069	P24473	F1M2K0	D3ZC82
					Q6MGC4	F1LST0	M0R639	D3ZQI0	Q6IV68
					A0A0G2K9L2	Q5U2Q9	D3ZVT2	F1LSH0	F1LST0
					Q62976	Q5PQL2	Q499V7	P12749	B5DFH8
					D4A8N1	G3V6M0	A1A5P2	Q63707	B1WC56
					M0R5Q3	Q5EB90	G3V8U4	F1LW16	D3ZLA3
					Q5FVK6	D3ZFB2	F1LST0	D3ZVW3	D4A0E8
					Q7TP77	F1LR87	G3V8R7	G3V8Z9	A0A0G2K929
					D4A634	D4A4T9	Q642A5	A0A140TAH1	B2RYF8
					D4A3G2	A0A0G2K5T9	Q6P7P8	A0A0G2JUW8	F1LPQ3
					Q3KRC5	Q5U2R7	Q32PZ7	Q63494	A3KNA0
					Q3SWT7	Q4QQR9	Q5BJW0	F1M1J2	Q5PPJ4
					Q5M7A4	Q5EBC7	Q5RK08	P08082-2	G3V6M8
					F1M7Y3	F1M455	Q9EQH5	D4A9P7	Q496Z1
					P23711	D3ZIU2	A0A0H2UI27	Q496Y9	M0RAP5
					Q4KLL4	P10686	D4A8N1	B0BNJ4	Q5U2Z4
					D3ZUC9	D3ZE91	B1WBS4	D3ZT01	D4A0I8
					B2GV82	A0A0G2K929	D3ZW55	P32198	G3V912
					P07633	Q5BJX0	Q5XIG4	Q3MHT2	Q2WEA5
					Q6P7P8	D3ZZ62	B1WBY5	Q5XI31	I6L9I0
					F7ES73	F1MA36	Q9ERM8	O88588	D3ZAQ6
					A1A5S1	D3ZBL6	D3ZTC4	A0A0G2K2B4	D4A3E3
					Q32KJ5	D4A634	B2RYQ2	Q6AYF8	Q64542
					P23928	A0A0G2K6J6	C5NTX8	Q5U209	A0A0G2K6Y9
					Q08602	D3ZQI0	Q3ZB99	F1LP57	Q5PQL2
					A0A0H2UHD9	G3V6B8	A0A0G2QC33	D3ZG58	F1LSH0
					F1LUS2	G3V912	D4AEH9	A0A0G2JTK6	D3ZUI1
					Q6F6B3	Q8VIL3	D3ZKG9	E9PSJ3	D4A8N1
					B0BNM1	B2RYQ2	A0A0G2K5G6	D3ZAF7	D3Z8L7
					B2GV02	A0A140UHW9	Q6AYI5	P41350	Q6AYK5
					Q5XIH3	D4AAH9	Q5BK79	D4AB01	P53676
					Q9QYA6	Q8CJB9	Q91ZW6	D4A022	D4A0W7
					A0A0G2JUJ9	D4ACK1	A0A0G2K9L2	F2Z3R4	D4A1B2
					D4A7L6	D3ZGY2	A0A0G2K8A9	D3ZKR9	P70583
					Q5XI72	Q6AYR2	Q920P6	B2GV14	Q5XIG0
					Q62599	Q6YDN8	G3V722	Q9Z142	D3ZV60
					Q8VIB1	D4A7F2	B0K020	D3ZD46	D4A238
					Q63663	P60192	Q5RJY4	Q5U2R9	P07633
					Q6AYG5	P01041	Q4V8C6	Q5U2U3	P52020
					O89044	A0A096MJT6	P70583	A0A0G2KAN7	B4F7F1
					P20069	F1LZC5	D3ZG58	M0R781	F1M589
					O35263	A0A0H2UHF4	Q5BK33	Q6JE36	P08082-2
					A0A0G2JY73	Q6AXT7	P21913	P52759	Q4KLZ6
					F1LSQ0	D3ZVI7	D3ZCG4	Q4KMC4	Q9WVE9
					F7EPZ4	B4F7F1	D4A1A5	Q9Z122	Q6AYB3
					D3ZF12	Q9JMB5	P83953	Q5M7T6	G3V6B0
					G3V8Y8	D3ZAP7	Q8CGU6	A2VCX1	F1M6V8
					A0A0G2JXC2	D4AD05	A0A0G2JZF0	P11915	Q5U2U0
					P47819	A0A0G2K4X8	D3ZP98	P70583	Q6P777
					A0A0G2JVD6	A0A140TA95	D3ZZ38	E9PU42	O08557
					A0A0G2K2B6	A0A0G2JSZ9	O35162	Q641W4	D3ZRN5
					D3ZJ01	Q2I6B0	E9PT51	D4ABC6	P97519
					B2RZD4	Q5XHY0	Q6AYK3	P29348	D3ZSL1
					F1M9G6	A0A0G2K2V7	D3ZV39	A0A0G2K2A5	A0A0G2K9Q3
					D4A0E8	Q09325	Q03114	F1LUS2	P97874
					D4A4R1	G3V6U9	D3ZQL1	G3V6M8	F7EWN2
					A0A0G2JUG7	A0A0G2JXT0	F1LVV3	B5DFF4	Q5PQW5
					A8IRI3	P53676	M0RDD7	Q6AXN4	D4A6X4
					Q9QZM5	A0A0G2K2A5	A0A0G2JY73	Q45QM2	A0A0G2KB98
					D3ZW55	P47819	Q5U2U3	G3V8C0	F1MAF5
					Q5U2U3	D3ZXF9	D3ZFY2	Q5PQX1	Q700Q7
					M0R781	A2VCW9	F1M9B3	B2RYP8	Q5XI07
					Q99PD6	Q66HP4	H9KVE3	G3V8U6	Q9WUC4
					D3ZC89	Q5FVQ6	Q568Z6	Q63632	D3ZVT2
					D3ZCP9	F1M403	Q9JJK4	A0A0H2UHF4	A0A0G2JU43
					D4AAH9	G3V9W0	P70500	B5DEL2	D4A5K6
					P59895	P18645	A0A0G2K3V7	Q66H94	F1LT10
					Q5EBC7	D4A678	M0R991	Q6P7A9	A0A0G2K2E8
					Q5BJY6	Q1KQ07	A0A0G2K7M6	Q5GFD9	D3ZFB2
					Q6IG05	Q9JHX4	F1LSG8	Q6AXT5	F1LPC5
					D3ZDS8	D3ZA31	D4A1Y5	Q5U2T9	Q4FZY0
					Q5U1W6	Q4QR85	D4A6X4	P11345	P62282
					D4A8M7	Q4G017	Q4FZT2	B0BN72	B0BMY0
					D3ZTG2	A0A0G2K7D4	B5DFF4	A0A096MJX4	F1LMY4
					G3V9Q4	Q6QBQ4	Q5PQS6	Q4QQR9	P35426
					D3ZCG4	Q9EQV6	Q6P791	G3V946	P0C0A1
					Q00238	A0A0G2JSJ8	B5DFC4	Q4V8C6	A0A0G2JZM8
					B1H241	D3ZBT9	A0A0G2K6T6	G3V9S3	F1M403
					Q641Z8	Q9JI92	D3ZWJ2	Q8R2E7	A0A0H2UI27
					D3ZTX0	E9PSX7	A0A0G2K3I0	D4A205	A0A0G2JTK6
					D3ZH40	B2RYP6	Q9WVA1	D3ZK73	D3Z8X6
					Q5BK79	D3ZHA9	B2RYV5	D3ZXJ5	Q5BJU0
					B2RYJ3	Q6AYI5	A0A0G2K648	Q641Z4	D3ZAP9
					D3ZT03	D3ZDK7	A0A0G2JU77	Q6TUD3	Q6AY72
					Q6P762	F1LQH2	P62282	D4ABN8	F1LM16
					Q6AYG7	P35426	G3V7U2	F1M0V4	Q68FS0
					D3ZV60	Q3SWT7	D3ZI35	Q4QR85	Q6AYP7
					F1LQZ3	Q5BJZ0	D3ZD46	G3V8I4	D3ZTG2
					M0RCX2	F1LM16	D3ZA22	D3ZJW8	Q9EPJ3
					Q4KLZ3	Q9ET50	M0RBI3	Q7TPJ7	D4ADE7
					Q63707	P83953	D3ZMW3	E9PT51	D4A425
					O88637	P97886	D4A020	D4A9N5	M0R3S3
					Q63632	Q5XIA3	Q5M7V4	A0A140TAE4	B0BNB9
					Q156J1	Q5M7T5	A0A096MJM8	A0A0G2JWV0	A0A0G2KB55
					A0A0G2JTW1	P61023	A0A0H2UHF4	Q5FVL2	G3V8I4
					F1M110	Q9JLH7	P15800	D4A4T0	A0A0G2K059
					P11167	F1LZZ6	P53676	D4A885	Q68FV3
					B5DF93	Q99ND9	F1LRC6	D4ADP4	A0A0G2K9G3
					Q5U2R7	P11240	Q63622-5	Q6SY93	O89044
					Q3KRE0	Q5I2Z0	F1LRK9	D3ZVI2	F1LND1
					Q68A21	B2RYC9	B2GV74	Q5BJZ0	P84025
					D4AB01	D3ZUJ8	F1LRE5	D3ZTC4	Q62844
					Q7M0E7	G3V885	A0A140TAH1	Q0D2L2	D3ZI68
					E9PT82	B5DFI3	A0A0G2JSX8	F1MAM8	P70478
					B5DEH2	D4A6T1	F1LPQ3	Q2TA68	Q66HG6
					D4AAG4	P12369	Q8K3F3	A0A0G2K9R9	A0A0G2K9L2
					Q8CHN9	Q5PQN1	D4A3E2	D3ZI68	B0BN90
					A0A0G2K777	Q6IV68	D3ZUJ8	G3V920	G3V6U9
[truncated: 1,314 more rows]

## Sheet: vect1
cells	ev	vect1		List names	number of elements	number of unique elements
A0A0G2JUA5	A0A0G2JUA5	A0A0G2JUA5		EV	3016	3016
Q6S3A0	P34058	P60711		cells	3313	3313
Q6S395	C0JPT7	P63259		vect1	2923	2923
C0JPT7	P82995	C0JPT7		Overall number of unique elements		4535																							vect1	491	Q27W02
P60711	P60711	P31000																													Q642C0
G3V6P7	P63259	P34058																													A0A0G2JW96
P63259	P04797	Q6S3A0																													Q99372
P69897	P69897	Q6S395																													A0A573VVF2
M0R9X8	M0R5J4	P82995																													F1LVA9
G3V7C6	M0R9X8	P63018																													Q4V8I7
P34058	P63018	P69897																													A0A0G2JUV4
P85108	P06761	P06761																													P41516
P04797	Q6S3A0	M0R5J4																													D3ZN39
Q3KRE8	P07150	M0R9X8																													Q6AYM4
M0R5J4	G3V7C6	P07150																													D3ZWB1
P11980-2	Q6T487	G3V6P7																													Q5FVJ0
P63018	P11980-2	P04797																													D3ZN69
P82995	P85108	G3V7C6																													D3ZM57
P06761	Q3KRE8	Q9Z1P2																													D4ADQ7
P07150	P31000	P11980-2																													Q8K1Q4
P12785	G3V852	P85108																													A0A0G2JSV6
P31000	M0R757	M0R757																													M0R7K4
P05197	A0A0G2K8V2	Q3KRE8																													D3ZNZ9
B4F7C2	P05197	A0A0G2K8V2																													Q5I6B8
M0R757	Q66HD0	G3V852																													D4A757
G3V852	Q07936	P05197																													A0A6F8P9J1
Q66HD0	B4F7C2	Q07936																													F1LNC3
P68370	P68370	Q66HD0																													Q2KN99
Q6AYZ1	G3V6P7	P68370																													A0A0G2K6T6
P11442	P11442	Q6AYZ1																													F1LXV3
A0A0G2K8V2	Q6AYZ1	P11980																													O19446
Q5RJR9	D3ZHA0	Q5RJR9																													A0A0H2UHZ6
D3ZHA0	Q5RJR9	P10719																													A0A0G2K0T8
Q9Z1P2	P12785	B4F7C2																													D4A3U5
Q07936	P46462	A0A0G2K013																													Q6TUI0
A0A0G2JXT8	P04785	P11442																													D3ZV91
P63269	A0A096MK30	Q6IRK8																													P97888
Q4QQV0	Q6IRK8	P04785																													Q5M7W4
P04785	P16086	P16086																													P23348
P46462	P15999	P68035																													Q5XHZ8
G3V9Y1	A0A0G2K013	P15999																													Q4V7C8
P10719	A0A0G2JXT8	A0A096MK30																													D3ZTJ3
P15999	P10719	D3ZHA0																													A0A0G2K7Q7
Q6IRK8	A0A0H2UHM5	P46462																													O88521
Q5XIF6	P63269	P12785																													D4AC16
A0A096MK30	Q5XIF6	Q5XIF6																													Q63611
G3V7Q7	G3V6S0	Q38PF8																													Q5RJP5
G3V9G4	Q4QQV0	A0A0G2JXT8																													D4ABU0
M0R660	M0R660	Q4QRB4																													M0R7W3
G3V6T1	P63039	A0A0H2UHM5																													D4ACX8
A0A0H2UHM5	G3V7Q7	G3V8L3																													M0R7Z7
P47942	A0A0G2K695	G3V6S0																													A0A0G2JXE5
Q3KRF2	Q5XIM9	P63039																													F1LUB7
Q6P3V8	G3V8L3	Q5XIM9																													A0A0G2JWA8
P63039	Q6AY56	Q4QQV0																													F1M6Q3
A0A0G2JZI2	A0A0G2JZI2	P09495																													Q641X9
A0A0G2KAJ7	P14668	M0R660																													O70608
Q5XIM9	P09495	G3V7Q7																													D3ZUI1
P14668	P18418	P14668																													Q5PPF5
G3V6S0	Q5U300	A0A0G2K695																													F1LTU4
G3V8L3	Q6IMZ3	Q5U300																													Q45QM2
A0A0G2K013	Q6P3V8	Q5U328																													A0A0G2K4N8
P16617	G3V9G4	Q6P3V8																													D3ZPY0
P09495	F1M853	A0A0G2JZI2																													Q5XI68
Q6IMZ3	P16617	Q6IMZ3																													A0A0G2JW51
Q5U300	P47942	A0A068F1Y2																													Q498D6
P10111	G3V6T1	P10111																													A0A0G2JU82
A0A0G2K695	Q5U328	G3V9G4																													O88775
D3ZZT9	P04642	F1M853																													D4A1Z2
P50399	P10111	Q63610																													A0A0G2JY82
Q1PS21	Q66X93	P18418																													D4A058
F1M853	P31977	A0A0G2K3Z9																													Q6TUD3
F1LRI5	A1A5L2	O35814																													F1M2M6
Q66X93	A0A0G2K3Z9	Q6P502																													F1LWL5
P04642	O35814	P47942																													A0A0G2JXD9
Q5U328	Q5XFX0	Q63610-2																													Q8VHF5
P45592	P06685	G3V6T1																													M0R5H1
A1A5L2	Q63610	P62260																													Q9QY92
Q68FQ0	P10860	G3V9Y1																													D3ZKX1
A0A0G2JSZ5	Q63610-2	A0A0G2JX64																													A8C4G9
Q6P3V9	P62260	P62632																													O35824
Q6P502	Q6P6V0	P06685																													A0A0G2JVI6
Q5XFX0	Q6P136	A0A0G2JSZ5																													Q63622-5
P31977	P50399	A1A5L2																													D3ZHV1
Q64428	A0A0G2JSZ5	P31977																													A0A0G2JUD2
Q62826	Q6P502	F1LRI5																													D4A0F5
A0A0G2K3Z9	P04636	P62804																													Q5FWT7
D3ZAN3	Q62952-2	Q66X93																													A0A0G2JYU6
P62260	D3ZAN3	P16617																													G3V6N7
A0A0G2K8P3	Q5PQK5	Q5XFX0																													D3ZMJ7
Q5FVM4	F1M953	F1M953																													F6T1W7
D3ZP96	A0A0G2JX64	P04642																													Q6URK4
Q6P136	A0A0G2K7F7	P04636																													A0A0G2K0T5
Q68FR6	P62963	P45592																													D3ZNJ9
Q7TPB1	G3V826	P58775-2																													B2RYI3
G3V8T4	P45592	P58775																													F1M614
P62909	Q68FR6	Q6P136																													Q9R063
Q6AYI1	F1LRI5	Q68FQ0																													F1LZS6
Q63610	A0A0G2JWK7	P50399																													F1LPG2
Q9EPH8	F1LRV4	Q7TPB1																													A0A096MJI4
P06685	Q1JU68	P10860																													Q498M6
D3ZB30	D3ZP96	F1LRV4																													Q6MG75
Q9JI03	P58775	P25113																													A0A0G2JXG7
P05065	Q1PS21	Q6P6V0																													Q9JIS1
Q1JU68	G3V9Y1	Q68FR6																													A0A0G2JZZ4
G3V681	P04182	A0A0G2JWK7																													Q925D5
P15429	Q91Y81	D3ZB30																													B6DYQ3
F1M953	Q3KRF2	O35567																													Q6AXY4
P49242	P48500	Q5PQK5																													D4A3X6
Q62952-2	Q9EPH8	P0DMW0																													Q9WTT2
Q5D059	O35567	P62963																													Q7TPJ8
Q6NYB7	Q38PG1	D3ZP96																													F1LRE1
O35814	D3ZB30	D4A8Y5																													D3ZJ76
P18418	P05065	Q3KRF2																													G3V9P0
G3V6H2	P35565	Q62952-2																													M0R8U1
Q6P6V0	Q68FQ0	P02454																													Q7TP98
B2GUX3	P0DMW0	G3V7U4																													Q157S1
Q5PQK5	P52944	Q9Z2L0																													Q6TXI4
P38983	P28480	P04182																													F1LST1
O08629	Q04462	P62982																													M0R991
D3ZFP4	P02454	Q04462																													Q63540
P04636	G3V681	Q5D059																													B0BMY8
G3V6H0	P15429	Q38PF9																													Q497C2
A0A0G2JX64	Q6P6U2	Q9EPH8																													P36953
P84079	D4ACB8	G3V6T7																													M0R963
P28480	G3V8C4	P38983																													Q5BK41
P04182	G3V8T4	P28480																													D3ZY17
P02454	P25113	D3ZAN3																													B5DEI5
Q5RKI1	G3V7U4	D4ACB8																													D3ZYY3
B5DEL9	Q63569	G3V681																													Q64240
D3ZRN3	Q63654	Q91Y81																													D3ZAR1
P25113	Q7TPB1	P15429																													D3ZED6
O35567	Q9Z2L0	P62909																													D3ZP73
Q4V8H8	Q64428	A0A0G2JV65																													A0A0G2K500
Q641Z6	A0A0G2JV65	Q1JU68																													P55770
Q6P6U2	Q64057	D3ZRN3																													F1M8G6
G3V7U4	Q80U96	Q1PS21																													G3V933
Q9Z2Q1	Q5RKI0	G3V826																													Q6TXG7
Q5RKI0	D3ZRN3	G3V8T4																													Q7TP42
F1LND7	F2Z3Q8	D3ZFP4																													D4A9Q2
P48500	Q5D059	P50475																													F1M276
P58775	Q3MHS9	P05065																													M0R8J7
Q6P790	Q63598	Q5XI22																													D4AAN0
P14659	Q5XI73	Q38PG1																													Q99PR0
X1WI37	P14659	P11507																													Q64541
P19804	P23514	P48500																													A6P320
P25235	P50475	P35565																													Q7TQ90
Q3MHS9	P19804	G3V6H0																													D3ZVF3
Q91Y81	D4A781	P13084																													A0A0G2K0J7
P21531	D3ZU13	Q5RKI0																													D4ADD7
P62755	P38983	Q3MHS9																													Q63357
Q66H61	P04256	Q6NYB7																													D4AED6
A0A0G2K3H2	Q66HA8	B5DEL9																													Q792I0
F1M265	P05943	Q62826																													A0A0G2K0B6
F1LRV4	G3V6H0	F1MA98																													Q4JFC6
Q5XI22	Q5I0G4	A0A0G2JW88																													A0A0G2KAT5
Q9ER34	P61206	P02401																													A0A0G2K862
A0A0G2JWK7	Q62826	Q5FVM4																													Q5U2Q3
P62963	P62909	Q64428																													D3ZX13
P52944	Q6P3V9	Q6P6U2																													A0A0G2K7N7
Q6P7A7	P13084	Q5XI73																													A0A0G2K220
P62944	D3ZFP4	Q2PQA9																													A0A0G2JW23
D3ZIE9	Q6NYB7	P04256																													M0R3T8
D4ACB8	Q6P9U9	E9PT66																													D3ZUI5
P50475	Q38PF9	Q6IMY8																													Q4QRB4
P62982	F1MA98	F1LND7																													A0A1B0GWL4
Q5M7X1	D3ZIE9	P61206																													D3ZT59
Q4AEF8	Q6P7A7	F2Z3Q8																													A0A0G2JYQ4
P04256	B5DEL9	P52944																													Q5I0E8
G3V826	F1LND7	Q08163																													B5DFG5
D4A8A0	P62198	P25235																													Q7TP89
Q7TPK0	G3V6T7	P62944																													A0A0G2JWP1
P23514	O35142	Q6P9U9																													D4A748
Q5XI73	P13221	Q9JLA3																													D3ZNH2
O35142	Q9Z2Q1	Q641Z6																													M0R805
M0R735	P00507	Q63598																													D3ZB81
P35565	P31044	Q5I0G4																													D4A9W1
P62250	Q9JLA3	A0A0G2KB63																													Q75WE7
P10860	P49242	A0A0G2JSH9																													A0A0G2K1U9
Q5I0G4	Q641Z6	Q9QZX1																													D4ACE9
Q04462	O08629	Q4FZT9																													A0A0G2K9N0
Q63598	P61751	Q5RKI1																													D3ZG85
Q5M7W5	P24368	Q5U2S7																													A0A0G2K1L8
D4AC23	Q3B8Q1	F1M265																													J7NUQ1
P62243	P84083	F1LUD3																													Q6AYP7
P61751	A0A0G2KB63	Q62733																													B5DFJ4
P09895	A0A0G2JW88	Q9Z2Q1																													Q9Z0U5
Q6P9U9	P19945	G3V8C4																													D4A7T9
P0DMW0	P11507	B2GUX3																													F1LMH5
Q4FZT9	Q68FS4-2	P24368																													Q811Q2
F2Z3Q8	Q794F9	Q9JK11																													F1M021
D3ZU13	M0RC65	O08629																													D3ZX82
A0A096P6L8	Q08163	Q3B8Q1																													Q4V7F5
O55096	A0A0G2K8P3	P05943																													Q5M7W1
G3V6T7	Q5RKI1	P09895																													Q5XIF0
A0A0G2JX47	B2GUX3	P49242																													V9GVE9
G3V6Y6	Q4FZT9	Q66H61																													Q8K3F3
P84083	Q9ER34	P23514																													F1MAQ7
Q3B8Q1	Q6AYI1	P42930																													B5DF33
P11507	P25235	Q66HM2																													B5DEJ9
A0A0U1RS25	P67779	B4F758																													Q62894
Q6URK4-2	M0R735	Q9JK11-2																													G3V8M8
P62198	Q5U2S7	P19804																													D3ZDR2
G3V8C4	A0A0G2K1C0	P67779																													Q6AY59
P30835	Q4V8H8	Q5U302																													Q5M864
Q5XI34	Q66HR2	Q64057																													D3ZUT9
Q38PF9	Q62920	P00762																													Q64542
P54001	Q7TP61	M0R735																													Q63085
Q9JLA3	Q66H61	Q62920																													F1LU19
Q2TL32	D3ZQR7	Q80U96																													D3Z8X7
M0RC65	Q5XIP9	A0A0G2KAJ7																													B1WC73
Q2PQA9	P63245	O35142																													D3ZQK4
D3ZLL8	X1WI37	Q66HA8																													D4A7I8
P05943	P54001	Q68FR9																													B5DFI0
M0R965	Q5XI34	A0A0G2JTW5																													Q4KLN1
Q5PQK2	Q62733	G3V6Y6																													Q99PK0
A0A0G2KB63	P02401	D4AC23																													Q5EBA4
P85515	P97536	A0A0G2JTV2																													A0A0G2K5P5
A0A0G2JV65	Q9JK11	Q6P7A7																													Q6P7R0
P67779	P07323	Q6P3V9																													Q6AY79
A0A0G2K719	P61107	Q4FZT6																													Q80T29
F1LNJ2	A0A0G2JSH9	Q3KR86																													G3V6P2
F1LMC7	F1LMC7	Q5U3Z7																													M0R8S7
B6DYQ7	Q5FVM4	Q5M7X1																													Q6AXM8
P84092	D3ZZT9	D3ZH41																													D3ZU64
Q64057	A0A0G2JTV2	A0A0G2JUC7																													A0A0G2JSX8
P11030	Q9JK11-2	Q9ER34																													D4ABK9
Q66HA8	P62944	F1M9D6																													Q5I0C9
A0A0G2JTG7	Q66HM2	D4A0F5																													D3Z908
P42930	D3ZPR0	P31044																													G3V7V5
F1MA98	P09895	P62198																													M0R3X3
P62804	D4AC23	Q63570																													D3ZBM3
Q9Z1X1	P11030	M0R961																													Q38PF8
Q66H80	P00762	Q66H80																													B2RZ78
Q4KM71	F1LNF1	P85515																													Q9QYQ1
Q62733	G3V6Y6	Q5XI34																													P29995
A2VCW8	A0A0G2JSK5	Q66HR2																													Q6AYK1
Q6IMY8	D3ZVQ0	P63245																													Q6TXI2
P11497	A9CMB8	P97536																													Q2EJA0
Q5U2S7	Q6IMY8	P51635																													Q4QR81
G3V8L9	B6DYQ7	Q6AYI1																													G3V7F6
P13084	E9PT66	P13221																													Q63191
Q66HM2	Q9QZX1	P19945																													B5DF01
E9PU01	Q6URK4-2	B5DFC8																													E9PTV9
D4A5Q2	D3ZLL8	F1LMZ8																													Q9JHU5
P63245	P11762	B6DYQ7																													A0A0G2K9R9
A0A0G2K1C0	Q2TL32	F1LM33																													Q5S255
G3V928	Q9Z1X1	Q6URK4-2																													P05714
Q9JLZ1	P85515	G3V6W6																													D3ZIU9
Q5U3Z7	F1SW39	D3ZQR7																													F1LU71
D4A4D5	A0A0G2JUC7	G3V7L6																													D3Z8N9
A0A0G2JTV2	Q5U3Z7	A0A0G2K7R1																													Q9QXY2
D3ZH41	P51635	F1LNF1																													D3ZDS2
P10760	P68101	A0A0G2JXE0																													G3V7A4
F1MAD9	Q6P790	Q4G061																													Q5XIU1
D3ZVQ0	Q4AEF8	Q4AEF8																													O88280
Q5XHZ0	Q3MIE4	F1SW39																													D3ZG86
E9PT66	G3V8L9	P00507																													A0A096MJW8
G3V7T6	Q68FR9	D4A781																													D4A6M8
D3Z941	Q2PQA9	P54001																													Q7TP59
F1LM33	F1LP82	D3Z941																													O88767
Q5PPJ6	B5DEP6	P61751																													A1L134
A0A0G2JSH9	F1M265	G3V7T6																													A0A0G2K9M8
P13221	P11232	P27653																													D3ZG78
A0A0G2JZM2	Q5U302	D3ZZT9																													Q5FVQ9
D3ZN27	Q9JLZ1	D4ACV3																													Q5I0J5
Q5BJZ3	G3V6C4	Q794F9																													Q701L2
A9CMB8	Q80YG1	P07323																													F1LNE8
A0A0G2JTN4	F1M0R1	Q6P790																													F1LMF4
Q68FR9	P62755	G3V928																													A0A0G2K4K7
P19945	P42930	D3ZU13																													Q2WEA5
A0A0G2KAN1	P05712	A0A140TAA4																													A0A0G2K4T3
O54975	A9CMB7	P11762																													F1LX13
Q5XI19	F1M446	A0A0G2K2M9																													D3ZCD4
Q66HR2	B5DFC8	D3ZIE9																													P21913
F1LM66	P62828	Q3MIE4																													G3V6W5
F1LRJ9	Q924S5	P84083																													Q63453
Q80U96	Q3KR86	Q5XHZ0																													Q6B436
Q9Z2L0	P85968	P0DP31																													Q5U2W5
A0A096MIX2	Q5XHZ0	Q6URK4																													P18265
D3ZU22	F1LM33	P21531																													M0R8E8
A0A0H2UHT6	B3GNI6	P11030																													Q6QI75
P62271	F1LUD3	P63029																													Q5U2X0
Q63355	O55096	P41123																													F1LQJ1
F1M9V7	O54975	Q63663																													O70277
Q68FS4-2	F1M9D6	M0RC65																													D3ZWZ8
P24368	G3V7L6	D3ZNZ9																													D4ACK7
Q38PG1	D3ZU22	A0A0G2K1C0																													D3ZG88
D3ZD97	A0A0G2JYL4	D3ZMS1																													Q62682
B1WC26	P05370	D3ZU22																													D3ZK16
P62907	P52555	B1WC26																													P62521
Q9JMJ4	Q63570	Q2TL32																													F1M078
P63029	P21531	Q68FS4-2																													Q7TSU1
Q4QQS4	Q6PDV6	F1M446																													D3ZQL1
O35821	A0A0G2K9V6	G3V6C4																													D4ABH1
Q3KR86	G3V6H2	P60901																													A0A0G2JSX1
P05370	Q6MG49	A9CMB7																													A0A0G2JWP6
Q5U302	Q68FP1	P38656																													Q3B8Q5
D3ZQR7	E9PU01	P05712																													Q5RJN5
P62278	P81795	A0A0G2K8P3																													F1LMI1
Q68FP1	Q64303	A0A0G2JTG7																													D3ZYQ8
G3V7L6	F1LS86	E9PU01																													D3ZRD2
D3ZPR0	A0A0H2UHZ2	P62243																													F1M7A9
A1L1M0	A0A0G2KAJ7	Q6P769																													D3Z8Q6
P31044	F1M9V7	D3ZPR0																													D3ZDI4
Q05096	G3V928	E9PTV9																													D3ZQ26
P07323	P39951	P68511																													D4ABS5
Q6PDV6	P0DP31	D3ZD97																													H9KVE3
F1SW39	P11497	P06686																													P36506
B2GV99	Q5M7U6	Q9JLZ1																													D3ZKF3
Q6P9U5	P38656	P62278																													D3ZHZ3
P27653	Q05982	P62755																													D4AAR7
Q9JK11	Q63083	A0A0H2UHZ2																													F1M9B3
P29314	B4F758	F1M0R1																													A0A0G2KB35
F1LS86	A0A0G2K2M9	Q64303																													B2GUZ7
B2RYG2	D3ZH41	F1LNJ2																													D3ZTV7
D3ZF26	G3V6W6	D4A857																													Q9QZX9
P62832	G3V7I0	Q9Z1X1																													A0A0G2JXT9
Q63570	Q9R063-2	O54975																													A0A0G2K1D2
F1LNF0	P09527	M0R7I0																													Q07008
M0R961	Q9JI03	X1WI37																													A0A0G2JYE0
P11232	O35987	Q4V8H8																													Q6TUH4
Q6AYK8	F1MAD9	O35987																													Q6P7A6
P41123	B1WC26	A0A0G2K9V6																													A0A0G2K8P0
F1LW91	Q4G061	G3V6H2																													Q7TPI8
P39951	Q66H80	Q9Z0U8																													F1M2K6
P11884	A1L1M0	P81795																													A0A0G2JZE8
P62828	P05708	C7C5T2																													D4A8Y5
P81795	P62804	G3V7I0																													D3ZUK4
Q8CFN2	Q5PPJ6	Q5U3Y8																													Q9JJ40
P37397	D3Z941	P05370																													G4XKZ2
Q08163	D4A5Q2	D4A5Q2																													R9PXS8
Q05982	A0A0G2JZM2	P61983																													P08644-2
P62193	B4F7E8	D3ZVQ0																													F1LMZ8
Q5M7U6	D4AEH3	A0A0G2JSK5																													A0A0G2KA84
P02466	Q641X8	G3V8L9																													F1M7F5
Q6MG49	O35244	F1LN59																													F1LPQ3
P05708	Q3B8Q2	A0A0G2K719																													P68035
P51635	Q4KMA2	Q4QQW4																													A0A0G2JZE7
O35244	A0A0G2K022	P35213																													Q6TMG5
Q641Y8	P62250	A0A0H2UHT6																													M0R5N4
A0A0G2JSK5	F1LNJ2	P62271																													Q8K5C2
A0A0G2K8H0	O70196	B2RYG2																													P97569
P11762	G3V7T6	Q63355																													F1M8W4
A0A0G2K3N1	P62243	D3ZF26																													D3ZIE5
F1LQ00	Q4QQS4	Q5BJZ3																													A0A0G2K3W1
A0A0G2K9V6	P50398	P11232																													A0A0G2K9Y9
D4A781	P62193	Q5PQK2																													A0A0G2JV72
P54319	P62907	O70196																													F1M2I1
Q68FU2	M0R961	G3V8G2																													A0A3G1T2C5
Q7TP11	A0A0G2K0W9	Q6MG49																													D3ZVH6
Q3MIE4	P36972	D3ZLL8																													D3Z8C5
Q09073	P62278	Q5M7U6																													F1LQZ0
F1LSM5	P63029	F1LQ48																													F1MAK9
D4A9D6	Q63663	Q6MG61																													A0A0G2K2X5
F7F707	Q6P9V7	P62250																													Q6TXJ6
A0A0G2K9T4	D4A8A0	Q4KMA2																													F1M6H4
G3V8G2	Q64560	Q80YG1																													A0A0G2JU69
P00507	Q505J8	P61107																													D3ZED3
B5DF80	P17220	P37397																													Q9Z1T4
Q64303	Q5U3Y8	F1LS86																													O55211
G3V9N0	A0A0G2K719	Q64560																													B5DEN9
D3ZM69	P54319	P15865																													D3ZZQ0
P52631	D4AEP0	P40112																													A0A068F1Y2
Q924S5	D3ZSA9	A0A0G2K737																													Q9Z2H4
B2GV01	P11884	A0A0G2JYL4																													B0K017
B4F758	A0A0H2UHT6	Q4QQS4																													D4ADM6
Q62967	D4AE96	A9CMB8																													M0R7Q3
D4A6G6	P62271	Q6P799																													D3ZAI0
Q6PDV7	P30835	B3GNI6																													M0R776
Q9WVB1	P26772	Q05982																													Q5HZE4
Q3B8Q2	Q8CFN2	B0BN81																													P63324
A0A0G2K2M9	D3ZM69	O55096																													Q2KMK7
Q4G061	Q3T1J1	A0A096MIX2																													Q3MUI1
G3V8Q1	G3V8G2	Q5XIC6																													F1LVV3
D3ZUY8	D4A857	Q3T1J1																													A0A0G2K125
P00762	Q8R491	A0A0G2KAN1																													Q5M7V4
G3V7I0	Q6P9U5	P41562																													Q6T5E7
P38656	Q4FZT0	P17220																													P62632
B0BN81	Q6AYD3	D4A8A0																													P58775-2
P50398	A0A140TAA4	Q3B8Q2																													Q5XIF5
P97536	Q4QQS7	Q924S5																													Q64380
P19139	Q9Z0U8	Q6P6R2																													Q6QI48
Q6AYU2	A0A140TAI1	P60123																													A0A0G2K7R1
P63326	O08651	D3ZSA9																													D4A2I3
D4AAI5	F1LN59	A0A0G2JXC3																													D3ZA85
F1LQ48	D3ZJ32	A0A0G2K0W9																													B5DF60
Q06647	Q62967	D3ZZC1																													P03889
G3V6S2	A0A0G2K583	Q6P9V7																													Q99MI4
Q794F9	Q5BJZ3	P68255																													Q4V898
A0A0G2JXC3	Q09073	P14669																													D3ZXM0
P61107	A1A5N2	F1M9V7																													B5DEG5
G3V6C4	A0A0G2JTW5	Q09073																													D3ZDH4
P0DP31	B2RYG2	O08651																													A0A0G2JXN8
G3V8B6	Q5RJK5	F1MAD9																													Q66H60
F1LP82	Q06647	Q32PX7																													D4A3X7
Q6P799	O35821	Q9R063																													Q5PQU1
P41562	Q9QZR6	P55063																													F1LMI3
D4AEH3	A0A0G2JXC3	O35821																													F1LZX5
Q5BJP4	A0A0G2K2Y3	Q63083																													O88302
A9CMB7	P40112	D4A6G6																													D3ZPV3
A0A0G2K931	G3V6S2	B2GV99																													D3ZRA8
Q6P6Q7	Q6Q0N1	D4AEH3																													A0A0G2K000
Q9Z0U8	A0A0G2JWC7	P09527																													F1M8L9
P05712	Q6IE67	A0A0G2K3H2																													Q6AYS8
A0A0H2UHZ2	P60123	P05708																													D3ZKC8
A0A0G2JYL4	P60901	Q4FZT0																													D3ZWL6
Q9Z0V5	A0A0G2JTG7	Q06647																													Q3ZAV8
Q63692	G3V9N8	P52555																													D3ZAN6
Q07009	D4AA63	Q68FP1																													A0A0H2UHZ4
O55147	B5DF80	Q9JMJ4																													D4A8G6
D4A857	Q5PQK2	Q7TP11																													Q9R1Q2
F1LNF1	Q4FZT6	Q9JI03																													D3ZTP8
B0K023	P51583	Q5RKH2																													B5DFE7
B5DFC8	D3ZF26	Q6AYK8																													A0A0G2K528
B0BNK1	P27653	D4A3B0																													Q6AYX5-5
D3ZCT7	B0BN93	P85971																													A0A0G2K3J2
D3ZMS1	A0A0G2K3N1	O88989																													M0R557
G3V6W6	P19139	F1LN75																													P11980
Q63083	B2GV99	P19139																													B1WBS6
B3GNI6	D3ZMS1	A0A0G2JZM2																													G3V722
Q641Y0	P52631	O35244																													D4A4X4
Q5RKH2	Q9JMJ4	P04762																													Q62632
Q9WU82	P68511	P36972																													A0A0G2JT62
P56574	Q5RKH2	G3V6S2																													P55053
A0A0G2JUC7	P62832	P18420																													D3ZS39
Q505J8	P41123	Q8CFN2																													A0A0G2K618
Q4QQW4	A0A0G2K3H2	P62859																													D3ZML3
Q794E4	P04961	Q5PPJ6																													Q5XIK7
D4A8U7	G3V8Q1	P04961																													Q4V7D9
Q5U367	A0A0G2KAN1	F1LW91																													P57113
Q5M9H2	Q9WV25-2	D3ZQ74																													Q4V797
P40112	Q6MG61	Q6AYD3																													D3ZI64
Q00715	P85973	A0A0G2K2Y3																													T2CB11
F2Z3T9	A0A0G2JTN4	P29314																													A0A0G2K1Z1
Q5XIP9	D4A2G9	P11884																													H2BF30
P97608	A0A0G2K737	Q6PDU1																													Q5BQE6
O70196	P39052	Q505J8																													D3Z9I4
P39052	D4A777	Q7M0E3																													A0A0G2K4R1
Q9R063-2	Q6P769	Q9JLJ3																													D4AA54
A0A0G2K6S9	P13668	P63326																													F1LN75
Q62920	Q5XIC6	P62828																													A0A0G2K5T6
F1M446	G3V6H5	D3ZM69																													F7FLV0
P85834	P14408	P54313																													A0A0G2JT68
P85971	A0A096MIX2	P10760																													M0RCN1
C7C5T2	B2GV01	A0A0G2K583																													D3Z8M8
P04762	D3ZQ74	A4L9P7																													A0A0G2KB72
B2GUZ5	Q7M0E3	A0A0G2K654																													O08679
P52555	Q6P799	Q6PDV6																													Q5XI96
B2RYI2	P05982	D3ZD73																													A0A0G2JXE0
B0BN93	P63326	Q9WVB1																													Q02874
F1LN59	Q63798	P18421																													A0A0G2QBZ8
B5DEP6	A0A0G2K9T4	Q6IE67																													Q62909
P00388	Q66HF1	Q5XI19																													Q4QQS6
A0A0G2K7T6	P55063	D4A8F2																													Q6QI16
P68511	A0A0G2K7T6	B0BN52																													D4A4H5
Q641X8	P29314	P30835																													M0R740
D4AB03	A0A0G2K8H0	P62907																													F1LPU2
Q3KRC3	M0R7Z0	G3V6P6																													D3ZQ89
Q38PG3	Q6P6R2	P97852																													Q6AZ28
P15865	Q62969	Q63413																													F1MAF2
Q5XIC6	A0A0U1RS25	D3ZYS7																													Q5XIR9
D4A8H8	F1LQ48	Q5XIP9																													Q9JJK4
D3ZD89	M0R9L0	P85834																													Q498T4
Q4FZT6	P14669	D4A777																													B0BMX6
G3V6H5	Q5U362	Q5XIM7																													Q4TU79
Q5RK10	C7C5T2	B5DF03																													Q5XIV1
O35987	D4A2D7	Q6PCT9																													B4F772
D4AEP0	Q63413	P13832																													Q64583
Q4V7C6	O88989	P50398																													D4A317
D3ZD73	D3ZD97	G3V9N8																													E9PTL1
P35213	P85971	Q68FS2																													D9I2F9
Q6P9Y4	P37397	Q4KM71																													F1M4I4
F1LT35	P85834	Q641X8																													D4A9G6
O08651	Q9JKB7	Q8R491																													Q498M4
Q5U2Q5	D3ZAZ0	M0R9L0																													M0RDM7
P35280	O70351	Q63453																													D4AA13
P04961	D3ZD73	A0A0G2JYC6																													D4ACF1
Q4QQS7	D3ZJE2	G3V8Q1																													F1MA25
G3V9N8	D3ZYS7	P26772																													P16409
Q5U362	O35303	Q6P9U5																													F1LY19
B0BN52	Q5XIM7	P07335																													D3ZZ20
Q9Z330	B0BN52	A0A0G2JTN4																													A0A0G2K0A8
Q7M0E3	M0R7I0	O35303																													Q3MJK5-2
B0BMT9	Q5BJP4	A0A0G2K022																													D3ZI35
M0R7Z0	Q4KM49	B2RYJ7																													Q9WU06
Q7TP15	Q9WVB1	Q7M079																													G3V8J4
A0A0G2K654	Q641Y0	G3V8U9																													A0A096MJ91
A0A0G2KAT3	P47853	Q9JKB7																													P21575
P84100	D3ZC84	D3ZJ32																													B5DF69
P61983	F1LRJ9	A0A0G2K8H0																													D4ABP8
G3V6P6	Q9Z0V5	F1LNF0																													D4A3E2
P09456	P56574	P84092																													D3ZII8
B2RZC6	D4A6G6	B2RZC6																													D3Z9M1
G3V918	Q62991	Q641Y0
A0A0G2JYI7	Q5M9H2	D3ZUY8
P52303	D4ACV3	Q66HF1
D3ZQ74	Q5RJR8	A0A0G2K7T6
F1LUD3	P68255	P13668
B4F7E8	O88656	M0R7B4
Q66HF1	A0A096P6L8	B0BN93
P63086	Q7TPJ1	P17425
Q4V8E2	P62859	A0A0G2K6S9
Q6MG61	A0A0G2K121	B4F7E8
Q9QZR6	P20070	P62193
M0R9L0	P28494	Q9Z0V5
D4A3B0	Q6PDU1	Q5XIV1
Q9JHY2	D3ZUY8	P11497
Q6P6T0	A0A0G2K654	Q6LDS4
Q3T1K5	P54313	Q62967
P85973	Q5VLR5	O35509
P40329	B0BN81	P39951
Q5XIP6	P13832	Q6AYU2
P55063	B1WC32	D3ZAZ0
Q5XIM7	G3V6L9	Q5U367
P63036	A0A0G2JXC1	Q9EQS0
M0R7B4	D3ZD89	A0JPJ7
D3ZJ32	Q6AYU2	Q6AY21
Q45QN0	F1LSC3	F1M7A9
A0A0G2JXC1	Q8R3Z7	G3V9N0
D4A054	G3V9N0	Q9Z270
D3ZFA8	G3V8U9	D3ZBN0
Q6PDU1	P40307	O19446
P85970	Q63692	Q62991
D3ZCS4	A0A0G2JYI7	D4A914
D3ZZM8	Q566D8	A0A023IM54
P13668	P18420	P40307
D3ZC84	Q07984	A0A0G2JVW5
D4A777	P10760	B2GV01
Q5XI78	P61983	A0A140TAI1
Q6P769	G3V7Q6	Q9Z330
A0A0G2K0W9	P15865	P54319
A0A3G2LW22	G3V918	B0BNK1
O88989	P35213	Q9JHL4
A0A140TAA4	P84092	Q5XI78
Q63413	Q68FX3	P30349
Q64560	Q64LD0	B1WC32
D4A7R3	B0K023	Q5RJK5
P54313	Q64599	D4AEP0
O35303	P18421	F1LQ00
P63174	Q4QQV4	D4A8U7
P68101	R9PXU4	D3ZN27
D3ZJD3	Q6PDU7	F1LST1
P68255	D4AAI5	Q6PDV8
P24049	P35280	P52631
A0A0G2K2Y3	P54311	P68101
P14408	V5QSV9	P35435
Q6IE67	A0A0G2JSR0	Q5RJR8
P09527	A0A0G2K6S9	Q6P6T0
Q8R491	A0A0G2JSS9	M0RD20
D4ACV3	D3ZCT7	Q3KRD5
P26772	P35465	D4A7R3
F1LSC3	D3ZF39	Q99ML5
Q62991	F1MAA5	M0R7Z0
Q9WV25-2	Q9JJ54	Q6MG08
P60901	A0A0G2JVW5	Q63009
P35435	Q60587	R9PXU4
D3ZZ81	Q794E4	P14408
D3ZN63	P85845	P40329
D4A3K5	Q7M079	P54311
D4ABT8	Q6PCT9	D4AA63
D4A994	Q6P6T0	A0A0G2K7Q7
D3ZJE2	G3V6P6	P50503
D3ZQT0	Q4V7C6	V5QSV9
A1L1J8	P30349	P47727
P17425	Q4QQW4	A0A0G2K3N1
B2RYJ7	Q9EQS0	F1LZ05
Q63009	Q07009	A1L1M0
A0A0H2UHH9	F1MAA7	P84100
Q71UF4	P04762	Q63525
Q6AYR1	B2RYG6	Q5U2Q7
O70351	F1LVV4	P62775
D3ZLD5	A0JPJ7	D4A9L2
P51583	D4A8U7	D4A994
A0A0G2K022	Q9Z330	D4A2G9
A0A0G2K737	Q32PX7	Q5VLR5
Q4V8H5	Q6P9Y4	P35280
Q99J82	P00388	F1LSC3
B1WBQ0	P41562	Q6P9V6
Q4KM49	P84100	D3ZI16
Q7TSP2	Q5U2Q7	P05982
D4AAG8	Q4KM71	Q4QQS7
P62138	Q6IRJ7	P39052
P17220	A0A0G2JWH3	F1LM66
F1LM60	B0BNG3	F1MAA7
Q4KMA2	Q5XI26	P47853
Q32PX7	F1LT35	D3ZRX9
Q6AY09	Q4V8E2	Q71UF4
F1MA52	Q00715	P63086
Q9EQS0	F1LM66	Q9JJ19
P60123	B2RYJ7	A0A0H2UHH9
Q9JLJ3	D3ZZC1	Q05096
D4A2G9	P85970	P85973
Q5FVC2	Q63009	P47875
P18420	Q45QN0	A0A0G2JXC1
Q5RKJ9	Q9ES21	Q63798
O70185	D3ZZZ9	D4AAI5
Q6AYT3	P97852	Q3T1K5
A0A0G2JVW5	B2RZA9	P17764
P48450	D4AC36	P62329
O88656	A0A0G2JYC6	F1LRJ9
Q6P7B0	P32551	B2GUZ5
F1LS29	D4A8H8	Q07984
Q62969	Q5FVM2	D3ZQM0
D4A3S8	D4A7R3	D4AE96
Q4KLK7	G3V6S3	D3ZD89
A0A0G2JSR0	B2RZ72	D3ZZR5
P36972	Q63355	Q6Q0N1
F1LML0	D4A3K5	A0A0G2KAT3
Q07984	Q5XIP6	Q794E4
Q5U3Y8	Q5U367	O70351
P21670	Q4KLZ0	F1LSS1
B0BNL2	B2GUZ5	P19944
F1M3H8	Q5RKJ9	Q5RKJ9
A0A0G2JSV2	B0BNK1	B0K023
G3V7M0	G3V818	F7ENH8
Q5VLR5	Q99ML5	D3ZJE2
A0A0G2JZF0	Q5XI78	D3ZUF9
P06686	M0RD20	Q5U2N2
B2RYG6	Q6LDS4	B2RYN0
Q6PCT9	P07335	P20070
Q3T1L0	P35435	Q68FX3
P14604	Q9JLJ3	P97690
P21708	P97560	A0A0G2QC06
Q5RJK5	C9WPN2	G3V624
Q5RKI5	A0A0G2KAT3	D3ZFA8
P35465	B2RYN0	P70580
Q6P9V7	F1M0X6	Q63584
D4A2D7	Q6P7B0	G3V6H5
B2RZ72	F1M8V2	A0A0G2JYI7
A0A0G2JSS9	P40329	A0A0H2UHZ6
Q5PPK6	Q71UF4	Q5U362
Q4KLZ0	Q9Z270	Q62969
F1LVV4	F7EPH4	G3V918
D4A5A6	F1LSS1	Q3T1L0
Q52KS1	Q6PDV8	P41542
D3ZZC1	Q4KM74	Q4KLZ0
P20070	Q68FS2	Q5XIG8
P41542	Q9WU82	F1LML0
P30349	P35559	P09456
A0A0U1RRV7	O55147	D4A3S8
P62912	D4A994	Q7TPJ1
A0A0G2K3Q6	P62919	Q4QQV4
Q4FZT0	A0A0G2K330	A0A0G2JU82
P18421	D4A133	Q5M9H2
D3ZZZ9	Q6AY48	F1M764
A0A140TAI1	Q02769	P62919
P27952	P63086	B0BN85
Q5RJR8	D4A914	Q6IRJ7
D3ZNI3	D4A054	D3ZZZ9
P12001	F1LZ05	A0A0G2JWA8
Q9JHY8	P47727	A0A0G2JSR0
P47853	B1WBQ0	Q6AY48
P83732	B1WBQ7	Q63768
D4AE96	P09456	P51583
D3ZYS7	B1WC49	F1MAA5
P82808	Q05096	Q6P7B0
P13832	D4A4Z9	F1LY19
D3ZAZ0	P63174	B5DF89
A0A0G2K4L2	Q4KLN6	D3ZHG3
P47875	P21670	Q6PDU7
B3DMA1	Q9JHL4	G3V7G9
P97690	Q5U2N2	P62832
Q99ML5	B2RYI2	G3V6S3
B2RYN0	Q3KRD5	Q64LD0
Q6AYD3	Q6P9V6	P00388
P32551	F1LNF0	Q6AXS3
F7EPH4	F1LRB8	P83941
D3ZSA9	Q64608	B1WBQ0
P37996	Q3T1K5	Q6PDV7
G3V7G9	G3V8T9	Q5BJP4
D4AC36	Q4KM73	B1WC34
Q4QQV4	D4A8F2	A0A0G2JX47
Q5U2Q7	Q6AXS3	A0A0G2JWH3
Q4QQT4	Q6AYK8	B2RYI2
Q5U214	D3ZD72	D3ZC84
P17764	Q6MG08	Q8R3Z7
Q68FS2	Q6AYR1	Q5U216
Q6MG08	Q3MID3	Q5I0E7
D3ZCV0	D4ADT5	Q9JJ54
B1WBQ7	Q4V8H5	O35964
P62718	B0BN85	A1L1J8
Q63942	M0RA08	Q66HC5
P97852	P70550	Q3ZAV2
Q566E4	B1WC02	G3V8A5
P54311	Q63525	D4A9D6
D4A914	Q4QQT4	D4AE49
A0A0G2JYC6	B5DF89	Q68FT7
Q3T1J1	P68182	D3ZCT7
D4AE49	Q6P751	Q5XI32
A0A140UHY3	F1LSM5	Q3KRC3
Q6AXQ0	D3ZQ57	A0A0U1RRV7
B1WC32	D3ZQN7	A0A0G2JSG6
P05982	P50503	Q6AY09
Q6P6R2	A0A0G2JT78	B2RZA9
D4A1J6	O35509	P49432
A0A0G2KAI8	D3ZFA8	D4A8H8
P54921	A0A0G2JXW4	D4A3K5
E9PTB2	A1L1J8	Q5FVM2
Q4KM74	P41542	G3V6P2
G3V624	P07943	Q9Z1Z9
P08081-2	Q6AYJ7	Q9WU82
Q5XIG8	G3V936	P62912
G3V8A5	Q62780	D4A2D7
D3ZU56	B5DF91	B2RZB7
Q9ES21	D4A9D6	Q95577
F1MAA7	Q4KM69	P24049
Q4VSI4	B0BNL2	B0BMT9
Q4KLH4	Q0ZHH6	D3Z8E0
Q4FZS2	P46844	Q4KM73
Q60587	A0A0U1RRV7	P97608
P68182	Q3T1L0	P11505-1
Q6IRJ7	D3ZFQ8	P62138
P07335	A0A0H2UHH9	P63174
A0A0G2JWH3	B1WC34	Q02769
Q9JJ54	Q63768	B0BNG3
Q6PDV8	P83941	P29315
Q8K1Q0	Q6PDV7	A0A0G2JSU3
Q6Q0N1	G3V645	G3V7Q6
P62919	Q5XIG8	G3V7M0
A0A0G2JVW3	M0R7B4	D3ZJ92
P40307	P47875	Q4V7C6
G3V818	P13697	D4ADT5
D4A8F2	Q5XI77	Q9JHY8
Q68FS8	P31399	P07872
F1LSS1	D4A9L2	F1LZW6
A0A0G2K330	B2RZC6	B2RYG6
D3ZHG3	P63036	Q4V8E2
Q5XI04	Q5U318	Q5PPK6
D3ZRX9	P70580	Q4FZS2
Q8R3Z7	G3V7G9	A0A0G2JXW4
P48675	P29315	O35264
P49088	P37996	A0A0G2JSR7
A4L9P7	Q68FS8	P35465
Q3T1I4	F1LP76	Q5U214
Q9Z1Z9	P81155	D3ZD23
F1LTJ5	F1LM55	P63036
P28494	Q5XI32	P24155
Q63584	O35264	Q6P9Y4
B5DF03	Q01205	Q4V8H5
B1WC02	F1LS29	P31399
O88941	P20788	P54921
Q6PDU7	A0A0G2JZF0	P85845
Q920L2	Q63584	Q6TXJ6
Q6LDS4	D3Z8B2	O88941
Q6Q0N3	F1M764	Q566E4
P35559	P17764	D4A133
F1MAB8	Q5U214	Q6AYR1
D4A133	A0A023IM54	Q45QN0
O35509	D4A3S8	Q6QI09
G3V6S3	B2GV72	Q9ES21
Q6P751	D3ZW08	P85970
M0R7I0	Q3T1I4	Q496Z5
D3ZN95	B5DFB2	Q63692
F7EMB2	P52925	A0A0G2K121
P29315	A0A0H2UHN2	B2RYQ5
P61354	A0A0G2KAI8	D4AC36
P97584	F1LZW6	P46844
B2RZA9	Q6PCT3	G3V818
P70580	Q920D2	Q63228
Q9JHL4	Q6IRH6	D3ZPN7
Q4V8A7	A0A0G2K051	D3ZJD3
D4A1Q0	D3ZU56	D3ZXS8
A0A0G2K121	O88941	Q920D2
D4A9L2	A0A3G2LW22	B0BNL2
Q63228	B1WC61	Q4KM74
Q6PDW1	Q9Z1Z9	B5DFB2
P61203	D3ZD23	Q5XI77
Q68FX0	P62329	Q4KLL0
G3V8U9	A0A0G2K4L2	P37996
A0JPJ7	Q9JJ19	B2RZ72
P18395	F1LQ00	B5DEY8
E9PTK9	D3ZBN0	P68182
D4ACC2	Q3ZAV2	G3V9K0
B2GV72	Q5RKI5	E9PSJ4
B0BN63	P11348	D4A054
D3ZD72	P62912	Q6AYK6
Q4KLN6	Q5I0D7	Q6P7Q4
D3ZBN0	Q3MID6	Q6PCT3
G3V9E4	F1LM60	Q3MID3
A0A0G2JZ13	D4A6C5	A0A023ILN9
Q62780	B0BN63	D3ZU56
F1M949	P27881	P21670
D4A510	D3ZN27	O88767
B5DFB2	P06214	F1M8V2
D4A0Y6	Q66HD3	P28494
G3V6L8	Q4FZS2	O70185
Q4KM73	G3V8A5	D3ZW08
Q68FU3	Q9ER24	P32551
D3ZQ57	P21571	Q5XI26
D3ZPN7	B2RZB7	A0A0G2K0I3
O35264	Q95577	A0A0G2K4U8
M0RC99	F1M949	F1LVV4
Q9JKB7	Q566E5	G3V8T9
V5QSV9	D3ZUV3	F2Z3T9
P63088	Q9JHB5	Q62780
Q63798	A0A0G2K9C0	Q5M7V8
D3ZUV3	F7F707	Q6IRH6
E9PT22	D4A8T3	Q99J82
Q6IRH6	Q6PDW1	D3ZFQ8
A0A096MK61	Q6AXQ0	Q68FX0
Q4KLJ1	Q6AXW2	B0BNA7
Q99MZ8	P18395	Q5XI04
Q71SA3	A0A023ILN9	B5DF91
Q63768	Q75Q41	D4A5A6
P36876	Q920L2	B5DF29
Q64578	Q99NA5	Q5XI72
P62329	P08081-2	D3ZD72
F1LM55	A1A5L1	Q9JJT1
Q498N4	D4A1J6	A0A0G2KAI8
A0A0G2QC04	Q62785	Q62658
Q6AYJ7	O70185	D3ZAS8
G3V7Q6	A0A0G2JSL8	Q63151
Q68FX3	B2GV73	P63329
Q498R3	Q9JJT1	P63025
A0A0G2JSR7	Q63184	P08081-2
Q66HC5	D3ZN63	G3V829
A0A0G2K736	Q6AYK6	G3V645
A0A0H2UHN2	A4L9P7	A0A0G2K9C0
Q32Q06	Q5RK10	A0A0G2JYE0
Q6B345	G3V647	A0A0G2JV54
R9PXU4	P62870	Q68FS1
P24155	A0A0G2K0I3	D3ZUB0
O54772	A0A140UHY3	B5DEN5
P62859	A0A0G2JYA2	B2GV73
P12711	D4A1Q0	P63324
B5DF91	P54921	Q5U2V1
F1M1H0	Q68FX0	P63088
Q6AYB5	P19944	P27605
Q64654	D3ZN95	Q3MID9
Q5XI32	E9PTB2	D3ZUV3
P14669	D3ZRX9	Q99MZ8
Q3KRD5	B5DEK0	A0A0G2K1M7
P17136	O35796	B3STT9
Q6AXS3	P24155	F1LT35
Q9JJ19	Q62658	Q498N4
Q920D2	F1MAB8	P14604
D3ZAS8	Q62636	Q641Y8
D3Z8B2	G3V7I7	D4A1J6
P46844	D3ZQE8	Q7TP91
Q3MID6	G3V7M0	Q4QQT4
Q5FWY5	F2Z3T9	F1LM55
P31399	Q31258	D4A206
D3ZMS0	D3ZHG3	F1LSM5
Q9ER24	A0A0G2QC06	Q920L2
F1LPD6	Q6LDG5	Q3ZAV8
D4A1D8	Q6MGA3	P56574
M0RCZ9	F1LT49	Q6B345
D4AEI5	B3DMA1	G3V9W6
P12368	Q8K1Q0	O55211
B0BNG3	Q5U2Q5	B2GV72
Q6AY21	P53812	Q63942
P62815	Q6AY18	Q9JM53
P50503	P63012	O35547
B1WC49	F1LML0	Q7TP98
D3ZUB0	Q6AXS5	Q6GQP4
Q5XI77	B0BNA7	P22509
F1M775	D3ZI16	A0A0G2K110
P41499	Q9EQX9	Q5RKI5
Q9JHB5	Q5U311	Q3T1I4
P81155	Q4KLK1	P26376
A0A0G2JSH5	Q6P7Q4	P18395
Q8K1P7	A0A0G2QC04	D3ZXH7
G3V7I7	Q4KLK7	Q68FY0
F1LX07	P11883	Q5I0D7
D4A7I6	Q63747	Q3MID6
Q63525	Q68FT7	B4F764
G3V9S9	G3V9E4	Q63747
B1WBY1	B1WC67	Q9EST6
B2RZB7	Q6QI09	D3ZLC1
M0RD20	P69736	P62749
Q64LD0	B1H282	Q5EB77
P62959	P18590	Q6QI16
P05964	P35571	A0A0G2JTH7
F7ENH8	Q6AYD5	B1WC02
Q5M7V8	A0A0G2K542	B0BN63
P22509	D3ZW15	D4A746
M0RA08	D4A7R0	P20788
F1MAA5	D3ZZR5	B1H267
A0A0A0MXW9	B0BMT9	M0RA08
D3ZZA8	D4A3P1	D3ZJH9
A0A0H2UHV9	D3ZTP0	G3V8K7
D4ACK1	G3V7V3	P62914
Q9Z2P5	D3ZZA8	F1LX07
Q4KLF8	Q5U2V1	Q5U318
F1LZW6	Q6Q0N3	P47819
P86182	A0A0G2K3Q6	F1LPD6
P62890	P62749	A0A0G2JSS9
P20788	A0A096MJX4	B1WBQ7
Q99MI5	P17425	P17078
A0A0G2JWD6	Q5PPK6	P29419
A0A0G2QC02	G3V7S2	A0A0G2KAN7
D3ZVJ3	A0A0G2JVW3	Q07009
Q66H11	B5DFN4	Q66H11
I6L9G6	A0A0H2UH90	G3V9E4
A0A1B0GWQ7	P36876	P08461
Q5U301	Q5U216	Q5FWY5
A0A0G2JTA0	Q5XI04	F1LRB8
A0A0G2QC06	Q566E4	A0A0G2K2T6
P62142	Q63002	P61203
Q5XI07	D3ZQM0	M0RC99
O08618	Q4KLF8	Q64541
P62997	P17078	P97584
P63329	Q99MI5	F1LT49
F1LPB4	Q66H12	Q75WE7
A0A0G2JWP8	Q5M7V8	Q60587
A0A0G2JV32	A0A0G2JV54	F1LP76
Q5RJR2	D3ZA84	M0R5Q3
G3V982	A0A0G2JTH7	Q6Q0N3
D4A4Z9	Q9Z2P5	B5DFN2
P05942	A0A0G2K261	Q6RUV5
G3V762	Q6AYB5	G3V940
Q6RUV5	A0A0G2K3V4	P62718
D3ZQN7	Q32Q06	F1M949
P83941	P62914	D4AAG8
G3V936	P21708	F1MAA3
D3ZJ92	Q68FU3	A0A0H2UHN2
P00406	Q9Z339	F1LNY3
O08984	D3ZJ92	D3ZYK9
G3V829	P97584	P53812
A0A0H2UH90	F1LPD6	P62890
Q02769	G3V624	A0A0G2JTL5
P07943	Q9QVC8	Q8K1Q0
A0A0G2K7W6	D4A720	P48450
P46413	P82471	F1LR10
D3ZUL8	Q6GQP4	G3V7I7
A1A5L1	Q4V8C2	Q9ESN0
Q5U2V1	P62890	A0A0G2K714
Q5FVM2	D3ZG43	P86182
F1LRB8	F7ENH8	M0RCN1
A0A0G2JSL8	F1LX07	Q6AXQ0
D4A8T3	Q8CG45	D4A7I6
Q6AXW2	A0A0G2K7B6	B2GV24
D3ZD23	Q5I0F0	Q68FU3
P61314	G3V9K0	Q4VSI4
F1M706	A0A0G2JX74	A0A0H2UH99
Q68FY0	Q7TP21	P82808
P62914	Q6RUV5	B0BMW4
B2RYQ5	A0A0G2K2P5	Q5RJR2
B2GV73	A3KNA0	F1MAB8
A0A0G2K9D6	B5DEN5	Q9JHB5
D3ZCG3	Q6P9U8	O88656
Q5U318	G3V9W6	B5DFN4
B1H2A6	P22062	D3ZQ59
A0A0G2JXW4	Q5HZV9	P11348
F1LPS8	P63004	P81155
F1LT49	A0A0G2JSR4	D4A4Z9
B5DEY8	D3ZWA8	B0K010
G3V9W6	O35547	B1H282
P85845	Q4QQW8	P97560
P17078	B2GV06	D4A6C5
A0A1W2Q676	A0A1B0GWQ7	Q64654
Q9R0T3	Q62868	P49088
D4A7R0	F1M1B3	A0A0G2K9D6
D3ZW15	Q6P6T6	Q6P751
Q6IRE4	A0A0H2UHF6	F1M0X6
B0K030	A1A5Q1	Q8R4A1
B5DFC9	A0A0G2K6U1	Q68FW9
F1M801	A0A0G2K681	D3ZV82
Q4KM69	Q9R0T3	Q5EAJ6
B0K010	D3ZQ59	G3V7J9
G3V8G5	D4A3X3	P19511
Q68FT7	F7EMB2	Q6AYT3
B1WC67	D3ZQM3	Q5XIP6
Q5BJS0	D3ZXH7	Q6AYB5
D4AA63	F1MAA3	Q62785
Q63002	B5DF29	Q6P6T6
G3V7J9	Q45QJ4	D3ZXT2
P19944	B2RYQ5	G3V8Y5
D3ZAF6	Q9JM53	B5DEL7
G3V8V0	Q56A27	Q99M63
B2GV06	G3V7U2	Q75Q41
Q3MID3	Q9EST6	B5DFD8
D3ZG43	Q6B345	P21708
P11505-1	P97690	A0A096MK61
B1WC34	D3ZD11	Q9R0T3
Q5BKC3	Q6AYS7	D3ZW15
P29419	D4AE49	B1WC49
Q95577	M0RC99	Q6P4Z9
Q5U216	O08618	Q6P7R8
Q6MG60	F7EL36	Q4KM87
Q6P9U8	B5DEX7	A0A0G2K4L2
Q6P686	Q00238	Q9QYQ1
F1M062	Q9R1T1	G3V662
P61212	D3ZUB0	G3V9Z6
A3KNA0	P62138	Q63184
Q9JM53	Q5M819	Q1PBJ1
Q6P6T6	Q5RJR2	Q4V898
B5DF89	Q68G41	Q8VHF5
P84817	D4AB03	F1M1H0
P23565	F1LPG9	A0A096MIV5
P18645	B1H227	A0A1B0GWQ7
G3V9M1	A0A0G2K4U8	P84817
P70582	Q641Y8	Q5HZV9
A0A0G2K3V4	D3ZEM8	P63004
Q32PZ3	P62718	Q5EAJ6-2
P35571	A0A0G2K714	D3ZCD4
Q6AYJ1	D4ACC2	F1M3H8
Q8VHU4	P12001	P00406
Q64599	F1M1H0	A0A0G2QC02
Q6P9V6	F1M5V2	Q4QQW8
Q6AYS3	P49432	A0A0G2K051
P39069	Q5XIL4	Q5RK10
Q5M939	I6L9G6	Q5M819
D4A746	P19511	P46413
Q63965	A0A0G2JZ13	Q9ER24
Q6AYK6	B0K010	O70513
A0A0G2JV54	Q6AY21	D3ZU74
B0BN85	P05964	Q9WUW2
G3V7S2	Q6IMF3	Q6IN22
F1M0X6	F1LQX9	A0A0H2UHG7
Q66SY1	P12711	Q5U311
A0A0G2JSG6	P97697	P04166
Q5I0D1	F1MA87	D3ZJX5
Q80WE1	P29419	F1LR36
Q99NA5	P46413	D3ZQE8
Q3ZAV2	D4A0T0	P09330
D3ZQ59	Q63707	Q4KLN6
D3ZC56	P10361	Z4YNF4
D3ZLC1	D4A1S6	Q00238
D3ZFQ8	Q3MID9	D3ZN63
P16975	Q62667	Q99MI5
A0A0H2UHG7	P35289	P35571
Q9EQR2	P17955	Q6MGA3
D4A1R8	G3V6L8	Q4V8C2
D3ZZR5	D4A3T3	D4A962
Q3B7D0	Q6P7R8	G3V7I3
Q6AYD5	Q9ET34	G3V784
B2GV41	D3ZD83	A0A0G2K261
D4A1C5	F1LQS6	P40615
G3V940	Q6AY84	D3ZWN1
B2GV33	Q5XI31	D3Z8B2
A0A023IMI8	P61354	P13697
P51146	Q5RK09	G3V8G5
Q9Z336	Q4VSI4	Q63965
A0A0G2K2P5	B0BNN0	Q5XIE0
Q9R064	Q5JC29	B0LT89
A0A0G2JTL5	Q9R064	Q62667
P45352	Q4G079	Q7TT49
Q75Q41	Q5BKC3	D3ZWS0
G3V7G0	A0A0G2JSG6	F1M790
P11348	Q5I0D1	Q62639
Q63151	A0A0H2UH99	Q9QVC8
A0A0G2K261	M0R402	D3ZZA8
Q6PCU4	P62815	Q45QJ4
P49432	F1LPC7	D4A8T3
P26284	D4A510	P06214
Q9Z270	F1M3H8	Q7TP35
A0A0G2K781	Q641Y2	Q07205
Q68G41	Q52KS1	O35353
F1M609	P04166	G3V7J0
D4A6C5	Q5PPL3	B2RYP6
F1LRP7	P63322	Q6AXS5
Q641Y2	P41499	Q63396
F1M951	Q3KR59	P69736
P63004	F1LR36	Q9R1T1
D3ZQM0	D3ZJX5	A0A0G2K2P5
B0BN55	A0A0U1RVI9	Q4KLJ1
P15800	Q66WT9	D3ZQN7
Q5EB77	D3ZYK9	F1LM60
B0BMY7	Q5U312	P05964
G3V662	G3V7W1	G3V9M1
Q5XIT9	D4A031	Q27W02
P49793	B5DFN2	E9PTK9
P62856	D3ZC96	Q9WUC8
P35289	P97608	P22062
P19511	P86182	Q6IRE4
B5DFN4	Q66HC5	Q641Y2
B5DFM8	A0A0G2K0Q2	F7EL36
D4A0U9	B6RIU0	D3ZE63
Q5M819	B5DEH2	P15650
P27881	Q62839	Q99N27
B2RYP4	A0A059NZR0	F1MA52
G3V9G3	A0A0G2KB77	F1MA87
D4A8H3	G3V7J9	Q4KLI7
Q499N6	P63025	D3ZM57
A0A023IM54	D3ZNS8	Q5RJN5
Q5BKA1	Q497B0	D4A1R8
Q63507	P26376	P61354
M0RAP5	Q7TP91	Q8CG45
D4A4K4	P14604	A0A140UHY3
B1H282	Q6VV72	Q5HZY0
P69736	Q3KRC3	B2RZ74
D3ZF39	P39069	Q08013
A0A096MIV5	A0A0G2JUJ9	B2GV06
Q9ESN0	Q66HG5	Q99MI4
Q99M63	Q68FY0	Q9ES53
D4A8G7	Q6P4Z9	A0A0A0MY07
M0R402	Q9ESN0	D3ZQ57
G3V8K7	P82808	Q6AY23
P10361	F1MA52	P08753
G3V886	P62775	P27321
P97697	A0A0G2K3V2	Q64599
A0A0H2UHM0	D3ZZ81	Q3KR59
F1M1B3	Q9Z336	P63322
Q9EST6	D3ZPN7	A0A0H2UI10
A0A0G2JX74	D4A0L4	Q5XI18
B5DF29	G3V829	Q05175
Q5XI31	P61203	Q9Z336
D3ZL50	P09330	P62997
G3V8T9	P00406	Q68G41
Q4KLK1	Q5M939	Q9JHU5
A0A0G2JU15	Q05175	D4ACC2
D4ACQ9	A1L1J9	B2RYP4
B5DEK0	B0LT89	D4A031
D4A8N0	G3V8G5	G3V7Z8
D3Z8E0	Q7TP35	Q5BK78
B2RZA6	A0A0G2QC02	Q4KM49
P82471	Q63396	Q5BK63
Q9R1T1	D3ZFH5	P82471
Q9EPB1	G3V784	D3ZCG3
P16970	B5DFM8	D3ZD11
F1MA87	Q6AYZ7	Q9JI85
Q9EQX9	Q642A5	O08618
Q5FWT1	A0A0G2K7W6	Q4KM69
D4A0T0	Q5XIT9	B2RYN6
A0A0G2JSR4	P84817	M0R907
Q62671	E9PSJ4	A0A0G2K1D2
Q5XFW6	A0A0G2K0V4	F1MAQ7
Q6P7R8	A0A0G2K781	Q6AY84
Q566E5	D4A1R8	B5DEH2
Q9ET34	Q5XIN6	Q31267
B0BMS8	A0A0G2K2T6	D4ACW1
F1M0K6	A0A0G2JTL5	F1LNL2
Q5U311	B0BN97	Q6P7R0
P62845	Q5XI18	F1LW74
A0A0G2JWB6	A0A0G2JT63	F1LQX9
Q5U2N2	A0A023IMI6	A0A0G2K3V4
D4ABK7	B1WBY1	D3ZLD5
P63025	Z4YNF4	Q64538
B0BN97	A2VCX1	Q7TQ90
F1M5V2	A0A0G2K9Q3	F1M471
Q66HD3	B3STT9	Q32Q06
Q5XIN6	B2GV24	D3ZG43
Q62667	Q63151	F1LQS6
Q6AYS7	Q9EPB1	G3V7V3
Q5HZV9	Q6AYQ9	G3V9S9
A0A0G2K509	F1M775	B0BMY8
A0A0G2QC53	G3V940	Q6P686
D3ZZ51	Q499N6	Q6AYQ9
G3V9M8	Q32PX2	D4AB03
G3V784	D4A6A9	P12368
P97532	P49088	Q9R064
G3V9K0	B5DFD8	M0R402
F1LYQ8	Q6MG60	Q498D8
P26376	Q5XIE0	Q6JE36
P17955	D3ZC56	B2RYC9
G3V7V3	Q64654	D4A7R0
Q6AYZ7	Q5U2U7	P35289
A0A0G2K110	Q99068	A0A1W2Q676
Q3MID9	D3ZJD3	B2RZA6
F7EZ89	A0A0G2K110	A0A0H2UHD9
B1WC61	Q5EAJ6-2	Q5M939
A0A096MKC0	P49793	A0A0G2JWD6
P15650	Q5M9F8	A0A0G2JVW3
D3ZDB9	Q6P7P5	B5DES0
A0A0G2K4T7	P11505-1	R9PXU3
Q6MGA3	E9PT22	Q4G009
G3V727	A0A0G2K1M7	P41516
Q68FW9	P63088	D4A7L6
D3ZE63	Q63228	Q4V8E1
P11530	A0A096MK15	Q9JIL8
A0A0H2UI10	P62142	E9PTB2
B6RIU0	P51146	A0JN30
B2RYJ1	B0K030	P05942
A0A068FP44	F1LW91	F1LS29
Q9JJ31	D3ZCS4	D4A510
P04646	D3ZUC9	A0A0G2K101
Q642A5	G3V9M1	A0A059NZR0
A0A023ILN9	Q6P685	Q9EPB1
D3ZC96	Q99J82	B2GUV5
A0A0G2K9Q3	P27321	D4ADF5
D3ZD83	D3ZAF6	Q4KLF8
P61589	F1M801	Q99MI7
A0A0G2K9B4	P05942	P11883
P09811	B2GV33	Q56R18
B5DEN5	Q3B7D0	B1WC67
Q5RKJ4	D4A206	Q5U2U7
M0RDG0	P19836	P12001
Q5BK33	F8WG67	B2GV33
B5DF46	P62898	A0A0G2KAZ7
Q62751	D3ZE63	D3ZD83
P16636	B2RZA6	O54772
Q56A27	Q6RJR6	Q5XI21
A0A0G2K714	Q80WE1	P26284
B1WBN8	B1WBY7	Q6P6T4
D4AE06	F1LV71	A0A0H2UHV9
Q9Z1E1	D4A746	P21571
P15791	D3ZDB9	F1MA36
P52925	D3ZJH9	G3V982
B2RZ64	B5DF46	Q5XI28
G3V752	Q5BJK8	B2GV41
Q6XLI7	D4A7L6	B5DEK0
A0A0G2K2T6	Q99MZ8	D3ZIU9
A0A0H2UHP5	Q6MG48	D3ZF39
Q5XI18	A0A0G2QC53	P07943
Q5M9F8	D3ZXS8	P27881
D3ZJX5	A0A0G2JSU3	D3ZN95
P62775	A0A0A0MY07	Q75Q40
Q8VH46	Q7TP48	D3ZCS4
B5DEL2	Q5BK78	D3ZVJ3
Q99MI7	D4A9D8	Q4KLK1
P11883	Q7TP06	F1M6F4
P63312	Q6P7D2	D3ZMS0
Q920P6	F1LYQ8	P52925
Q6AY23	Q499N5	B2RYB3
B2RZD6	F7EZ89	Q2KMK7
Q8CJB9	Q68FW9	P36876
A2VCX1	D3ZX38	Q32PX2
D3ZWS0	D4AAG8	Q6RJR6
B5DFN2	B5DFK6	D4A2B0
Q4KLI7	R9PXU3	Q2TA68
Q5XFW8	Q2TA68	A0A0G2JZ53
Q3KR55	Q1PBJ1	A3KNA0
B0BMW4	B0K024	G3V762
Q64568	Q9JI85	Q5U2X6
Q9WV63	Q9JJ31	Q5U2Q5
A0A096MJ11	G3V7I8	Q5EGY4
Q62636	D4A8N0	F1LPS8
D4A0H4	D3Z8E0	A0A0G2K542
A0A096MJW2	F1M062	Q6AY58
Q5XI28	F1LNI5	A0A0G2K796
F1LNI5	P15791	P62815
A0A0G2K8Z9	D4A7I6	Q66HD3
Q5BK63	D3ZUF9	Q6AYZ7
D3ZWA8	A0A096MJ11	P62716
A0A0G2K6G2	P62994	P21575-5
Q6P7A9	P62959	Q9Z1H9
E9PSJ4	O54772	Q71SA3
O35547	D3ZF45	D4A5T8
D3ZN37	Q8VH46	Q9JJ31
D4A2B0	Q1EG89	P20651
Q499V7	F1LNY3	Q9Z269
G3V678	D3ZVD8	P62898
Q496Z5	Q561S0	Q6B436
P41350	Q01986	P13803
P52590	D3ZUL8	Q63002
Q62658	Q5EBD4	B2GUZ3
B2GV24	Q6AY23	B5DFM8
Q5PPL3	B5DEY8	Q62868
F1M049	Q6IRE4	Q6AYS7
D3ZSL2	B2RYP4	A0A0G2JTA0
Q9WVS2	D4A8G7	D4A0U9
G3V7I3	Q4QQV8	Q9R0Z3
Q6MG48	A0A1W2Q676	B5DFG5
G3V7J2	O88550	Q3KRC5
Q01205	Q6P686	B5DF65
P83888	D4A0H4	D4AE06
Q6PCT3	Q99M63	D3ZQM3
Q5XIP0	Q5FWY5	Q6IMF3
Q63396	A0A0G2K796	A0A0G2K6U1
A0A0G2JYT1	D4AE06	D3ZP13
A0A140TAA8	A0A0H2UI10	Q91W30
Q498U4	P16975	G3V8M1
A0A0G2JZ53	P63329	A0A0G2JSL8
A0A0G2K1S6	P08461	B5DEL2
P37285	P63312	A0A096MJ11
Q9Z1W6	F1LQP9	Q5XFW8
B2RZD5	Q9WUW2	D3ZI68
A0A0G2K0Q2	P61212	G3V6U3
P35284	Q5XHZ9	A0A0G2JUD2
Q5U2N0	D3ZSL2	A0A0G2JV32
A0A0G2K6U1	Q99N27	A0A3G2LW22
G3V7I8	Q3SWT4	P21575
D3ZYK9	Q4KLH5	Q1EG89
O35964	F1LPS8	G3V7I8
Q4KLL0	P22509	Q6P756
A0A0G2JUR5	B5DF50	Q9EQX9
D3ZLS5	P61589	D3ZFY0
F1LW74	Q9JMI1	P61589
D3ZN76	Q6AY09	F1LNI5
D3ZEM8	O70513	Q99NA5
F1LR10	Q5RKJ4	D3ZDB9
D3ZD11	D4ADF5	D4A4J0
F1LVW7	G3V8Q8	D4A3P1
G3V6U3	Q32KK0	D3Z863
B0BNA7	G3V9S0	Q5D008
B2RZ24	Q3MIE7	B2GV14
A0A0G2K051	O70257	F8WG67
M0R6J0	Q8K1P7	A0A0G2K1L8
Q5U2U0	B5DEZ4	P61314
Q5M9I2	D3ZP47	Q5XIW8
P27605	D3ZC89	A0A0G2K7W6
D3ZD15	Q7TSP2	P10361
B5DFC4	A0A0G2K1E2	Q63707
A1L1J9	O70593	I6L9G6
P08753	A0A0G2JV32	Q5I0D1
B5DFD8	F7F557	D4A0L4
E9PSJ3	Q5EB77	Q9JMI1
D3ZYQ9	P97576	Q52KS1
Q5I0E7	F7ES73	P11951
D3ZSP1	B4F7C9	D4A0T0
A0A0G2JU43	D3ZWN1	Q9Z339
D3ZI16	Q63186	A0A0G2K9Q6
Q5XHZ9	Q4KLJ8	A0A0G2QC53
D4A3E1	G3V9R0	A0A096MKC0
D3ZRF6	Q9Z1W6	O35796
D3ZU51	F1M7Y3	P15651
B2GUV5	Q08851	Q6P9U8
A0A140TAH1	A0JN30	B5DFK6
P62716	G3V6J2	Q6P7P5
B0BNB9	Q9QZM5	Q6MG48
P52020	Q6P6T4	D2XV59
Q5XIJ3	P11951	Q99376
A0A0G2JWG6	D3ZGW6	M0RAJ8
F1M0R1	Q6AYS3	Q66HG5
Q0D2L6	Q5M7A4	F1M6V1
Q9JIM0	D4AAU4	G3V9S0
F1LNM0	Q5BK63	Q5XHZ9
P97564	G3V8Y8	D3ZSL2
F7FLB2	Q9Z269	D4A845
D3ZPV5	B2RZD6	D3ZEM8
Q64591	Q499V7	D4A4T9
D3ZVD8	D4A2B0	P16975
A0A096MJX4	A0A096MIV5	F1LW16
A0A0G2K648	D3ZAS8	B5DF46
Q62844	A0A0G2K3I9	G3V7G0
Q2LAP6	G3V9G3	B2RZD5
P42676	P12368	D3ZBP3
A0A0G2KA12	P23711	A0A0G2K781
G3V8Q8	B1H2A6	Q66HA6
A0A0G2JTH7	Q71SA3	O88321
P62749	Q62639	Q99PF3
F1LRI8	D3ZP13	P63312
B6DYQ1	Q9R1J8	F1LPB3
Q2TA68	D3ZV82	B1WBY1
D3ZUF9	A0A0G2KAW7	A0A0G2K3Q6
Q9Z269	D4AB01	O89035
O35353	Q6AYK3	D3ZUB7
A2RUW1	Q99PF3	Q10728
Q4KLZ6	P15651	A0A023IMI6
D3ZTT7	F1M2K0	P05714
A0A0G2KB73	O08984	G3V7L8
Q9JMI1	B1H267	B0K017
D3ZXS8	A0A0H2UHV9	Q498U4
F1MAA3	Q07205	A0A0G2K509
G3V7U2	F1LW16	B4F7C9
A0A5P8DHK4	D3ZHW0	Q9Z1W6
D4A8N3	G3V9S9	F7FLB2
A0A0H2UHQ3	D3ZRE7	G3V647
Q5XI86	Q32PZ3	Q6Q7Y5
Q5U312	Q9R0Z3	Q63186
P62870	A0A0H2UHE1	D4A0Y6
Q9WUC8	P19234	Q2M2S1
Q68FS1	D4A5T8	F1M775
Q6P4Z9	D4A0U9	A0A0G2KB73
Q8R4A1	D4A0E8	Q499N6
A0A0G2K796	D3ZGF1	D3ZC89
D3Z8L5	Q2LAP6	Q6DGG0
Q6IN22	P62076	Q5U301
A0A0G2K542	Q6AYT3	Q09167
Q99PF3	D3ZIV3	G3V7W1
A0A0G2K089	B0K020	D3ZNS8
Q32KK0	Q9WTT7	P41499
Q8CHN6	Q8CGU6	P61212
Q9Z339	O89035	P19836
P97519	Q498D8	B0BN97
A0A140TAI2	Q4KLI7	G3V8V0
Q4V8C2	F1LR10	Q56R17
Q9JIL8	P32089	Q5U2U2
B5DEZ4	Q4KLH4	D3ZWA8
G3V8Y5	Q641W4	Q80WE1
Q66HG8	A0A0G2JU90	Q62839
D3ZTP0	B2RYV5	D3ZGF1
A0A0G2JZM8	Q793F9	Q64542
F1M8V2	D3ZJ01	A0A5P8DHK4
F1LQX9	M0R9Y3	Q6GMN6
Q62703	Q5HZY0	P45352
B1WC03	Q5XI86	Q3S4A4
D3ZP47	Q641W2	R9PXR4
P20909	Q6AYB4	Q5EBD4
A0A0G2JU11	P62716	A0A0U1RRY3
Q5PQX1	D4A5A6	Q5XI31
Q7TQ16	A0A0G2JZ53	D3ZIV3
B2RYK3	Q4KLN7	E9PT22
P22062	A0A0G2KB73	Q566E5
D3ZSB7	P07872	Q5FVC2
Q9ERM8	Q3KRC7	Q3B7D0
Q7TQN4	Q6TUH8	A0A0G2JUJ9
M0R907	B2RZ64	D4ABP4
D3ZXJ5	P08753	B5DF50
Q499N5	P13803	A2RUW1
Q66HA6	A0A0G2JUF8	A0A0H2UHF6
D4A3T3	D3ZGQ8	D3ZAF6
A0A0G2JYA2	D4ADZ9	D3ZZ81
Q09167	Q5PQJ6	A0A0G2K7B6
P62994	Q6P756	Q642C0
Q99PT0	B0BMY7	D3Z8L7
P08010	B2RYN6	O35263
A0A0A0MY07	Q4V8E1	Q4KLL7
A0A0G2JT06	D4AEI5	F1M1D5
Q5M823	M0R5Q3	Q56A27
D3ZI68	B2GV14	Q9WTT7
Q5I0F0	B2GUZ3	Q5RKJ4
D3ZUB7	Q3S4A4	P11915
D3ZG58	M0RDG0	Q56A18
P63322	D3ZXT2	A0A0G2JU15
P13941	P07895	D3ZIX4
D3Z863	P27008	Q5XIT9
D4ABP4	F1LPB3	P97576
Q6P7Q4	Q6Q7Y5	Q5XIJ3
P19234	Q4KM87	F7EZ89
Q5I0D7	G3V7G0	Q5U2V8
D3ZNS8	B5DEL7	Q5XIL4
A0A0G2K4U8	A0A0A0MXW9	B1H227
F1LRZ7	A0A096MKE2	G3V8Y8
D3ZUC2	B1WC84	M0R6J0
F1LNS2	G3V9Z6	Q6AXW2
Q5BJN7	Q4KLI4	G3V6I5
P29266	D3ZMW3	Q9R1J8
Q31258	Q5XI09	P62332
A0A0G2K7B6	O35964	Q2LAP6
D4AAU4	P06349	D3ZRE7
A0A0G2K1M7	Q5XFW8	P18590
Q5XI21	A0A0G2KB28	Q32PZ3
A0A0G2K211	Q9WUC8	Q6TUH8
O88321	D3ZWS0	P09811
G3V8U4	D3ZRM5	Q498R3
A0A0G2K9C0	G3V6U3	G3V8Q8
Q9EPJ3	D4ACW1	G3V6L8
P97521	Q9WVA1	D3ZRN5
Q4KLL7	P11915	Q71UE8
Q62785	A0A0G2K211	D3ZL86
P27321	B2RYL4	Q5BJN7
O89035	Q6TUG0	D3ZP47
D3ZBL6	Q5U211	D4AEI5
D4A845	P21575-5	Q4KLJ8
Q5XIL4	P10888	Q5XI09
F1M6F4	P45352	M0R623
F1LPC7	Q5EGY4	P18645
Q9QUR2-2	P61959	Q6AYJ1
F1LMY4	Q5FVL2	Q63691
Q6DGG0	F1LU48	Q62703
Q5PQJ6	A0A0F7R5I4	A0A0G2KAH2
G3V7L8	Q56A18	F1M5V2
D4AB06	P16970	B2GV54
Q1KQ07	Q9Z1H9	Q561S0
Q5RJN2	A0A0G2JT06	D3ZRM5
D4A7J8	Q68FS1	D4A8N0
Q6AYK3	Q31267	Q71RR7
Q9Z1H9	D3ZU74	Q68FQ7
A0A140TA89	A0A0G2K9F2	A0A0G2K038
D4A5T8	Q4KLH6	D3ZYQ9
P20651	Q4QQT3	P61959
D3ZIX4	Q64620	B1WC84
Q5EBD4	Q5BJQ6	P29524
B5DEL7	Q64538	Q5I0F0
D4A3P1	A0A0G2JZH0	Q08602
D3Z8L7	G3V727	B2RZ27
D4A9D8	Q68FV3	Q9QZM5
B5DES0	M0R623	A0A0G2K1E2
Q6MG13	A0JPQ9	Q497B0
D4ACW1	D4A3E1	D4A2P1
Q64361	A0A0A0MY43	D4A0H4
A0A096MK75	Q5PPJ4	Q62636
P70583	Q498R3	F1LYQ8
A0A0G2K0I3	G3V9D1	A0A140TA89
Q66H79	P40615	Q68FS8
D4A0W7	Q91W30	A0A140TAD1
Q6AY18	Q9EQH5-2	B2RYD7
M0R6T4	B5DES0	P49793
Q9JK25	B5DER3	Q5EBC7
Q6AYR2	O35854	D3ZIE5
D3ZMW3	Q5M849	Q7TSP2
Q8K4K5	P22734	Q99068
P06349	A1A5S1	D4A9D8
D4A4T0	Q8R4A1	B2RZ24
Q6GQP4	Q5XI01	Q8R2E7
Q9R080	Q5U2V8	F1LPB4
D4AEC0	P61765	D4A3E1
Q4KM35	Q5M9H7	P62870
D3ZW08	G3V9S3	B0K030
Q5EAJ6-2	G3V886	A0A0G2K211
G3V9D1	A1L108	P12007
Q5XI01	F1M049	Q8K1P7
A0A0G2JW52	D4A1B2	F1LZX9
A0A0G2K7G2	Q4G009	Q4QQV8
B2RYW7	D3ZVJ3	O88778
F1LZC5	A0A0G2KB98	D4AEC0
A0A0G2JY22	P16636	P19234
Q63505	A0A5P8DHK3	P97532
O09175	G3V8Y5	Q4KLH5
D4A031	Q6V9V9	Q641W4
Q793F9	Q4KLL7	P97697
F1LZX9	G3V662	D3ZTP0
Q6P756	D3ZTT7	Q6AYB4
P12007	P15650	F1LPC7
A0A0G2K2V7	D3ZXJ5	D3ZB81
Q5U2V8	Q498M9	D3ZAS1
Q6JE36	D3ZYQ9	Q5BJQ6
Q4KM38	Q2M2S1	D4A8H3
Q5U2X8	Q00981	A0A0G2K0T8
P61765	Q4KLZ6	D4ADP9
Q496Y9	D4A8H3	P16409
A0A0G2JTX2	O35889	F1LXF5
Q4V8C6	D3ZH75	Q6AZ26
A0A059NZR0	P13233	B0BN55
G3V7J0	B2RZ74	A0A0G2K4T7
P32089	P20417	O35889
Q4QQV8	G3V9M8	D3ZHW0
F1M6V1	M0RBF1	Q6IUR5
B2RZ27	Q08602	P19468
Q6AYB4	E9PTK9	A1A5L1
R9PXS4	Q68FY1	A0A0G2QBZ8
Q6AZ44	F1LPE9	B2RYL4
D3ZRN5	P27615	Q9JK25
F1LNY3	Q6AYJ1	P15791
A0A0G2JXT0	Q5XIP0	Q5BJU0
Q7TT49	Q4KM35	Q62599
D4A2C6	Q6PEC1	P84025
F1LR87	Q6AXT5	Q5PQR7
Q4KM87	A0A0H2UHM0	D3ZAP9
A0A0G2K3V7	D4A1D3	Q4G022
B1WC84	D3ZFY8	D4A9Z8
Q568Z6	A0A096MKC0	F1LZC5
Q62839	B2RYD7	B2RYW7
Q03114	P62332	P62076
Q6P9U0	Q4KLL0	Q4KLH4
R9PXU3	D3ZB65	Q5XIN6
Q6AXS5	P62628	D4ABK7
P42667	Q5U2X6	Q6AXT8
Q641W2	Q91Y78	D3ZPL1
Q99N27	G3V678	Q2I6B0
Q9R1J8	F1LPB4	Q32KJ5
B2GUZ9	O88321	Q7TP06
P21575-5	E9PST5	D3ZTT7
O55164	A0A0U1RRY3	Q4QR85
D3ZMX6	B2RYJ1	P08082-2
A0A5P8DHK3	A0A0G2JWD6	B2RYJ1
F1LSH0	Q62703	D3ZZR9
A0A096MKG2	F1LMA7	Q6MG60
F8WG67	F1LSQ0	Q68A21
D3Z8X4	F1MAM6	Q09325
Q3S4A4	D3ZVP6	Q5RK09
Q91XU1	D3ZPL1	G3V983
D4AEH9	P04646	P61972
P13803	D3ZLS5	Q62881
F1MA59	A0A0G2JZM8	O08984
A0A0A0MY43	Q6AYC4	F1M1B3
P15651	D3ZKH2	F1LR87
Q4G079	B5DF65	A0A0G2K2A5
B2RYN6	P62997	E9PST5
Q8R424	Q09167	D4ABT8
Q14TE9	G3V982	Q5PQX1
Q5U2X6	D4ABT8	M0R9Y3
Q9ES53	A0A0G2K677	R9PXS4
A0A096MJM8	Q4KM38	Q4QQT3
F1MAM6	A0A0G2QC33	Q5PQJ6
D4AC99	Q6DGG0	Q793F9
F1M471	P97874	D3ZL10
D4ACG2	Q6IN22	P61805
Q56A18	B4F764	Q6AY30
P18163	F1LNR0	Q6AY18
D4A2P1	P48450	Q9QUR2
D4A1A5	B1WBN8	P11530
D3ZXH7	B2RYB3	Q8CGX0
Q1EG89	Q7TT49	F1LMH5
F1LPG9	D3ZI68	Q9EPJ3
B2GUZ3	O70151	D3ZC56
Q64538	P35433	D3ZFB2
G3V8R7	Q5XI07	D3ZC96
Q498D8	Q5EAJ6	D4AAT4
P10686	F1LMY4	B5DF60
A0A0G2JU91	Q9ESH1	A0A0G2JUW8
A1A5P0	D3ZMY7	A0A096MKE2
B4F7C9	F1M790	P07895
Q9WUW2	F1LSG8	A0A0G2K9B4
A0A0G2K038	O89044	D3ZP73
Q5U2U7	D4A944	D4ACQ9
A0A1W2Q5Z6	Q5RKG9	Q5U1Z2
Q32PZ7	G3V8M1	Q04931
Q45QJ4	B0BN18	G3V7V5
G3V8M1	D4A022	Q6MGC4
F1LSM0	Q64715	Q0D2L6
O35854	F1M6V1	A0A0G2JXT0
Q6IMF3	G3V644	A0A0F7R5I4
A1A5Q1	P37285	Q5JC29
Q4KLI4	D4A7Z1	Q4G079
D4A4Y0	B0BN19	Q66HR0
F1LZ05	F1LZX9	A0A0G2K249
Q63184	D4A845	Q9Z1Z6
Q8CG45	P70582	G3V9D1
A0A0G2JSU3	A0A140TAF7	Q5U312
G3V7W1	P29524	A0A0G2K9F2
D4ADP9	D3ZTX0	Q498M4
A0A1P0PBZ6	Q6AZ26	A0A140TAF7
Q64620	A0A0G2K9L9	Q8CHN6
Q5BJQ6	D3ZRN5	D4A4T0
B2RYP6	Q4KMC4	Q8VH46
Q5XIE0	Q5XIJ3	B1H2A6
D3ZFH5	A0A0G2JTA0	P27008
A0A0G2JSV3	D3ZZR9	F7ES73
D4ABD7	A0A0G2K4T7	F1LML7
D3ZK73	B0BNB0	A0A0G2K6G2
P62898	Q9R080-4	Q4KLI4
P22734	Q9EQR2	D3ZVP6
A0A0G2K3I0	F1LW74	D3ZKV7
D3ZQE8	Q31254	G3V886
A0A0G2QC33	A0A0G2K8Q7	D3ZF12
P84025	P61314	P42667
A0A1W2Q6A2	F1M0V4	F1LPE9
Q5RK09	A0A0G2JTX2	D4A2C6
A0A0G2K6I4	Q3KR55	B2RZB6
Q6AY30	D4A1C5	P62959
Q5RJK9	D4A305	D3ZQY4
A0A0G2K9L9	B0BN55	B5DFI0
Q63638	P38062	Q6AXV4
Q5XIU5	P12749	F1M062
D3ZY02	A0A0G2K864	Q4KLZ6
B0BNG0	D3ZUB7	M0RAD5
Q5M9H7	Q75Q40	D3ZJ01
D3ZIV3	A0A0G2K038	Q5RKG9
A0A0G2JWR5	A0A5P8DHK4	D3ZSP1
P29524	D3ZLA3	Q9WU49
D3Z822	Q63377	Q2A121
B5DF50	A0A0G2K3L8	B2GV38
Q641W4	Q6MG55	B1WBN8
P20417	Q498U4	Q6P685
F7FM32	P41350	D4ABA5
F1M4G6	A0A0G2JWV0	F1M049
D4A022	Q5EB59	Q6P9U0
A0JN30	P52590	P70582
D4A5R3	D3ZVI2	A0A0G2K9Q3
D3ZZR9	Q71UE8	Q91Y78
Z4YNF4	Q75N36	Q4V8K2
D3ZJF9	D3ZY45	Q6AYS3
Q6GMN6	D3ZP98	A0A5P8DHK3
P62902	A0A0G2K2E8	M0RCH8
A0A0G2JUW8	D3Z863	Q01986
F1LNR1	D2XV59	A0A0G2JY22
F1LT10	D3Z9C2	B5DER3
B4F7C7	Q5M856	F1M0U5
Q9WU10	A0A0G2JZS1	P13233
A0A0G2KAN7	F1M1J2	B1WC61
Q91Y78	P20611	D3ZX82
Q9WVK7	F1LMQ3	A0A0G2JSZ9
D4A944	D4A8M7	O09175
Q5XI26	D4A5K6	Q5FVK6
Q3MHT4	Q4V886	D3ZT59
Q9JKS6	Q63965	F1LXV3
F1LMQ3	Q5M9I2	Q9EQR2
Q62639	Q9Z1N4	Q5XI07
B2GV74	Q8K4K5	Q32KK0
D4ADF5	D4A9Z8	M0R8S7
P32198	Q5XI28	Q64620
Q5JC29	F1M6F4	A0A0G2K8N3
O70436	F1M1D5	P20611
F1M0V4	D4ABK7	Q5FVQ6
D4A1R0	Q62881	A2VCX1
Q496Z1	A0A0G2JVM2	A0A096MK15
Q5EAJ6	Q5RK30	A0A0G2JWR5
F1M790	Q5XIM5	Q499N5
D3ZVP6	D4A7U1	Q6P777
A0A0G2K8Q7	F1LML7	A0A0G2JZH0
A0A0G2JV16	A0A0H2UHD9	A0A0G2K5T6
Q07205	E9PT51	D4A7U1
D3ZFY8	D3ZTR5	B6RIU0
Q66H39	Q5U1Z2	Q5XI01
A0A0G2JTK6	Q8R2E7	G3V6J2
D3ZFB2	D4ACZ5	Q4G017
P19468	P63074	Q56A33
A0A0G2JTY6	D3ZD46	P42676
A0A0G2K3C0	A0A096MK61	Q2EJA0
P11915	B2GV41	B1WBW4
A0A096MKE2	B2RYK3	Q68FV3
F7EV94	Q6P7P8	Q62909
F1LRM5	Q5U2Z5	A0A0G2K1U9
D4ADZ9	Q62751	A0A096MK75
Q498M9	D3ZL86	B4F7C7
Q6YDN8	M0R907	O55147
A0A0G2K3S6	D3ZSP1	A0A096MKE0
P06214	Q52KJ9	D3Z8X6
B2RYV5	Q7TQ20	P62628
A0A0H2UHL9	M0R7T1	F1LRE1
D3ZJH9	D3ZLC1	D3ZNI3
Q6P777	D4A4T0	Q6PEC1
D4AEK9	D4A0W7	F2Z3T0
Q62910	Q5U2X8	P22734
Q5FVH2	G3V983	O89044
P04166	Q9JHZ4	Q5XIM5
B5DFF4	Q7TQ16	Q66H39
Q4KMC4	Q5PQR7	Q75N36
M0RCH8	D4A6Q4	D3ZBP4
A0A0G2K677	A0JPM9	F1M801
D2XV59	F1M471	Q3MHT2
D3ZF45	Q56R17	O35854
Q5U2Q9	A0A0G2K5Q8	Q9Z2P5
P81128	G3V8V0	Q9JIM0
Q3KRC7	F1LRK9	Q8K4K5
Q9Z2R7	F2Z3T0	Q5XIP0
A0A0U1RRY3	F1M090	D3ZBT9
Q01986	A0A1W2Q5Z6	A0A0G2JZS1
J7P1Z1	B2GV11	E9PT82
P11951	Q03555	A1A5Q1
D3ZGF1	Q4V8C6	P39069
Q6AXT7	Q6QI89	D4A644
G3V647	Q5PQQ2	Q5XI86
D3ZM09	F1LSH0	A0A0G2K2V7
P08644	D4A4B4	Q5BJP2
D3ZAX5	Q6AY96	B0BN19
A0A0G2JSM7	D4ABI7	B5DEJ5
D4ADS6	B2RZ08	D3Z8L5
Q5BJW0	B4F7C7	A0A0G2JWP1
D3ZA22	Q6AXT8	F1LPG9
P62332	G3V7L8	A0A0G2JUP0
Q08851	Q64591	Q6AYF8
Q56B11	R9PXS4	B5DEP7
Q5GFD9	D3ZAQ6	Q5U211
Q63269	M0RAP5	P11240
P97549	D3ZUM4	M0R7T1
A0A0G2JTF5	Q5RJK6	P10888
Q6AY96	O35263	A0A0G2K8Q7
D3ZRE7	Q4G022	Q5PPL3
A0A0G2JTR6	D4A1Q9	D3ZAQ6
Q6AYG3	A0A0H2UI05	F1LSH0
Q91W30	Q03346	Q6AYD5
O08836	A0A0G2JU15	A0A0A0MY43
D3ZSE6	F1LSM0	A0A0G2K677
Q5U1Z2	A0A0G2K3V7	A0A068FP44
Q5XI29	F1MAA1	B2RZD6
M0R4V3	Q5BJU0	Q5XHZ8
D4ACM1	P61972	P20417
Q9WTT7	E9PU42	D4AAM0
A0A0H2UHX1	Q9WUC4	F1LU48
Q68FY1	D4A1Y5	Q5U209
Q9JHM2	D4A9P7	J7NUQ1
G3V7Z8	A0A096MK75	G3V617
F1M1L9	M0R9Q1	Q64361
Q5XIW9	Q5BK79	A0A1W2Q5Z6
F1M1R4	B0BNM1	P29266
Q4G009	B5DEJ5	Q6MG13
Q56R18	D3ZHU9	Q5XIU5
Q9WVA1	M0RC73	Q5U1W6
Q6AYQ9	A0A0G2JV51	Q62651
F1M754	P26284	Q6AY96
Q66HP4	Q5I0E7	P35286
B0BN18	Q5U2U3	A1L1J9
A0A0H2UH97	Q5BJN7	M0RAP5
Q5PQS6	D3ZV81	P07633
D3ZDK7	P20651	Q5M856
F1LU48	Q6P9X1	D4AB06
F1M1D5	Q6AY30	Q5XHY0
P70541	B2RZ24	Q6P2A5
A0A0G2JTI7	A0A0G2K5L9	Q6AXN4
O88377	Q32KJ5	D4A7D3
Q8CGU6	A0A0H2UHQ3	B1WC70
Q99376	Q6NYB8	Q63377
A0A0G2JSJ8	O89045	A0A0G2JYV0
G3V661	A0A068FP44	Q5GFD9
D3ZX38	D3ZLD5	D4A944
B0K024	A0A0G2JSS1	A0A0G2JU07
D3ZBJ0	B5DEQ4	Q4KLL4
P40615	Q5PQX1	D3ZE02
D4A644	D3ZKR9	Q3SWT7
Q561S0	Q64361	A0A0G2JTD1
Q4QQW8	B2GV82	A0A0G2K6Y9
Q6Q7Y5	F1LX87	Q641W2
M0R3M8	P20695	D3ZVD8
Q62868	A0A0G2K0B3	Q66H12
D3ZRN2	Q4V8K2	D4A8G7
D3ZFY0	Q5BK33	Q6AZ44
Q62881	B5DFC9	D3ZUX7
F1LXF5	B0BMW4	Q5BKA1
A0A0G2K101	D3Z8J0	P63155
D3ZWN1	R4HD46	Q5U2T0
F1LPA4	B5DEF3	Q5M7T6
A0A096MK29	D3ZG58	D3ZPP2
Q63433	Q5U1W6	A0A0G2JU43
A0A0G2K0Y6	Q32PY7	Q9Z1N4
Q4G017	Q5PQN7	B6DYQ3
D3ZTJ7	F1LMA4	Q5PPJ4
F1MA36	B5DF74	Q5XIU9
A8QIC3	Q5HZY2	D4A9P7
B4F778	A0A0G2JYV0	D3ZUM4
F1LN42	A0A0G2K578	D3ZFY8
F1M785	A0A0G2K9Q6	F1LNM0
B5DER3	A0A096MJW2	D3ZXJ5
D3ZQG8	Q02589	Q4KM38
D4A6X4	Q5U3Y2	D3ZWL6
P10888	Q3ZB99	F1LNR1
D4AC38	D3ZQT7	P41350
Q5M849	P07633	Q5U3Y2
A0A0G2K824	M0R6Z9	F1LRJ6
F1LTR1	O88588	Q08851
Q5BJK8	D3Z9F6	V9GVE9
P56522	P84076	Q5FVH2
A0A0G2K1E2	Q3MJK5	P17955
Q4V8F9	D3ZTG2	D4A7U6
Q5PQR7	Q80W92	B0K024
Q63750	Q5XI21	Q5EB90
P08503	D3ZF12	D3ZAI0
D3ZIV8	G3V717	B5DEZ4
D3ZPL1	Q5RJK9	A0A0G2JT88
P61972	F1LQS0	Q99NI1
Q9JID2	Q4KLL4	Q9JIS1
P21571	Q99376	Q5BJ92
D4A1Q9	Q9ES53	F7EWN2
Q63356	P97519	Q9WU10
Q6V9V9	A2RUW1	Q6AYP7
P62282	D4A2P1	D4AB01
Q91ZW6	B0BN72	P83888
M0R5W4	F1LP57	Q5M849
D3ZP13	Q641Z8	Q5U2R7
F1LMA4	P29266	Q2KN99
M0RC54	P23347	F1LRZ7
Q4G075	D3Z8L5	P27615
Q66HG5	Q66HA6	A0A0G2JX74
P32577	D3ZVW3	Q6DGF2
G3V9R0	D4A7U6	B1WBY7
Q9R0Z3	D3ZBP3	D3ZV81
A0A0F7R5I4	A0A0G2JVT8	A0A096MKH2
D3ZUN5	A0A0H2UHG7	Q9JMB5
Q5D008	G3V6B0	F7EVX2
D3ZXI0	A0A0G2K751	G3V9P7
Q6P6T4	F1M589	F1M6H4
D4A6Q4	Q03114	Q5U2T9
Q08013	B1WC03	D3ZXK4
Q31267	Q62599	F1LRI7
A0JPQ9	Q99PD6	P60192
D4A2T7	M0RAJ8	F1LTJ5
P97611	Q5XIG4	D3ZMX6
P20611	Q99MI7	Q6TUG0
Q6TUG0	D4A1A5	P35433
F1M1J2	D4ACQ9	Q6P9X1
D4AD05	B2GUY8	O88550
F1M0U5	A0A0G2K9D6	D4AAV4
D3ZQI0	D4A3A1	Q5FVQ9
D3ZHW0	Q5XIB4	A0A096MK54
Q5M856	F1LVA8	O88377
Q9Z1N4	Q6SY93	A0A0G2JZM8
D3ZY19	Q6GMN6	O08839
Q5HZY0	Q5XIU9	P16970
B1WBW4	D4AAM0	Q5XFW6
A0A0H2UI27	D3ZMX6	D3ZXI0
D3ZG48	Q4FZU2	Q9R080
Q4V8K2	A0A096MKH2	B2RYN3
O88588	D4ABP4	Q6AXY4
A0A0G2JYG5	P70541	Q5PQL2
Q4KLH5	F7FLB2	F1LM16
P19836	A0A140TAH1	D3ZM09
Q3ZB99	B2RYW7	M0R7A4
Q641X3	Q5XI38	D4A4H5
A0A0G2JZS1	A0A0G2K3W3	D4A1Z2
A0A0G2KAZ7	P17702	Q52KJ9
Q5XI09	A4D0F6	Q811Q2
Q5RK00	B2RZB6	F1M2M6
Q5BJU0	A0A0G2K401	Q5PQV5
D4AE50	A0A0G2JU49	D4ACK7
P27008	F1LRZ7	P12369
B4F764	P53565	M0R8E8
P53812	D3Z8L7	B2GUU1
B5DFK6	Q2TGJ6	B0BNB0
D3Z962	G3V6D9	Q5M7A4
D4A4B4	D3ZFJ6	A0A0G2JTX2
Q62908	D3ZW55	Q5PQR0
O35346	B2RZD5	D3ZH75
Q9WU49	P52759	P10686
Q6AXT8	Q9QUR2	A0A0G2JXP1
O89045	F1M5A9	D3ZBJ0
Q4V8E1	F1LND1	M0R3M8
Q56R17	P18886	Q6NX65
D3ZE02	Q0D2L6	P81799
D3ZRC3	P12007	Q5M9F8
Q6GMM8	Q5I0H3	D3ZMY7
Q6AXU3	A0A0G2JWA3	Q5U2Q9
F1M3G7	F1LRP7	Q00981
Q62770	O89042	P27867
A0A0G2K3I9	F1LSK6	Q6PEC3
P62916	Q9Z142	Q5BJT4
Q02356	Q62910	D4A1Q9
B0LT89	Q5PQW5	Q6VEU1
F1LND1	Q9Z1E1	Q2WEA5
Q80W92	B2GV54	D3ZDK7
D4A7U6	Q5FVH2	F1M6Q3
A0A140TAH3	A0A0G2JY22	Q3SWT4
A0A0G2JXH6	P97532	D3ZZ51
G3V897	P70583	P62994
Q9WUC4	P42676	G3V656
E9PT51	G3V7Z8	Q76MT4
Q6PEC3	Q99N37	Q4KMC4
A0A1W2Q6G8	G3V6F5	D3ZX13
Q4KLN7	F1LNS2	A0A0G2JZ13
P97874	M0R9T2	Q6IFW6
D4AAT4	D3Z9J4	O08836
B0BNB0	D3ZAP9	M0R9B9
Q6AY58	D3ZXK4	Q6AY55
G3V6M8	P06762	B1H241
A0A0G2JV99	D4AEK9	D3ZC82
Q5I2Z0	B5DEI0	P08644-2
D3ZJP6	D3ZER6	A0A0G2K3S6
D4A962	G3V7J0	Q3MUI1
D4A1D3	P20069	P24473
Q6MGC4	F1LST0	M0R639
A0A0G2K9L2	Q5U2Q9	D3ZVT2
Q62976	Q5PQL2	Q499V7
D4A8N1	G3V6M0	A1A5P2
M0R5Q3	Q5EB90	G3V8U4
Q5FVK6	D3ZFB2	F1LST0
Q7TP77	F1LR87	G3V8R7
D4A634	D4A4T9	Q642A5
D4A3G2	A0A0G2K5T9	Q6P7P8
Q3KRC5	Q5U2R7	Q32PZ7
Q3SWT7	Q4QQR9	Q5BJW0
Q5M7A4	Q5EBC7	Q5RK08
F1M7Y3	F1M455	Q9EQH5
P23711	D3ZIU2	A0A0H2UI27
Q4KLL4	P10686	D4A8N1
D3ZUC9	D3ZE91	B1WBS4
B2GV82	A0A0G2K929	D3ZW55
P07633	Q5BJX0	Q5XIG4
Q6P7P8	D3ZZ62	B1WBY5
F7ES73	F1MA36	Q9ERM8
A1A5S1	D3ZBL6	D3ZTC4
Q32KJ5	D4A634	B2RYQ2
P23928	A0A0G2K6J6	C5NTX8
Q08602	D3ZQI0	Q3ZB99
A0A0H2UHD9	G3V6B8	A0A0G2QC33
F1LUS2	G3V912	D4AEH9
Q6F6B3	Q8VIL3	D3ZKG9
B0BNM1	B2RYQ2	A0A0G2K5G6
B2GV02	A0A140UHW9	Q6AYI5
Q5XIH3	D4AAH9	Q5BK79
Q9QYA6	Q8CJB9	Q91ZW6
A0A0G2JUJ9	D4ACK1	A0A0G2K9L2
D4A7L6	D3ZGY2	A0A0G2K8A9
Q5XI72	Q6AYR2	Q920P6
Q62599	Q6YDN8	G3V722
Q8VIB1	D4A7F2	B0K020
Q63663	P60192	Q5RJY4
Q6AYG5	P01041	Q4V8C6
O89044	A0A096MJT6	P70583
P20069	F1LZC5	D3ZG58
O35263	A0A0H2UHF4	Q5BK33
A0A0G2JY73	Q6AXT7	P21913
F1LSQ0	D3ZVI7	D3ZCG4
F7EPZ4	B4F7F1	D4A1A5
D3ZF12	Q9JMB5	P83953
G3V8Y8	D3ZAP7	Q8CGU6
A0A0G2JXC2	D4AD05	A0A0G2JZF0
P47819	A0A0G2K4X8	D3ZP98
A0A0G2JVD6	A0A140TA95	D3ZZ38
A0A0G2K2B6	A0A0G2JSZ9	O35162
D3ZJ01	Q2I6B0	E9PT51
B2RZD4	Q5XHY0	Q6AYK3
F1M9G6	A0A0G2K2V7	D3ZV39
D4A0E8	Q09325	Q03114
D4A4R1	G3V6U9	D3ZQL1
A0A0G2JUG7	A0A0G2JXT0	F1LVV3
A8IRI3	P53676	M0RDD7
Q9QZM5	A0A0G2K2A5	A0A0G2JY73
D3ZW55	P47819	Q5U2U3
Q5U2U3	D3ZXF9	D3ZFY2
M0R781	A2VCW9	F1M9B3
Q99PD6	Q66HP4	H9KVE3
D3ZC89	Q5FVQ6	Q568Z6
D3ZCP9	F1M403	Q9JJK4
D4AAH9	G3V9W0	P70500
P59895	P18645	A0A0G2K3V7
Q5EBC7	D4A678	M0R991
Q5BJY6	Q1KQ07	A0A0G2K7M6
Q6IG05	Q9JHX4	F1LSG8
D3ZDS8	D3ZA31	D4A1Y5
Q5U1W6	Q4QR85	D4A6X4
D4A8M7	Q4G017	Q4FZT2
D3ZTG2	A0A0G2K7D4	B5DFF4
G3V9Q4	Q6QBQ4	Q5PQS6
D3ZCG4	Q9EQV6	Q6P791
Q00238	A0A0G2JSJ8	B5DFC4
B1H241	D3ZBT9	A0A0G2K6T6
Q641Z8	Q9JI92	D3ZWJ2
D3ZTX0	E9PSX7	A0A0G2K3I0
D3ZH40	B2RYP6	Q9WVA1
Q5BK79	D3ZHA9	B2RYV5
B2RYJ3	Q6AYI5	A0A0G2K648
D3ZT03	D3ZDK7	A0A0G2JU77
Q6P762	F1LQH2	P62282
Q6AYG7	P35426	G3V7U2
D3ZV60	Q3SWT7	D3ZI35
F1LQZ3	Q5BJZ0	D3ZD46
M0RCX2	F1LM16	D3ZA22
Q4KLZ3	Q9ET50	M0RBI3
Q63707	P83953	D3ZMW3
O88637	P97886	D4A020
Q63632	Q5XIA3	Q5M7V4
Q156J1	Q5M7T5	A0A096MJM8
A0A0G2JTW1	P61023	A0A0H2UHF4
F1M110	Q9JLH7	P15800
P11167	F1LZZ6	P53676
B5DF93	Q99ND9	F1LRC6
Q5U2R7	P11240	Q63622-5
Q3KRE0	Q5I2Z0	F1LRK9
Q68A21	B2RYC9	B2GV74
D4AB01	D3ZUJ8	F1LRE5
Q7M0E7	G3V885	A0A140TAH1
E9PT82	B5DFI3	A0A0G2JSX8
B5DEH2	D4A6T1	F1LPQ3
D4AAG4	P12369	Q8K3F3
Q8CHN9	Q5PQN1	D4A3E2
A0A0G2K777	Q6IV68	D3ZUJ8
[truncated: 1,314 more rows]

## Sheet: vect2
cells	ev	vect2		List names	number of elements	number of unique elements
A0A0G2JUA5	A0A0G2JUA5	A0A0G2JUA5		EV	3016	3016																				vect2	348	Q63494
Q6S3A0	P34058	P31000		cells	3313	3313																						Q27W02
Q6S395	C0JPT7	Q6S3A0		vect2	2718	2718																						F1LN57
C0JPT7	P82995	P60711		Overall number of unique elements		4392																						Q91XJ1
P60711	P60711	P63259																										Q5EB56
G3V6P7	P63259	C0JPT7																										Q99372
P63259	P04797	G3V6P7																										F1LT68
P69897	P69897	Q62812																										B2GUU0
M0R9X8	M0R5J4	P34058																										D3ZNH4
G3V7C6	M0R9X8	P69897																										F1M0U1
P34058	P63018	G3V7C6																										D3ZM57
P85108	P06761	P85108																										D4A3A7
P04797	Q6S3A0	Q3KRE8																										Q5XHY7
Q3KRE8	P07150	P82995																										D4ADM4
M0R5J4	G3V7C6	P63018																										Q2KTB9
P11980-2	Q6T487	M0R9X8																										A0A0H2UHZ6
P63018	P11980-2	P04797																										F7F0U1
P82995	P85108	M0R5J4																										A0A0G2K526
P06761	Q3KRE8	Q6T487																										A0A1W7GKL0
P07150	P31000	P07150																										D3ZVE5
P12785	G3V852	P06761																										D3ZLN7
P31000	M0R757	G3V852																										J7PCJ5
P05197	A0A0G2K8V2	P05197																										F1LYI0
B4F7C2	P05197	P68370																										A1A5P5
M0R757	Q66HD0	B4F7C2																										Q9ET64
G3V852	Q07936	Q6AYZ1																										A0A0G2K5J4
Q66HD0	B4F7C2	M0R757																										Q6AYU4
P68370	P68370	Q66HD0																										M0R7W3
Q6AYZ1	G3V6P7	A0A0G2K8V2																										A0A0G2K0Q7
P11442	P11442	P11442																										Q62848
A0A0G2K8V2	Q6AYZ1	Q5RJR9																										B2GVB4
Q5RJR9	D3ZHA0	P12785																										P43138
D3ZHA0	Q5RJR9	Q07936																										F1M6Q3
Q9Z1P2	P12785	D3ZHA0																										Q6IRG3
Q07936	P46462	Q4QRB4																										Q562B5
A0A0G2JXT8	P04785	A0A0G2K013																										Q5PPF5
P63269	A0A096MK30	P10719																										Q6AZ33
Q4QQV0	Q6IRK8	P11980																										D3ZT45
P04785	P16086	P04785																										O02953
P46462	P15999	P63269																										Q45QM2
G3V9Y1	A0A0G2K013	P46462																										Q4FZY0
P10719	A0A0G2JXT8	P15999																										Q6IMX7
P15999	P10719	A0A0G2JXT8																										A0A0G2JW51
Q6IRK8	A0A0H2UHM5	Q5XIF6																										Q8R2H0
Q5XIF6	P63269	Q4QQV0																										O88775
A0A096MK30	Q5XIF6	A0A096MK30																										D3ZUA4
G3V7Q7	G3V6S0	M0R660																										D4AB55
G3V9G4	Q4QQV0	M0RD14																										Q6TUD3
M0R660	M0R660	A0A0H2UHM5																										D4A5D6
G3V6T1	P63039	A0A0G2K1E7																										F1LWL5
A0A0H2UHM5	G3V7Q7	Q6IRK8																										Q6GX84
P47942	A0A0G2K695	P63039																										A0A0G2K4J0
Q3KRF2	Q5XIM9	G3V7Q7																										Q32Q88
Q6P3V8	G3V8L3	G3V8L3																										Q8CG09
P63039	Q6AY56	P09495																										Q8VHF5
A0A0G2JZI2	A0A0G2JZI2	Q6P3V8																										Q6AYQ3
A0A0G2KAJ7	P14668	P14668																										D4A9Q3
Q5XIM9	P09495	G3V9Y1																										F1M6U0
P14668	P18418	A0A0G2K695																										A0A0G2JZG8
G3V6S0	Q5U300	G3V9G4																										D3ZQ82
G3V8L3	Q6IMZ3	G3V6S0																										D4A0F5
A0A0G2K013	Q6P3V8	Q5XIM9																										Q5U3Z0
P16617	G3V9G4	Q6IMZ3																										B1WC05
P09495	F1M853	P10111																										A0A096MK58
Q6IMZ3	P16617	Q5U300																										B1H249
Q5U300	P47942	F1M853																										Q5M855
P10111	G3V6T1	P62260																										Q9R063
A0A0G2K695	Q5U328	G3V6T1																										Q5PPI8
D3ZZT9	P04642	A0A0G2JZI2																										A0A096MJI4
P50399	P10111	A0A0G2K3Z9																										M0RAY7
Q1PS21	Q66X93	P47942																										B2RZ57
F1M853	P31977	Q5U328																										D4A6I3
F1LRI5	A1A5L2	Q6P502																										Q3ZU82
Q66X93	A0A0G2K3Z9	P62804																										Q6VPP3
P04642	O35814	Q63610																										A0A0G2K9G3
Q5U328	Q5XFX0	P06685																										Q9QY17-3
P45592	P06685	P16617																										D3ZPM4
A1A5L2	Q63610	Q9EPH8																										D3ZJ76
Q68FQ0	P10860	Q5XFX0																										Q700K0
A0A0G2JSZ5	Q63610-2	P31977																										Q157S1
Q6P3V9	P62260	F1LRI5																										F1LST1
Q6P502	Q6P6V0	P50399																										G3V652
Q5XFX0	Q6P136	P04642																										F1LM09
P31977	P50399	P18418																										D4A229
Q64428	A0A0G2JSZ5	Q68FR6																										Q712J0
Q62826	Q6P502	Q62952-2																										B2GV15
A0A0G2K3Z9	P04636	O35814																										B0BMY8
D3ZAN3	Q62952-2	P62909																										A7LAC4
P62260	D3ZAN3	Q62826																										A0A128E118
A0A0G2K8P3	Q5PQK5	Q91XN6																										A0A0G2KB50
Q5FVM4	F1M953	P58775																										Q6TXG7
D3ZP96	A0A0G2JX64	A0A0G2JSZ5																										Q5PQK4
Q6P136	A0A0G2K7F7	P58775-2																										F1LSN6
Q68FR6	P62963	Q1PS21																										D3ZW89
Q7TPB1	G3V826	A1A5L2																										Q499W2
G3V8T4	P45592	P10860																										O54728
P62909	Q68FR6	P45592																										Q62893
Q6AYI1	F1LRI5	G3V681																										A0A0H2UI23
Q63610	A0A0G2JWK7	A0A0G2JWK7																										Q3B7L1
Q9EPH8	F1LRV4	D3ZAN3																										A0A0G2K0J7
P06685	Q1JU68	Q68FQ0																										F1LQM8
D3ZB30	D3ZP96	Q1JU68																										Q3KRE2
Q9JI03	P58775	Q3KRF2																										F1LYS7
P05065	Q1PS21	F1M953																										Q2TA67
Q1JU68	G3V9Y1	Q6P6V0																										D4AE02
G3V681	P04182	G3V7U4																										B5DF62
P15429	Q91Y81	Q7TPB1																										Q07803
F1M953	Q3KRF2	Q5D059																										A0A0G2K220
P49242	P48500	Q6P3V9																										F1LNH3
Q62952-2	Q9EPH8	P04636																										M0R3T8
Q5D059	O35567	D3ZB30																										Q4QRB4
Q6NYB7	Q38PG1	D3ZP96																										A0A0G2K4G0
O35814	D3ZB30	D3ZFP4																										D4ADG5
P18418	P05065	Q66X93																										D3ZC98
G3V6H2	P35565	P52944																										D4ADD4
Q6P6V0	Q68FQ0	Q5FVM4																										D4A748
B2GUX3	P0DMW0	A0A140TAF0																										A0A0G2K8U5
Q5PQK5	P52944	P50475																										F1LSD3
P38983	P28480	P04256																										D4A5D4
O08629	Q04462	P0DMW0																										B5DF02
D3ZFP4	P02454	P61206																										Q75WE7
P04636	G3V681	D4ACB8																										A0A0G2K1U9
G3V6H0	P15429	O35567																										D4ACE9
A0A0G2JX64	Q6P6U2	P25113																										Q6TXF2
P84079	D4ACB8	Q9Z2L0																										G3V920
P28480	G3V8C4	Q5RKI0																										D4AEC2
P04182	G3V8T4	P62963																										Q6QI44
P02454	P25113	P05943																										J7NUQ1
Q5RKI1	G3V7U4	M0R735																										Q811Q2
B5DEL9	Q63569	Q38PG1																										Q4V7F5
D3ZRN3	Q63654	Q3MHS9																										Q6TXF6
P25113	Q7TPB1	P38983																										M0RD17
O35567	Q9Z2L0	X1WI37																										F1MAQ7
Q4V8H8	Q64428	P23514																										B5DEJ9
Q641Z6	A0A0G2JV65	P62755																										F1LQM9
Q6P6U2	Q64057	D3ZU13																										Q5M864
G3V7U4	Q80U96	P04182																										Q7TP86
Q9Z2Q1	Q5RKI0	Q04462																										A0A1W2Q6M4
Q5RKI0	D3ZRN3	A0A0G2K8P3																										A0A140TAF0
F1LND7	F2Z3Q8	Q6AYI1																										Q5XIL2
P48500	Q5D059	P28480																										D4A7I8
P58775	Q3MHS9	P61751																										B5DFI0
Q6P790	Q63598	B5DEL9																										Q99PK0
P14659	Q5XI73	Q6P136																										D3ZHM7
X1WI37	P14659	Q6P6U2																										A0A0G2JZL4
P19804	P23514	Q63654																										G3V6P2
P25235	P50475	A0A0G2JW88																										F1M6Z0
Q3MHS9	P19804	Q63598																										Q7M767
Q91Y81	D4A781	G3V8T4																										A0A0G2JUD4
P21531	D3ZU13	D4A8Y5																										A0A0G2JSX8
P62755	P38983	P49242																										M0RBE7
Q66H61	P04256	G3V8C4																										O88370
A0A0G2K3H2	Q66HA8	Q5PQK5																										Q5BIZ6
F1M265	P05943	F1LRV4																										Q62812
F1LRV4	G3V6H0	G3V6H0																										D3ZBM3
Q5XI22	Q5I0G4	Q38PF9																										D3ZXF8
Q9ER34	P61206	Q5RKI1																										B0BNM2
A0A0G2JWK7	Q62826	Q91Y81																										Q9R037
P62963	P62909	P05065																										D3ZSU6
P52944	Q6P3V9	Q64428																										B6RK61
Q6P7A7	P13084	P84083																										A0A0G2JUT0
P62944	D3ZFP4	P15429																										Q6AYK1
D3ZIE9	Q6NYB7	Q6NYB7																										Q6TXI2
D4ACB8	Q6P9U9	Q6IMY8																										Q6PW35
P50475	Q38PF9	P13084																										M0R9N8
P62982	F1MA98	P24368																										Q2EJA0
Q5M7X1	D3ZIE9	B2GUX3																										Q5XI05
Q4AEF8	Q6P7A7	G3V6Y6																										Q5XIV2
P04256	B5DEL9	P62944																										B5DF01
G3V826	F1LND7	P19804																										Q8K4R1
D4A8A0	P62198	A0A0G2KB63																										A0A0G2K9R9
Q7TPK0	G3V6T7	Q3B8Q1																										F1LQ62
P23514	O35142	A0A0G2JV65																										Q6AYK2
Q5XI73	P13221	P02454																										F1LQD1
O35142	Q9Z2Q1	A0A0G2JUT0																										Q9QXY2
M0R735	P00507	Q5I0G4																										D3ZY39
P35565	P31044	P35565																										Q499P4
P62250	Q9JLA3	P21531																										D3ZMR7
P10860	P49242	D3ZIE9																										D4A7F7
Q5I0G4	Q641Z6	A0A0G2KAJ7																										Q5I0K4
Q04462	O08629	D3ZZT9																										Q8K551
Q63598	P61751	A0A0G2K719																										F2Z3R4
Q5M7W5	P24368	Q6P7A7																										D3ZFN9
D4AC23	Q3B8Q1	Q5U2S7																										Q924H6
P62243	P84083	F1LND7																										D4A3P7
P61751	A0A0G2KB63	G3V826																										F1LQE6
P09895	A0A0G2JW88	G3V6T7																										A2VD12
Q6P9U9	P19945	Q9Z2Q1																										Q561R2
P0DMW0	P11507	O35142																										F1LTD7
Q4FZT9	Q68FS4-2	P25235																										D3Z9Z9
F2Z3Q8	Q794F9	P48500																										D3ZG78
D3ZU13	M0RC65	Q62920																										F1LWI8
A0A096P6L8	Q08163	P62198																										P20793
O55096	A0A0G2K8P3	D4AC23																										F1LMF4
G3V6T7	Q5RKI1	M0R965																										A0A0G2K4K7
A0A0G2JX47	B2GUX3	Q5XI73																										A0A0G2K6E7
G3V6Y6	Q4FZT9	F1MA98																										Q5VJM5
P84083	Q9ER34	E9PT66																										P21913
Q3B8Q1	Q6AYI1	F1M265																										P47196
P11507	P25235	P67779																										Q63453
A0A0U1RS25	P67779	Q6P9U9																										A0A0G2JY41
Q6URK4-2	M0R735	Q64057																										D3ZRG1
P62198	Q5U2S7	P11507																										A0A0G2JTS0
G3V8C4	A0A0G2K1C0	F2Z3Q8																										Q5I0I8
P30835	Q4V8H8	P09895																										D3ZY03
Q5XI34	Q66HR2	P63245																										O70277
Q38PF9	Q62920	D3ZU22																										D3ZE35
P54001	Q7TP61	Q08163																										D3ZG88
Q9JLA3	Q66H61	G3V8L9																										B1A2U8
Q2TL32	D3ZQR7	A0A096MIX2																										F1M7Y5
M0RC65	Q5XIP9	Q63355																										Q7TSU1
Q2PQA9	P63245	Q641Z6																										A0A140TA97
D3ZLL8	X1WI37	O08629																										P02600
P05943	P54001	Q9JLA3																										Q5RJN5
M0R965	Q5XI34	Q5M7U6																										D3ZUJ9
Q5PQK2	Q62733	A0A0H2UHT6																										D3ZAA1
A0A0G2KB63	P02401	P62271																										P39052-2
P85515	P97536	Q62733																										Q6UY90
A0A0G2JV65	Q9JK11	Q4FZT6																										Q80ZE7
P67779	P07323	M0RC65																										D3ZJD2
A0A0G2K719	P61107	A0A0G2K1C0																										A0A0G2QC17
F1LNJ2	A0A0G2JSH9	P85515																										P36506
F1LMC7	F1LMC7	G3V6H2																										D3ZKF3
B6DYQ7	Q5FVM4	Q4FZT9																										Q91XN6
P84092	D3ZZT9	Q80U96																										A0A0G2K266
Q64057	A0A0G2JTV2	Q63570																										F1M457
P11030	Q9JK11-2	P02401																										M0RAI9
Q66HA8	P62944	P19945																										D3ZQI1
A0A0G2JTG7	Q66HM2	P11030																										F1LRN4
P42930	D3ZPR0	Q6URK4-2																										B2GUZ7
F1MA98	P09895	P62243																										O88436
P62804	D4AC23	G3V9N0																										D4A3W8
Q9Z1X1	P11030	D3ZNH4																										Q4AE70
Q66H80	P00762	D4A8A0																										A0A0G2JY53
Q4KM71	F1LNF1	A0A0G2JSH9																										D3ZTV7
Q62733	G3V6Y6	D4A781																										G3V7B0
A2VCW8	A0A0G2JSK5	Q5PQK2																										O08559
Q6IMY8	D3ZVQ0	Q5U3Z7																										G3V8D5
P11497	A9CMB8	P54001																										P70507
Q5U2S7	Q6IMY8	F1SW39																										D4A3P4
G3V8L9	B6DYQ7	B6DYQ7																										D4AAL2
P13084	E9PT66	Q2PQA9																										D3ZZ60
Q66HM2	Q9QZX1	P63029																										D4ABE5
E9PU01	Q6URK4-2	P41123																										A0A0G2K1E7
D4A5Q2	D3ZLL8	Q66HR2																										A0A0G2K2N0
P63245	P11762	B5DFC8																										D4A8Y5
A0A0G2K1C0	Q2TL32	A0A0G2JTV2																										A0A0G2K5V4
G3V928	Q9Z1X1	P42930																										G4XKZ2
Q9JLZ1	P85515	A0A0G2JUC7																										D3ZZR4
Q5U3Z7	F1SW39	Q5XI34																										D4A7J3
D4A4D5	A0A0G2JUC7	P62278																										P08644-2
A0A0G2JTV2	Q5U3Z7	B2GV99																										F1LMZ8
D3ZH41	P51635	D3ZLL8																										G3V6N4
P10760	P68101	Q66HA8																										F1LNJ8
F1MAD9	Q6P790	P68511																										A0A0G2K1N3
D3ZVQ0	Q4AEF8	Q66HM2																										D4A8M4
Q5XHZ0	Q3MIE4	G3V7T6																										P41777
E9PT66	G3V8L9	Q68FS4-2																										A0A0G2JZE7
G3V7T6	Q68FR9	Q6P9U5																										P97569
D3Z941	Q2PQA9	A9CMB7																										Q63690
F1LM33	F1LP82	O35821																										F1M8W4
Q5PPJ6	B5DEP6	Q9JLZ1																										D3ZIC4
A0A0G2JSH9	F1M265	Q9JK11																										P97633
P13221	P11232	A0A0H2UHZ2																										M0R515
A0A0G2JZM2	Q5U302	Q6P790																										P31422
D3ZN27	Q9JLZ1	D3ZD97																										D3ZEG9
Q5BJZ3	G3V6C4	O55096																										O55211
A9CMB8	Q80YG1	Q9ER34																										A0A0G2JXL5
A0A0G2JTN4	F1M0R1	Q9JK11-2																										A0A0G2K738
Q68FR9	P62755	D4A0F5																										D4AD70
P19945	P42930	P11762																										D3ZB51
A0A0G2KAN1	P05712	P27653																										F1M4Y5
O54975	A9CMB7	D3Z941																										D3ZXB9
Q5XI19	F1M446	Q66H61																										B5DFG1
Q66HR2	B5DFC8	Q66H80																										A0A0G2JTP7
F1LM66	P62828	Q3KR86																										F1LVV3
F1LRJ9	Q924S5	O54975																										B0LPN4
Q80U96	Q3KR86	D3ZH41																										E9PTQ5
Q9Z2L0	P85968	Q6PDV6																										A0A0G2KBA1
A0A096MIX2	Q5XHZ0	D3ZMS1																										A0A0G2K7C2
D3ZU22	F1LM33	G3V6W6																										Q9EPA0
A0A0H2UHT6	B3GNI6	B4F758																										A0A0G2K6M7
P62271	F1LUD3	P62907																										P58775-2
Q63355	O55096	Q4G061																										Q7TMB6
F1M9V7	O54975	E9PU01																										D3ZCD2
Q68FS4-2	F1M9D6	P00762																										Q6QI08
P24368	G3V7L6	Q68FR9																										Q4V898
Q38PG1	D3ZU22	P00507																										Q5PQS7
D3ZD97	A0A0G2JYL4	A0A0G2K2M9																										D3ZAS7
B1WC26	P05370	F1LUD3																										D3ZXP3
P62907	P52555	A0A0G2JTG7																										D4AA10
Q9JMJ4	Q63570	P81795																										M0RD14
P63029	P21531	Q6PDV7																										G3V667
Q4QQS4	Q6PDV6	Q4V8H8																										B3DM95
O35821	A0A0G2K9V6	P84092																										Q3T1G7
Q3KR86	G3V6H2	M0R961																										A0A0H2UHW4
P05370	Q6MG49	P13221																										P11980
Q5U302	Q68FP1	A0A0G2K9V6																										D4A3C9
D3ZQR7	E9PU01	Q6P769																										G3V722
P62278	P81795	Q2TL32																										D4A631
Q68FP1	Q64303	P63326																										O35787
G3V7L6	F1LS86	A0A0G2JTW5																										Q62632
D3ZPR0	A0A0H2UHZ2	F1LNJ2																										Q7TP09
A1L1M0	A0A0G2KAJ7	F1LM33																										A0A0G2JXJ9
P31044	F1M9V7	Q794F9																										D3Z9Z3
Q05096	G3V928	D4ACV3																										A0A0G2K694
P07323	P39951	P31044																										D3ZML3
Q6PDV6	P0DP31	P05708																										D4A3J3
F1SW39	P11497	D3ZQR7																										A0A0G2K1Z1
B2GV99	Q5M7U6	A0A0G2K8H0																										P43278
Q6P9U5	P38656	Q5PPJ6																										D4AA54
P27653	Q05982	D3ZM69																										A0A0G2K5T6
Q9JK11	Q63083	P05712																										A0A0G2JU09
P29314	B4F758	P11232																										Q5XI96
F1LS86	A0A0G2K2M9	F1LM66																										Q6P9U3
B2RYG2	D3ZH41	F1MAD9																										P04905
D3ZF26	G3V6W6	Q3MIE4																										Q02874
P62832	G3V7I0	Q3B8Q2																										D4AE65
Q63570	Q9R063-2	D3ZF26																										Q6QI16
F1LNF0	P09527	F1LNF1																										D4A4H5
M0R961	Q9JI03	A0A0G2K737																										Q27W01
P11232	O35987	Q6MG61																										Q5XIR9
Q6AYK8	F1MAD9	P62832																										A0A096MK11
P41123	B1WC26	Q6P799																										M0RBE0
F1LW91	Q4G061	M0R9L0																										P29348
P39951	Q66H80	Q4QQS4																										B0BMX6
P11884	A1L1M0	B3GNI6																										Q5XIV1
P62828	P05708	P38656																										D3ZW75
P81795	P62804	P35213																										Q5XID7
Q8CFN2	Q5PPJ6	P60123																										Q8K4G7
P37397	D3Z941	A0A0G2JTN4																										D4A317
Q08163	D4A5Q2	P11497																										Q6PEC5
Q05982	A0A0G2JZM2	Q80YG1																										Q99JE4
P62193	B4F7E8	Q4AEF8																										Q80ZB2
Q5M7U6	D4AEH3	P39951																										F1M4I4
P02466	Q641X8	F1LN59																										D3ZCP6
Q6MG49	O35244	D4A6G6																										A0A140TAE4
P05708	Q3B8Q2	Q9Z0U8																										D3ZLV5
P51635	Q4KMA2	B1WC26																										P0C6P5
O35244	A0A0G2K022	Q06647																										Q6RVG2-2
Q641Y8	P62250	Q6MG49																										A0A2H2GPM9
A0A0G2JSK5	F1LNJ2	P62250																										Q8R2H2
A0A0G2K8H0	O70196	A0A0U1RS25																										D4ADP4
P11762	G3V7T6	P61107																										D3ZIT4
A0A0G2K3N1	P62243	P85834																										D3ZYK3
F1LQ00	Q4QQS4	Q63663																										D3ZV15
A0A0G2K9V6	P50398	G3V7L6																										Q6AYT6
D4A781	P62193	P51635																										D4ABC6
P54319	P62907	P97536
Q68FU2	M0R961	F1LQ48
Q7TP11	A0A0G2K0W9	Q9JMJ4
Q3MIE4	P36972	F1LMZ8
Q09073	P62278	Q5XI22
F1LSM5	P63029	B2RYG2
D4A9D6	Q63663	D4A857
F7F707	Q6P9V7	Q5XHZ0
A0A0G2K9T4	D4A8A0	O35987
G3V8G2	Q64560	P61983
P00507	Q505J8	P52555
B5DF80	P17220	Q7M0E3
Q64303	Q5U3Y8	Q4FZT0
G3V9N0	A0A0G2K719	Q9Z1X1
D3ZM69	P54319	G3V6S2
P52631	D4AEP0	A0A0G2K2Y3
Q924S5	D3ZSA9	P0DP31
B2GV01	P11884	Q5U3Y8
B4F758	A0A0H2UHT6	Q9Z0V5
Q62967	D4AE96	P62828
D4A6G6	P62271	P68101
Q6PDV7	P30835	O35244
Q9WVB1	P26772	P06686
Q3B8Q2	Q8CFN2	Q62967
A0A0G2K2M9	D3ZM69	A0A0G2JZM2
Q4G061	Q3T1J1	A0A0G2K3H2
G3V8Q1	G3V8G2	A0A0G2JSK5
D3ZUY8	D4A857	Q6IE67
P00762	Q8R491	Q9JI03
G3V7I0	Q6P9U5	F1LST1
P38656	Q4FZT0	B2GV01
B0BN81	Q6AYD3	F1M0R1
P50398	A0A140TAA4	A0A0G2K6S9
P97536	Q4QQS7	O70196
P19139	Q9Z0U8	Q5U302
Q6AYU2	A0A140TAI1	A0A0G2KAN1
P63326	O08651	A0A140TAA4
D4AAI5	F1LN59	D3ZSA9
F1LQ48	D3ZJ32	A9CMB8
Q06647	Q62967	Q8CFN2
G3V6S2	A0A0G2K583	P29314
Q794F9	Q5BJZ3	P50398
A0A0G2JXC3	Q09073	A0A0G2JYC6
P61107	A1A5N2	Q4KM71
G3V6C4	A0A0G2JTW5	D3ZVQ0
P0DP31	B2RYG2	G3V6C4
G3V8B6	Q5RJK5	Q496Z5
F1LP82	Q06647	F1LML0
Q6P799	O35821	Q505J8
P41562	Q9QZR6	D3ZPR0
D4AEH3	A0A0G2JXC3	F1M9D6
Q5BJP4	A0A0G2K2Y3	P37397
A9CMB7	P40112	Q5XIV1
A0A0G2K931	G3V6S2	Q5VLR5
Q6P6Q7	Q6Q0N1	Q63083
Q9Z0U8	A0A0G2JWC7	Q9R063-2
P05712	Q6IE67	P10760
A0A0H2UHZ2	P60123	Q64303
A0A0G2JYL4	P60901	B0K023
Q9Z0V5	A0A0G2JTG7	A1L1M0
Q63692	G3V9N8	P05370
Q07009	D4AA63	D3ZZM8
O55147	B5DF80	C7C5T2
D4A857	Q5PQK2	P15865
F1LNF1	Q4FZT6	P30835
B0K023	P51583	P17220
B5DFC8	D3ZF26	A0A0G2KBA1
B0BNK1	P27653	G3V8G2
D3ZCT7	B0BN93	Q32PX7
D3ZMS1	A0A0G2K3N1	P05982
G3V6W6	P19139	D4A5Q2
Q63083	B2GV99	B4F7E8
B3GNI6	D3ZMS1	A0A140TAI1
Q641Y0	P52631	Q9R063
Q5RKH2	Q9JMJ4	Q794E4
Q9WU82	P68511	Q09073
P56574	Q5RKH2	D4AC36
A0A0G2JUC7	P62832	Q05982
Q505J8	P41123	Q9Z330
Q4QQW4	A0A0G2K3H2	Q05096
Q794E4	P04961	A0A0G2K9T4
D4A8U7	G3V8Q1	P13668
Q5U367	A0A0G2KAN1	Q6PDU1
Q5M9H2	Q9WV25-2	D4A3K5
P40112	Q6MG61	P14669
Q00715	P85973	P51583
F2Z3T9	A0A0G2JTN4	D3ZQ74
Q5XIP9	D4A2G9	Q5RKH2
P97608	A0A0G2K737	B0BN81
O70196	P39052	P68255
P39052	D4A777	Q6P9V7
Q9R063-2	Q6P769	F1LNF0
A0A0G2K6S9	P13668	Q9WVB1
Q62920	Q5XIC6	P13832
F1M446	G3V6H5	G3V7I0
P85834	P14408	A0A0G2JWH3
P85971	A0A096MIX2	Q6P7B0
C7C5T2	B2GV01	B0BNK1
P04762	D3ZQ74	G3V9N8
B2GUZ5	Q7M0E3	Q5XIP9
P52555	Q6P799	Q68FP1
B2RYI2	P05982	B2GVB4
B0BN93	P63326	G3V7Q6
F1LN59	Q63798	P26772
B5DEP6	A0A0G2K9T4	P18421
P00388	Q66HF1	G3V6P6
A0A0G2K7T6	P55063	D3ZJE2
P68511	A0A0G2K7T6	D3ZUY8
Q641X8	P29314	Q6PDW1
D4AB03	A0A0G2K8H0	D4AAI5
Q3KRC3	M0R7Z0	D3ZYS7
Q38PG3	Q6P6R2	D4A9L2
P15865	Q62969	B0BN52
Q5XIC6	A0A0U1RS25	Q63413
D4A8H8	F1LQ48	P40112
D3ZD89	M0R9L0	F1M446
Q4FZT6	P14669	Q9JKB7
G3V6H5	Q5U362	Q9JJ54
Q5RK10	C7C5T2	A0A0G2K654
O35987	D4A2D7	Q6AYK8
D4AEP0	Q63413	Q63009
Q4V7C6	O88989	O70351
D3ZD73	D3ZD97	P62138
P35213	P85971	B2RYJ7
Q6P9Y4	P37397	B2RYI2
F1LT35	P85834	D4A8U7
O08651	Q9JKB7	P20070
Q5U2Q5	D3ZAZ0	A0A0G2JXC3
P35280	O70351	G3V8Q1
P04961	D3ZD73	D3ZAZ0
Q4QQS7	D3ZJE2	D4AEH3
G3V9N8	D3ZYS7	B1WC32
Q5U362	O35303	P62193
B0BN52	Q5XIM7	P52631
Q9Z330	B0BN52	Q924S5
Q7M0E3	M0R7I0	P47819
B0BMT9	Q5BJP4	A0A0G2K0W9
M0R7Z0	Q4KM49	Q6AYU2
Q7TP15	Q9WVB1	A0A0H2UHH9
A0A0G2K654	Q641Y0	O08651
A0A0G2KAT3	P47853	D4AEP0
P84100	D3ZC84	F1LT35
P61983	F1LRJ9	Q5RJR8
G3V6P6	Q9Z0V5	Q641X8
P09456	P56574	Q7TP15
B2RZC6	D4A6G6	Q7TP11
G3V918	Q62991	Q5XIC6
A0A0G2JYI7	Q5M9H2	D3ZD73
P52303	D4ACV3	D4A9D6
D3ZQ74	Q5RJR8	G3V8D5
F1LUD3	P68255	Q9Z1Z9
B4F7E8	O88656	A0A0G2JXC1
Q66HF1	A0A096P6L8	D4A2G9
P63086	Q7TPJ1	M0R7I0
Q4V8E2	P62859	Q4KMA2
Q6MG61	A0A0G2K121	Q6IRJ7
Q9QZR6	P20070	A0A0G2K3N1
M0R9L0	P28494	P17425
D4A3B0	Q6PDU1	P41562
Q9JHY2	D3ZUY8	Q5BJZ3
Q6P6T0	A0A0G2K654	F1LSC3
Q3T1K5	P54313	A0A0G2K022
P85973	Q5VLR5	P60901
P40329	B0BN81	P39052-2
Q5XIP6	P13832	P39052
P55063	B1WC32	P54319
Q5XIM7	G3V6L9	P40329
P63036	A0A0G2JXC1	A0A0G2JYL4
M0R7B4	D3ZD89	F1LS86
D3ZJ32	Q6AYU2	G3V918
Q45QN0	F1LSC3	Q641Y0
A0A0G2JXC1	Q8R3Z7	D3ZFA8
D4A054	G3V9N0	Q5XIM7
D3ZFA8	G3V8U9	A0A0G2JYI7
Q6PDU1	P40307	P14408
P85970	Q63692	P47875
D3ZCS4	A0A0G2JYI7	A0A0G2JSS9
D3ZZM8	Q566D8	Q5U362
P13668	P18420	Q5U2Q7
D3ZC84	Q07984	Q66HF1
D4A777	P10760	B2RZC6
Q5XI78	P61983	P28494
Q6P769	G3V7Q6	P24049
A0A0G2K0W9	P15865	Q5FVM2
A0A3G2LW22	G3V918	D3ZD89
O88989	P35213	Q64560
A0A140TAA4	P84092	P85973
Q63413	Q68FX3	P09527
Q64560	Q64LD0	Q6PDU7
D4A7R3	B0K023	O88656
P54313	Q64599	P97690
O35303	P18421	F1LW91
P63174	Q4QQV4	O35303
P68101	R9PXU4	P04961
D3ZJD3	Q6PDU7	G3V6S3
P68255	D4AAI5	Q3ZAV2
P24049	P35280	P36972
A0A0G2K2Y3	P54311	Q63453
P14408	V5QSV9	D3ZZC1
Q6IE67	A0A0G2JSR0	D4AB03
P09527	A0A0G2K6S9	Q6Q0N1
Q8R491	A0A0G2JSS9	P35435
D4ACV3	D3ZCT7	P11884
P26772	P35465	Q3T1K5
F1LSC3	D3ZF39	D4A777
Q62991	F1MAA5	P62859
Q9WV25-2	Q9JJ54	D3ZN27
P60901	A0A0G2JVW5	Q7TPJ1
P35435	Q60587	P07323
D3ZZ81	Q794E4	B2GUZ5
D3ZN63	P85845	Q07984
D4A3K5	Q7M079	Q62991
D4ABT8	Q6PCT9	O88989
D4A994	Q6P6T0	G3V624
D3ZJE2	G3V6P6	P00388
D3ZQT0	Q4V7C6	Q5RK10
A1L1J8	P30349	Q5M9H2
P17425	Q4QQW4	Q5BJP4
B2RYJ7	Q9EQS0	P62919
Q63009	Q07009	Q9EQS0
A0A0H2UHH9	F1MAA7	P50503
Q71UF4	P04762	Q4KM49
Q6AYR1	B2RYG6	F1MAA7
O70351	F1LVV4	B0BN93
D3ZLD5	A0JPJ7	G3V6H5
P51583	D4A8U7	Q6PCT9
A0A0G2K022	Q9Z330	D3ZN95
A0A0G2K737	Q32PX7	Q9JLJ3
Q4V8H5	Q6P9Y4	Q5RKI5
Q99J82	P00388	Q6PEC5
B1WBQ0	P41562	D4A914
Q4KM49	P84100	Q6AYD3
Q7TSP2	Q5U2Q7	F1M764
D4AAG8	Q4KM71	P62329
P62138	Q6IRJ7	Q71UF4
P17220	A0A0G2JWH3	Q45QN0
F1LM60	B0BNG3	P54313
Q4KMA2	Q5XI26	A0A0G2JSR0
Q32PX7	F1LT35	F1LVV4
Q6AY09	Q4V8E2	P19139
F1MA52	Q00715	G3V8U9
Q9EQS0	F1LM66	A0A0G2K7T6
P60123	B2RYJ7	Q4QQS7
Q9JLJ3	D3ZZC1	G3V928
D4A2G9	P85970	Q3T1J1
Q5FVC2	Q63009	P83732
P18420	Q45QN0	Q63584
Q5RKJ9	Q9ES21	P84100
O70185	D3ZZZ9	Q6PDV8
Q6AYT3	P97852	Q63525
A0A0G2JVW5	B2RZA9	P83941
P48450	D4AC36	Q4V8E2
O88656	A0A0G2JYC6	A0A0G2JXW4
Q6P7B0	P32551	P41542
F1LS29	D4A8H8	Q6AYT3
Q62969	Q5FVM2	Q6P9Y4
D4A3S8	D4A7R3	F1M3H8
Q4KLK7	G3V6S3	Q3KRD5
A0A0G2JSR0	B2RZ72	Q6AY48
P36972	Q63355	D4A2D7
F1LML0	D4A3K5	P63086
Q07984	Q5XIP6	Q9JHY2
Q5U3Y8	Q5U367	B1WBQ7
P21670	Q4KLZ0	Q4QQW4
B0BNL2	B2GUZ5	M0R7Z0
F1M3H8	Q5RKJ9	F1LSM5
A0A0G2JSV2	B0BNK1	F2Z3T9
G3V7M0	G3V818	Q5RJK5
Q5VLR5	Q99ML5	B5DF91
A0A0G2JZF0	Q5XI78	A0A0H2UHZ6
P06686	M0RD20	P18420
B2RYG6	Q6LDS4	F1M9V7
Q6PCT9	P07335	D3ZRX9
Q3T1L0	P35435	P29315
P14604	Q9JLJ3	Q6P6T0
P21708	P97560	D4A994
Q5RJK5	C9WPN2	D3ZJ32
Q5RKI5	A0A0G2KAT3	M0R7B4
P35465	B2RYN0	P56574
Q6P9V7	F1M0X6	P09456
D4A2D7	Q6P7B0	G3V645
B2RZ72	F1M8V2	D4AE96
A0A0G2JSS9	P40329	D3ZQM0
Q5PPK6	Q71UF4	F1LZW6
Q4KLZ0	Q9Z270	Q6AYR1
F1LVV4	F7EPH4	P70580
D4A5A6	F1LSS1	P97608
Q52KS1	Q6PDV8	D3ZJD3
D3ZZC1	Q4KM74	Q9ES21
P20070	Q68FS2	B2RYN0
P41542	Q9WU82	Q6RUV5
P30349	P35559	D4A1Q0
A0A0U1RRV7	O55147	F7F707
P62912	D4A994	Q6IRH6
A0A0G2K3Q6	P62919	P35280
Q4FZT0	A0A0G2K330	Q4KLZ0
P18421	D4A133	Q62969
D3ZZZ9	Q6AY48	Q5XI78
A0A140TAI1	Q02769	P47727
P27952	P63086	Q4KM74
Q5RJR8	D4A914	D3ZN63
D3ZNI3	D4A054	P47853
P12001	F1LZ05	D3ZC84
Q9JHY8	P47727	B1WBQ0
P47853	B1WBQ0	Q4KM73
P83732	B1WBQ7	Q5XIG8
D4AE96	P09456	Q8K551
D3ZYS7	B1WC49	B2RZ72
P82808	Q05096	F1LSS1
P13832	D4A4Z9	Q4V7C6
D3ZAZ0	P63174	F7EPH4
A0A0G2K4L2	Q4KLN6	Q5XI19
P47875	P21670	F1LRJ9
B3DMA1	Q9JHL4	P97560
P97690	Q5U2N2	Q4QQV4
Q99ML5	B2RYI2	R9PXU4
B2RYN0	Q3KRD5	Q63692
Q6AYD3	Q6P9V6	Q6AY21
P32551	F1LNF0	V5QSV9
F7EPH4	F1LRB8	P14604
D3ZSA9	Q64608	Q5XI26
P37996	Q3T1K5	B0BNG3
G3V7G9	G3V8T9	A0A0G2K4L2
D4AC36	Q4KM73	Q9JHL4
Q4QQV4	D4A8F2	Q3T1L0
Q5U2Q7	Q6AXS3	D3ZUV3
Q4QQT4	Q6AYK8	P62890
Q5U214	D3ZD72	Q3KRC3
P17764	Q6MG08	D3ZPN7
Q68FS2	Q6AYR1	Q6AY09
Q6MG08	Q3MID3	A0A0U1RRV7
D3ZCV0	D4ADT5	D4A8H8
B1WBQ7	Q4V8H5	Q63798
P62718	B0BN85	Q99MZ8
Q63942	M0RA08	Q62780
P97852	P70550	P35465
Q566E4	B1WC02	D4AD70
P54311	Q63525	B0BNL2
D4A914	Q4QQT4	O35509
A0A0G2JYC6	B5DF89	Q5RKJ9
Q3T1J1	P68182	Q5PPK6
D4AE49	Q6P751	F1LRB8
A0A140UHY3	F1LSM5	A4L9P7
Q6AXQ0	D3ZQ57	Q5M819
B1WC32	D3ZQN7	Q63768
P05982	P50503	B2RYG6
Q6P6R2	A0A0G2JT78	A0A0G2KAT3
D4A1J6	O35509	Q6MG08
A0A0G2KAI8	D3ZFA8	Q07009
P54921	A0A0G2JXW4	Q5U367
E9PTB2	A1L1J8	P30349
Q4KM74	P41542	P04762
G3V624	P07943	A0A0G2JVW5
P08081-2	Q6AYJ7	P32551
Q5XIG8	G3V936	F1M949
G3V8A5	Q62780	Q5U214
D3ZU56	B5DF91	D3ZCT7
Q9ES21	D4A9D6	P07335
F1MAA7	Q4KM69	Q6P6R2
Q4VSI4	B0BNL2	A7LAC4
Q4KLH4	Q0ZHH6	D3ZBN0
Q4FZS2	P46844	P82808
Q60587	A0A0U1RRV7	Q6P9V6
P68182	Q3T1L0	B0BMT9
Q6IRJ7	D3ZFQ8	A0A0G2K2T6
P07335	A0A0H2UHH9	P62912
A0A0G2JWH3	B1WC34	Q6AXQ0
Q9JJ54	Q63768	E9PTB2
Q6PDV8	P83941	D4AA63
Q8K1Q0	Q6PDV7	A0A0G2K051
Q6Q0N1	G3V645	Q6B345
P62919	Q5XIG8	B3DMA1
A0A0G2JVW3	M0R7B4	A0A0G2KAI8
P40307	P47875	P85970
G3V818	P13697	D3ZZZ9
D4A8F2	Q5XI77	D3ZXH7
Q68FS8	P31399	D3ZZR5
F1LSS1	D4A9L2	P68182
A0A0G2K330	B2RZC6	Q64LD0
D3ZHG3	P63036	Q68FX3
Q5XI04	Q5U318	D3ZA84
D3ZRX9	P70580	Q5U2V1
Q8R3Z7	G3V7G9	F1LS29
P48675	P29315	O55211
P49088	P37996	D3ZUB0
A4L9P7	Q68FS8	P26376
Q3T1I4	F1LP76	D4A6C5
Q9Z1Z9	P81155	A0A0G2K9C0
F1LTJ5	F1LM55	Q60587
P28494	Q5XI32	A0A140UHY3
Q63584	O35264	P63036
B5DF03	Q01205	A0JPJ7
B1WC02	F1LS29	Q5I0E7
O88941	P20788	B2GV06
Q6PDU7	A0A0G2JZF0	P62775
Q920L2	Q63584	Q75WE7
Q6LDS4	D3Z8B2	Q566E4
Q6Q0N3	F1M764	G3V7I8
P35559	P17764	A0A059NZR0
F1MAB8	Q5U214	G3V7G9
D4A133	A0A023IM54	Q68FX0
O35509	D4A3S8	F1M0X6
G3V6S3	B2GV72	Q3T1I4
Q6P751	D3ZW08	P63088
M0R7I0	Q3T1I4	P27881
D3ZN95	B5DFB2	P37996
F7EMB2	P52925	P81155
P29315	A0A0H2UHN2	F1LZ05
P61354	A0A0G2KAI8	B5DF29
P97584	F1LZW6	D3ZD72
B2RZA9	Q6PCT3	Q27W02
P70580	Q920D2	D3ZXP3
Q9JHL4	Q6IRH6	Q641Y8
Q4V8A7	A0A0G2K051	A1L1J8
D4A1Q0	D3ZU56	P85845
A0A0G2K121	O88941	Q5I0D7
D4A9L2	A0A3G2LW22	B2RYQ5
Q63228	B1WC61	P20788
Q6PDW1	Q9Z1Z9	A0A0G2K0I3
P61203	D3ZD23	Q9EQX9
Q68FX0	P62329	Q66H11
G3V8U9	A0A0G2K4L2	P24155
A0JPJ7	Q9JJ19	P21708
P18395	F1LQ00	P19944
E9PTK9	D3ZBN0	Q3MID3
D4ACC2	Q3ZAV2	D4A054
B2GV72	Q5RKI5	D4AE49
B0BN63	P11348	Q9JHY8
D3ZD72	P62912	A0A023IM54
Q4KLN6	Q5I0D7	B5DEK0
D3ZBN0	Q3MID6	G3V818
G3V9E4	F1LM60	D3Z8B2
A0A0G2JZ13	D4A6C5	Q9WU82
Q62780	B0BN63	M0RD20
F1M949	P27881	Q5XI04
D4A510	D3ZN27	P70550
B5DFB2	P06214	Q8R3Z7
D4A0Y6	Q66HD3	P54311
G3V6L8	Q4FZS2	Q68FS2
Q4KM73	G3V8A5	D3ZW15
Q68FU3	Q9ER24	P62718
D3ZQ57	P21571	D3ZCS4
D3ZPN7	B2RZB7	Q3MID6
O35264	Q95577	Q920D2
M0RC99	F1M949	D4A7R3
Q9JKB7	Q566E5	P63329
V5QSV9	D3ZUV3	D4A4Z9
P63088	Q9JHB5	Q498N4
Q63798	A0A0G2K9C0	Q4V8H5
D3ZUV3	F7F707	Q6P7Q4
E9PT22	D4A8T3	Q68FU3
Q6IRH6	Q6PDW1	B0BNA7
A0A096MK61	Q6AXQ0	B2RZB7
Q4KLJ1	Q6AXW2	D3ZU56
Q99MZ8	P18395	Q63184
Q71SA3	A0A023ILN9	O70185
Q63768	Q75Q41	Q99J82
P36876	Q920L2	B5DEY8
Q64578	Q99NA5	P17764
P62329	P08081-2	Q99ML5
F1LM55	A1A5L1	D3ZD23
Q498N4	D4A1J6	O35264
A0A0G2QC04	Q62785	P27605
Q6AYJ7	O70185	O88941
G3V7Q6	A0A0G2JSL8	Q9ER24
Q68FX3	B2GV73	D3ZLD5
Q498R3	Q9JJT1	F1LQ00
A0A0G2JSR7	Q63184	P22509
Q66HC5	D3ZN63	P49088
A0A0G2K736	Q6AYK6	A0A0G2K121
A0A0H2UHN2	A4L9P7	Q566E5
Q32Q06	Q5RK10	A0A0G2JV32
Q6B345	G3V647	P35571
R9PXU4	P62870	A0A0G2JSG6
P24155	A0A0G2K0I3	P12368
O54772	A0A140UHY3	Q63747
P62859	A0A0G2JYA2	Q8K1Q0
P12711	D4A1Q0	P62142
B5DF91	P54921	P17078
F1M1H0	Q68FX0	P12001
Q6AYB5	P19944	D4A7R0
Q64654	D3ZN95	D4A1D8
Q5XI32	E9PTB2	Q62658
P14669	D3ZRX9	Q6QI16
Q3KRD5	B5DEK0	F1LX07
P17136	O35796	Q63942
Q6AXS3	P24155	D4A8T3
Q9JJ19	Q62658	Q5U216
Q920D2	F1MAB8	A1A5Q1
D3ZAS8	Q62636	G3V9K0
D3Z8B2	G3V7I7	Q6AZ33
P46844	D3ZQE8	Q62785
Q3MID6	G3V7M0	Q68FT7
Q5FWY5	F2Z3T9	B5DF03
P31399	Q31258	Q5EB77
D3ZMS0	D3ZHG3	P63025
Q9ER24	A0A0G2QC06	Q8VHF5
F1LPD6	Q6LDG5	P21571
D4A1D8	Q6MGA3	P00406
M0RCZ9	F1LT49	B0BN85
D4AEI5	B3DMA1	Q5BKC3
P12368	Q8K1Q0	Q6P751
B0BNG3	Q5U2Q5	P54921
Q6AY21	P53812	D3ZFQ8
P62815	Q6AY18	P97852
P50503	P63012	Q5XI18
B1WC49	F1LML0	F1LT49
D3ZUB0	Q6AXS5	M0RC99
Q5XI77	B0BNA7	A0A3G2LW22
F1M775	D3ZI16	F1MAA5
P41499	Q9EQX9	F7ENH8
Q9JHB5	Q5U311	Q6AXS3
P81155	Q4KLK1	Q64654
A0A0G2JSH5	Q6P7Q4	D4A3S8
Q8K1P7	A0A0G2QC04	A0A0G2K1M7
G3V7I7	Q4KLK7	Q6AYK6
F1LX07	P11883	B2RZA9
D4A7I6	Q63747	Q5U2Q5
Q63525	Q68FT7	F1MA52
G3V9S9	G3V9E4	Q9JJ19
B1WBY1	B1WC67	P49432
B2RZB7	Q6QI09	G3V8A5
M0RD20	P69736	A0A0H2UHN2
Q64LD0	B1H282	A0A0G2KB28
P62959	P18590	G3V8Y5
P05964	P35571	A0A023ILN9
F7ENH8	Q6AYD5	Q5XIP6
Q5M7V8	A0A0G2K542	G3V829
P22509	D3ZW15	A0A0G2K3V4
M0RA08	D4A7R0	I6L9G6
F1MAA5	D3ZZR5	Q4KM69
A0A0A0MXW9	B0BMT9	F1M8V2
D3ZZA8	D4A3P1	D3ZUL8
A0A0H2UHV9	D3ZTP0	Q920L2
D4ACK1	G3V7V3	B5DFB2
Q9Z2P5	D3ZZA8	A0A0G2JZ13
Q4KLF8	Q5U2V1	D3Z8L7
F1LZW6	Q6Q0N3	Q5U2N2
P86182	A0A0G2K3Q6	B2GV73
P62890	P62749	Q9R0T3
P20788	A0A096MJX4	Q5U318
Q99MI5	P17425	Q5XI32
A0A0G2JWD6	Q5PPK6	Q4QQT4
A0A0G2QC02	G3V7S2	B1WC02
D3ZVJ3	A0A0G2JVW3	Q71SA3
Q66H11	B5DFN4	P07872
I6L9G6	A0A0H2UH90	B3STT9
A0A1B0GWQ7	P36876	F1LM60
Q5U301	Q5U216	A0A0G2K261
A0A0G2JTA0	Q5XI04	Q02769
A0A0G2QC06	Q566E4	B2GV72
P62142	Q63002	Q1PBJ1
Q5XI07	D3ZQM0	A0A1B0GWQ7
O08618	Q4KLF8	P62959
P62997	P17078	G3V7S2
P63329	Q99MI5	P70582
F1LPB4	Q66H12	Q45QJ4
A0A0G2JWP8	Q5M7V8	Q5FVC2
A0A0G2JV32	A0A0G2JV54	M0RA08
Q5RJR2	D3ZA84	G3V7I7
G3V982	A0A0G2JTH7	F1LPS8
D4A4Z9	Q9Z2P5	Q99MI5
P05942	A0A0G2K261	D4A1R8
G3V762	Q6AYB5	D3ZD83
Q6RUV5	A0A0G2K3V4	Q9JHB5
D3ZQN7	Q32Q06	Q27W01
P83941	P62914	A0A0G2K4U8
G3V936	P21708	Q9Z270
D3ZJ92	Q68FU3	P40307
P00406	Q9Z339	A0A096MJ11
O08984	D3ZJ92	Q31258
G3V829	P97584	F1M1B3
A0A0H2UH90	F1LPD6	Q2LAP6
Q02769	G3V624	B0BN63
P07943	Q9QVC8	G3V6P2
A0A0G2K7W6	D4A720	D3ZJ92
P46413	P82471	O35964
D3ZUL8	Q6GQP4	F1M6F4
A1A5L1	Q4V8C2	B1WC61
Q5U2V1	P62890	D3ZZ81
Q5FVM2	D3ZG43	A0A0G2JZ53
F1LRB8	F7ENH8	A0A0G2JTH7
A0A0G2JSL8	F1LX07	Q5RJR2
D4A8T3	Q8CG45	D4ADT5
Q6AXW2	A0A0G2K7B6	Q4FZS2
D3ZD23	Q5I0F0	Q56A18
P61314	G3V9K0	Q6P7R8
F1M706	A0A0G2JX74	G3V9E4
Q68FY0	Q7TP21	P36876
P62914	Q6RUV5	D3ZHG3
B2RYQ5	A0A0G2K2P5	P52925
B2GV73	A3KNA0	P35559
A0A0G2K9D6	B5DEN5	D4ACC2
D3ZCG3	Q6P9U8	Q6AY23
Q5U318	G3V9W6	G3V8K7
B1H2A6	P22062	D3ZG43
A0A0G2JXW4	Q5HZV9	Q3B7D0
F1LPS8	P63004	G3V7I3
F1LT49	A0A0G2JSR4	Q5U311
B5DEY8	D3ZWA8	D4A8N0
G3V9W6	O35547	A0A0G2K9D6
P85845	Q4QQW8	G3V8T9
P17078	B2GV06	A0A0H2UHV9
A0A1W2Q676	A0A1B0GWQ7	P62997
Q9R0T3	Q62868	D4A0U9
D4A7R0	F1M1B3	P16975
D3ZW15	Q6P6T6	P13803
Q6IRE4	A0A0H2UHF6	A0A0G2K714
B0K030	A1A5Q1	P18395
B5DFC9	A0A0G2K6U1	F1MA87
F1M801	A0A0G2K681	D4A8F2
Q4KM69	Q9R0T3	A0A0G2K110
B0K010	D3ZQ59	O55147
G3V8G5	D4A3X3	D3ZEM8
Q68FT7	F7EMB2	P10361
B1WC67	D3ZQM3	G3V9W6
Q5BJS0	D3ZXH7	Q56A27
D4AA63	F1MAA3	P04905
Q63002	B5DF29	P48450
G3V7J9	Q45QJ4	Q5XI77
P19944	B2RYQ5	F1LM09
D3ZAF6	Q9JM53	D3ZUF9
G3V8V0	Q56A27	D3ZTT7
B2GV06	G3V7U2	B5DEN5
Q3MID3	Q9EST6	A0A0G2K7W6
D3ZG43	Q6B345	P11505-1
P11505-1	P97690	Q3MID9
B1WC34	D3ZD11	P11348
Q5BKC3	Q6AYS7	A0A0G2K542
P29419	D4AE49	Q6GQP4
Q95577	M0RC99	D4A133
Q5U216	O08618	D3ZQN7
Q6MG60	F7EL36	D3ZZA8
Q6P9U8	B5DEX7	Q63151
Q6P686	Q00238	D4A7I6
F1M062	Q9R1T1	G3V7V3
P61212	D3ZUB0	Q6P4Z9
A3KNA0	P62138	F1LM55
Q9JM53	Q5M819	P05964
Q6P6T6	Q5RJR2	P19511
B5DF89	Q68G41	Q5XIE0
P84817	D4AB03	A0A0G2JYA2
P23565	F1LPG9	P63322
P18645	B1H227	G3V7M0
G3V9M1	A0A0G2K4U8	P46413
P70582	Q641Y8	B1WC49
A0A0G2K3V4	D3ZEM8	Q4KLH4
Q32PZ3	P62718	P21670
P35571	A0A0G2K714	Q6Q0N3
Q6AYJ1	D4ACC2	P07943
Q8VHU4	P12001	Q1EG89
Q64599	F1M1H0	P31399
Q6P9V6	F1M5V2	D3ZAF6
Q6AYS3	P49432	Q68FW9
P39069	Q5XIL4	Q52KS1
Q5M939	I6L9G6	Q5BK63
D4A746	P19511	B1H282
Q63965	A0A0G2JZ13	Q4KLJ1
Q6AYK6	B0K010	Q95577
A0A0G2JV54	Q6AY21	D3ZE63
B0BN85	P05964	Q7TSP2
G3V7S2	Q6IMF3	Q9ES53
F1M0X6	F1LQX9	D3ZJX5
Q66SY1	P12711	Q99M63
A0A0G2JSG6	P97697	D3ZYQ9
Q5I0D1	F1MA87	Q5XHY0
Q80WE1	P29419	D4A5T8
Q99NA5	P46413	G3V647
Q3ZAV2	D4A0T0	P97584
D3ZQ59	Q63707	P27321
D3ZC56	P10361	Q5RJN5
D3ZLC1	D4A1S6	Q6P686
D3ZFQ8	Q3MID9	A0A0A0MXW9
P16975	Q62667	E9PSJ4
A0A0H2UHG7	P35289	Q6AY84
Q9EQR2	P17955	Q63228
D4A1R8	G3V6L8	P97697
D3ZZR5	D4A3T3	Q9ESN0
Q3B7D0	Q6P7R8	D4A206
Q6AYD5	Q9ET34	Q6AY18
B2GV41	D3ZD83	Q6P756
D4A1C5	F1LQS6	Q66HD3
G3V940	Q6AY84	Q6P685
B2GV33	Q5XI31	Q4KM35
A0A023IMI8	P61354	Q499N6
P51146	Q5RK09	M0RAP5
Q9Z336	Q4VSI4	Q6MGA3
A0A0G2K2P5	B0BNN0	A0A0G2JTL5
Q9R064	Q5JC29	B2RYN6
A0A0G2JTL5	Q9R064	B5DFM8
P45352	Q4G079	P29419
Q75Q41	Q5BKC3	B5DF89
G3V7G0	A0A0G2JSG6	B5DEZ4
P11348	Q5I0D1	Q5BJN7
Q63151	A0A0H2UH99	P08461
A0A0G2K261	M0R402	A0A096MK61
Q6PCU4	P62815	B0BMY8
P49432	F1LPC7	D3ZWS0
P26284	D4A510	P61354
Q9Z270	F1M3H8	Q09167
A0A0G2K781	Q641Y2	P35289
Q68G41	Q52KS1	P69736
F1M609	P04166	D4ADF5
D4A6C5	Q5PPL3	P49793
F1LRP7	P63322	P08081-2
Q641Y2	P41499	D3ZC56
F1M951	Q3KR59	F8WG67
P63004	F1LR36	Q00238
D3ZQM0	D3ZJX5	P26284
B0BN55	A0A0U1RVI9	Q8K1P7
P15800	Q66WT9	F1M062
Q5EB77	D3ZYK9	A0A0G2K2P5
B0BMY7	Q5U312	A0A0H2UI10
G3V662	G3V7W1	F1LR10
Q5XIT9	D4A031	B5DFN4
P49793	B5DFN2	P62914
P62856	D3ZC96	Q62703
P35289	P97608	F1LPD6
P19511	P86182	P61203
B5DFN4	Q66HC5	D4A1J6
B5DFM8	A0A0G2K0Q2	D3ZQM3
D4A0U9	B6RIU0	M0R402
Q5M819	B5DEH2	P53812
P27881	Q62839	Q3KRC7
B2RYP4	A0A059NZR0	Q4KLL0
G3V9G3	A0A0G2KB77	Q6IMF3
D4A8H3	G3V7J9	Q08013
Q499N6	P63025	P63312
A0A023IM54	D3ZNS8	D3ZM57
Q5BKA1	Q497B0	D4A0Y6
Q63507	P26376	D3ZYK9
M0RAP5	Q7TP91	P04646
D4A4K4	P14604	Q4G079
B1H282	Q6VV72	D4A0T0
P69736	Q3KRC3	P63004
D3ZF39	P39069	Q68G41
A0A096MIV5	A0A0G2JUJ9	F1M1H0
Q9ESN0	Q66HG5	O70513
Q99M63	Q68FY0	G3V9M1
D4A8G7	Q6P4Z9	A0A0G2K3Q6
M0R402	Q9ESN0	Q5U312
G3V8K7	P82808	A0A0G2K7B6
P10361	F1MA52	D4A2P1
G3V886	P62775	Q4KLF8
P97697	A0A0G2K3V2	Q5EAJ6-2
A0A0H2UHM0	D3ZZ81	B1H267
F1M1B3	Q9Z336	F7EL36
Q9EST6	D3ZPN7	A0A0G2JWB6
A0A0G2JX74	D4A0L4	G3V9R0
B5DF29	G3V829	A0A0G2JY73
Q5XI31	P61203	A0A0G2JT63
D3ZL50	P09330	A0A0G2K211
G3V8T9	P00406	P05942
Q4KLK1	Q5M939	B0K010
A0A0G2JU15	Q05175	Q64599
D4ACQ9	A1L1J9	Q4G022
B5DEK0	B0LT89	Q4QQW8
D4A8N0	G3V8G5	O35547
D3Z8E0	Q7TP35	D3ZSP1
B2RZA6	A0A0G2QC02	Q99068
P82471	Q63396	Q4KLK1
Q9R1T1	D3ZFH5	Q68FS8
Q9EPB1	G3V784	Q5BJU0
P16970	B5DFM8	Q66H39
F1MA87	Q6AYZ7	D3ZWA8
Q9EQX9	Q642A5	P11951
Q5FWT1	A0A0G2K7W6	G3V6L8
D4A0T0	Q5XIT9	E9PTK9
A0A0G2JSR4	P84817	Q4V898
Q62671	E9PSJ4	Q5D008
Q5XFW6	A0A0G2K0V4	A0A096MIV5
Q6P7R8	A0A0G2K781	Q5M7A4
Q566E5	D4A1R8	Q6PCT3
Q9ET34	Q5XIN6	M0R5Q3
B0BMS8	A0A0G2K2T6	A0A0G2JXT0
F1M0K6	A0A0G2JTL5	Q6P6T6
Q5U311	B0BN97	Q62848
P62845	Q5XI18	Q99N27
A0A0G2JWB6	A0A0G2JT63	B5DFD8
Q5U2N2	A0A023IMI6	D3ZQ59
D4ABK7	B1WBY1	D3ZQ57
P63025	Z4YNF4	P51146
B0BN97	A2VCX1	D3ZNI3
F1M5V2	A0A0G2K9Q3	F7EZ89
Q66HD3	B3STT9	P61589
Q5XIN6	B2GV24	G3V784
Q62667	Q63151	P42676
Q6AYS7	Q9EPB1	D3ZPL1
Q5HZV9	Q6AYQ9	D3ZW08
A0A0G2K509	F1M775	Q9Z336
A0A0G2QC53	G3V940	A0A0G2JZF0
D3ZZ51	Q499N6	B1WC34
G3V9M8	Q32PX2	Q4V8E1
G3V784	D4A6A9	Q62639
P97532	P49088	Q3KR59
G3V9K0	B5DFD8	G3V7W1
F1LYQ8	Q6MG60	Q5EGY4
P26376	Q5XIE0	D3ZU74
P17955	D3ZC56	D4A5A6
G3V7V3	Q64654	O08559
Q6AYZ7	Q5U2U7	F1M775
A0A0G2K110	Q99068	Q63507
Q3MID9	D3ZJD3	Q63002
F7EZ89	A0A0G2K110	Q5HZV9
B1WC61	Q5EAJ6-2	Q01986
A0A096MKC0	P49793	Q5XIJ3
P15650	Q5M9F8	F1LSK6
D3ZDB9	Q6P7P5	B1WC67
A0A0G2K4T7	P11505-1	A1L1J9
Q6MGA3	E9PT22	P86182
G3V727	A0A0G2K1M7	Q6AXW2
Q68FW9	P63088	D4A4B4
D3ZE63	Q63228	Q5M9F8
P11530	A0A096MK15	P62870
A0A0H2UI10	P62142	A0A0G2K1E2
B6RIU0	P51146	B0BMW4
B2RYJ1	B0K030	B1WBY1
A0A068FP44	F1LW91	Q5XFW8
Q9JJ31	D3ZCS4	B1WC84
P04646	D3ZUC9	A0A0G2JSR7
Q642A5	G3V9M1	Q5JC29
A0A023ILN9	Q6P685	P40615
D3ZC96	Q99J82	D3ZRM5
A0A0G2K9Q3	P27321	Q9JJT1
D3ZD83	D3ZAF6	Q9EPB1
P61589	F1M801	Q5M7V8
A0A0G2K9B4	P05942	D3ZAS8
P09811	B2GV33	D4A031
B5DEN5	Q3B7D0	D4ACW1
Q5RKJ4	D4A206	P62749
M0RDG0	P19836	Q5XI07
Q5BK33	F8WG67	O35796
B5DF46	P62898	B4F764
Q62751	D3ZE63	A0A0G2K3V7
P16636	B2RZA6	Q80WE1
Q56A27	Q6RJR6	D3ZMS0
A0A0G2K714	Q80WE1	G3V9S9
B1WBN8	B1WBY7	Q91W30
D4AE06	F1LV71	Q66H12
Q9Z1E1	D4A746	A0A0G2JWD6
P15791	D3ZDB9	Q62868
P52925	D3ZJH9	D3ZXS8
B2RZ64	B5DF46	A0A0G2QC06
G3V752	Q5BJK8	A0A0G2K266
Q6XLI7	D4A7L6	A0A0G2K781
A0A0G2K2T6	Q99MZ8	G3V727
A0A0H2UHP5	Q6MG48	B0BNB9
Q5XI18	A0A0G2QC53	Q6MG60
Q5M9F8	D3ZXS8	Q9WUC8
D3ZJX5	A0A0G2JSU3	Q4AE70
P62775	A0A0A0MY07	D3ZHW0
Q8VH46	Q7TP48	D4AE06
B5DEL2	Q5BK78	P84817
Q99MI7	D4A9D8	Q5FWT1
P11883	Q7TP06	D4A3P1
P63312	Q6P7D2	Q5XIW8
Q920P6	F1LYQ8	Q5PPL3
Q6AY23	Q499N5	F1LPG9
B2RZD6	F7EZ89	Q4KM38
Q8CJB9	Q68FW9	A0A0G2JSL8
A2VCX1	D3ZX38	D3ZVJ3
D3ZWS0	D4AAG8	P02600
B5DFN2	B5DFK6	P82471
Q4KLI7	R9PXU3	P06214
Q5XFW8	Q2TA68	D4A2B0
Q3KR55	Q1PBJ1	Q66HC5
B0BMW4	B0K024	Q4KLI7
Q64568	Q9JI85	F1LYQ8
Q9WV63	Q9JJ31	P15651
A0A096MJ11	G3V7I8	A0A0G2JSU3
Q62636	D4A8N0	G3V8M1
D4A0H4	D3Z8E0	D3Z8L5
A0A096MJW2	F1M062	Q9Z269
Q5XI28	F1LNI5	Q4KLN6
F1LNI5	P15791	Q498R3
A0A0G2K8Z9	D4A7I6	Q641W2
Q5BK63	D3ZUF9	F1M049
D3ZWA8	A0A096MJ11	Q5U2X8
A0A0G2K6G2	P62994	D3ZJH9
Q6P7A9	P62959	Q62636
E9PSJ4	O54772	A0A0G2QC33
O35547	D3ZF45	D3ZI16
D3ZN37	Q8VH46	D3ZD11
D4A2B0	Q1EG89	Q10728
Q499V7	F1LNY3	A0A0G2JVW3
G3V678	D3ZVD8	B1H2A6
Q496Z5	Q561S0	Q4V8C2
P41350	Q01986	D4A3E1
P52590	D3ZUL8	Q9EST6
Q62658	Q5EBD4	B5DES0
B2GV24	Q6AY23	F1MAA3
Q5PPL3	B5DEY8	B0K030
F1M049	Q6IRE4	B5DFN2
D3ZSL2	B2RYP4	A0A0A0MY43
Q9WVS2	D4A8G7	Q499V7
G3V7I3	Q4QQV8	A0A0G2QC53
Q6MG48	A0A1W2Q676	G3V9P7
G3V7J2	O88550	Q32PZ7
Q01205	Q6P686	B2GV41
P83888	D4A0H4	A0A0G2JTA0
Q6PCT3	Q99M63	Q7M767
Q5XIP0	Q5FWY5	P20651
Q63396	A0A0G2K796	F1LQS6
A0A0G2JYT1	D4AE06	G3V6U3
A0A140TAA8	A0A0H2UI10	D4A2C6
Q498U4	P16975	B2RYV5
A0A0G2JZ53	P63329	O89035
A0A0G2K1S6	P08461	A0A0G2K9B4
P37285	P63312	D3ZIX4
Q9Z1W6	F1LQP9	O08984
B2RZD5	Q9WUW2	Q5FWY5
A0A0G2K0Q2	P61212	Q5M823
P35284	Q5XHZ9	D3ZCG3
Q5U2N0	D3ZSL2	A0A0G2K2V7
A0A0G2K6U1	Q99N27	F1MAQ7
G3V7I8	Q3SWT4	D3ZWN1
D3ZYK9	Q4KLH5	B2RYL4
O35964	F1LPS8	B6RIU0
Q4KLL0	P22509	A0A0H2UHG7
A0A0G2JUR5	B5DF50	D3Z8E0
D3ZLS5	P61589	D4ADE5
F1LW74	Q9JMI1	G3V982
D3ZN76	Q6AY09	D3ZSL2
D3ZEM8	O70513	Q5EAJ6
F1LR10	Q5RKJ4	Q6V9V9
D3ZD11	D4ADF5	B0BN97
F1LVW7	G3V8Q8	M0R623
G3V6U3	Q32KK0	Q6AXS5
B0BNA7	G3V9S0	A0A0H2UHX1
B2RZ24	Q3MIE7	D4AEC0
A0A0G2K051	O70257	D4ABK7
M0R6J0	Q8K1P7	P62716
Q5U2U0	B5DEZ4	D3ZQE8
Q5M9I2	D3ZP47	P29266
P27605	D3ZC89	Q642A5
D3ZD15	Q7TSP2	P45352
B5DFC4	A0A0G2K1E2	B2RZ24
A1L1J9	O70593	Q9JIM0
P08753	A0A0G2JV32	A0A0G2JV54
B5DFD8	F7F557	Q9Z1W6
E9PSJ3	Q5EB77	Q5PQJ6
D3ZYQ9	P97576	Q498D8
Q5I0E7	F7ES73	D4A4T9
D3ZSP1	B4F7C9	Q5M849
A0A0G2JU43	D3ZWN1	D4A0H4
D3ZI16	Q63186	Q9WU49
Q5XHZ9	Q4KLJ8	F1LRP7
D4A3E1	G3V9R0	Q9WVA1
D3ZRF6	Q9Z1W6	D4A510
D3ZU51	F1M7Y3	A0A0G2JUJ9
B2GUV5	Q08851	D3ZF45
A0A140TAH1	A0JN30	Q9Z2P5
P62716	G3V6J2	Q8VH46
B0BNB9	Q9QZM5	O02953
P52020	Q6P6T4	A0A1W2Q676
Q5XIJ3	P11951	B2GUZ3
A0A0G2JWG6	D3ZGW6	Q5RKJ4
F1M0R1	Q6AYS3	F1LNY3
Q0D2L6	Q5M7A4	A0A0G2K3V2
Q9JIM0	D4AAU4	Q9QY17-3
F1LNM0	Q5BK63	M0R7T1
P97564	G3V8Y8	A0A0G2QC02
F7FLB2	Q9Z269	P11883
D3ZPV5	B2RZD6	A0A096MJM8
Q64591	Q499V7	D3ZNS8
D3ZVD8	D4A2B0	Q6PEC3
A0A096MJX4	A0A096MIV5	Q75Q41
A0A0G2K648	D3ZAS8	Q5XIN6
Q62844	A0A0G2K3I9	P43138
Q2LAP6	G3V9G3	Q4KLJ8
P42676	P12368	P15791
A0A0G2KA12	P23711	Q6AYJ1
G3V8Q8	B1H2A6	P22062
A0A0G2JTH7	Q71SA3	Q75Q40
P62749	Q62639	D4AAV4
F1LRI8	D3ZP13	D3ZF39
B6DYQ1	Q9R1J8	Q9R1J8
Q2TA68	D3ZV82	Q9JM53
D3ZUF9	A0A0G2KAW7	Q99376
Q9Z269	D4AB01	F1M471
O35353	Q6AYK3	B2RZD5
A2RUW1	Q99PF3	O54772
Q4KLZ6	P15651	Q6AYD5
D3ZTT7	F1M2K0	Q5XIL4
A0A0G2KB73	O08984	Q5XIT9
Q9JMI1	B1H267	F1LND1
D3ZXS8	A0A0H2UHV9	Q6P6T4
F1MAA3	Q07205	D3ZTP0
G3V7U2	F1LW16	G3V886
A0A5P8DHK4	D3ZHW0	Q9R1T1
D4A8N3	G3V9S9	F1LMY4
A0A0H2UHQ3	D3ZRE7	Q62881
Q5XI86	Q32PZ3	D3Z8X4
Q5U312	Q9R0Z3	Q32PZ3
P62870	A0A0H2UHE1	P61023
Q9WUC8	P19234	Q9QVC8
Q68FS1	D4A5T8	Q9QZM5
Q6P4Z9	D4A0U9	Q9WUW2
Q8R4A1	D4A0E8	A0A0G2K6G2
A0A0G2K796	D3ZGF1	D3ZLC1
D3Z8L5	Q2LAP6	Q6DGG0
Q6IN22	P62076	P13233
A0A0G2K542	Q6AYT3	Q63965
Q99PF3	D3ZIV3	Q4KM87
A0A0G2K089	B0K020	F1LR87
Q32KK0	Q9WTT7	P04166
Q8CHN6	Q8CGU6	Q63690
Q9Z339	O89035	B2RZD6
P97519	Q498D8	D3Z8X6
A0A140TAI2	Q4KLI7	F1LQX9
Q4V8C2	F1LR10	G3V9D1
Q9JIL8	P32089	B2RYP4
B5DEZ4	Q4KLH4	Q6AZ26
G3V8Y5	Q641W4	Q6AYB5
Q66HG8	A0A0G2JU90	Q66HG5
D3ZTP0	B2RYV5	A0A0A0MY07
A0A0G2JZM8	Q793F9	A0A0H2UHQ3
F1M8V2	D3ZJ01	Q9WVS2
F1LQX9	M0R9Y3	B5DF46
Q62703	Q5HZY0	Q5I0F0
B1WC03	Q5XI86	A0A0G2JXP1
D3ZP47	Q641W2	Q71UE8
P20909	Q6AYB4	Q5XI09
A0A0G2JU11	P62716	P97519
Q5PQX1	D4A5A6	Q8VHU4
Q7TQ16	A0A0G2JZ53	Q31267
B2RYK3	Q4KLN7	F1LW74
P22062	A0A0G2KB73	Q9Z339
D3ZSB7	P07872	Q6AY96
Q9ERM8	Q3KRC7	A0A0G2K8Q7
Q7TQN4	Q6TUH8	Q499N5
M0R907	B2RZ64	Q6IN22
D3ZXJ5	P08753	D3ZBJ0
Q499N5	P13803	A0A0G2KAZ7
Q66HA6	A0A0G2JUF8	Q05175
D4A3T3	D3ZGQ8	Q99NA5
A0A0G2JYA2	D4ADZ9	P97532
Q09167	Q5PQJ6	A0A140TA89
P62994	Q6P756	B2GUZ9
Q99PT0	B0BMY7	Q6Q7Y5
P08010	B2RYN6	B5DEQ4
A0A0A0MY07	Q4V8E1	F1M5V2
A0A0G2JT06	D4AEI5	Q7TQ16
Q5M823	M0R5Q3	Q32Q06
D3ZI68	B2GV14	O08618
Q5I0F0	B2GUZ3	B2RYW7
D3ZUB7	Q3S4A4	A0A096MK75
D3ZG58	M0RDG0	Q5BK78
P63322	D3ZXT2	D4A4H5
P13941	P07895	G3V662
D3Z863	P27008	O88321
D4ABP4	F1LPB3	Q7TP86
Q6P7Q4	Q6Q7Y5	B5DFK6
P19234	Q4KM87	G3V9Z6
Q5I0D7	G3V7G0	F1LPC7
D3ZNS8	B5DEL7	A0A0G2K3S6
A0A0G2K4U8	A0A0A0MXW9	Q6AY30
F1LRZ7	A0A096MKE2	A0A0G2K6U1
D3ZUC2	B1WC84	D3ZY45
F1LNS2	G3V9Z6	Q8CJB9
Q5BJN7	Q4KLI4	Q63186
P29266	D3ZMW3	D4A8H3
Q31258	Q5XI09	Q5U2X6
A0A0G2K7B6	O35964	Q497B0
D4AAU4	P06349	F1LZX9
A0A0G2K1M7	Q5XFW8	D4AAG8
Q5XI21	A0A0G2KB28	B2RYK3
A0A0G2K211	Q9WUC8	O88550
O88321	D3ZWS0	B2GV33
G3V8U4	D3ZRM5	Q32PX2
A0A0G2K9C0	G3V6U3	D3ZUC2
Q9EPJ3	D4ACW1	G3V8G5
P97521	Q9WVA1	D3ZH75
Q4KLL7	P11915	D4A3P7
Q62785	A0A0G2K211	Q68FY1
P27321	B2RYL4	Q68FS1
O89035	Q6TUG0	B2RYP6
D3ZBL6	Q5U211	Q9JMI1
D4A845	P21575-5	D3ZP47
Q5XIL4	P10888	Q6P9X1
F1M6F4	P45352	Q9R0Z3
F1LPC7	Q5EGY4	Q64620
Q9QUR2-2	P61959	Q6MGC4
F1LMY4	Q5FVL2	P97874
Q6DGG0	F1LU48	P10888
Q5PQJ6	A0A0F7R5I4	Q5U2U7
G3V7L8	Q56A18	Q9Z1H9
D4AB06	P16970	D4ABT8
Q1KQ07	Q9Z1H9	P62332
Q5RJN2	A0A0G2JT06	O35854
D4A7J8	Q68FS1	A0A0H2UHE1
Q6AYK3	Q31267	P41499
Q9Z1H9	D3ZU74	Q5XIM5
A0A140TA89	A0A0G2K9F2	Q5M939
D4A5T8	Q4KLH6	D4A9Z8
P20651	Q4QQT3	Q641X3
D3ZIX4	Q64620	B0BMY7
Q5EBD4	Q5BJQ6	Q6AYS3
B5DEL7	Q64538	Q3KR55
D4A3P1	A0A0G2JZH0	A0A096MJP9
D3Z8L7	G3V727	P61805
D4A9D8	Q68FV3	Q62667
B5DES0	M0R623	P61212
Q6MG13	A0JPQ9	Q4KLH5
D4ACW1	D4A3E1	D3ZDB9
Q64361	A0A0A0MY43	M0R7A4
A0A096MK75	Q5PPJ4	G3V940
P70583	Q498R3	A0A0G2KB73
A0A0G2K0I3	G3V9D1	F1LN42
Q66H79	P40615	G3V908
D4A0W7	Q91W30	M0R907
Q6AY18	Q9EQH5-2	B0BN55
M0R6T4	B5DES0	D4A845
Q9JK25	B5DER3	P20611
Q6AYR2	O35854	B0BNN0
D3ZMW3	Q5M849	D4A746
Q8K4K5	P22734	D3ZZR9
P06349	A1A5S1	Q6MG48
D4A4T0	Q8R4A1	M0R9Y3
Q6GQP4	Q5XI01	P16970
Q9R080	Q5U2V8	Q6P791
D4AEC0	P61765	D4A7D3
Q4KM35	Q5M9H7	F1LRJ6
D3ZW08	G3V9S3	D3ZRN5
Q5EAJ6-2	G3V886	Q00981
G3V9D1	A1L108	P62815
Q5XI01	F1M049	A0A0G2JW51
A0A0G2JW52	D4A1B2	A0A023IMI6
A0A0G2K7G2	Q4G009	Q9WTT7
B2RYW7	D3ZVJ3	D3ZFH5
F1LZC5	A0A0G2KB98	A0A0G2KB98
A0A0G2JY22	P16636	M0R9Q1
Q63505	A0A5P8DHK3	D4ACM1
O09175	G3V8Y5	B0K024
D4A031	Q6V9V9	P15650
Q793F9	Q4KLL7	P08753
F1LZX9	G3V662	Q4QQV8
Q6P756	D3ZTT7	Q91XU1
P12007	P15650	Q6AYZ7
A0A0G2K2V7	D3ZXJ5	P06349
Q5U2V8	Q498M9	Q156J1
Q6JE36	D3ZYQ9	Q68FQ7
Q4KM38	Q2M2S1	Q64361
Q5U2X8	Q00981	Q03114
P61765	Q4KLZ6	Q3MIE7
Q496Y9	D4A8H3	M0R6J0
A0A0G2JTX2	O35889	Q5PQR0
Q4V8C6	D3ZH75	Q6AYK5
A0A059NZR0	P13233	O70257
G3V7J0	B2RZ74	D3ZUC9
P32089	P20417	Q6AYS7
Q4QQV8	G3V9M8	F1MAB8
F1M6V1	M0RBF1	D4A401
B2RZ27	Q08602	F1M790
Q6AYB4	E9PTK9	P09330
R9PXS4	Q68FY1	Q99MI7
Q6AZ44	F1LPE9	Q7TP73
D3ZRN5	P27615	Q498U4
F1LNY3	Q6AYJ1	D4A7U1
A0A0G2JXT0	Q5XIP0	D4A6A9
Q7TT49	Q4KM35	D4AAT4
D4A2C6	Q6PEC1	Q56R17
F1LR87	Q6AXT5	Q5RK09
Q4KM87	A0A0H2UHM0	P53676
A0A0G2K3V7	D4A1D3	A0A0G2JSV3
B1WC84	D3ZFY8	Q5XI29
Q568Z6	A0A096MKC0	M0RD40
Q62839	B2RYD7	Q9R064
Q03114	P62332	B2RYJ1
Q6P9U0	Q4KLL0	Q62671
R9PXU3	D3ZB65	Q8R4A1
Q6AXS5	P62628	A0A0G2KAW7
P42667	Q5U2X6	O89044
Q641W2	Q91Y78	D3ZC96
Q99N27	G3V678	D4A1B2
Q9R1J8	F1LPB4	D4A944
B2GUZ9	O88321	D3ZUB7
P21575-5	E9PST5	M0R3S1
O55164	A0A0U1RRY3	B2RYS2
D3ZMX6	B2RYJ1	G3V678
A0A5P8DHK3	A0A0G2JWD6	B2GUV5
F1LSH0	Q62703	Q5I0D1
A0A096MKG2	F1LMA7	A0A0G2K038
F8WG67	F1LSQ0	A0A0F7R5I4
D3Z8X4	F1MAM6	Q5BKA1
Q3S4A4	D3ZVP6	A0A0U1RRY3
Q91XU1	D3ZPL1	A0A0H2UHL9
D4AEH9	P04646	Q6TUG0
P13803	D3ZLS5	D3ZA22
F1MA59	A0A0G2JZM8	D3ZRA9
A0A0A0MY43	Q6AYC4	D2XV59
P15651	D3ZKH2	O70151
Q4G079	B5DF65	P42667
B2RYN6	P62997	A0A0G2K9F2
Q8R424	Q09167	Q5EBD4
Q14TE9	G3V982	Q9JK25
Q5U2X6	D4ABT8	Q6IFW6
Q9ES53	A0A0G2K677	F1LML7
A0A096MJM8	Q4KM38	A0A0G2JZH0
F1MAM6	A0A0G2QC33	Q6GMN6
D4AC99	Q6DGG0	D3ZVP6
F1M471	P97874	Q08851
D4ACG2	Q6IN22	A0A0G2JUF8
Q56A18	B4F764	A0A096MKE2
P18163	F1LNR0	Q6AYQ9
D4A2P1	P48450	G3V656
D4A1A5	B1WBN8	P12711
D3ZXH7	B2RYB3	Q5RK30
Q1EG89	Q7TT49	Q75N36
F1LPG9	D3ZI68	D3ZFY8
B2GUZ3	O70151	D4A9D8
Q64538	P35433	A0A140TAF7
G3V8R7	Q5XI07	F1LSM0
Q498D8	Q5EAJ6	B3DM95
P10686	F1LMY4	D3Z863
A0A0G2JU91	Q9ESH1	Q5U2V8
A1A5P0	D3ZMY7	D4A1Q9
B4F7C9	F1M790	F1MAA1
Q9WUW2	F1LSG8	Q5EB90
A0A0G2K038	O89044	Q6AXT7
Q5U2U7	D4A944	A0A0G2K648
A0A1W2Q5Z6	Q5RKG9	A0A0G2K5T6
Q32PZ7	G3V8M1	B1WC33
Q45QJ4	B0BN18	A0A0G2JYG5
G3V8M1	D4A022	F7F0B1
F1LSM0	Q64715	Q5M9I2
O35854	F1M6V1	Q4KLI4
Q6IMF3	G3V644	Q6AZ44
A1A5Q1	P37285	M0R6T4
Q4KLI4	D4A7Z1	D3ZXT2
D4A4Y0	B0BN19	Q5XFW6
F1LZ05	F1LZX9	Q5M9H7
Q63184	D4A845	Q6IRE4
Q8CG45	P70582	A2RUW1
A0A0G2JSU3	A0A140TAF7	M0R5W4
G3V7W1	P29524	Q6AYK3
D4ADP9	D3ZTX0	Q6IMX7
A0A1P0PBZ6	Q6AZ26	Q6P9U0
Q64620	A0A0G2K9L9	P62628
Q5BJQ6	D3ZRN5	P97576
B2RYP6	Q4KMC4	Q4KLZ6
Q5XIE0	Q5XIJ3	F6PUQ7
D3ZFH5	A0A0G2JTA0	Q32KK0
A0A0G2JSV3	D3ZZR9	P18645
D4ABD7	A0A0G2K4T7	Q9JIL8
D3ZK73	B0BNB0	D3ZU51
P62898	Q9R080-4	Q4G009
P22734	Q9EQR2	Q07205
A0A0G2K3I0	F1LW74	Q9EPJ3
D3ZQE8	Q31254	A0A0G2JZS1
A0A0G2QC33	A0A0G2K8Q7	P52590
P84025	P61314	Q5U2T0
A0A1W2Q6A2	F1M0V4	D4A644
Q5RK09	A0A0G2JTX2	Q91Y78
A0A0G2K6I4	Q3KR55	P22734
Q6AY30	D4A1C5	F1LMQ3
Q5RJK9	D4A305	Q63377
A0A0G2K9L9	B0BN55	D3ZWJ2
Q63638	P38062	Q4FZY0
Q5XIU5	P12749	D4A8G7
D3ZY02	A0A0G2K864	Q5XI86
B0BNG0	D3ZUB7	P35286
Q5M9H7	Q75Q40	B2RYD7
D3ZIV3	A0A0G2K038	D4AE17
A0A0G2JWR5	A0A5P8DHK4	Q561S0
P29524	D3ZLA3	Q9QUR2
D3Z822	Q63377	Q5XIU5
B5DF50	A0A0G2K3L8	D3ZN76
Q641W4	Q6MG55	A0A0H2UHD9
P20417	Q498U4	D3ZE02
F7FM32	P41350	A0A0G2K101
F1M4G6	A0A0G2JWV0	Q68FV3
D4A022	Q5EB59	B4F7C9
A0JN30	P52590	Q62844
D4A5R3	D3ZVI2	F1MA36
D3ZZR9	Q71UE8	G3V7Z8
Z4YNF4	Q75N36	Q8R2H0
D3ZJF9	D3ZY45	Q63269
Q6GMN6	D3ZP98	Q562C2
P62902	A0A0G2K2E8	Q5BK79
A0A0G2JUW8	D3Z863	D3ZF12
F1LNR1	D2XV59	Q4KLL4
F1LT10	D3Z9C2	B2GV74
B4F7C7	Q5M856	Q6AXV4
Q9WU10	A0A0G2JZS1	Q6VEU1
A0A0G2KAN7	F1M1J2	B0BNG0
Q91Y78	P20611	P14056
Q9WVK7	F1LMQ3	F1M801
D4A944	D4A8M7	F1M403
Q5XI26	D4A5K6	B0BN56
Q3MHT4	Q4V886	G3V8Q8
Q9JKS6	Q63965	B2RZB6
F1LMQ3	Q5M9I2	A1L108
Q62639	Q9Z1N4	F1LTJ5
B2GV74	Q8K4K5	D3ZV82
D4ADF5	D4A9Z8	P61314
P32198	Q5XI28	D4A4Y0
Q5JC29	F1M6F4	F1M7Y3
O70436	F1M1D5	A0A0G2K249
F1M0V4	D4ABK7	A0A0G2K796
D4A1R0	Q62881	Q6YDN8
Q496Z1	A0A0G2JVM2	Z4YNM2
Q5EAJ6	Q5RK30	Q6TXF2
F1M790	Q5XIM5	Q80W92
D3ZVP6	D4A7U1	Q5BK33
A0A0G2K8Q7	F1LML7	Q5FVQ6
A0A0G2JV16	A0A0H2UHD9	D3ZIV8
Q07205	E9PT51	F1LU48
D3ZFY8	D3ZTR5	A0A0G2K8N9
Q66H39	Q5U1Z2	D3ZUM4
A0A0G2JTK6	Q8R2E7	O35263
D3ZFB2	D4ACZ5	Q6P7P5
P19468	P63074	A0A0G2K2E8
A0A0G2JTY6	D3ZD46	P17955
A0A0G2K3C0	A0A096MK61	Q9JI85
P11915	B2GV41	Q80ZE7
A0A096MKE2	B2RYK3	B4F7C7
F7EV94	Q6P7P8	A1A5L1
F1LRM5	Q5U2Z5	A0A0G2JWR5
D4ADZ9	Q62751	Q6AYG7
Q498M9	D3ZL86	Z4YNF4
Q6YDN8	M0R907	A0A0G2JW52
A0A0G2K3S6	D3ZSP1	A0A0G2K4T7
P06214	Q52KJ9	Q5XIU9
B2RYV5	Q7TQ20	Q7TQ77
A0A0H2UHL9	M0R7T1	P62898
D3ZJH9	D3ZLC1	Q5M856
Q6P777	D4A4T0	Q6AYC4
D4AEK9	D4A0W7	D3ZZL3
Q62910	Q5U2X8	Q8K4K5
Q5FVH2	G3V983	Q9R080
P04166	Q9JHZ4	B5DF01
B5DFF4	Q7TQ16	B1WBN8
Q4KMC4	Q5PQR7	M0R9B9
M0RCH8	D4A6Q4	R9PXS4
A0A0G2K677	A0JPM9	A0A096MK58
D2XV59	F1M471	G3V7G0
D3ZF45	Q56R17	Q2M2S1
Q5U2Q9	A0A0G2K5Q8	D3ZBT9
P81128	G3V8V0	A0A0G2K526
Q3KRC7	F1LRK9	Q62599
Q9Z2R7	F2Z3T0	D3ZC89
A0A0U1RRY3	F1M090	B2RZA6
Q01986	A0A1W2Q5Z6	F1LQH2
J7P1Z1	B2GV11	P07895
P11951	Q03555	Q99PD6
D3ZGF1	Q4V8C6	Q66HA6
Q6AXT7	Q6QI89	Q8CF97
G3V647	Q5PQQ2	A0A0G2JY22
D3ZM09	F1LSH0	B1H241
P08644	D4A4B4	D3Z8J0
D3ZAX5	Q6AY96	Q14TE9
A0A0G2JSM7	D4ABI7	F7ES73
D4ADS6	B2RZ08	Q68FX1
Q5BJW0	B4F7C7	Q7TT49
D3ZA22	Q6AXT8	B0BNB0
P62332	G3V7L8	Q99PK0
Q08851	Q64591	P47196
Q56B11	R9PXS4	D3ZAY8
Q5GFD9	D3ZAQ6	D3ZFY0
Q63269	M0RAP5	D3ZP13
P97549	D3ZUM4	F1LR36
A0A0G2JTF5	Q5RJK6	G3V8Y8
Q6AY96	O35263	Q9JMB5
D3ZRE7	Q4G022	Q6AXT8
A0A0G2JTR6	D4A1Q9	D4AEI5
Q6AYG3	A0A0H2UI05	D4A0W7
Q91W30	Q03346	P37285
O08836	A0A0G2JU15	Q6P9U3
D3ZSE6	F1LSM0	D4A5I4
Q5U1Z2	A0A0G2K3V7	D4A962
Q5XI29	F1MAA1	P62282
M0R4V3	Q5BJU0	D3ZVD8
D4ACM1	P61972	A0A0G2K8A9
Q9WTT7	E9PU42	A0A0G2JUG7
A0A0H2UHX1	Q9WUC4	A3KNA0
Q68FY1	D4A1Y5	M0R9N8
Q9JHM2	D4A9P7	G3V7J9
G3V7Z8	A0A096MK75	P27008
F1M1L9	M0R9Q1	Q5XI01
Q5XIW9	Q5BK79	F1LQ62
F1M1R4	B0BNM1	B2RZ08
Q4G009	B5DEJ5	D4A0G9
Q56R18	D3ZHU9	P70541
Q9WVA1	M0RC73	G3V8V0
Q6AYQ9	A0A0G2JV51	F2Z3T0
F1M754	P26284	Q5XIH3
Q66HP4	Q5I0E7	P19836
B0BN18	Q5U2U3	D3ZLS5
A0A0H2UH97	Q5BJN7	D3ZZQ1
Q5PQS6	D3ZV81	Q5HZY0
D3ZDK7	P20651	D4A4K4
F1LU48	Q6P9X1	P61972
F1M1D5	Q6AY30	F1LXF5
P70541	B2RZ24	D4ACQ9
A0A0G2JTI7	A0A0G2K5L9	A0A0G2JT06
O88377	Q32KJ5	A0A0G2K3I9
Q8CGU6	A0A0H2UHQ3	D4AB06
Q99376	Q6NYB8	D3ZAQ6
A0A0G2JSJ8	O89045	A0A0G2JTX2
G3V661	A0A068FP44	P27615
D3ZX38	D3ZLD5	D3ZM09
B0K024	A0A0G2JSS1	Q5PPJ4
D3ZBJ0	B5DEQ4	F1LNL2
P40615	Q5PQX1	D3ZAP9
D4A644	D3ZKR9	Q499P4
Q561S0	Q64361	B5DFA5
Q4QQW8	B2GV82	Q6NX65
Q6Q7Y5	F1LX87	Q6AYB6
M0R3M8	P20695	O35095
Q62868	A0A0G2K0B3	A0A0G2JSM7
D3ZRN2	Q4V8K2	B2GV54
D3ZFY0	Q5BK33	Q641Y2
Q62881	B5DFC9	D4A7L6
F1LXF5	B0BMW4	Q5EBC7
A0A0G2K101	D3Z8J0	A0A096MKG2
D3ZWN1	R4HD46	Q4KLH6
F1LPA4	B5DEF3	Q9JJ31
A0A096MK29	D3ZG58	B5DEH2
Q63433	Q5U1W6	A0A096MKC0
A0A0G2K0Y6	Q32PY7	M0RCH8
Q4G017	Q5PQN7	Q5RJY4
D3ZTJ7	F1LMA4	Q7M0E7
F1MA36	B5DF74	A0A096MJW2
A8QIC3	Q5HZY2	A0A5P8DHK3
B4F778	A0A0G2JYV0	B5DEI0
F1LN42	A0A0G2K578	D4AAE9
F1M785	A0A0G2K9Q6	F1LVW7
B5DER3	A0A096MJW2	Q5U211
D3ZQG8	Q02589	A0A0G2KA12
D4A6X4	Q5U3Y2	Q4KLZ3
P10888	Q3ZB99	Q5XIP0
D4AC38	D3ZQT7	Q63396
Q5M849	P07633	Q6IG05
A0A0G2K824	M0R6Z9	A0A0G2JYL5
F1LTR1	O88588	Q4KLN3
Q5BJK8	D3Z9F6	D3ZTG2
P56522	P84076	D4A9Q3
A0A0G2K1E2	Q3MJK5	D4ACK1
Q4V8F9	D3ZTG2	A0A0H2UHF6
Q5PQR7	Q80W92	B2RZ74
Q63750	Q5XI21	A0A0G2JSZ9
P08503	D3ZF12	Q68FY0
D3ZIV8	G3V717	F7FLB2
D3ZPL1	Q5RJK9	F1LRM5
P61972	F1LQS0	Q3KRC5
Q9JID2	Q4KLL4	Q9Z1N4
P21571	Q99376	B2RYC9
D4A1Q9	Q9ES53	D3Z962
Q63356	P97519	Q3SWT4
Q6V9V9	A2RUW1	B1WBY7
P62282	D4A2P1	Q62839
Q91ZW6	B0BN72	A0A0G2JTD1
M0R5W4	F1LP57	P32577
D3ZP13	Q641Z8	F1M7S0
F1LMA4	P29266	A0A0G2K3C0
M0RC54	P23347	B2GV11
Q4G075	D3Z8L5	B1WBS4
Q66HG5	Q66HA6	F1LVV3
P32577	D3ZVW3	Q9JKS6
G3V9R0	D4A7U6	Q5PQR7
Q9R0Z3	D3ZBP3	M0RBI3
A0A0F7R5I4	A0A0G2JVT8	Q5XI21
D3ZUN5	A0A0H2UHG7	Q6QI44
Q5D008	G3V6B0	A0JN30
D3ZXI0	A0A0G2K751	P60192
Q6P6T4	F1M589	G3V7U2
D4A6Q4	Q03114	D3ZUJ8
Q08013	B1WC03	F1LRK9
Q31267	Q62599	P18590
A0JPQ9	Q99PD6	P69682
D4A2T7	M0RAJ8	A0A096MJI4
P97611	Q5XIG4	D4A0E8
P20611	Q99MI7	Q5FVH2
Q6TUG0	D4A1A5	Q9WVR3
F1M1J2	D4ACQ9	A0A0G2JTI7
D4AD05	B2GUY8	F1LNS2
F1M0U5	A0A0G2K9D6	F1LPB3
D3ZQI0	D4A3A1	Q6AYG5
D3ZHW0	Q5XIB4	D3ZRE7
Q5M856	F1LVA8	Q66HF9
Q9Z1N4	Q6SY93	F1M4I4
D3ZY19	Q6GMN6	Q6IUR5
Q5HZY0	Q5XIU9	B1H230
B1WBW4	D4AAM0	F1M6V8
A0A0H2UI27	D3ZMX6	A0A0G2JSX8
D3ZG48	Q4FZU2	Q1RP74
Q4V8K2	A0A096MKH2	F1M754
O88588	D4ABP4	O35889
A0A0G2JYG5	P70541	Q5U303
Q4KLH5	F7FLB2	P70500
P19836	A0A140TAH1	Q6P9U8
Q3ZB99	B2RYW7	O88377
Q641X3	Q5XI38	D3ZRF6
A0A0G2JZS1	A0A0G2K3W3	Q2I6B0
A0A0G2KAZ7	P17702	D4A3E3
Q5XI09	A4D0F6	A0A0G2JYU2
Q5RK00	B2RZB6	Q6P2A5
Q5BJU0	A0A0G2K401	B2GUZ7
D4AE50	A0A0G2JU49	Q6IRG3
P27008	F1LRZ7	D3ZUJ9
B4F764	P53565	Q6TXG9
P53812	D3Z8L7	P63155
B5DFK6	Q2TGJ6	Q66HP4
D3Z962	G3V6D9	P08644-2
D4A4B4	D3ZFJ6	Q4V8K5
Q62908	D3ZW55	P61765
O35346	B2RZD5	Q99372
Q9WU49	P52759	D4AAG4
Q6AXT8	Q9QUR2	Q4V886
O89045	F1M5A9	Q5U2R7
Q4V8E1	F1LND1	B5DFD1
Q56R17	P18886	Q9EQV6
D3ZE02	Q0D2L6	D3ZXI0
D3ZRC3	P12007	O70593
Q6GMM8	Q5I0H3	P20417
Q6AXU3	A0A0G2JWA3	Q99PT0
F1M3G7	F1LRP7	A0A0G2JTP7
Q62770	O89042	Q71RR7
A0A0G2K3I9	F1LSK6	Q0ZFS5
P62916	Q9Z142	B5DEH4
Q02356	Q62910	D4A1D3
B0LT89	Q5PQW5	D4A4J0
F1LND1	Q9Z1E1	Q9ERM8
Q80W92	B2GV54	G3V9A4
D4A7U6	Q5FVH2	B0BN74
A0A140TAH3	A0A0G2JY22	Q0D2L6
A0A0G2JXH6	P97532	G3V722
G3V897	P70583	Q3KRE0
Q9WUC4	P42676	F1LRI7
E9PT51	G3V7Z8	B5DF74
Q6PEC3	Q99N37	P62994
A0A1W2Q6G8	G3V6F5	G3V7B0
Q4KLN7	F1LNS2	Q2EJA0
P97874	M0R9T2	A0A0G2K4J0
D4AAT4	D3Z9J4	Q6P777
B0BNB0	D3ZAP9	D3ZAX5
Q6AY58	D3ZXK4	P35426
G3V6M8	P06762	Q5XHZ9
A0A0G2JV99	D4AEK9	G3V8R7
Q5I2Z0	B5DEI0	P32089
D3ZJP6	D3ZER6	D3ZL86
D4A962	G3V7J0	Q5XIF4
D4A1D3	P20069	F1M2K0
Q6MGC4	F1LST0	D3ZQI0
A0A0G2K9L2	Q5U2Q9	F1LSH0
Q62976	Q5PQL2	P12749
D4A8N1	G3V6M0	Q63707
M0R5Q3	Q5EB90	F1LW16
Q5FVK6	D3ZFB2	D3ZVW3
Q7TP77	F1LR87	G3V8Z9
D4A634	D4A4T9	A0A140TAH1
D4A3G2	A0A0G2K5T9	A0A0G2JUW8
Q3KRC5	Q5U2R7	Q63494
Q3SWT7	Q4QQR9	F1M1J2
Q5M7A4	Q5EBC7	P08082-2
F1M7Y3	F1M455	D4A9P7
P23711	D3ZIU2	Q496Y9
Q4KLL4	P10686	B0BNJ4
D3ZUC9	D3ZE91	D3ZT01
B2GV82	A0A0G2K929	P32198
P07633	Q5BJX0	Q3MHT2
Q6P7P8	D3ZZ62	Q5XI31
F7ES73	F1MA36	O88588
A1A5S1	D3ZBL6	A0A0G2K2B4
Q32KJ5	D4A634	Q6AYF8
P23928	A0A0G2K6J6	Q5U209
Q08602	D3ZQI0	F1LP57
A0A0H2UHD9	G3V6B8	D3ZG58
F1LUS2	G3V912	A0A0G2JTK6
Q6F6B3	Q8VIL3	E9PSJ3
B0BNM1	B2RYQ2	D3ZAF7
B2GV02	A0A140UHW9	P41350
Q5XIH3	D4AAH9	D4AB01
Q9QYA6	Q8CJB9	D4A022
A0A0G2JUJ9	D4ACK1	F2Z3R4
D4A7L6	D3ZGY2	D3ZKR9
Q5XI72	Q6AYR2	B2GV14
Q62599	Q6YDN8	Q9Z142
Q8VIB1	D4A7F2	D3ZD46
Q63663	P60192	Q5U2R9
Q6AYG5	P01041	Q5U2U3
O89044	A0A096MJT6	A0A0G2KAN7
P20069	F1LZC5	M0R781
O35263	A0A0H2UHF4	Q6JE36
A0A0G2JY73	Q6AXT7	P52759
F1LSQ0	D3ZVI7	Q4KMC4
F7EPZ4	B4F7F1	Q9Z122
D3ZF12	Q9JMB5	Q5M7T6
G3V8Y8	D3ZAP7	A2VCX1
A0A0G2JXC2	D4AD05	P11915
P47819	A0A0G2K4X8	P70583
A0A0G2JVD6	A0A140TA95	E9PU42
A0A0G2K2B6	A0A0G2JSZ9	Q641W4
D3ZJ01	Q2I6B0	D4ABC6
B2RZD4	Q5XHY0	P29348
F1M9G6	A0A0G2K2V7	A0A0G2K2A5
D4A0E8	Q09325	F1LUS2
D4A4R1	G3V6U9	G3V6M8
A0A0G2JUG7	A0A0G2JXT0	B5DFF4
A8IRI3	P53676	Q6AXN4
Q9QZM5	A0A0G2K2A5	Q45QM2
D3ZW55	P47819	G3V8C0
Q5U2U3	D3ZXF9	Q5PQX1
M0R781	A2VCW9	B2RYP8
Q99PD6	Q66HP4	G3V8U6
D3ZC89	Q5FVQ6	Q63632
D3ZCP9	F1M403	A0A0H2UHF4
D4AAH9	G3V9W0	B5DEL2
P59895	P18645	Q66H94
Q5EBC7	D4A678	Q6P7A9
Q5BJY6	Q1KQ07	Q5GFD9
Q6IG05	Q9JHX4	Q6AXT5
D3ZDS8	D3ZA31	Q5U2T9
Q5U1W6	Q4QR85	P11345
D4A8M7	Q4G017	B0BN72
D3ZTG2	A0A0G2K7D4	A0A096MJX4
G3V9Q4	Q6QBQ4	Q4QQR9
D3ZCG4	Q9EQV6	G3V946
Q00238	A0A0G2JSJ8	Q4V8C6
B1H241	D3ZBT9	G3V9S3
Q641Z8	Q9JI92	Q8R2E7
D3ZTX0	E9PSX7	D4A205
D3ZH40	B2RYP6	D3ZK73
Q5BK79	D3ZHA9	D3ZXJ5
B2RYJ3	Q6AYI5	Q641Z4
D3ZT03	D3ZDK7	Q6TUD3
Q6P762	F1LQH2	D4ABN8
Q6AYG7	P35426	F1M0V4
D3ZV60	Q3SWT7	Q4QR85
F1LQZ3	Q5BJZ0	G3V8I4
M0RCX2	F1LM16	D3ZJW8
Q4KLZ3	Q9ET50	Q7TPJ7
Q63707	P83953	E9PT51
O88637	P97886	D4A9N5
Q63632	Q5XIA3	A0A140TAE4
Q156J1	Q5M7T5	A0A0G2JWV0
A0A0G2JTW1	P61023	Q5FVL2
F1M110	Q9JLH7	D4A4T0
P11167	F1LZZ6	D4A885
B5DF93	Q99ND9	D4ADP4
Q5U2R7	P11240	Q6SY93
Q3KRE0	Q5I2Z0	D3ZVI2
Q68A21	B2RYC9	Q5BJZ0
D4AB01	D3ZUJ8	D3ZTC4
Q7M0E7	G3V885	Q0D2L2
E9PT82	B5DFI3	F1MAM8
B5DEH2	D4A6T1	Q2TA68
D4AAG4	P12369	A0A0G2K9R9
Q8CHN9	Q5PQN1	D3ZI68
A0A0G2K777	Q6IV68	G3V920
[truncated: 1,314 more rows]

## Sheet: vect3
cells	ev	vect3		List names	number of elements	number of unique elements
A0A0G2JUA5	A0A0G2JUA5	A0A0G2JUA5		EV	3016	3016
Q6S3A0	P34058	P31000		cells	3313	3313																				vect3	499	Q63494
Q6S395	C0JPT7	P60711		vect3	3013	3013																						G3V8Y9
C0JPT7	P82995	P63259		Overall number of unique elements		4543																						Q5BJN3
P60711	P60711	C0JPT7																										F1LQV7
G3V6P7	P63259	P34058																										Q27W02
P63259	P04797	Q6S3A0																										F1LX81
P69897	P69897	P82995																										Q9QYU8
M0R9X8	M0R5J4	G3V6P7																										P54758
G3V7C6	M0R9X8	M0R5J4																										G3V8A3
P34058	P63018	P06761																										Q99372
P85108	P06761	P63018																										F1LT68
P04797	Q6S3A0	Q6T487																										Q8K3X8
Q3KRE8	P07150	P04797																										D3ZNH4
M0R5J4	G3V7C6	P69897																										F1M9Q1
P11980-2	Q6T487	G3V7C6																										D3ZWB1
P63018	P11980-2	P07150																										P55062
P82995	P85108	M0R9X8																										Q5M7T9
P06761	Q3KRE8	P04785																										P63329-2
P07150	P31000	Q3KRE8																										F1LSB5
P12785	G3V852	P85108																										D3ZM57
P31000	M0R757	P05197																										D4ADQ7
P05197	A0A0G2K8V2	P11980-2																										D4A6Y1
B4F7C2	P05197	A0A0G2K8V2																										E9PSN4
M0R757	Q66HD0	A0A0G2K013																										D3ZGG8
G3V852	Q07936	G3V852																										F1LT14
Q66HD0	B4F7C2	Q07936																										A0A0F7L1S7
P68370	P68370	M0R757																										Q7TP36
Q6AYZ1	G3V6P7	Q66HD0																										P35233
P11442	P11442	P68370																										D3ZIQ3
A0A0G2K8V2	Q6AYZ1	A0A0G2K7M1																										M0R3N9
Q5RJR9	D3ZHA0	Q6AYZ1																										Q60I18
D3ZHA0	Q5RJR9	P63269																										G3V768
Q9Z1P2	P12785	Q6IRK8																										D4A6D9
Q07936	P46462	Q5RJR9																										A0A0G2KB60
A0A0G2JXT8	P04785	P46462																										F1LN86
P63269	A0A096MK30	A0A096MK30																										F1LXV3
Q4QQV0	Q6IRK8	P11980																										A0A0G2QC39
P04785	P16086	P11442																										A0A0G2K0T8
P46462	P15999	P12785																										D4A238
G3V9Y1	A0A0G2K013	P15999																										P70625
P10719	A0A0G2JXT8	P10719																										M0RDZ6
P15999	P10719	D3ZHA0																										D3ZLN7
Q6IRK8	A0A0H2UHM5	A0A0G2JXT8																										A0A0G2K2A7
Q5XIF6	P63269	Q4QRB4																										Q5M7V7
A0A096MK30	Q5XIF6	A0A0H2UHM5																										Q5XHZ8
G3V7Q7	G3V6S0	Q5XIF6																										D3ZE62
G3V9G4	Q4QQV0	P63039																										D4ABY7
M0R660	M0R660	G3V6S0																										P51796
G3V6T1	P63039	G3V8L3																										B2GV42
A0A0H2UHM5	G3V7Q7	Q5XIM9																										F1LPV0
P47942	A0A0G2K695	Q4QQV0																										D4ABU0
Q3KRF2	Q5XIM9	G3V7Q7																										M0R7W3
Q6P3V8	G3V8L3	P09495																										A0A0G2K808
P63039	Q6AY56	Q5U328																										D3ZI60
A0A0G2JZI2	A0A0G2JZI2	P18418																										D4ADD3
A0A0G2KAJ7	P14668	P14668																										Q6IRG3
Q5XIM9	P09495	A0A0G2K695																										Q641X9
P14668	P18418	Q5U300																										D3ZUI1
G3V6S0	Q5U300	M0R660																										D3ZT45
G3V8L3	Q6IMZ3	Q6P3V8																										F1LTU4
A0A0G2K013	Q6P3V8	G3V9Y1																										D4A6C4
P16617	G3V9G4	P62804																										A0A0G2K4H9
P09495	F1M853	G3V6T1																										A0A0G2K4N8
Q6IMZ3	P16617	P31977																										F1LWM8
Q5U300	P47942	P06685																										Q4FZY0
P10111	G3V6T1	A0A0G2JX64																										Q6IMX7
A0A0G2K695	Q5U328	Q63610																										A0A0G2JW51
D3ZZT9	P04642	Q6IMZ3																										Q8R2H0
P50399	P10111	P62260																										O88775
Q1PS21	Q66X93	A0A0G2K3Z9																										D4AB55
F1M853	P31977	A0A0G2K7F7																										G3V8V3
F1LRI5	A1A5L2	F1M853																										A0A0G2JXD9
Q66X93	A0A0G2K3Z9	P10111																										Q05BA4
P04642	O35814	P45592																										D4A9Q3
Q5U328	Q5XFX0	G3V9G4																										D3ZXL1
P45592	P06685	P47942																										A0A0G2JZH9
A1A5L2	Q63610	P48037																										Q4JFC5
Q68FQ0	P10860	A0A0G2JZI2																										D3ZHV1
A0A0G2JSZ5	Q63610-2	O35814																										D3ZQ82
Q6P3V9	P62260	Q6P502																										D4A0F5
Q6P502	Q6P6V0	A0A0G2JSZ5																										A0A0G2JYU6
Q5XFX0	Q6P136	A1A5L2																										E9PU17
P31977	P50399	Q6P136																										F1LPP0
Q64428	A0A0G2JSZ5	P04642																										A0A0G2JZ86
Q62826	Q6P502	O35567																										D3Z9K1
A0A0G2K3Z9	P04636	Q5XFX0																										A0A096MK58
D3ZAN3	Q62952-2	F1LRI5																										F1M614
P62260	D3ZAN3	P58775-2																										Q9R063
A0A0G2K8P3	Q5PQK5	Q68FR6																										F8WFM2
Q5FVM4	F1M953	P10860																										D3ZN59
D3ZP96	A0A0G2JX64	D3ZB30																										A0A0G2K351
Q6P136	A0A0G2K7F7	Q5PQK5																										A0A0G2JZC4
Q68FR6	P62963	P50399																										B1WC56
Q7TPB1	G3V826	P58775																										M0RAY7
G3V8T4	P45592	Q68FQ0																										B0K031
P62909	Q68FR6	F1M953																										D3ZEJ9
Q6AYI1	F1LRI5	Q62952-2																										A0A0G2JXG7
Q63610	A0A0G2JWK7	Q9EPH8																										Q04400
Q9EPH8	F1LRV4	Q66X93																										F7FFV2
P06685	Q1JU68	P25113																										A0A0G2K6R8
D3ZB30	D3ZP96	F1LRV4																										Q3ZU82
Q9JI03	P58775	D3ZP96																										F6Q5G6
P05065	Q1PS21	P16617																										E9PTA5
Q1JU68	G3V9Y1	G3V681																										Q6AXY4
G3V681	P04182	Q9Z2L0																										Q6VPP3
P15429	Q91Y81	D3ZAN3																										D4A8S5
F1M953	Q3KRF2	Q6P6V0																										A0A0G2K9G3
P49242	P48500	G3V7U4																										D3ZD03
Q62952-2	Q9EPH8	P38983																										D3ZPM4
Q5D059	O35567	P52944																										P17625
Q6NYB7	Q38PG1	Q7TPB1																										B3DM89
O35814	D3ZB30	P0DMW0																										Q5RK19
P18418	P05065	Q38PF9																										B2RYH3
G3V6H2	P35565	F1MA98																										P13086
Q6P6V0	Q68FQ0	A0A0G2JWK7																										F1LUS8
B2GUX3	P0DMW0	P13084																										D3ZCD7
Q5PQK5	P52944	Q63654																										Q99MG0
P38983	P28480	G3V8C4																										P97603
O08629	Q04462	Q38PG1																										F1LST1
D3ZFP4	P02454	Q1JU68																										Q8CJ44
P04636	G3V681	P05065																										F1LTU5
G3V6H0	P15429	Q3MHS9																										F1LM09
A0A0G2JX64	Q6P6U2	P04636																										M0R991
P84079	D4ACB8	G3V6T7																										D4A3S7
P28480	G3V8C4	P04182																										B0BMY8
P04182	G3V8T4	D4A8Y5																										Q6MGB2
P02454	P25113	A0A0G2JV65																										B1WBU8
Q5RKI1	G3V7U4	Q5XI73																										D4A3Z4
B5DEL9	Q63569	Q1PS21																										F1LPC5
D3ZRN3	Q63654	Q64428																										D3ZP73
P25113	Q7TPB1	P35565																										F1M8G6
O35567	Q9Z2L0	Q6IMY8																										Q6AXW3
Q4V8H8	Q64428	Q5D059																										A0A0G2K313
Q641Z6	A0A0G2JV65	D3ZNH4																										D4A565
Q6P6U2	Q64057	Q4FZT6																										D4AC02
G3V7U4	Q80U96	B5DEL9																										A0A140TAG9
Q9Z2Q1	Q5RKI0	P62963																										G3V8S2
Q5RKI0	D3ZRN3	P62909																										P02564
F1LND7	F2Z3Q8	P49242																										C0KL24
P48500	Q5D059	Q62826																										D4AAN0
P58775	Q3MHS9	D4ACB8																										Q99PR0
Q6P790	Q63598	P14659																										Q499W2
P14659	Q5XI73	F2Z3Q8																										Q4V7D7
X1WI37	P14659	P04256																										D3ZVF3
P19804	P23514	G3V826																										Q3B7L1
P25235	P50475	Q04462																										A0A0G2K0J7
Q3MHS9	P19804	G3V8T4																										D4ADD7
Q91Y81	D4A781	Q6P6U2																										D4A9H8
P21531	D3ZU13	Q5RKI0																										Q3KRE2
P62755	P38983	M0R735																										Q63357
Q66H61	P04256	A0A0G2JW88																										F1LYS7
A0A0G2K3H2	Q66HA8	P15429																										Q2TA67
F1M265	P05943	Q63598																										Q5XIG0
F1LRV4	G3V6H0	Q3KRF2																										D3ZXJ3
Q5XI22	Q5I0G4	Q6AYI1																										D4A4X7
Q9ER34	P61206	G3V6H0																										A0A0G2K7N7
A0A0G2JWK7	Q62826	Q91Y81																										D3ZZY2
P62963	P62909	P50475																										F1M7Z9
P52944	Q6P3V9	P05943																										F1LNH3
Q6P7A7	P13084	Q5FVM4																										Q5GH59
P62944	D3ZFP4	O08629																										P09117
D3ZIE9	Q6NYB7	M0RC65																										Q4QRB4
D4ACB8	Q6P9U9	D3ZFP4																										Q99M64
P50475	Q38PF9	P48500																										A0A0G2K2F4
P62982	F1MA98	P61206																										A0A0G2JYH7
Q5M7X1	D3ZIE9	Q9QZX1																										D3ZPL7
Q4AEF8	Q6P7A7	P02401																										Q4V8L2
P04256	B5DEL9	P25235																										Q5I0E8
G3V826	F1LND7	Q6P9U9																										A5HV10
D4A8A0	P62198	P11507																										Q7TP89
Q7TPK0	G3V6T7	Q62733																										A0A0G2K8U5
P23514	O35142	P28480																										B5DF02
Q5XI73	P13221	P62944																										Q75WE7
O35142	Q9Z2Q1	P31044																										A0A0G2K1U9
M0R735	P00507	P19804																										Q6TXF2
P35565	P31044	Q6NYB7																										D3ZWN3
P62250	Q9JLA3	Q9JLZ1																										D3ZIY3
P10860	P49242	F1LND7																										Q6AYP7
Q5I0G4	Q641Z6	Q08163																										P36202
Q04462	O08629	P00762																										Q6NT88
Q63598	P61751	A0A0G2JUC7																										Q9Z0U5
Q5M7W5	P24368	D4A781																										F1LMH5
D4AC23	Q3B8Q1	Q9Z2Q1																										Q811Q2
P62243	P84083	Q66HA8																										A0A140TAG0
P61751	A0A0G2KB63	Q4FZT9																										Q6IFU7
P09895	A0A0G2JW88	Q6P3V9																										A0A0G2K601
Q6P9U9	P19945	B4F758																										A0A0G2K7F0
P0DMW0	P11507	F1M265																										D3ZMM8
Q4FZT9	Q68FS4-2	A0A0G2KB63																										Q64542
F2Z3Q8	Q794F9	O35142																										D3ZKI5
D3ZU13	M0RC65	P23514																										Q700Q7
A0A096P6L8	Q08163	E9PT66																										F1LPY3
O55096	A0A0G2K8P3	Q5XI34																										B5DFI0
G3V6T7	Q5RKI1	Q64057																										Q99PK0
A0A0G2JX47	B2GUX3	Q5M7X1																										O54921
G3V6Y6	Q4FZT9	A0A0G2JSH9																										Q5EBA4
P84083	Q9ER34	Q641Z6																										D3ZPC4
Q3B8Q1	Q6AYI1	P19945																										Q6AY79
P11507	P25235	A0A0G2K8P3																										C9DRP4
A0A0U1RS25	P67779	G3V6Y6																										Q9QYL8
Q6URK4-2	M0R735	Q9JLA3																										Q5XI45
P62198	Q5U2S7	Q5U2S7																										A0A0G2KA38
G3V8C4	A0A0G2K1C0	Q6P7A7																										Q6AXM8
P30835	Q4V8H8	D3ZU13																										F1LMK8
Q5XI34	Q66HR2	Q5RKI1																										P18614
Q38PF9	Q62920	Q80U96																										Q9QY90
P54001	Q7TP61	P0DP31																										F1LXT9
Q9JLA3	Q66H61	F1SW39																										G3V7V5
Q2TL32	D3ZQR7	G3V7T6																										B0BN00
M0RC65	Q5XIP9	B2GUX3																										D3ZBM3
Q2PQA9	P63245	Q5I0G4																										Q2NL48
D3ZLL8	X1WI37	D4A0F5																										M0RCY2
P05943	P54001	P62198																										Q5RJT2
M0R965	Q5XI34	D4ACV3																										D3ZWJ9
Q5PQK2	Q62733	P63245																										M0R493
A0A0G2KB63	P02401	Q9JK11																										D3ZSV8
P85515	P97536	D3ZMS1																										D3ZHG4
A0A0G2JV65	Q9JK11	M0R961																										Q99PW9
P67779	P07323	Q6P790																										G3V914
A0A0G2K719	P61107	Q9ER34																										B2RZ78
F1LNJ2	A0A0G2JSH9	P11030																										P29995
F1LMC7	F1LMC7	D3Z941																										G3V6I2
B6DYQ7	Q5FVM4	D3ZVQ0																										F6T071
P84092	D3ZZT9	F1LUD3																										D3Z9G0
Q64057	A0A0G2JTV2	Q66HR2																										F1LM57
P11030	Q9JK11-2	Q63570																										Q6AYK1
Q66HA8	P62944	Q9JK11-2																										M0R9N8
A0A0G2JTG7	Q66HM2	P51635																										Q2EJA0
P42930	D3ZPR0	P02454																										A9UMW2
F1MA98	P09895	P24368																										G3V7F6
P62804	D4AC23	Q9Z0U8																										B5DF01
Q9Z1X1	P11030	D3ZIE9																										A0A0G2K9R9
Q66H80	P00762	A0A0G2K1C0																										B5DER4
Q4KM71	F1LNF1	Q6URK4-2																										D4A051
Q62733	G3V6Y6	B6DYQ7																										D3ZIU9
A2VCW8	A0A0G2JSK5	P11762																										F1LQ62
Q6IMY8	D3ZVQ0	Q66HM2																										Q9JI66
P11497	A9CMB8	X1WI37																										G3V7B7
Q5U2S7	Q6IMY8	G3V8L9																										Q3ZB98-5
G3V8L9	B6DYQ7	Q68FS4-2																										Q6TA25
P13084	E9PT66	Q4V8H8																										F7F8G2
Q66HM2	Q9QZX1	A0A0G2JTW5																										D3ZIE3
E9PU01	Q6URK4-2	P42930																										Q5XIU1
D4A5Q2	D3ZLL8	P13221																										F2Z3R4
P63245	P11762	Q62920																										Q5XI44
A0A0G2K1C0	Q2TL32	Q3MIE4																										G3V6Y0
G3V928	Q9Z1X1	A0A0G2JTV2																										F1LXS5
Q9JLZ1	P85515	P38656																										A0A0G2K9G6
Q5U3Z7	F1SW39	Q4G061																										D3ZUE1
D4A4D5	A0A0G2JUC7	O35987																										P25030
A0A0G2JTV2	Q5U3Z7	P67779																										Q561R2
D3ZH41	P51635	P00507																										D3Z9Z9
P10760	P68101	Q2TL32																										D3ZJN9
F1MAD9	Q6P790	Q66H80																										D3ZG78
D3ZVQ0	Q4AEF8	Q794F9																										E9PTR3
Q5XHZ0	Q3MIE4	Q5U3Z7																										Q5FVQ9
E9PT66	G3V8L9	P11232																										A0A0G2K7M1
G3V7T6	Q68FR9	Q3B8Q2																										Q496Z3
D3Z941	Q2PQA9	Q68FP1																										D3ZDG6
F1LM33	F1LP82	G3V7I0																										A0A0G2K4K7
Q5PPJ6	B5DEP6	Q5XI22																										Q2WEA5
A0A0G2JSH9	F1M265	Q66H61																										Q5XI53
P13221	P11232	Q3B8Q1																										Q9Z2S9
A0A0G2JZM2	Q5U302	A9CMB8																										Q5VJM5
D3ZN27	Q9JLZ1	P85515																										D3ZCD4
Q5BJZ3	G3V6C4	D4AC23																										P21913
A9CMB8	Q80YG1	D4A8A0																										Q5XIA4
A0A0G2JTN4	F1M0R1	A0A0G2JSK5																										D4A7C5
Q68FR9	P62755	M0RCY2																										D3ZB56
P19945	P42930	G3V6W6																										D4A240
A0A0G2KAN1	P05712	Q9Z1X1																										Q498S7
O54975	A9CMB7	Q7M0E3																										Q63453
Q5XI19	F1M446	P84083																										D4AAM1
Q66HR2	B5DFC8	P61107																										A0A0G2JY41
F1LM66	P62828	A0A0G2K022																										D3ZLX3
F1LRJ9	Q924S5	B2GV99																										C6JUQ2
Q80U96	Q3KR86	Q5M7U6																										Q6MG92
Q9Z2L0	P85968	D3ZZT9																										M0R8E8
A0A096MIX2	Q5XHZ0	Q924S5																										Q4KLY6
D3ZU22	F1LM33	A0A0G2JTG7																										P0C219
A0A0H2UHT6	B3GNI6	Q5XIP9																										A7LNF8
P62271	F1LUD3	A0A0H2UHZ2																										F1T1U1
Q63355	O55096	Q6P799																										Q568Z0
F1M9V7	O54975	G3V6H2																										A0A0G2JUV8
Q68FS4-2	F1M9D6	F1LNJ2																										D3ZQL1
P24368	G3V7L6	P54001																										P37805
Q38PG1	D3ZU22	P63029																										F1LW90
D3ZD97	A0A0G2JYL4	P81795																										A0A096MJC6
B1WC26	P05370	P61751																										A0A0G2JZ87
P62907	P52555	Q2PQA9																										D3ZHK4
Q9JMJ4	Q63570	Q63355																										F1M938
P63029	P21531	P05370																										D3ZUJ9
Q4QQS4	Q6PDV6	D3ZH41																										O54963
O35821	A0A0G2K9V6	Q5XHZ0																										D3ZAA1
Q3KR86	G3V6H2	Q5PQK2																										B0BMU7
P05370	Q6MG49	Q6MG49																										A1L1J7
Q5U302	Q68FP1	Q68FR9																										D3ZQ26
D3ZQR7	E9PU01	A0A0G2K9V6																										D3ZZ99
P62278	P81795	P52555																										B2GV53
Q68FP1	Q64303	F1LQ48																										Q4KM64
G3V7L6	F1LS86	Q4AEF8																										G3V6I6
D3ZPR0	A0A0H2UHZ2	Q63663																										D4A518
A1L1M0	A0A0G2KAJ7	P41123																										A0A0G2K0V3
P31044	F1M9V7	F1LM33																										Q7TNY6
Q05096	G3V928	B5DFC8																										D3ZXY2
P07323	P39951	E9PU01																										P36506
Q6PDV6	P0DP31	Q3T1J1																										D3ZKF3
F1SW39	P11497	O70196																										A0A0G2KB96
B2GV99	Q5M7U6	F1M9D6																										A0A0G2K6G9
Q6P9U5	P38656	D3ZLL8																										D3ZZ80
P27653	Q05982	A0A0G2K737																										F1M2D4
Q9JK11	Q63083	P09895																										D3ZQI1
P29314	B4F758	F1LMZ8																										F1LRN4
F1LS86	A0A0G2K2M9	P97536																										M0RC17
B2RYG2	D3ZH41	Q4KMA2																										B2GUZ7
D3ZF26	G3V6W6	O55096																										Q4QRB2
P62832	G3V7I0	F1M9V7																										P97829
Q63570	Q9R063-2	P13832																										D3ZTV7
F1LNF0	P09527	P04961																										Q9JHW5
M0R961	Q9JI03	Q5PPJ6																										P0CAX5
P11232	O35987	G3V7L6																										D3ZLG3
Q6AYK8	F1MAD9	F1LNF1																										D3ZGY1
P41123	B1WC26	A0A0G2KAJ7																										D3ZBL3
F1LW91	Q4G061	P62755																										Q63187
P39951	Q66H80	G3V9N0																										Q498R7
P11884	A1L1M0	A0A0G2K719																										Q6PCT5
P62828	P05708	A0A0H2UHT6																										A0A0G2K2N0
P81795	P62804	P62271																										Q9QZI7
Q8CFN2	Q5PPJ6	G3V8G2																										F1M2K6
P37397	D3Z941	P07323																										D4A8Y5
Q08163	D4A5Q2	F1LM66																										Q5I0J4
Q05982	A0A0G2JZM2	F1M446																										D3ZD79
P62193	B4F7E8	P17220																										D4AA77
Q5M7U6	D4AEH3	Q5U302																										D4ADQ9
P02466	Q641X8	A0A0G2K2Y3																										D3Z837
Q6MG49	O35244	A0A0G2JTN4																										F1LMZ8
P05708	Q3B8Q2	A9CMB7																										Q63053
P51635	Q4KMA2	D3ZQR7																										D4ACP1
O35244	A0A0G2K022	B3GNI6																										A0A0G2KA84
Q641Y8	P62250	Q4KM71																										A0A0G2KAB2
A0A0G2JSK5	F1LNJ2	P11497																										A0A0G2K0D8
A0A0G2K8H0	O70196	B0BN81																										D3ZEH1
P11762	G3V7T6	P09527																										F1LPQ3
A0A0G2K3N1	P62243	P62243																										P18088
F1LQ00	Q4QQS4	Q80YG1																										Q6QI35
A0A0G2K9V6	P50398	Q9R063-2																										P41777
D4A781	P62193	D4A2G9																										A0A0G2JZE7
P54319	P62907	Q9R063																										M0R5N4
Q68FU2	M0R961	P21531																										Q6Q0N0
Q7TP11	A0A0G2K0W9	Q4FZT0																										Q63690
Q3MIE4	P36972	D3ZM69																										A0A0G2K212
Q09073	P62278	P19139																										P06238
F1LSM5	P63029	B1WC26																										F1MA76
D4A9D6	Q63663	A0A096MIX2																										A0A0G2JZ26
F7F707	Q6P9V7	Q9JI03																										A0A0G2JXD6
A0A0G2K9T4	D4A8A0	O35821																										F1MAK9
G3V8G2	Q64560	Q6P9V7																										F1M4M5
P00507	Q505J8	D3ZU22																										Q6TXJ6
B5DF80	P17220	P68101																										A0A0G2K614
Q64303	Q5U3Y8	Q6AYD3																										D4A024
G3V9N0	A0A0G2K719	G3V6L9																										F1M9F4
D3ZM69	P54319	P60123																										B5DFH8
P52631	D4AEP0	A0A0G2JXC3																										M0RDM1
Q924S5	D3ZSA9	Q6PDV6																										P11506
B2GV01	P11884	P62250																										O55211
B4F758	A0A0H2UHT6	P07335																										D3ZNU3
Q62967	D4AE96	Q63083																										Q1RP77
D4A6G6	P62271	A0A0G2JZM2																										D4A0I8
Q6PDV7	P30835	A0A0G2JYL4																										B2RZ44
Q9WVB1	P26772	M0R9L0																										D3ZAB7
Q3B8Q2	Q8CFN2	D4A857																										F1LQ45
A0A0G2K2M9	D3ZM69	Q3KR86																										A0A0G2K738
Q4G061	Q3T1J1	P62907																										D3ZGL5
G3V8Q1	G3V8G2	Q5VLR5																										B0K017
D3ZUY8	D4A857	Q7TP11																										D3ZAI0
P00762	Q8R491	P63326																										G3V636
G3V7I0	Q6P9U5	A0A0G2K6S9																										F1M4Y5
P38656	Q4FZT0	Q05096																										Q63014
B0BN81	Q6AYD3	P05712																										M0R776
P50398	A0A140TAA4	P26772																										F1M7P1
P97536	Q4QQS7	Q05982																										A0A0G2K2T1
P19139	Q9Z0U8	A1L1M0																										D3ZRJ7
Q6AYU2	A0A140TAI1	G3V6C4																										D3ZRL3
P63326	O08651	Q63413																										Q8K4S7
D4AAI5	F1LN59	P62193																										M0RAF9
F1LQ48	D3ZJ32	O54975																										F1LVV3
Q06647	Q62967	P60901																										B0LPN4
G3V6S2	A0A0G2K583	Q5RKH2																										Q5M7V4
Q794F9	Q5BJZ3	Q8CFN2																										F1LT78
A0A0G2JXC3	Q09073	D3ZSA9																										Q6T5E7
P61107	A1A5N2	Q5BJZ3																										F1LXU0
G3V6C4	A0A0G2JTW5	Q06647																										A0A0G2KBA1
P0DP31	B2RYG2	Q5XI19																										D3ZBN3
G3V8B6	Q5RJK5	D3ZPR0																										A0A0G2K7C2
F1LP82	Q06647	F1LP82																										D3ZSZ3
Q6P799	O35821	A0A0G2K2M9																										Q5YKV6
P41562	Q9QZR6	P36972																										P58775-2
D4AEH3	A0A0G2JXC3	A0A0G2K0W9																										D4A8G9
Q5BJP4	A0A0G2K2Y3	Q641X8																										Q5XIF5
A9CMB7	P40112	D3ZD97																										P48037
A0A0G2K931	G3V6S2	M0R7I0																										A0A0H2UHL1
Q6P6Q7	Q6Q0N1	Q641Y0																										B0BMY0
Q9Z0U8	A0A0G2JWC7	F1LN59																										A0A0G2K1V7
P05712	Q6IE67	P85971																										D3ZA85
A0A0H2UHZ2	P60123	Q6P9U5																										A0A0G2JT84
A0A0G2JYL4	P60901	P62828																										Q4G063
Q9Z0V5	A0A0G2JTG7	Q5U3Y8																										D3ZSH6
Q63692	G3V9N8	D3ZYS7																										Q4V898
Q07009	D4AA63	F1LSC3																										B5DEG5
O55147	B5DF80	P50398																										F1M885
D4A857	Q5PQK2	Q5RJK5																										A0A0G2JW28
F1LNF1	Q4FZT6	P37397																										B0BNA9
B0K023	P51583	Q9QZR6																										D3ZJC1
B5DFC8	D3ZF26	P54313																										Q05759
B0BNK1	P27653	Q6MG61																										Q99NH3
D3ZCT7	B0BN93	B1WC32																										Q810W7
D3ZMS1	A0A0G2K3N1	Q9Z1Z9																										D3ZQW1
G3V6W6	P19139	P05708																										D3ZXP3
Q63083	B2GV99	G3V9R8																										Q641X6
B3GNI6	D3ZMS1	P41542																										A0A0G2JTP6
Q641Y0	P52631	P27653																										D3ZWL6
Q5RKH2	Q9JMJ4	P28494																										P70478
Q9WU82	P68511	A0A140TAI1																										P00176
P56574	Q5RKH2	F1MAD9																										D4A7G8
A0A0G2JUC7	P62832	P70580																										B2RZ82
Q505J8	P41123	D4A5Q2																										F1M547
Q4QQW4	A0A0G2K3H2	Q6AYU2																										G3V6X9
Q794E4	P04961	Q63798																										Q63802
D4A8U7	G3V8Q1	P85834																										D3ZIM8
Q5U367	A0A0G2KAN1	A0A0G2K8H0																										D4A4W5
Q5M9H2	Q9WV25-2	Q62967																										A0A0G2JT33
P40112	Q6MG61	F1LS86																										F1M4U9
Q00715	P85973	B4F7E8																										Q63470
F2Z3T9	A0A0G2JTN4	P15865																										P11980
Q5XIP9	D4A2G9	A0A0G2KBA1																										G3V722
P97608	A0A0G2K737	D4A8F2																										D3ZH95
O70196	P39052	P10760																										Q62632
P39052	D4A777	Q6P769																										A0A0G2JT62
Q9R063-2	Q6P769	Q4KM49																										Q4V8D6
A0A0G2K6S9	P13668	G3V928																										D3ZML3
Q62920	Q5XIC6	P68511																										Q5U2Z7-3
F1M446	G3V6H5	Q5XIM7																										Q3B7D1
P85834	P14408	Q9WV25-2																										H2BF30
P85971	A0A096MIX2	Q32PX7																										D3ZA74
C7C5T2	B2GV01	D4A8U7																										D3Z9I4
P04762	D3ZQ74	O35244																										A0A0G2K5B6
B2GUZ5	Q7M0E3	B2GV01																										G3V7H1
P52555	Q6P799	A0A0G2K9T4																										O08679
B2RYI2	P05982	D4A6G6																										Q5XI96
B0BN93	P63326	P11884																										Q02874
F1LN59	Q63798	P39052																										M0RAI4
B5DEP6	A0A0G2K9T4	P30835																										A0A0G2QBZ8
P00388	Q66HF1	A0A0G2K3N1																										Q6QI16
A0A0G2K7T6	P55063	Q4QQS4																										Q498S6
P68511	A0A0G2K7T6	P05982																										D3ZQ89
Q641X8	P29314	P13668																										D3ZR64
D4AB03	A0A0G2K8H0	B0BNK1																										Q27W01
Q3KRC3	M0R7Z0	Q9JMJ4																										F1MAF2
Q38PG3	Q6P6R2	O70351																										Q5XIR9
P15865	Q62969	P85973																										D4AAW7
Q5XIC6	A0A0U1RS25	B2RYG2																										P29348
D4A8H8	F1LQ48	Q6P7B0																										Q2IBD4
D3ZD89	M0R9L0	Q6IE67																										Q9JK72
Q4FZT6	P14669	A0A0G2K583																										Q5XIV1
G3V6H5	Q5U362	P40112																										Q99JE4
Q5RK10	C7C5T2	Q5RJR8																										D3ZMM4
O35987	D4A2D7	F1M0R1																										M0RAK2
D4AEP0	Q63413	P00388																										A0A0G2K2W0
Q4V7C6	O88989	Q6Q0N1																										P16409
D3ZD73	D3ZD97	G3V8Q1																										F1LY19
P35213	P85971	Q64560																										Q6RVG2-2
Q6P9Y4	P37397	Q3ZAV2																										A0A0G2JX72
F1LT35	P85834	Q4QQV4																										B4F779
O08651	Q9JKB7	P39951																										D3ZET1
Q5U2Q5	D3ZAZ0	Q5XIC6																										Q5MYT7
P35280	O70351	Q9WVB1																										A0A0H2UHD2
P04961	D3ZD73	D3ZF26																										A0A0G2JU33
Q4QQS7	D3ZJE2	G3V6S2																										F1LVX4
G3V9N8	D3ZYS7	D4AEH3																										F1MAB9
Q5U362	O35303	Q9EQS0																										Q6AXN3
B0BN52	Q5XIM7	A0A0G2KAT3																										D3ZLN6
Q9Z330	B0BN52	Q9JJ54																										D3ZYK3
Q7M0E3	M0R7I0	D4A777																										D3ZUV0
B0BMT9	Q5BJP4	P62859																										Q6AY34
M0R7Z0	Q4KM49	P14669																										G3V6B9
Q7TP15	Q9WVB1	Q66HF1																										A0A096MJ91
A0A0G2K654	Q641Y0	Q9JKB7																										Q5XIR2
A0A0G2KAT3	P47853	Q09073																										Q9Z2P4
P84100	D3ZC84	O88989																										P21575
P61983	F1LRJ9	Q64303																										Q6AYL5
G3V6P6	Q9Z0V5	O35303																										F1M8T4
P09456	P56574	P84092																										M0RAV6
B2RZC6	D4A6G6	Q4QQW4																										D4ABP8
G3V918	Q62991	P30349																										B2GUW4
A0A0G2JYI7	Q5M9H2	D3ZZC1																										D3Z9L0
P52303	D4ACV3	F1LVV4																										D4AAV5
D3ZQ74	Q5RJR8	O08651																										D3ZVY6
F1LUD3	P68255	F1LW91																										F1M158
B4F7E8	O88656	Q63453																										G3V9R8
Q66HF1	A0A096P6L8	P47819
P63086	Q7TPJ1	A0A0G2K654
Q4V8E2	P62859	Q496Z5
Q6MG61	A0A0G2K121	C7C5T2
Q9QZR6	P20070	P18421
M0R9L0	P28494	Q6PDV7
D4A3B0	Q6PDU1	F1LRJ9
Q9JHY2	D3ZUY8	P29314
Q6P6T0	A0A0G2K654	A0A140TAA4
Q3T1K5	P54313	Q6AYK8
P85973	Q5VLR5	Q6IRJ7
P40329	B0BN81	Q6PDV8
Q5XIP6	P13832	Q63768
P55063	B1WC32	G3V9N8
Q5XIM7	G3V6L9	A0A0G2K3H2
P63036	A0A0G2JXC1	F7EPH4
M0R7B4	D3ZD89	D3ZAZ0
D3ZJ32	Q6AYU2	Q6PDU1
Q45QN0	F1LSC3	B0BMY8
A0A0G2JXC1	Q8R3Z7	D4AEP0
D4A054	G3V9N0	G3V6P6
D3ZFA8	G3V8U9	P54319
Q6PDU1	P40307	D3ZJE2
P85970	Q63692	D4A9L2
D3ZCS4	A0A0G2JYI7	Q505J8
D3ZZM8	Q566D8	G3V6S3
P13668	P18420	P17425
D3ZC84	Q07984	Q63692
D4A777	P10760	Q6P6R2
Q5XI78	P61983	Q6AY21
Q6P769	G3V7Q6	P18420
A0A0G2K0W9	P15865	Q4V8E2
A0A3G2LW22	G3V918	P35213
O88989	P35213	O88656
A0A140TAA4	P84092	D3ZJ32
Q63413	Q68FX3	Q6MG08
Q64560	Q64LD0	P40329
D4A7R3	B0K023	P35559
P54313	Q64599	B0K031
O35303	P18421	O35509
P63174	Q4QQV4	Q62969
P68101	R9PXU4	D3ZD89
D3ZJD3	Q6PDU7	D3ZQM0
P68255	D4AAI5	Q07984
P24049	P35280	Q5M9H2
A0A0G2K2Y3	P54311	D3ZD73
P14408	V5QSV9	P62832
Q6IE67	A0A0G2JSR0	D4AAI5
P09527	A0A0G2K6S9	P51583
Q8R491	A0A0G2JSS9	Q5U2Q7
D4ACV3	D3ZCT7	G3V8U9
P26772	P35465	P62329
F1LSC3	D3ZF39	Q9JJ19
Q62991	F1MAA5	P54311
Q9WV25-2	Q9JJ54	Q45QN0
P60901	A0A0G2JVW5	P35280
P35435	Q60587	D3ZUY8
D3ZZ81	Q794E4	A0A0G2JXC1
D3ZN63	P85845	P63174
D4A3K5	Q7M079	F1LPV0
D4ABT8	Q6PCT9	Q9Z330
D4A994	Q6P6T0	P68255
D3ZJE2	G3V6P6	A1L1J8
D3ZQT0	Q4V7C6	P41562
A1L1J8	P30349	P52631
P17425	Q4QQW4	Q6PCT9
B2RYJ7	Q9EQS0	M0R7B4
Q63009	Q07009	A0A0G2JSV2
A0A0H2UHH9	F1MAA7	V5QSV9
Q71UF4	P04762	D4AC36
Q6AYR1	B2RYG6	Q99ML5
O70351	F1LVV4	F1M3H8
D3ZLD5	A0JPJ7	Q4V8A7
P51583	D4A8U7	Q794E4
A0A0G2K022	Q9Z330	A0A0G2KAN1
A0A0G2K737	Q32PX7	D4AA63
Q4V8H5	Q6P9Y4	A0A140TAG9
Q99J82	P00388	D3ZQ74
B1WBQ0	P41562	F1LY19
Q4KM49	P84100	P04762
Q7TSP2	Q5U2Q7	P14408
D4AAG8	Q4KM71	M0R7Z0
P62138	Q6IRJ7	F7F707
P17220	A0A0G2JWH3	G3V624
F1LM60	B0BNG3	Q9Z0V5
Q4KMA2	Q5XI26	D4A3B0
Q32PX7	F1LT35	P20070
Q6AY09	Q4V8E2	Q8R491
F1MA52	Q00715	Q9JLJ3
Q9EQS0	F1LM66	Q6P9Y4
P60123	B2RYJ7	B0BN52
Q9JLJ3	D3ZZC1	A0A0G2JSR0
D4A2G9	P85970	D3ZXH7
Q5FVC2	Q63009	M0RD20
P18420	Q45QN0	G3V936
Q5RKJ9	Q9ES21	J7P1Z1
O70185	D3ZZZ9	Q68FS2
Q6AYT3	P97852	Q5BJP4
A0A0G2JVW5	B2RZA9	G3V918
P48450	D4AC36	Q62991
O88656	A0A0G2JYC6	A0A0G2JYC6
Q6P7B0	P32551	P62919
F1LS29	D4A8H8	B2RYJ7
Q62969	Q5FVM2	P97690
D4A3S8	D4A7R3	A0A0G2JWH3
Q4KLK7	G3V6S3	B0BN93
A0A0G2JSR0	B2RZ72	D4A3K5
P36972	Q63355	A0A0G2K7T6
F1LML0	D4A3K5	Q4KM73
Q07984	Q5XIP6	Q63525
Q5U3Y8	Q5U367	D4A054
P21670	Q4KLZ0	P40307
B0BNL2	B2GUZ5	D3ZXP3
F1M3H8	Q5RKJ9	Q6AXS3
A0A0G2JSV2	B0BNK1	Q5U362
G3V7M0	G3V818	Q6PDU7
Q5VLR5	Q99ML5	Q07009
A0A0G2JZF0	Q5XI78	B2RYI2
P06686	M0RD20	Q6LDS4
B2RYG6	Q6LDS4	Q5RKJ9
Q6PCT9	P07335	P84100
Q3T1L0	P35435	Q9JHL4
P14604	Q9JLJ3	Q5XI26
P21708	P97560	B2RZ72
Q5RJK5	C9WPN2	Q3T1L0
Q5RKI5	A0A0G2KAT3	P09456
P35465	B2RYN0	A4L9P7
Q6P9V7	F1M0X6	Q64LD0
D4A2D7	Q6P7B0	G3V7Q6
B2RZ72	F1M8V2	Q5XIG8
A0A0G2JSS9	P40329	Q4KLZ0
Q5PPK6	Q71UF4	P08081-2
Q4KLZ0	Q9Z270	B2RZC6
F1LVV4	F7EPH4	A0A0U1RRV7
D4A5A6	F1LSS1	D4AE96
Q52KS1	Q6PDV8	P47875
D3ZZC1	Q4KM74	G3V6H5
P20070	Q68FS2	P50503
P41542	Q9WU82	Q566E4
P30349	P35559	Q3KRC3
A0A0U1RRV7	O55147	F1LNF0
P62912	D4A994	A0A0H2UHH9
A0A0G2K3Q6	P62919	D3ZC84
Q4FZT0	A0A0G2K330	B1WC49
P18421	D4A133	P63036
D3ZZZ9	Q6AY48	F1LSS1
A0A140TAI1	Q02769	B2GUZ5
P27952	P63086	A0A0G2JYI7
Q5RJR8	D4A914	D3ZN27
D3ZNI3	D4A054	D3ZQN7
P12001	F1LZ05	F2Z3T9
Q9JHY8	P47727	P83941
P47853	B1WBQ0	D4AE49
P83732	B1WBQ7	B0BNL2
D4AE96	P09456	D3ZRX9
D3ZYS7	B1WC49	Q4QQS7
P82808	Q05096	Q60587
P13832	D4A4Z9	B0BMT9
D3ZAZ0	P63174	Q8R3Z7
A0A0G2K4L2	Q4KLN6	F1M764
P47875	P21670	Q3T1K5
B3DMA1	Q9JHL4	Q6AY48
P97690	Q5U2N2	D4A1Q0
Q99ML5	B2RYI2	P61983
B2RYN0	Q3KRD5	B1WBQ0
Q6AYD3	Q6P9V6	A0A023IM54
P32551	F1LNF0	Q68FX0
F7EPH4	F1LRB8	A0A0G2JSS9
D3ZSA9	Q64608	F1LP76
P37996	Q3T1K5	G3V7G9
G3V7G9	G3V8T9	Q5XIV1
D4AC36	Q4KM73	Q4KLK7
Q4QQV4	D4A8F2	Q9R0T3
Q5U2Q7	Q6AXS3	Q5U214
Q4QQT4	Q6AYK8	Q4FZS2
Q5U214	D3ZD72	P24155
P17764	Q6MG08	P24049
Q68FS2	Q6AYR1	D4A133
Q6MG08	Q3MID3	Q5PPK6
D3ZCV0	D4ADT5	P19944
B1WBQ7	Q4V8H5	P85970
P62718	B0BN85	P54921
Q63942	M0RA08	Q6P7Q4
P97852	P70550	Q63009
Q566E4	B1WC02	Q63747
P54311	Q63525	Q9Z270
D4A914	Q4QQT4	A0A0G2JSG6
A0A0G2JYC6	B5DF89	Q4KM74
Q3T1J1	P68182	Q71UF4
D4AE49	Q6P751	D3ZQ57
A0A140UHY3	F1LSM5	P97852
Q6AXQ0	D3ZQ57	Q68FS8
B1WC32	D3ZQN7	B1WC34
P05982	P50503	F1MAA5
Q6P6R2	A0A0G2JT78	D3ZZR5
D4A1J6	O35509	D3ZFA8
A0A0G2KAI8	D3ZFA8	Q9JHY8
P54921	A0A0G2JXW4	P56574
E9PTB2	A1L1J8	F1LT35
Q4KM74	P41542	Q9JHY2
G3V624	P07943	Q6P6T0
P08081-2	Q6AYJ7	D3ZSH6
Q5XIG8	G3V936	B0BN85
G3V8A5	Q62780	R9PXU4
D3ZU56	B5DF91	M0RA08
Q9ES21	D4A9D6	Q6AYR1
F1MAA7	Q4KM69	Q5M819
Q4VSI4	B0BNL2	P47853
Q4KLH4	Q0ZHH6	F1LRB8
Q4FZS2	P46844	Q63584
Q60587	A0A0U1RRV7	Q6P9V6
P68182	Q3T1L0	Q5U2N2
Q6IRJ7	D3ZFQ8	P62138
P07335	A0A0H2UHH9	Q9ER24
A0A0G2JWH3	B1WC34	D4A1J6
Q9JJ54	Q63768	Q66HD3
Q6PDV8	P83941	D4A3S8
Q8K1Q0	Q6PDV7	D4A9D6
Q6Q0N1	G3V645	D3ZF39
P62919	Q5XIG8	D3ZXT2
A0A0G2JVW3	M0R7B4	A0A0G2K121
P40307	P47875	P70550
G3V818	P13697	B2RZA9
D4A8F2	Q5XI77	Q4V7C6
Q68FS8	P31399	P37996
F1LSS1	D4A9L2	B5DEN5
A0A0G2K330	B2RZC6	E9PSJ4
D3ZHG3	P63036	P26376
Q5XI04	Q5U318	Q68FX3
D3ZRX9	P70580	P17764
Q8R3Z7	G3V7G9	B5DEY8
P48675	P29315	D4A8H8
P49088	P37996	B0BNG3
A4L9P7	Q68FS8	P85845
Q3T1I4	F1LP76	B2RYQ5
Q9Z1Z9	P81155	B0BNA7
F1LTJ5	F1LM55	A0A0G2JVW5
P28494	Q5XI32	D4A2D7
Q63584	O35264	Q9JHB5
B5DF03	Q01205	Q5FVM2
B1WC02	F1LS29	D3ZZZ9
O88941	P20788	Q6AYT3
Q6PDU7	A0A0G2JZF0	F1LSM5
Q920L2	Q63584	P63086
Q6LDS4	D3Z8B2	A0JPJ7
Q6Q0N3	F1M764	Q5XI32
P35559	P17764	Q3T1I4
F1MAB8	Q5U214	G3V645
D4A133	A0A023IM54	P35435
O35509	D4A3S8	Q4KLF8
G3V6S3	B2GV72	A0A0G2K9C0
Q6P751	D3ZW08	Q3KRD5
M0R7I0	Q3T1I4	G3V818
D3ZN95	B5DFB2	Q9JI85
F7EMB2	P52925	Q5U2V1
P29315	A0A0H2UHN2	P35465
P61354	A0A0G2KAI8	B5DF91
P97584	F1LZW6	O35264
B2RZA9	Q6PCT3	B5DEK0
P70580	Q920D2	Q5XI18
Q9JHL4	Q6IRH6	Q5U367
Q4V8A7	A0A0G2K051	F1M8V2
D4A1Q0	D3ZU56	Q75WE7
A0A0G2K121	O88941	D3ZI16
D4A9L2	A0A3G2LW22	A0A0H2UH99
Q63228	B1WC61	D3ZJD3
Q6PDW1	Q9Z1Z9	F1LZW6
P61203	D3ZD23	Q02769
Q68FX0	P62329	Q5XI04
G3V8U9	A0A0G2K4L2	Q27W01
A0JPJ7	Q9JJ19	Q5RK10
P18395	F1LQ00	Q5U216
E9PTK9	D3ZBN0	Q63184
D4ACC2	Q3ZAV2	Q5U318
B2GV72	Q5RKI5	Q99J82
B0BN63	P11348	P36876
D3ZD72	P62912	Q5EAJ6
Q4KLN6	Q5I0D7	D3ZBN0
D3ZBN0	Q3MID6	D3ZUV3
G3V9E4	F1LM60	Q4KM69
A0A0G2JZ13	D4A6C5	B2RYN0
Q62780	B0BN63	P62890
F1M949	P27881	Q3MID3
D4A510	D3ZN27	D4A914
B5DFB2	P06214	P12711
D4A0Y6	Q66HD3	F1M949
G3V6L8	Q4FZS2	P49432
Q4KM73	G3V8A5	P82808
Q68FU3	Q9ER24	D4A3P1
D3ZQ57	P21571	F1MAA7
D3ZPN7	B2RZB7	P31399
O35264	Q95577	Q9QVC8
M0RC99	F1M949	Q95577
Q9JKB7	Q566E5	B5DFM8
V5QSV9	D3ZUV3	F1M0X6
P63088	Q9JHB5	D3ZN63
Q63798	A0A0G2K9C0	G3V8T9
D3ZUV3	F7F707	Q27W02
E9PT22	D4A8T3	Q6AY09
Q6IRH6	Q6PDW1	P62775
A0A096MK61	Q6AXQ0	A0A0G2JZ13
Q4KLJ1	Q6AXW2	A0A0G2QC06
Q99MZ8	P18395	F1LM55
Q71SA3	A0A023ILN9	Q6AY18
Q63768	Q75Q41	D4A7R3
P36876	Q920L2	Q5RKI5
Q64578	Q99NA5	Q6P751
P62329	P08081-2	F1LR36
F1LM55	A1A5L1	P62959
Q498N4	D4A1J6	D4A994
A0A0G2QC04	Q62785	Q6AYB5
Q6AYJ7	O70185	Q6RUV5
G3V7Q6	A0A0G2JSL8	Q5XIP6
Q68FX3	B2GV73	P14604
Q498R3	Q9JJT1	A0A059NZR0
A0A0G2JSR7	Q63184	P32551
Q66HC5	D3ZN63	A0A0G2K0I3
A0A0G2K736	Q6AYK6	Q5XI78
A0A0H2UHN2	A4L9P7	D3ZCT7
Q32Q06	Q5RK10	Q5I0D7
Q6B345	G3V647	B2RZB7
R9PXU4	P62870	Q9ES21
P24155	A0A0G2K0I3	P29315
O54772	A0A140UHY3	P63004
P62859	A0A0G2JYA2	A0A0G2K2P5
P12711	D4A1Q0	Q4KLN6
B5DF91	P54921	P21670
F1M1H0	Q68FX0	B1WBQ7
Q6AYB5	P19944	D3ZW08
Q64654	D3ZN95	E9PTB2
Q5XI32	E9PTB2	D3ZD23
P14669	D3ZRX9	O35796
Q3KRD5	B5DEK0	P63088
P17136	O35796	F1LR10
Q6AXS3	P24155	F7EMB2
Q9JJ19	Q62658	F1LQS6
Q920D2	F1MAB8	Q6AXW2
D3ZAS8	Q62636	Q5I0E7
D3Z8B2	G3V7I7	D4ABT8
P46844	D3ZQE8	Q52KS1
Q3MID6	G3V7M0	D3ZHG3
Q5FWY5	F2Z3T9	D4A4J0
P31399	Q31258	D3ZLG3
D3ZMS0	D3ZHG3	Q6QI16
Q9ER24	A0A0G2QC06	D4A0H4
F1LPD6	Q6LDG5	A0A0G2K110
D4A1D8	Q6MGA3	Q3MID6
M0RCZ9	F1LT49	D4A4Z9
D4AEI5	B3DMA1	Q9Z339
P12368	Q8K1Q0	P62142
B0BNG3	Q5U2Q5	Q01205
Q6AY21	P53812	A0A0G2K6G2
P62815	Q6AY18	Q4KLJ1
P50503	P63012	A0A0G2K4U8
B1WC49	F1LML0	A1A5Q1
D3ZUB0	Q6AXS5	Q5RJR2
Q5XI77	B0BNA7	D4A8T3
F1M775	D3ZI16	D3ZU56
P41499	Q9EQX9	P63025
Q9JHB5	Q5U311	B2GV72
P81155	Q4KLK1	Q6AY84
A0A0G2JSH5	Q6P7Q4	G3V9K0
Q8K1P7	A0A0G2QC04	P62912
G3V7I7	Q4KLK7	P51146
F1LX07	P11883	D3ZU74
D4A7I6	Q63747	P07943
Q63525	Q68FT7	F1LZ05
G3V9S9	G3V9E4	P21571
B1WBY1	B1WC67	Q5U311
B2RZB7	Q6QI09	B2GV06
M0RD20	P69736	Q5M7V8
Q64LD0	B1H282	B0K010
P62959	P18590	A0A0G2JSU3
P05964	P35571	P27605
F7ENH8	Q6AYD5	P21708
Q5M7V8	A0A0G2K542	Q6TXJ6
P22509	D3ZW15	D4A0L4
M0RA08	D4A7R0	D3ZFQ8
F1MAA5	D3ZZR5	A0A0G2JSR7
A0A0A0MXW9	B0BMT9	D4A1D8
D3ZZA8	D4A3P1	D3ZJ92
A0A0H2UHV9	D3ZTP0	Q920D2
D4ACK1	G3V7V3	A0A3G2LW22
Q9Z2P5	D3ZZA8	D4AE06
Q4KLF8	Q5U2V1	A0A0G2K261
F1LZW6	Q6Q0N3	Q62785
P86182	A0A0G2K3Q6	Q566E5
P62890	P62749	P46844
P20788	A0A096MJX4	A0A0H2UHN2
Q99MI5	P17425	D4A6C5
A0A0G2JWD6	Q5PPK6	Q4V8H5
A0A0G2QC02	G3V7S2	Q6AYK6
D3ZVJ3	A0A0G2JVW3	Q99N27
Q66H11	B5DFN4	P53812
I6L9G6	A0A0H2UH90	G3V7I3
A0A1B0GWQ7	P36876	D4A3T3
Q5U301	Q5U216	Q62780
A0A0G2JTA0	Q5XI04	B5DFN2
A0A0G2QC06	Q566E4	B2RYN6
P62142	Q63002	B3STT9
Q5XI07	D3ZQM0	Q4QQT4
O08618	Q4KLF8	F1LST1
P62997	P17078	P27881
P63329	Q99MI5	D3ZN95
F1LPB4	Q66H12	D3ZUB0
A0A0G2JWP8	Q5M7V8	D4A510
A0A0G2JV32	A0A0G2JV54	Q5BKC3
Q5RJR2	D3ZA84	Q920L2
G3V982	A0A0G2JTH7	Q7TNY6
D4A4Z9	Q9Z2P5	D4A5T8
P05942	A0A0G2K261	P06214
G3V762	Q6AYB5	G3V940
Q6RUV5	A0A0G2K3V4	O35547
D3ZQN7	Q32Q06	Q5XHZ9
P83941	P62914	P63322
G3V936	P21708	P63329-2
D3ZJ92	Q68FU3	Q6MG60
P00406	Q9Z339	P17078
O08984	D3ZJ92	Q68FT7
G3V829	P97584	Q4KLK1
A0A0H2UH90	F1LPD6	D3ZN59
Q02769	G3V624	A0A096MJX4
P07943	Q9QVC8	Q9JJT1
A0A0G2K7W6	D4A720	P22509
P46413	P82471	Q9EQX9
D3ZUL8	Q6GQP4	Q6P7R8
A1A5L1	Q4V8C2	A0A023IMI6
Q5U2V1	P62890	Q9WU82
Q5FVM2	D3ZG43	P62718
F1LRB8	F7ENH8	A0A0G2K051
A0A0G2JSL8	F1LX07	A0A023ILN9
D4A8T3	Q8CG45	P68182
Q6AXW2	A0A0G2K7B6	Q1PBJ1
D3ZD23	Q5I0F0	D4ADT5
P61314	G3V9K0	Q642A5
F1M706	A0A0G2JX74	D4AEC0
Q68FY0	Q7TP21	Q5XI77
P62914	Q6RUV5	Q3MID9
B2RYQ5	A0A0G2K2P5	Q6P6T6
B2GV73	A3KNA0	Q7TSP2
A0A0G2K9D6	B5DEN5	G3V7V3
D3ZCG3	Q6P9U8	P20788
Q5U318	G3V9W6	P40615
B1H2A6	P22062	F1LM09
A0A0G2JXW4	Q5HZV9	P61203
F1LPS8	P63004	A0A0H2UHF6
F1LT49	A0A0G2JSR4	P97560
B5DEY8	D3ZWA8	P63012
G3V9W6	O35547	Q63002
P85845	Q4QQW8	G3V7M0
P17078	B2GV06	Q6IRH6
A0A1W2Q676	A0A1B0GWQ7	P11348
Q9R0T3	Q62868	Q9R1T1
D4A7R0	F1M1B3	Q31258
D3ZW15	Q6P6T6	O88941
Q6IRE4	A0A0H2UHF6	A0A0G2JSL8
B0K030	A1A5Q1	P09117
B5DFC9	A0A0G2K6U1	Q3KRC7
F1M801	A0A0G2K681	P35571
Q4KM69	Q9R0T3	B5DFN4
B0K010	D3ZQ59	A0A0G2JUJ9
G3V8G5	D4A3X3	Q99M63
Q68FT7	F7EMB2	Q5D008
B1WC67	D3ZQM3	Q8K1Q0
Q5BJS0	D3ZXH7	G3V8K7
D4AA63	F1MAA3	A0A0G2K4L2
Q63002	B5DF29	G3V647
G3V7J9	Q45QJ4	D3ZAS8
P19944	B2RYQ5	F1M790
D3ZAF6	Q9JM53	B1WC67
G3V8V0	Q56A27	P81155
B2GV06	G3V7U2	P62914
Q3MID3	Q9EST6	F1LM60
D3ZG43	Q6B345	Q4KLH4
P11505-1	P97690	D3ZZ81
B1WC34	D3ZD11	Q5XI72
Q5BKC3	Q6AYS7	A0A0G2JTH7
P29419	D4AE49	D3ZD11
Q95577	M0RC99	D3ZQ59
Q5U216	O08618	A0A0G2JYA2
Q6MG60	F7EL36	A0A0G2K681
Q6P9U8	B5DEX7	D3Z8B2
Q6P686	Q00238	F1MA52
F1M062	Q9R1T1	Q75Q41
P61212	D3ZUB0	D3ZPN7
A3KNA0	P62138	F8WG67
Q9JM53	Q5M819	E9PTE1
Q6P6T6	Q5RJR2	B1WC61
B5DF89	Q68G41	G3V7S2
P84817	D4AB03	P13697
P23565	F1LPG9	F1LX07
P18645	B1H227	Q5FWY5
G3V9M1	A0A0G2K4U8	P61354
P70582	Q641Y8	B1WC02
A0A0G2K3V4	D3ZEM8	A0A0H2UHV9
Q32PZ3	P62718	D4A206
P35571	A0A0G2K714	A0A0G2JSZ9
Q6AYJ1	D4ACC2	B0BN63
Q8VHU4	P12001	F1M1H0
Q64599	F1M1H0	Q99MZ8
Q6P9V6	F1M5V2	B4F7C7
Q6AYS3	P49432	A0A140UHY3
P39069	Q5XIL4	A0A0G2KAI8
Q5M939	I6L9G6	P00406
D4A746	P19511	D4A3X3
Q63965	A0A0G2JZ13	P84817
Q6AYK6	B0K010	Q6AYD5
A0A0G2JV54	Q6AY21	Q68G41
B0BN85	P05964	A0A0G2K1M7
G3V7S2	Q6IMF3	P18395
F1M0X6	F1LQX9	M0R402
Q66SY1	P12711	Q4KLI7
A0A0G2JSG6	P97697	Q6PDW1
Q5I0D1	F1MA87	D3ZD72
Q80WE1	P29419	A0A1B0GWQ7
Q99NA5	P46413	Q5EB77
Q3ZAV2	D4A0T0	O55211
D3ZQ59	Q63707	Q68FU3
D3ZC56	P10361	F7EL36
D3ZLC1	D4A1S6	G3V7I8
D3ZFQ8	Q3MID9	F1LPS8
P16975	Q62667	F1LQ00
A0A0H2UHG7	P35289	D3ZXS8
Q9EQR2	P17955	A0A0G2K7W6
D4A1R8	G3V6L8	D3ZD83
D3ZZR5	D4A3T3	Q6AY96
Q3B7D0	Q6P7R8	B0BN97
Q6AYD5	Q9ET34	Q6PCT3
B2GV41	D3ZD83	B5DFB2
D4A1C5	F1LQS6	Q4KLL0
G3V940	Q6AY84	M0RC99
B2GV33	Q5XI31	D4ABP4
A0A023IMI8	P61354	Q4QQW8
P51146	Q5RK09	B5DF29
Q9Z336	Q4VSI4	G3V8Y8
A0A0G2K2P5	B0BNN0	Q6AXS5
Q9R064	Q5JC29	G3V784
A0A0G2JTL5	Q9R064	Q99MI5
P45352	Q4G079	A0A0A0MY07
Q75Q41	Q5BKC3	F6T071
G3V7G0	A0A0G2JSG6	D4AB03
P11348	Q5I0D1	B2GV73
Q63151	A0A0H2UH99	F1LPD6
A0A0G2K261	M0R402	F1M775
Q6PCU4	P62815	G3V8A5
P49432	F1LPC7	Q5BK78
P26284	D4A510	D3ZG43
Q9Z270	F1M3H8	A0A0G2K714
A0A0G2K781	Q641Y2	F1LNI5
Q68G41	Q52KS1	D4A0T0
F1M609	P04166	Q05759
D4A6C5	Q5PPL3	Q9EST6
F1LRP7	P63322	D4A2B0
Q641Y2	P41499	D3ZX38
F1M951	Q3KR59	A0A0G2K3V4
P63004	F1LR36	O08618
D3ZQM0	D3ZJX5	P41499
B0BN55	A0A0U1RVI9	P61589
P15800	Q66WT9	P19511
Q5EB77	D3ZYK9	D3ZCD4
B0BMY7	Q5U312	F1LS29
G3V662	G3V7W1	Q62639
Q5XIT9	D4A031	A0A0G2K7B6
P49793	B5DFN2	Q66WT9
P62856	D3ZC96	Q6AXQ0
P35289	P97608	Q5FVC2
P19511	P86182	G3V762
B5DFN4	Q66HC5	R9PXU3
B5DFM8	A0A0G2K0Q2	Q5M939
D4A0U9	B6RIU0	Q5BKA1
Q5M819	B5DEH2	A0A0G2K4T7
P27881	Q62839	Q66HC5
B2RYP4	A0A059NZR0	P97697
G3V9G3	A0A0G2KB77	D3ZTP0
D4A8H3	G3V7J9	A0A0G2K2T6
Q499N6	P63025	D4ADF5
A0A023IM54	D3ZNS8	B1H267
Q5BKA1	Q497B0	Q6P685
Q63507	P26376	P08753
M0RAP5	Q7TP91	Q64654
D4A4K4	P14604	P08461
B1H282	Q6VV72	A0A1W2Q676
P69736	Q3KRC3	D3ZWS0
D3ZF39	P39069	P07872
A0A096MIV5	A0A0G2JUJ9	F1MAA3
Q9ESN0	Q66HG5	D3ZJX5
Q99M63	Q68FY0	F1M5V2
D4A8G7	Q6P4Z9	B6RIU0
M0R402	Q9ESN0	Q00238
G3V8K7	P82808	Q99PW9
P10361	F1MA52	P05964
G3V886	P62775	Q6MGA3
P97697	A0A0G2K3V2	B2GV24
A0A0H2UHM0	D3ZZ81	B5DF89
F1M1B3	Q9Z336	D3ZZA8
Q9EST6	D3ZPN7	Q6P4Z9
A0A0G2JX74	D4A0L4	Q3S4A4
B5DF29	G3V829	B5DEZ4
Q5XI31	P61203	A0A096MK61
D3ZL50	P09330	Q4V8C2
G3V8T9	P00406	Q04931
Q4KLK1	Q5M939	Q63228
A0A0G2JU15	Q05175	D4A746
D4ACQ9	A1L1J9	F1LW74
B5DEK0	B0LT89	D4A0U9
D4A8N0	G3V8G5	B3DMA1
D3Z8E0	Q7TP35	Q9JM53
B2RZA6	A0A0G2QC02	Q498U4
P82471	Q63396	D3ZWN1
Q9R1T1	D3ZFH5	P48450
Q9EPB1	G3V784	F1M801
P16970	B5DFM8	Q6P9U8
F1MA87	Q6AYZ7	Q62636
Q9EQX9	Q642A5	Q5XIE0
Q5FWT1	A0A0G2K7W6	Q641Y8
D4A0T0	Q5XIT9	P46413
A0A0G2JSR4	P84817	D4A9P7
Q62671	E9PSJ4	P49793
Q5XFW6	A0A0G2K0V4	F1LNL2
Q6P7R8	A0A0G2K781	Q62658
Q566E5	D4A1R8	Q07205
Q9ET34	Q5XIN6	B2RYG6
B0BMS8	A0A0G2K2T6	Q5HZY0
F1M0K6	A0A0G2JTL5	Q5U2U7
Q5U311	B0BN97	D4A0Y6
P62845	Q5XI18	Q5RKJ4
A0A0G2JWB6	A0A0G2JT63	P10361
Q5U2N2	A0A023IMI6	Q641Y2
D4ABK7	B1WBY1	F1MA87
P63025	Z4YNF4	P97608
B0BN97	A2VCX1	Q6P686
F1M5V2	A0A0G2K9Q3	Q6B345
Q66HD3	B3STT9	Q05175
Q5XIN6	B2GV24	D3ZPL1
Q62667	Q63151	Q6IN22
Q6AYS7	Q9EPB1	A1L1J9
Q5HZV9	Q6AYQ9	B0BMW4
A0A0G2K509	F1M775	Q56A27
A0A0G2QC53	G3V940	P69736
D3ZZ51	Q499N6	P16975
G3V9M8	Q32PX2	B0K030
G3V784	D4A6A9	Q4G022
P97532	P49088	D3ZLD5
G3V9K0	B5DFD8	G3V8M1
F1LYQ8	Q6MG60	Q5RK09
P26376	Q5XIE0	B2RYL4
P17955	D3ZC56	M0R5Q3
G3V7V3	Q64654	Q80WE1
Q6AYZ7	Q5U2U7	D3ZTT7
A0A0G2K110	Q99068	G3V7J9
Q3MID9	D3ZJD3	Q4V8E1
F7EZ89	A0A0G2K110	Q31267
B1WC61	Q5EAJ6-2	Q4V898
A0A096MKC0	P49793	Q6MG48
P15650	Q5M9F8	O70513
D3ZDB9	Q6P7P5	P62870
A0A0G2K4T7	P11505-1	A0A0G2K542
Q6MGA3	E9PT22	D3ZEM8
G3V727	A0A0G2K1M7	D3ZGF1
Q68FW9	P63088	B1H282
D3ZE63	Q63228	A0A0G2JVW3
P11530	A0A096MK15	D3ZV82
A0A0H2UI10	P62142	Q5XIJ3
B6RIU0	P51146	Q5BJN7
B2RYJ1	B0K030	Q499N5
A0A068FP44	F1LW91	P62997
Q9JJ31	D3ZCS4	D3ZQM3
P04646	D3ZUC9	P21575-5
Q642A5	G3V9M1	Q68FY0
A0A023ILN9	Q6P685	A0A0G2JZF0
D3ZC96	Q99J82	B5DFD8
A0A0G2K9Q3	P27321	Q4KM87
D3ZD83	D3ZAF6	Q68FW9
P61589	F1M801	P12001
A0A0G2K9B4	P05942	P49088
P09811	B2GV33	B5DES0
B5DEN5	Q3B7D0	F1MAB8
Q5RKJ4	D4A206	D4A7I6
M0RDG0	P19836	G3V7W1
Q5BK33	F8WG67	O88321
B5DF46	P62898	D3ZAY8
Q62751	D3ZE63	Q5XIN6
P16636	B2RZA6	G3V8G5
Q56A27	Q6RJR6	Q71UE8
A0A0G2K714	Q80WE1	P97584
B1WBN8	B1WBY7	P21575
D4AE06	F1LV71	P12368
Q9Z1E1	D4A746	Q9Z269
P15791	D3ZDB9	Q62703
P52925	D3ZJH9	B2RYP4
B2RZ64	B5DF46	P09811
G3V752	Q5BJK8	G3V7I7
Q6XLI7	D4A7L6	Q4KLI4
A0A0G2K2T6	Q99MZ8	G3V885
A0A0H2UHP5	Q6MG48	Q32PZ3
Q5XI18	A0A0G2QC53	Q6AYQ9
Q5M9F8	D3ZXS8	A1A5L1
D3ZJX5	A0A0G2JSU3	B0BMY7
P62775	A0A0A0MY07	D3ZUF9
Q8VH46	Q7TP48	A0A0G2K9D6
B5DEL2	Q5BK78	F7F557
Q99MI7	D4A9D8	Q3SWT4
P11883	Q7TP06	Q5EBC7
P63312	Q6P7D2	Q4KLH5
Q920P6	F1LYQ8	P35289
Q6AY23	Q499N5	P13803
B2RZD6	F7EZ89	Q99NA5
Q8CJB9	Q68FW9	Q6P6T4
A2VCX1	D3ZX38	Q5I0D1
D3ZWS0	D4AAG8	D4A7R0
B5DFN2	B5DFK6	A0A0G2JV32
Q4KLI7	R9PXU3	A0A0G2JT06
Q5XFW8	Q2TA68	A0A0G2JY73
Q3KR55	Q1PBJ1	Q45QJ4
B0BMW4	B0K024	Q32KK0
Q64568	Q9JI85	Q99N37
Q9WV63	Q9JJ31	Q1EG89
A0A096MJ11	G3V7I8	Q10728
Q62636	D4A8N0	D3ZNS8
D4A0H4	D3Z8E0	Q9ESH1
A0A096MJW2	F1M062	B2RZ24
Q5XI28	F1LNI5	P04166
F1LNI5	P15791	Q5BJN3
A0A0G2K8Z9	D4A7I6	Q56A18
Q5BK63	D3ZUF9	P82471
D3ZWA8	A0A096MJ11	A0A0H2UI10
A0A0G2K6G2	P62994	F1M1B3
Q6P7A9	P62959	I6L9G6
E9PSJ4	O54772	Q09167
O35547	D3ZF45	G3V9S9
D3ZN37	Q8VH46	D4A1Q9
D4A2B0	Q1EG89	P62898
Q499V7	F1LNY3	Q499N6
G3V678	D3ZVD8	B1WBN8
Q496Z5	Q561S0	P26284
P41350	Q01986	Q6P756
P52590	D3ZUL8	Q6IMX7
Q62658	Q5EBD4	Q6AY30
B2GV24	Q6AY23	A0A0G2K6U1
Q5PPL3	B5DEY8	A0A0G2K211
F1M049	Q6IRE4	D3ZW15
D3ZSL2	B2RYP4	Q5EBD4
Q9WVS2	D4A8G7	P22062
G3V7I3	Q4QQV8	D3ZM57
Q6MG48	A0A1W2Q676	F8WFM2
G3V7J2	O88550	Q66H12
Q01205	Q6P686	B0BN18
P83888	D4A0H4	P11505-1
Q6PCT3	Q99M63	Q9WUW2
Q5XIP0	Q5FWY5	A0A096MJ11
Q63396	A0A0G2K796	Q05BA4
A0A0G2JYT1	D4AE06	Q4QQT3
A0A140TAA8	A0A0H2UI10	B1WC84
Q498U4	P16975	Q5FVL2
A0A0G2JZ53	P63329	D4A1R8
A0A0G2K1S6	P08461	Q6AYJ1
P37285	P63312	Q2LAP6
Q9Z1W6	F1LQP9	D3ZQE8
B2RZD5	Q9WUW2	Q9ESN0
A0A0G2K0Q2	P61212	Q6P9U0
P35284	Q5XHZ9	B2RZ74
Q5U2N0	D3ZSL2	A0A0A0MXW9
A0A0G2K6U1	Q99N27	Q0D2L6
G3V7I8	Q3SWT4	A0A0G2QC33
D3ZYK9	Q4KLH5	D3ZUB7
O35964	F1LPS8	Q9QZM5
Q4KLL0	P22509	P62749
A0A0G2JUR5	B5DF50	P05942
D3ZLS5	P61589	Q6TUH8
F1LW74	Q9JMI1	Q4QQV8
D3ZN76	Q6AY09	B5DEL7
D3ZEM8	O70513	D3ZC89
F1LR10	Q5RKJ4	Q5EAJ6-2
D3ZD11	D4ADF5	Q9JJ31
F1LVW7	G3V8Q8	M0R907
G3V6U3	Q32KK0	B1H2A6
B0BNA7	G3V9S0	Q91Y78
B2RZ24	Q3MIE7	F1M049
A0A0G2K051	O70257	P19836
M0R6J0	Q8K1P7	A0A0G2JXP1
Q5U2U0	B5DEZ4	P18645
Q5M9I2	D3ZP47	B0BN55
P27605	D3ZC89	B2GV33
D3ZD15	Q7TSP2	P86182
B5DFC4	A0A0G2K1E2	P35433
A1L1J9	O70593	Q63690
P08753	A0A0G2JV32	Q5M7A4
B5DFD8	F7F557	G3V9E4
E9PSJ3	Q5EB77	Q6AYZ7
D3ZYQ9	P97576	A0JPM9
Q5I0E7	F7ES73	D3Z8X4
D3ZSP1	B4F7C9	Q5PQJ6
A0A0G2JU43	D3ZWN1	B1WBY1
D3ZI16	Q63186	Q8VH46
Q5XHZ9	Q4KLJ8	Q6Q0N3
D4A3E1	G3V9R0	Q63396
D3ZRF6	Q9Z1W6	A0A0G2K648
D3ZU51	F1M7Y3	D3ZDB9
B2GUV5	Q08851	A0A1W2Q5Z6
A0A140TAH1	A0JN30	A0A0G2JTA0
P62716	G3V6J2	O55147
B0BNB9	Q9QZM5	D3ZSL2
P52020	Q6P6T4	D4ABK7
Q5XIJ3	P11951	G3V9S0
A0A0G2JWG6	D3ZGW6	Z4YNF4
F1M0R1	Q6AYS3	A0A096MIV5
Q0D2L6	Q5M7A4	Q4KM38
Q9JIM0	D4AAU4	P16409
F1LNM0	Q5BK63	Q63377
P97564	G3V8Y8	Q5HZV9
F7FLB2	Q9Z269	R9PXS4
D3ZPV5	B2RZD6	F1M6F4
Q64591	Q499V7	P62076
D3ZVD8	D4A2B0	Q7TP06
A0A096MJX4	A0A096MIV5	Q6GQP4
A0A0G2K648	D3ZAS8	G3V7Z8
Q62844	A0A0G2K3I9	Q99068
Q2LAP6	G3V9G3	D3ZAF6
P42676	P12368	Q5U2X6
A0A0G2KA12	P23711	P29419
G3V8Q8	B1H2A6	P19234
A0A0G2JTH7	Q71SA3	A2VCX1
P62749	Q62639	Q62839
F1LRI8	D3ZP13	Q6GMN6
B6DYQ1	Q9R1J8	Q64599
Q2TA68	D3ZV82	P21263
D3ZUF9	A0A0G2KAW7	P18590
Q9Z269	D4AB01	B2RZD6
O35353	Q6AYK3	A0A0G2K9G6
A2RUW1	Q99PF3	D3ZVI2
Q4KLZ6	P15651	F1LT49
D3ZTT7	F1M2K0	Q9WVA1
A0A0G2KB73	O08984	F1LMQ3
Q9JMI1	B1H267	A0A0G2QC02
D3ZXS8	A0A0H2UHV9	B1H227
F1MAA3	Q07205	Q63186
G3V7U2	F1LW16	D3ZVJ3
A0A5P8DHK4	D3ZHW0	Q9WU49
D4A8N3	G3V9S9	A0A0G2JV54
A0A0H2UHQ3	D3ZRE7	Q08013
Q5XI86	Q32PZ3	D3ZC56
Q5U312	Q9R0Z3	Q9R0Z3
P62870	A0A0H2UHE1	B2GUV5
Q9WUC8	P19234	D3ZXJ5
Q68FS1	D4A5T8	D4A031
Q6P4Z9	D4A0U9	Q66H39
Q8R4A1	D4A0E8	Q5U312
A0A0G2K796	D3ZGF1	Q5U211
D3Z8L5	Q2LAP6	Q56R17
Q6IN22	P62076	E9PST5
A0A0G2K542	Q6AYT3	A0A0H2UHL9
Q99PF3	D3ZIV3	P15651
A0A0G2K089	B0K020	O70185
Q32KK0	Q9WTT7	Q9ES53
Q8CHN6	Q8CGU6	D4AC99
Q9Z339	O89035	D4A7U1
P97519	Q498D8	F7FLB2
A0A140TAI2	Q4KLI7	D3ZVD8
Q4V8C2	F1LR10	Q5XI21
Q9JIL8	P32089	Q9JMI1
B5DEZ4	Q4KLH4	Q2I6B0
G3V8Y5	Q641W4	F1LR87
Q66HG8	A0A0G2JU90	P61023
D3ZTP0	B2RYV5	F1LNY3
A0A0G2JZM8	Q793F9	F7EZ89
F1M8V2	D3ZJ01	F1LPC7
F1LQX9	M0R9Y3	D4AAU4
Q62703	Q5HZY0	A0JN30
B1WC03	Q5XI86	P62716
D3ZP47	Q641W2	G3V9D1
P20909	Q6AYB4	A0A0H2UHX1
A0A0G2JU11	P62716	Q5M849
Q5PQX1	D4A5A6	Q32PX2
Q7TQ16	A0A0G2JZ53	Q8R2E7
B2RYK3	Q4KLN7	Q99MI7
P22062	A0A0G2KB73	M0R7T1
D3ZSB7	P07872	Q9JK72
Q9ERM8	Q3KRC7	A0A0U1RRY3
Q7TQN4	Q6TUH8	A0A068FP44
M0R907	B2RZ64	D4ACC2
D3ZXJ5	P08753	Q5M9F8
Q499N5	P13803	Q5XIM5
Q66HA6	A0A0G2JUF8	Q9EPB1
D4A3T3	D3ZGQ8	D3ZP47
A0A0G2JYA2	D4ADZ9	Q8K1P7
Q09167	Q5PQJ6	D3ZAI0
P62994	Q6P756	Q32Q06
Q99PT0	B0BMY7	A0A0G2K751
P08010	B2RYN6	Q63965
A0A0A0MY07	Q4V8E1	D4A9D8
A0A0G2JT06	D4AEI5	A0A096MK75
Q5M823	M0R5Q3	Q63151
D3ZI68	B2GV14	P29266
Q5I0F0	B2GUZ3	D3ZSE6
D3ZUB7	Q3S4A4	G3V8V3
D3ZG58	M0RDG0	A0A0G2JUW8
P63322	D3ZXT2	O89035
P13941	P07895	Q56R18
D3Z863	P27008	P45352
D4ABP4	F1LPB3	B2RYB3
Q6P7Q4	Q6Q7Y5	G3V886
P19234	Q4KM87	B5DF65
Q5I0D7	G3V7G0	G3V8Q8
D3ZNS8	B5DEL7	D4A8N0
A0A0G2K4U8	A0A0A0MXW9	P63312
F1LRZ7	A0A096MKE2	A0A0G2JWB6
D3ZUC2	B1WC84	P07895
F1LNS2	G3V9Z6	Q08851
Q5BJN7	Q4KLI4	Q68FS1
P29266	D3ZMW3	Q5XI86
Q31258	Q5XI09	Q5U2Q5
A0A0G2K7B6	O35964	A0A0G2KAZ7
D4AAU4	P06349	Q62881
A0A0G2K1M7	Q5XFW8	A0A0G2JTL5
Q5XI21	A0A0G2KB28	Q9Z2P5
A0A0G2K211	Q9WUC8	D4A1Y5
O88321	D3ZWS0	Q498D8
G3V8U4	D3ZRM5	D4A5A6
A0A0G2K9C0	G3V6U3	Q63707
Q9EPJ3	D4ACW1	B5DEJ5
P97521	Q9WVA1	Q5XI01
Q4KLL7	P11915	D3ZYK9
Q62785	A0A0G2K211	A0A0G2JT63
P27321	B2RYL4	F1LQX9
O89035	Q6TUG0	F1M471
D3ZBL6	Q5U211	D3ZE63
D4A845	P21575-5	B2GUZ3
Q5XIL4	P10888	Q9Z336
F1M6F4	P45352	D3ZYQ9
F1LPC7	Q5EGY4	Q6PEC3
Q9QUR2-2	P61959	D3ZM09
F1LMY4	Q5FVL2	A0A0G2K2A5
Q6DGG0	F1LU48	B5DF46
Q5PQJ6	A0A0F7R5I4	D3ZJH9
G3V7L8	Q56A18	Q6AYS3
D4AB06	P16970	Q6DGG0
Q1KQ07	Q9Z1H9	Q5FVQ6
Q5RJN2	A0A0G2JT06	B2GV14
D4A7J8	Q68FS1	A2RUW1
Q6AYK3	Q31267	Q9Z1W6
Q9Z1H9	D3ZU74	Q99PF3
A0A140TA89	A0A0G2K9F2	O08984
D4A5T8	Q4KLH6	B2RYW7
P20651	Q4QQT3	Q5HZY2
D3ZIX4	Q64620	Q5XFW8
Q5EBD4	Q5BJQ6	Q5BK33
B5DEL7	Q64538	Q5FVH2
D4A3P1	A0A0G2JZH0	F7ES73
D3Z8L7	G3V727	D3ZBL6
D4A9D8	Q68FV3	P23711
B5DES0	M0R623	G3V678
Q6MG13	A0JPQ9	Q6AYS7
D4ACW1	D4A3E1	B2RYP6
Q64361	A0A0A0MY43	Q62599
A0A096MK75	Q5PPJ4	A0A0G2KB73
P70583	Q498R3	Q4KLJ8
A0A0G2K0I3	G3V9D1	A0A0G2K781
Q66H79	P40615	Q5I0F0
D4A0W7	Q91W30	Q5FWT1
Q6AY18	Q9EQH5-2	B0K017
M0R6T4	B5DES0	B2RZ64
Q9JK25	B5DER3	P11883
Q6AYR2	O35854	O54772
D3ZMW3	Q5M849	D4ACW1
Q8K4K5	P22734	P10888
P06349	A1A5S1	Q8R4A1
D4A4T0	Q8R4A1	A0A0G2QC53
Q6GQP4	Q5XI01	Q9QUR2
Q9R080	Q5U2V8	G3V8V0
D4AEC0	P61765	A0A0G2K8Q7
Q4KM35	Q5M9H7	D4A962
D3ZW08	G3V9S3	Q9R1J8
Q5EAJ6-2	G3V886	D3ZHW0
G3V9D1	A1L108	P70582
Q5XI01	F1M049	Q5EGY4
A0A0G2JW52	D4A1B2	F1LZX9
A0A0G2K7G2	Q4G009	O70593
B2RYW7	D3ZVJ3	F1LPB4
F1LZC5	A0A0G2KB98	F1LQ62
A0A0G2JY22	P16636	D4AEI5
Q63505	A0A5P8DHK3	Q66HG5
O09175	G3V8Y5	Q91W30
D4A031	Q6V9V9	Q641X3
Q793F9	Q4KLL7	A0A0G2JUH4
F1LZX9	G3V662	D3ZK56
Q6P756	D3ZTT7	D4A9Z8
P12007	P15650	Q4G009
A0A0G2K2V7	D3ZXJ5	P62856
Q5U2V8	Q498M9	P61212
Q6JE36	D3ZYQ9	G3V7U2
Q4KM38	Q2M2S1	P62332
Q5U2X8	Q00981	Q6MGC4
P61765	Q4KLZ6	P11530
Q496Y9	D4A8H3	D3ZTX0
A0A0G2JTX2	O35889	A0A0G2K796
Q4V8C6	D3ZH75	B2RZD5
A0A059NZR0	P13233	A0A0G2KAN7
G3V7J0	B2RZ74	A0A0G2JWD6
P32089	P20417	B2RZA6
Q4QQV8	G3V9M8	Q5RJK9
F1M6V1	M0RBF1	A0A0G2K1E2
B2RZ27	Q08602	P97576
Q6AYB4	E9PTK9	P41350
R9PXS4	Q68FY1	F1LYQ8
Q6AZ44	F1LPE9	B4F7C9
D3ZRN5	P27615	Q01986
F1LNY3	Q6AYJ1	Q5U301
A0A0G2JXT0	Q5XIP0	Q562C2
Q7TT49	Q4KM35	Q3KR59
D4A2C6	Q6PEC1	Q9JLH7
F1LR87	Q6AXT5	Q8CG45
Q4KM87	A0A0H2UHM0	O88550
A0A0G2K3V7	D4A1D3	D4A4T9
B1WC84	D3ZFY8	G3V6U3
Q568Z6	A0A096MKC0	G3V727
Q62839	B2RYD7	G3V662
Q03114	P62332	P04646
Q6P9U0	Q4KLL0	Q4KLL7
R9PXU3	D3ZB65	P02564
Q6AXS5	P62628	Q6P7P5
P42667	Q5U2X6	D4A3E1
Q641W2	Q91Y78	D3ZP13
Q99N27	G3V678	A0A140TAH1
Q9R1J8	F1LPB4	F1LW16
B2GUZ9	O88321	Q03114
P21575-5	E9PST5	B0K024
O55164	A0A0U1RRY3	B2GV54
D3ZMX6	B2RYJ1	D3ZAS1
A0A5P8DHK3	A0A0G2JWD6	B2GUZ7
F1LSH0	Q62703	F1LNM0
A0A096MKG2	F1LMA7	Q5PPL3
F8WG67	F1LSQ0	D3ZH75
D3Z8X4	F1MAM6	D3ZBJ0
Q3S4A4	D3ZVP6	Q8CHN6
Q91XU1	D3ZPL1	O35263
D4AEH9	P04646	P27321
P13803	D3ZLS5	Q641W2
F1MA59	A0A0G2JZM8	P61805
A0A0A0MY43	Q6AYC4	Q99376
P15651	D3ZKH2	A0A0H2UHQ3
Q4G079	B5DF65	B4F764
B2RYN6	P62997	D3ZKH2
Q8R424	Q09167	Q5XI09
Q14TE9	G3V982	P32198
Q5U2X6	D4ABT8	E9PT51
Q9ES53	A0A0G2K677	P39069
A0A096MJM8	Q4KM38	Q68FY1
F1MAM6	A0A0G2QC33	D3ZFY0
D4AC99	Q6DGG0	F1M7Y3
F1M471	P97874	D4A845
D4ACG2	Q6IN22	P13086
Q56A18	B4F764	Q09325
P18163	F1LNR0	D3ZUN5
D4A2P1	P48450	Q4KM35
D4A1A5	B1WBN8	D3ZJ01
D3ZXH7	B2RYB3	D4A944
Q1EG89	Q7TT49	B0BNG0
F1LPG9	D3ZI68	P20651
B2GUZ3	O70151	Q62868
Q64538	P35433	Q5U2V8
G3V8R7	Q5XI07	Q3B7D0
Q498D8	Q5EAJ6	Q6AZ26
P10686	F1LMY4	Q3MHT2
A0A0G2JU91	Q9ESH1	Q00981
A1A5P0	D3ZMY7	M0R9Y3
B4F7C9	F1M790	F1M8A5
Q9WUW2	F1LSG8	A0A0G2JUF8
A0A0G2K038	O89044	B2RYV5
Q5U2U7	D4A944	B5DEH2
A0A1W2Q5Z6	Q5RKG9	Q5XFW6
Q32PZ7	G3V8M1	O70377
Q45QJ4	B0BN18	A0A0G2K7N7
G3V8M1	D4A022	Q6P7A9
F1LSM0	Q64715	P81799
O35854	F1M6V1	Q62667
Q6IMF3	G3V644	P32089
A1A5Q1	P37285	Q6P9X1
Q4KLI4	D4A7Z1	Q5XIL4
D4A4Y0	B0BN19	Q6TUG0
F1LZ05	F1LZX9	B2RYS2
Q63184	D4A845	F1M1X9
Q8CG45	P70582	Q32KJ5
A0A0G2JSU3	A0A140TAF7	Q2TA68
G3V7W1	P29524	Q3KR55
D4ADP9	D3ZTX0	Q4KLL4
A0A1P0PBZ6	Q6AZ26	E9PT22
Q64620	A0A0G2K9L9	Q5U2R7
Q5BJQ6	D3ZRN5	D3ZZR9
B2RYP6	Q4KMC4	Q4G079
Q5XIE0	Q5XIJ3	P15650
D3ZFH5	A0A0G2JTA0	D4A305
A0A0G2JSV3	D3ZZR9	F1LSK6
D4ABD7	A0A0G2K4T7	B1H241
D3ZK73	B0BNB0	Q5BK63
P62898	Q9R080-4	Q6IMF3
P22734	Q9EQR2	F7ENH8
A0A0G2K3I0	F1LW74	D3ZMY7
D3ZQE8	Q31254	A0A0G2K2V7
A0A0G2QC33	A0A0G2K8Q7	Q64620
P84025	P61314	Q5XHY0
A0A1W2Q6A2	F1M0V4	P22734
Q5RK09	A0A0G2JTX2	D4AAG8
A0A0G2K6I4	Q3KR55	Q64361
Q6AY30	D4A1C5	Q6IUR5
Q5RJK9	D4A305	D3ZIU9
A0A0G2K9L9	B0BN55	Q5BK79
Q63638	P38062	P11951
Q5XIU5	P12749	B1WC33
D3ZY02	A0A0G2K864	B5DFK6
B0BNG0	D3ZUB7	Q497B0
Q5M9H7	Q75Q40	D4A1A5
D3ZIV3	A0A0G2K038	A0A0G2K038
A0A0G2JWR5	A0A5P8DHK4	Q5M823
P29524	D3ZLA3	Q5XIP0
D3Z822	Q63377	G3V9W6
B5DF50	A0A0G2K3L8	P20611
Q641W4	Q6MG55	Q5BJW0
P20417	Q498U4	D3ZF45
F7FM32	P41350	D3ZU51
F1M4G6	A0A0G2JWV0	Q6AXT5
D4A022	Q5EB59	A0A0G2JTX2
A0JN30	P52590	D3Z8E0
D4A5R3	D3ZVI2	F1M1D5
D3ZZR9	Q71UE8	D3ZRE7
Z4YNF4	Q75N36	F1LRP7
D3ZJF9	D3ZY45	Q6IRG3
Q6GMN6	D3ZP98	A0A5P8DHK3
P62902	A0A0G2K2E8	D4A5I9
A0A0G2JUW8	D3Z863	A0A0F7R5I4
F1LNR1	D2XV59	F1LN42
F1LT10	D3Z9C2	D4A8H3
B4F7C7	Q5M856	P19468
Q9WU10	A0A0G2JZS1	D3ZC96
A0A0G2KAN7	F1M1J2	D3ZUL8
Q91Y78	P20611	Q5U2T9
Q9WVK7	F1LMQ3	O35964
D4A944	D4A8M7	D3ZSP1
Q5XI26	D4A5K6	Q8CJB9
Q3MHT4	Q4V886	A0A096MKE2
Q9JKS6	Q63965	Q5U313
F1LMQ3	Q5M9I2	D4A7L6
Q62639	Q9Z1N4	P42667
B2GV74	Q8K4K5	Q5XIT9
D4ADF5	D4A9Z8	G3V8R7
P32198	Q5XI28	G3V7J0
Q5JC29	F1M6F4	A0A0G2K677
O70436	F1M1D5	F1LMM9
F1M0V4	D4ABK7	Q9Z1Z6
D4A1R0	Q62881	A0A096MKE0
Q496Z1	A0A0G2JVM2	P62994
Q5EAJ6	Q5RK30	A0A0G2JX74
F1M790	Q5XIM5	F1LRJ6
D3ZVP6	D4A7U1	Q5XI28
A0A0G2K8Q7	F1LML7	Q561S0
A0A0G2JV16	A0A0H2UHD9	D3ZCS4
Q07205	E9PT51	F1LPG9
D3ZFY8	D3ZTR5	G3V9M1
Q66H39	Q5U1Z2	Q6AYK3
A0A0G2JTK6	Q8R2E7	Q5XI31
D3ZFB2	D4ACZ5	A0A0G2JXT0
P19468	P63074	Q6AYK1
A0A0G2JTY6	D3ZD46	Q32PY7
A0A0G2K3C0	A0A096MK61	Q8K4K5
P11915	B2GV41	Q7TQ16
A0A096MKE2	B2RYK3	A0A0G2JZF2
F7EV94	Q6P7P8	M0RBI3
F1LRM5	Q5U2Z5	D4A0G9
D4ADZ9	Q62751	M0R6J0
Q498M9	D3ZL86	Q68A21
Q6YDN8	M0R907	F1LXV3
A0A0G2K3S6	D3ZSP1	D3ZLC1
P06214	Q52KJ9	D4A8G7
B2RYV5	Q7TQ20	P09330
A0A0H2UHL9	M0R7T1	Q4V8K2
D3ZJH9	D3ZLC1	D3ZRM5
Q6P777	D4A4T0	A0A140TAF7
D4AEK9	D4A0W7	D3ZA22
Q62910	Q5U2X8	A0A0G2K2B4
Q5FVH2	G3V983	Q5EB90
P04166	Q9JHZ4	A0A0G2JTD1
B5DFF4	Q7TQ16	P11915
Q4KMC4	Q5PQR7	P97532
M0RCH8	D4A6Q4	A0A0H2UHG7
A0A0G2K677	A0JPM9	A0A0G2K3V7
D2XV59	F1M471	P17955
D3ZF45	Q56R17	A1L108
Q5U2Q9	A0A0G2K5Q8	O09175
P81128	G3V8V0	Q9WTT7
Q3KRC7	F1LRK9	P62815
Q9Z2R7	F2Z3T0	G3V7G0
A0A0U1RRY3	F1M090	O08836
Q01986	A0A1W2Q5Z6	Q6IG05
J7P1Z1	B2GV11	A0A0G2JSV3
P11951	Q03555	Q4V8C6
D3ZGF1	Q4V8C6	Q9JIM0
Q6AXT7	Q6QI89	M0R623
G3V647	Q5PQQ2	Q2TA67
D3ZM09	F1LSH0	D3ZMS0
P08644	D4A4B4	G3V982
D3ZAX5	Q6AY96	G3V8Y5
A0A0G2JSM7	D4ABI7	D2XV59
D4ADS6	B2RZ08	Q499V7
Q5BJW0	B4F7C7	P83953
D3ZA22	Q6AXT8	Q71SA3
P62332	G3V7L8	D3ZP98
Q08851	Q64591	P70541
Q56B11	R9PXS4	Q9WVS2
Q5GFD9	D3ZAQ6	B4F778
Q63269	M0RAP5	Q9Z1H9
P97549	D3ZUM4	P97521
A0A0G2JTF5	Q5RJK6	M0R6T4
Q6AY96	O35263	A0A096MKC0
D3ZRE7	Q4G022	G3V7V5
A0A0G2JTR6	D4A1Q9	D3ZE02
Q6AYG3	A0A0H2UI05	P61972
Q91W30	Q03346	D4A7U6
O08836	A0A0G2JU15	Q8R2H0
D3ZSE6	F1LSM0	Q80W92
Q5U1Z2	A0A0G2K3V7	P37285
Q5XI29	F1MAA1	M0R5W4
M0R4V3	Q5BJU0	Q6JE36
D4ACM1	P61972	B2RYK3
Q9WTT7	E9PU42	Q811Q2
A0A0H2UHX1	Q9WUC4	A0A0G2K3S6
Q68FY1	D4A1Y5	P61765
Q9JHM2	D4A9P7	Q498R3
G3V7Z8	A0A096MK75	B0LT89
F1M1L9	M0R9Q1	D3ZUJ8
Q5XIW9	Q5BK79	P70625
F1M1R4	B0BNM1	A0A140TA89
Q4G009	B5DEJ5	A0A0G2JYV0
Q56R18	D3ZHU9	D3ZGQ8
Q9WVA1	M0RC73	B2GUZ9
Q6AYQ9	A0A0G2JV51	P69682
F1M754	P26284	Q64538
Q66HP4	Q5I0E7	P61959
B0BN18	Q5U2U3	E9PU24
A0A0H2UH97	Q5BJN7	Q6NX65
Q5PQS6	D3ZV81	Q6IRE4
D3ZDK7	P20651	G3V829
F1LU48	Q6P9X1	A0A0G2K5Q8
F1M1D5	Q6AY30	B5DEP7
P70541	B2RZ24	D3ZWA8
A0A0G2JTI7	A0A0G2K5L9	Q71RR7
O88377	Q32KJ5	A0JPQ9
Q8CGU6	A0A0H2UHQ3	D4A4Y0
Q99376	Q6NYB8	Q5JC29
A0A0G2JSJ8	O89045	Q641W4
G3V661	A0A068FP44	Q6Q7Y5
D3ZX38	D3ZLD5	F7EVX2
B0K024	A0A0G2JSS1	O70151
D3ZBJ0	B5DEQ4	D4ADE5
P40615	Q5PQX1	B2GV41
D4A644	D3ZKR9	D3ZQI0
Q561S0	Q64361	A0A0G2KA12
Q4QQW8	B2GV82	Q6AXT7
Q6Q7Y5	F1LX87	P16970
M0R3M8	P20695	A0A0G2K249
Q62868	A0A0G2K0B3	Q568Z6
D3ZRN2	Q4V8K2	G3V8Z9
D3ZFY0	Q5BK33	Q7TQ20
Q62881	B5DFC9	D3ZL86
F1LXF5	B0BMW4	G3V6X9
A0A0G2K101	D3Z8J0	G3V985
D3ZWN1	R4HD46	P62628
F1LPA4	B5DEF3	M0R5N4
A0A096MK29	D3ZG58	B5DFI0
Q63433	Q5U1W6	P15791
A0A0G2K0Y6	Q32PY7	Q5PQR0
Q4G017	Q5PQN7	F1LPE9
D3ZTJ7	F1LMA4	D4A565
F1MA36	B5DF74	P42676
A8QIC3	Q5HZY2	Q5XIW8
B4F778	A0A0G2JYV0	A0A0G2JZH0
F1LN42	A0A0G2K578	G3V7L8
F1M785	A0A0G2K9Q6	Q9EQV6
B5DER3	A0A096MJW2	D4A644
D3ZQG8	Q02589	Q5RK30
D4A6X4	Q5U3Y2	F1LRM5
P10888	Q3ZB99	Q75Q40
D4AC38	D3ZQT7	B5DFD1
Q5M849	P07633	Q6P7P8
A0A0G2K824	M0R6Z9	F1M2K0
F1LTR1	O88588	D3ZD46
Q5BJK8	D3Z9F6	Q6TXF2
P56522	P84076	P63074
A0A0G2K1E2	Q3MJK5	D3ZNI3
Q4V8F9	D3ZTG2	G3V6J2
Q5PQR7	Q80W92	Q6AYC4
Q63750	Q5XI21	D4AB01
P08503	D3ZF12	B0BN72
D3ZIV8	G3V717	A0A0G2K101
D3ZPL1	Q5RJK9	G3V9G3
P61972	F1LQS0	A0A0G2JTI7
Q9JID2	Q4KLL4	B2RYC9
P21571	Q99376	A0A0H2UHD9
D4A1Q9	Q9ES53	Q5U2N1
Q63356	P97519	A0A0G2JTW1
Q6V9V9	A2RUW1	Q9JHZ4
P62282	D4A2P1	M0R9B9
Q91ZW6	B0BN72	Q9WUC8
M0R5W4	F1LP57	P20417
D3ZP13	Q641Z8	D3Z8L5
F1LMA4	P29266	P29348
M0RC54	P23347	O88778
Q4G075	D3Z8L5	Q5U1W6
Q66HG5	Q66HA6	P37805
P32577	D3ZVW3	D4ABC4
G3V9R0	D4A7U6	P52590
Q9R0Z3	D3ZBP3	Q8CGX0
A0A0F7R5I4	A0A0G2JVT8	D4A1D3
D3ZUN5	A0A0H2UHG7	G3V6L8
Q5D008	G3V6B0	A0A0G2K0J7
D3ZXI0	A0A0G2K751	A0A0G2K9M5
Q6P6T4	F1M589	Q6AY55
D4A6Q4	Q03114	A0A0G2JW52
Q08013	B1WC03	Q5RKG9
Q31267	Q62599	O08839
A0JPQ9	Q99PD6	F7EPZ4
D4A2T7	M0RAJ8	F1LZC5
P97611	Q5XIG4	Q2EJA0
P20611	Q99MI7	Q6AXT8
Q6TUG0	D4A1A5	G3V656
F1M1J2	D4ACQ9	Q9Z142
D4AD05	B2GUY8	Q6AYB6
F1M0U5	A0A0G2K9D6	D4AAE9
D3ZQI0	D4A3A1	O35854
D3ZHW0	Q5XIB4	B0BN19
Q5M856	F1LVA8	Q3B8N7
Q9Z1N4	Q6SY93	P83888
D3ZY19	Q6GMN6	Q6AYF8
Q5HZY0	Q5XIU9	F1LSQ0
B1WBW4	D4AAM0	D3ZFH5
A0A0H2UI27	D3ZMX6	Q63691
D3ZG48	Q4FZU2	B2RZB6
Q4V8K2	A0A096MKH2	A0A0G2K9F2
O88588	D4ABP4	Q03346
A0A0G2JYG5	P70541	A0A0G2QBZ8
Q4KLH5	F7FLB2	D4ABI7
P19836	A0A140TAH1	P20171
Q3ZB99	B2RYW7	Q498R7
Q641X3	Q5XI38	A0A096MJM8
A0A0G2JZS1	A0A0G2K3W3	Q66HA6
A0A0G2KAZ7	P17702	Q6AY23
Q5XI09	A4D0F6	Q5PQN7
Q5RK00	B2RZB6	D4ABA5
Q5BJU0	A0A0G2K401	A0A0G2K3L8
D4AE50	A0A0G2JU49	D4A7Z1
P27008	F1LRZ7	F1LRK9
B4F764	P53565	A0A0G2K6E5
P53812	D3Z8L7	Q3MHC2
B5DFK6	Q2TGJ6	A0A0G2K1U9
D3Z962	G3V6D9	F7FFV2
D4A4B4	D3ZFJ6	F1LU48
Q62908	D3ZW55	Q9JIX5
O35346	B2RZD5	F1M0V4
Q9WU49	P52759	D4ACN8
Q6AXT8	Q9QUR2	A0A0G2JWR5
O89045	F1M5A9	F1LSM2
Q4V8E1	F1LND1	P16636
Q56R17	P18886	Q9EQH5
D3ZE02	Q0D2L6	B2RYF6
D3ZRC3	P12007	A0A096MJT6
Q6GMM8	Q5I0H3	A0A0G2K4X8
Q6AXU3	A0A0G2JWA3	B2RYJ1
F1M3G7	F1LRP7	Q99PD6
Q62770	O89042	Q498U1
A0A0G2K3I9	F1LSK6	D4ACQ9
P62916	Q9Z142	F1LMA7
Q02356	Q62910	F1M6V1
B0LT89	Q5PQW5	P06762
F1LND1	Q9Z1E1	D3ZIX4
Q80W92	B2GV54	A0A0G2JUV8
D4A7U6	Q5FVH2	O88377
A0A140TAH3	A0A0G2JY22	A0A0G2K2I0
A0A0G2JXH6	P97532	D3ZAX5
G3V897	P70583	Q4G063
Q9WUC4	P42676	Q62671
E9PT51	G3V7Z8	B5DF50
Q6PEC3	Q99N37	F1MA36
A0A1W2Q6G8	G3V6F5	F2Z3T0
Q4KLN7	F1LNS2	Q4KLN7
P97874	M0R9T2	Q63356
D4AAT4	D3Z9J4	Q4FZU2
B0BNB0	D3ZAP9	Q641Z8
Q6AY58	D3ZXK4	Q5U2Q9
G3V6M8	P06762	B1VKB4
A0A0G2JV99	D4AEK9	Q8VIB1
Q5I2Z0	B5DEI0	Q75N36
D3ZJP6	D3ZER6	A0A0G2JVL6
D4A962	G3V7J0	D3ZWL6
D4A1D3	P20069	D3ZC82
Q6MGC4	F1LST0	Q6IV68
A0A0G2K9L2	Q5U2Q9	F1LST0
Q62976	Q5PQL2	B5DFH8
D4A8N1	G3V6M0	B1WC56
M0R5Q3	Q5EB90	D3ZLA3
Q5FVK6	D3ZFB2	D4A0E8
Q7TP77	F1LR87	A0A0G2K929
D4A634	D4A4T9	B2RYF8
D4A3G2	A0A0G2K5T9	F1LPQ3
Q3KRC5	Q5U2R7	A3KNA0
Q3SWT7	Q4QQR9	Q5PPJ4
Q5M7A4	Q5EBC7	G3V6M8
F1M7Y3	F1M455	Q496Z1
P23711	D3ZIU2	M0RAP5
Q4KLL4	P10686	Q5U2Z4
D3ZUC9	D3ZE91	D4A0I8
B2GV82	A0A0G2K929	G3V912
P07633	Q5BJX0	Q2WEA5
Q6P7P8	D3ZZ62	I6L9I0
F7ES73	F1MA36	D3ZAQ6
A1A5S1	D3ZBL6	D4A3E3
Q32KJ5	D4A634	Q64542
P23928	A0A0G2K6J6	A0A0G2K6Y9
Q08602	D3ZQI0	Q5PQL2
A0A0H2UHD9	G3V6B8	F1LSH0
F1LUS2	G3V912	D3ZUI1
Q6F6B3	Q8VIL3	D4A8N1
B0BNM1	B2RYQ2	D3Z8L7
B2GV02	A0A140UHW9	Q6AYK5
Q5XIH3	D4AAH9	P53676
Q9QYA6	Q8CJB9	D4A0W7
A0A0G2JUJ9	D4ACK1	D4A1B2
D4A7L6	D3ZGY2	P70583
Q5XI72	Q6AYR2	Q5XIG0
Q62599	Q6YDN8	D3ZV60
Q8VIB1	D4A7F2	D4A238
Q63663	P60192	P07633
Q6AYG5	P01041	P52020
O89044	A0A096MJT6	B4F7F1
P20069	F1LZC5	F1M589
O35263	A0A0H2UHF4	P08082-2
A0A0G2JY73	Q6AXT7	Q4KLZ6
F1LSQ0	D3ZVI7	Q9WVE9
F7EPZ4	B4F7F1	Q6AYB3
D3ZF12	Q9JMB5	G3V6B0
G3V8Y8	D3ZAP7	F1M6V8
A0A0G2JXC2	D4AD05	Q5U2U0
P47819	A0A0G2K4X8	Q6P777
A0A0G2JVD6	A0A140TA95	O08557
A0A0G2K2B6	A0A0G2JSZ9	D3ZRN5
D3ZJ01	Q2I6B0	P97519
B2RZD4	Q5XHY0	D3ZSL1
F1M9G6	A0A0G2K2V7	A0A0G2K9Q3
D4A0E8	Q09325	P97874
D4A4R1	G3V6U9	F7EWN2
A0A0G2JUG7	A0A0G2JXT0	Q5PQW5
A8IRI3	P53676	D4A6X4
Q9QZM5	A0A0G2K2A5	A0A0G2KB98
D3ZW55	P47819	F1MAF5
Q5U2U3	D3ZXF9	Q700Q7
M0R781	A2VCW9	Q5XI07
Q99PD6	Q66HP4	Q9WUC4
D3ZC89	Q5FVQ6	D3ZVT2
D3ZCP9	F1M403	A0A0G2JU43
D4AAH9	G3V9W0	D4A5K6
P59895	P18645	F1LT10
Q5EBC7	D4A678	A0A0G2K2E8
Q5BJY6	Q1KQ07	D3ZFB2
Q6IG05	Q9JHX4	F1LPC5
D3ZDS8	D3ZA31	Q4FZY0
Q5U1W6	Q4QR85	P62282
D4A8M7	Q4G017	B0BMY0
D3ZTG2	A0A0G2K7D4	F1LMY4
G3V9Q4	Q6QBQ4	P35426
D3ZCG4	Q9EQV6	P0C0A1
Q00238	A0A0G2JSJ8	A0A0G2JZM8
B1H241	D3ZBT9	F1M403
Q641Z8	Q9JI92	A0A0H2UI27
D3ZTX0	E9PSX7	A0A0G2JTK6
D3ZH40	B2RYP6	D3Z8X6
Q5BK79	D3ZHA9	Q5BJU0
B2RYJ3	Q6AYI5	D3ZAP9
D3ZT03	D3ZDK7	Q6AY72
Q6P762	F1LQH2	F1LM16
Q6AYG7	P35426	Q68FS0
D3ZV60	Q3SWT7	Q6AYP7
F1LQZ3	Q5BJZ0	D3ZTG2
M0RCX2	F1LM16	Q9EPJ3
Q4KLZ3	Q9ET50	D4ADE7
Q63707	P83953	D4A425
O88637	P97886	M0R3S3
Q63632	Q5XIA3	B0BNB9
Q156J1	Q5M7T5	A0A0G2KB55
A0A0G2JTW1	P61023	G3V8I4
F1M110	Q9JLH7	A0A0G2K059
P11167	F1LZZ6	Q68FV3
B5DF93	Q99ND9	A0A0G2K9G3
Q5U2R7	P11240	O89044
Q3KRE0	Q5I2Z0	F1LND1
Q68A21	B2RYC9	P84025
D4AB01	D3ZUJ8	Q62844
Q7M0E7	G3V885	D3ZI68
E9PT82	B5DFI3	P70478
B5DEH2	D4A6T1	Q66HG6
D4AAG4	P12369	A0A0G2K9L2
Q8CHN9	Q5PQN1	B0BN90
A0A0G2K777	Q6IV68	G3V6U9
[truncated: 1,314 more rows]

## Sheet: all
cells	ev	vect1	vect2	vect3																																				vect1 vect2 vect3	46	Q27W02
A0A0G2JUA5	A0A0G2JUA5	A0A0G2JUA5	A0A0G2JUA5	A0A0G2JUA5		List names	number of elements	number of unique elements																																		Q99372
Q6S3A0	P34058	P60711	P31000	P31000		EV	3016	3016																																		D3ZM57
Q6S395	C0JPT7	P63259	Q6S3A0	P60711		cells	3313	3313																																		M0R7W3
C0JPT7	P82995	C0JPT7	P60711	P63259		vect1	2923	2923																										vect1	331	Q642C0						A0A0G2JW51
P60711	P60711	P31000	P63259	C0JPT7		vect2	2718	2718																												A0A0G2JW96						O88775
G3V6P7	P63259	P34058	C0JPT7	P34058		vect3	3013	3013																												A0A573VVF2						D4A0F5
P63259	P04797	Q6S3A0	G3V6P7	Q6S3A0		Overall number of unique elements		5123																												F1LVA9						Q9R063
P69897	P69897	Q6S395	Q62812	P82995																																Q4V8I7						F1LST1
M0R9X8	M0R5J4	P82995	P34058	G3V6P7																																A0A0G2JUV4						B0BMY8
G3V7C6	M0R9X8	P63018	P69897	M0R5J4																																P41516						A0A0G2K0J7
P34058	P63018	P69897	G3V7C6	P06761																																D3ZN39						Q4QRB4
P85108	P06761	P06761	P85108	P63018																																Q6AYM4						Q75WE7
P04797	Q6S3A0	M0R5J4	Q3KRE8	Q6T487																																Q5FVJ0						A0A0G2K1U9
Q3KRE8	P07150	M0R9X8	P82995	P04797																																D3ZN69						Q811Q2
M0R5J4	G3V7C6	P07150	P63018	P69897																																Q8K1Q4						B5DFI0
P11980-2	Q6T487	G3V6P7	M0R9X8	G3V7C6																																A0A0G2JSV6						Q99PK0
P63018	P11980-2	P04797	P04797	P07150																																M0R7K4						D3ZBM3
P82995	P85108	G3V7C6	M0R5J4	M0R9X8																																D3ZNZ9						Q6AYK1
P06761	Q3KRE8	Q9Z1P2	Q6T487	P04785																																Q5I6B8						Q2EJA0
P07150	P31000	P11980-2	P07150	Q3KRE8																																D4A757						B5DF01
P12785	G3V852	P85108	P06761	P85108																																A0A6F8P9J1						A0A0G2K9R9
P31000	M0R757	M0R757	G3V852	P05197																																F1LNC3						D3ZG78
P05197	A0A0G2K8V2	Q3KRE8	P05197	P11980-2																																Q2KN99						A0A0G2K4K7
B4F7C2	P05197	A0A0G2K8V2	P68370	A0A0G2K8V2																																A0A0G2K6T6						P21913
M0R757	Q66HD0	G3V852	B4F7C2	A0A0G2K013																																O19446						Q63453
G3V852	Q07936	P05197	Q6AYZ1	G3V852																																D4A3U5						P36506
Q66HD0	B4F7C2	Q07936	M0R757	Q07936																																Q6TUI0						D3ZKF3
P68370	P68370	Q66HD0	Q66HD0	M0R757																																D3ZV91						B2GUZ7
Q6AYZ1	G3V6P7	P68370	A0A0G2K8V2	Q66HD0																																P97888						D3ZTV7
P11442	P11442	Q6AYZ1	P11442	P68370																																Q5M7W4						D4A8Y5
A0A0G2K8V2	Q6AYZ1	P11980	Q5RJR9	A0A0G2K7M1																																P23348						F1LMZ8
Q5RJR9	D3ZHA0	Q5RJR9	P12785	Q6AYZ1																																Q4V7C8						A0A0G2JZE7
D3ZHA0	Q5RJR9	P10719	Q07936	P63269																																D3ZTJ3						O55211
Q9Z1P2	P12785	B4F7C2	D3ZHA0	Q6IRK8																																A0A0G2K7Q7						F1LVV3
Q07936	P46462	A0A0G2K013	Q4QRB4	Q5RJR9																																O88521						P58775-2
A0A0G2JXT8	P04785	P11442	A0A0G2K013	P46462																																D4AC16						Q4V898
P63269	A0A096MK30	Q6IRK8	P10719	A0A096MK30																																Q63611						P11980
Q4QQV0	Q6IRK8	P04785	P11980	P11980																																Q5RJP5						G3V722
P04785	P16086	P16086	P04785	P11442																																D4ACX8						Q62632
P46462	P15999	P68035	P63269	P12785																																M0R7Z7						D3ZML3
G3V9Y1	A0A0G2K013	P15999	P46462	P15999																																A0A0G2JXE5						Q5XI96
P10719	A0A0G2JXT8	A0A096MK30	P15999	P10719																																F1LUB7						Q02874
P15999	P10719	D3ZHA0	A0A0G2JXT8	D3ZHA0																																A0A0G2JWA8						Q6QI16
Q6IRK8	A0A0H2UHM5	P46462	Q5XIF6	A0A0G2JXT8																																O70608						Q5XIR9
Q5XIF6	P63269	P12785	Q4QQV0	Q4QRB4																																D3ZPY0						Q5XIV1
A0A096MK30	Q5XIF6	Q5XIF6	A0A096MK30	A0A0H2UHM5																																Q5XI68
G3V7Q7	G3V6S0	Q38PF8	M0R660	Q5XIF6																																Q498D6
G3V9G4	Q4QQV0	A0A0G2JXT8	M0RD14	P63039																																A0A0G2JU82
M0R660	M0R660	Q4QRB4	A0A0H2UHM5	G3V6S0																																D4A1Z2
G3V6T1	P63039	A0A0H2UHM5	A0A0G2K1E7	G3V8L3																																A0A0G2JY82
A0A0H2UHM5	G3V7Q7	G3V8L3	Q6IRK8	Q5XIM9																																D4A058
P47942	A0A0G2K695	G3V6S0	P63039	Q4QQV0																																F1M2M6
Q3KRF2	Q5XIM9	P63039	G3V7Q7	G3V7Q7																																M0R5H1
Q6P3V8	G3V8L3	Q5XIM9	G3V8L3	P09495																																Q9QY92
P63039	Q6AY56	Q4QQV0	P09495	Q5U328																																D3ZKX1
A0A0G2JZI2	A0A0G2JZI2	P09495	Q6P3V8	P18418																																A8C4G9
A0A0G2KAJ7	P14668	M0R660	P14668	P14668																																O35824
Q5XIM9	P09495	G3V7Q7	G3V9Y1	A0A0G2K695																																A0A0G2JVI6
P14668	P18418	P14668	A0A0G2K695	Q5U300																																Q63622-5
G3V6S0	Q5U300	A0A0G2K695	G3V9G4	M0R660																																A0A0G2JUD2
G3V8L3	Q6IMZ3	Q5U300	G3V6S0	Q6P3V8																																Q5FWT7
A0A0G2K013	Q6P3V8	Q5U328	Q5XIM9	G3V9Y1																																G3V6N7
P16617	G3V9G4	Q6P3V8	Q6IMZ3	P62804																																D3ZMJ7				vect1 vect2	41	A0A0H2UHZ6
P09495	F1M853	A0A0G2JZI2	P10111	G3V6T1																																F6T1W7						F1M6Q3
Q6IMZ3	P16617	Q6IMZ3	Q5U300	P31977																																Q6URK4						Q5PPF5
Q5U300	P47942	A0A068F1Y2	F1M853	P06685																																A0A0G2K0T5						Q45QM2
P10111	G3V6T1	P10111	P62260	A0A0G2JX64																																D3ZNJ9						Q6TUD3
A0A0G2K695	Q5U328	G3V9G4	G3V6T1	Q63610																																B2RYI3						F1LWL5
D3ZZT9	P04642	F1M853	A0A0G2JZI2	Q6IMZ3																																F1LZS6						Q8VHF5
P50399	P10111	Q63610	A0A0G2K3Z9	P62260																																F1LPG2						A0A096MJI4
Q1PS21	Q66X93	P18418	P47942	A0A0G2K3Z9																																Q498M6						D3ZJ76
F1M853	P31977	A0A0G2K3Z9	Q5U328	A0A0G2K7F7																																Q6MG75						Q157S1
F1LRI5	A1A5L2	O35814	Q6P502	F1M853																																Q9JIS1						Q6TXG7
Q66X93	A0A0G2K3Z9	Q6P502	P62804	P10111																																A0A0G2JZZ4						A0A0G2K220
P04642	O35814	P47942	Q63610	P45592																																Q925D5						M0R3T8
Q5U328	Q5XFX0	Q63610-2	P06685	G3V9G4																																B6DYQ3						D4A748
P45592	P06685	G3V6T1	P16617	P47942																																D4A3X6						D4ACE9
A1A5L2	Q63610	P62260	Q9EPH8	P48037																																Q9WTT2						J7NUQ1
Q68FQ0	P10860	G3V9Y1	Q5XFX0	A0A0G2JZI2																																Q7TPJ8						Q4V7F5
A0A0G2JSZ5	Q63610-2	A0A0G2JX64	P31977	O35814																																F1LRE1						F1MAQ7
Q6P3V9	P62260	P62632	F1LRI5	Q6P502																																G3V9P0						B5DEJ9
Q6P502	Q6P6V0	P06685	P50399	A0A0G2JSZ5																																M0R8U1						Q5M864
Q5XFX0	Q6P136	A0A0G2JSZ5	P04642	A1A5L2																																Q7TP98						D4A7I8
P31977	P50399	A1A5L2	P18418	Q6P136																																Q6TXI4						G3V6P2
Q64428	A0A0G2JSZ5	P31977	Q68FR6	P04642																																Q63540						A0A0G2JSX8
Q62826	Q6P502	F1LRI5	Q62952-2	O35567																																Q497C2						Q6TXI2
A0A0G2K3Z9	P04636	P62804	O35814	Q5XFX0																																P36953						Q9QXY2
D3ZAN3	Q62952-2	Q66X93	P62909	F1LRI5																																M0R963						F1LMF4
P62260	D3ZAN3	P16617	Q62826	P58775-2																																Q5BK41						O70277
A0A0G2K8P3	Q5PQK5	Q5XFX0	Q91XN6	Q68FR6																																D3ZY17						D3ZG88
Q5FVM4	F1M953	F1M953	P58775	P10860																																B5DEI5						Q7TSU1
D3ZP96	A0A0G2JX64	P04642	A0A0G2JSZ5	D3ZB30																																D3ZYY3						Q5RJN5
Q6P136	A0A0G2K7F7	P04636	P58775-2	Q5PQK5																																Q64240						G4XKZ2
Q68FR6	P62963	P45592	Q1PS21	P50399																																D3ZAR1						P08644-2
Q7TPB1	G3V826	P58775-2	A1A5L2	P58775																																D3ZED6						P97569
G3V8T4	P45592	P58775	P10860	Q68FQ0																																A0A0G2K500						F1M8W4
P62909	Q68FR6	Q6P136	P45592	F1M953																																P55770						A0A0G2K1Z1
Q6AYI1	F1LRI5	Q68FQ0	G3V681	Q62952-2																																G3V933						D4AA54
Q63610	A0A0G2JWK7	P50399	A0A0G2JWK7	Q9EPH8																																Q7TP42						A0A0G2K5T6
Q9EPH8	F1LRV4	Q7TPB1	D3ZAN3	Q66X93																																D4A9Q2						D4A4H5
P06685	Q1JU68	P10860	Q68FQ0	P25113																																F1M276						B0BMX6
D3ZB30	D3ZP96	F1LRV4	Q1JU68	F1LRV4																																M0R8J7						D4A317
Q9JI03	P58775	P25113	Q3KRF2	D3ZP96																																Q64541						F1M4I4
P05065	Q1PS21	Q6P6V0	F1M953	P16617																																A6P320
Q1JU68	G3V9Y1	Q68FR6	Q6P6V0	G3V681																																Q7TQ90
G3V681	P04182	A0A0G2JWK7	G3V7U4	Q9Z2L0																																D4AED6
P15429	Q91Y81	D3ZB30	Q7TPB1	D3ZAN3																																Q792I0
F1M953	Q3KRF2	O35567	Q5D059	Q6P6V0																																A0A0G2K0B6
P49242	P48500	Q5PQK5	Q6P3V9	G3V7U4																																Q4JFC6
Q62952-2	Q9EPH8	P0DMW0	P04636	P38983																																A0A0G2KAT5
Q5D059	O35567	P62963	D3ZB30	P52944																																A0A0G2K862
Q6NYB7	Q38PG1	D3ZP96	D3ZP96	Q7TPB1																																Q5U2Q3
O35814	D3ZB30	D4A8Y5	D3ZFP4	P0DMW0																																D3ZX13
P18418	P05065	Q3KRF2	Q66X93	Q38PF9																																A0A0G2JW23
G3V6H2	P35565	Q62952-2	P52944	F1MA98																																D3ZUI5
Q6P6V0	Q68FQ0	P02454	Q5FVM4	A0A0G2JWK7																																A0A1B0GWL4
B2GUX3	P0DMW0	G3V7U4	A0A140TAF0	P13084																																D3ZT59
Q5PQK5	P52944	Q9Z2L0	P50475	Q63654																																A0A0G2JYQ4
P38983	P28480	P04182	P04256	G3V8C4																																B5DFG5
O08629	Q04462	P62982	P0DMW0	Q38PG1																																A0A0G2JWP1
D3ZFP4	P02454	Q04462	P61206	Q1JU68																																D3ZNH2
P04636	G3V681	Q5D059	D4ACB8	P05065																																M0R805
G3V6H0	P15429	Q38PF9	O35567	Q3MHS9																																D3ZB81
A0A0G2JX64	Q6P6U2	Q9EPH8	P25113	P04636																																D4A9W1					vect1 vect3	73	D3ZWB1
P84079	D4ACB8	G3V6T7	Q9Z2L0	G3V6T7																																A0A0G2K9N0							D4ADQ7
P28480	G3V8C4	P38983	Q5RKI0	P04182																																D3ZG85							F1LXV3
P04182	G3V8T4	P28480	P62963	D4A8Y5																																A0A0G2K1L8							A0A0G2K0T8
P02454	P25113	D3ZAN3	P05943	A0A0G2JV65																																B5DFJ4							Q5XHZ8
Q5RKI1	G3V7U4	D4ACB8	M0R735	Q5XI73																																D4A7T9							D4ABU0
B5DEL9	Q63569	G3V681	Q38PG1	Q1PS21																																F1M021							Q641X9
D3ZRN3	Q63654	Q91Y81	Q3MHS9	Q64428																																D3ZX82							D3ZUI1
P25113	Q7TPB1	P15429	P38983	P35565																																Q5M7W1							F1LTU4
O35567	Q9Z2L0	P62909	X1WI37	Q6IMY8																																Q5XIF0							A0A0G2K4N8
Q4V8H8	Q64428	A0A0G2JV65	P23514	Q5D059																																V9GVE9							A0A0G2JXD9
Q641Z6	A0A0G2JV65	Q1JU68	P62755	D3ZNH4																																Q8K3F3							D3ZHV1
Q6P6U2	Q64057	D3ZRN3	D3ZU13	Q4FZT6																																B5DF33							A0A0G2JYU6
G3V7U4	Q80U96	Q1PS21	P04182	B5DEL9																																Q62894							F1M614
Q9Z2Q1	Q5RKI0	G3V826	Q04462	P62963																																G3V8M8							A0A0G2JXG7
Q5RKI0	D3ZRN3	G3V8T4	A0A0G2K8P3	P62909																																D3ZDR2							Q6AXY4
F1LND7	F2Z3Q8	D3ZFP4	Q6AYI1	P49242																																Q6AY59							M0R991
P48500	Q5D059	P50475	P28480	Q62826																																D3ZUT9							D3ZP73
P58775	Q3MHS9	P05065	P61751	D4ACB8																																Q63085							F1M8G6
Q6P790	Q63598	Q5XI22	B5DEL9	P14659																																F1LU19							D4AAN0
P14659	Q5XI73	Q38PG1	Q6P136	F2Z3Q8																																D3Z8X7							Q99PR0
X1WI37	P14659	P11507	Q6P6U2	P04256																																B1WC73							D3ZVF3
P19804	P23514	P48500	Q63654	G3V826																																D3ZQK4							D4ADD7
P25235	P50475	P35565	A0A0G2JW88	Q04462																																Q4KLN1							Q63357
Q3MHS9	P19804	G3V6H0	Q63598	G3V8T4																																A0A0G2K5P5							A0A0G2K7N7
Q91Y81	D4A781	P13084	G3V8T4	Q6P6U2																																Q6P7R0							Q5I0E8
P21531	D3ZU13	Q5RKI0	D4A8Y5	Q5RKI0																																Q80T29							Q7TP89
P62755	P38983	Q3MHS9	P49242	M0R735																																M0R8S7							Q6AYP7
Q66H61	P04256	Q6NYB7	G3V8C4	A0A0G2JW88																																D3ZU64							Q9Z0U5
A0A0G2K3H2	Q66HA8	B5DEL9	Q5PQK5	P15429																																D4ABK9							F1LMH5
F1M265	P05943	Q62826	F1LRV4	Q63598																																Q5I0C9							Q64542
F1LRV4	G3V6H0	F1MA98	G3V6H0	Q3KRF2																																D3Z908							Q5EBA4
Q5XI22	Q5I0G4	A0A0G2JW88	Q38PF9	Q6AYI1																																M0R3X3							Q6AY79
Q9ER34	P61206	P02401	Q5RKI1	G3V6H0																																Q38PF8							Q6AXM8
A0A0G2JWK7	Q62826	Q5FVM4	Q91Y81	Q91Y81																																Q9QYQ1							G3V7V5
P62963	P62909	Q64428	P05065	P50475																																Q4QR81							B2RZ78
P52944	Q6P3V9	Q6P6U2	Q64428	P05943																																Q63191							P29995
Q6P7A7	P13084	Q5XI73	P84083	Q5FVM4																																E9PTV9							G3V7F6
P62944	D3ZFP4	Q2PQA9	P15429	O08629																																Q9JHU5							D3ZIU9
D3ZIE9	Q6NYB7	P04256	Q6NYB7	M0RC65																																Q5S255							Q5XIU1
D4ACB8	Q6P9U9	E9PT66	Q6IMY8	D3ZFP4																																P05714							Q5FVQ9
P50475	Q38PF9	Q6IMY8	P13084	P48500																																F1LU71							Q2WEA5
P62982	F1MA98	F1LND7	P24368	P61206																																D3Z8N9							D3ZCD4
Q5M7X1	D3ZIE9	P61206	B2GUX3	Q9QZX1																																D3ZDS2							M0R8E8
Q4AEF8	Q6P7A7	F2Z3Q8	G3V6Y6	P02401																																G3V7A4							D3ZQL1
P04256	B5DEL9	P52944	P62944	P25235																																O88280							D3ZQ26
G3V826	F1LND7	Q08163	P19804	Q6P9U9																																D3ZG86							F1M2K6
D4A8A0	P62198	P25235	A0A0G2KB63	P11507																																A0A096MJW8							A0A0G2KA84
Q7TPK0	G3V6T7	P62944	Q3B8Q1	Q62733																																D4A6M8							F1LPQ3
P23514	O35142	Q6P9U9	A0A0G2JV65	P28480																																Q7TP59							M0R5N4
Q5XI73	P13221	Q9JLA3	P02454	P62944																																O88767							F1MAK9
O35142	Q9Z2Q1	Q641Z6	A0A0G2JUT0	P31044																																A1L134							Q6TXJ6
M0R735	P00507	Q63598	Q5I0G4	P19804																																A0A0G2K9M8							B0K017
P35565	P31044	Q5I0G4	P35565	Q6NYB7																																Q5I0J5							D3ZAI0
P62250	Q9JLA3	A0A0G2KB63	P21531	Q9JLZ1																																Q701L2							M0R776
P10860	P49242	A0A0G2JSH9	D3ZIE9	F1LND7																																F1LNE8							Q5M7V4
Q5I0G4	Q641Z6	Q9QZX1	A0A0G2KAJ7	Q08163																																A0A0G2K4T3							Q6T5E7
Q04462	O08629	Q4FZT9	D3ZZT9	P00762																																F1LX13							Q5XIF5
Q63598	P61751	Q5RKI1	A0A0G2K719	A0A0G2JUC7																																G3V6W5							D3ZA85
Q5M7W5	P24368	Q5U2S7	Q6P7A7	D4A781																																Q6B436							B5DEG5
D4AC23	Q3B8Q1	F1M265	Q5U2S7	Q9Z2Q1																																Q5U2W5							D3ZWL6
P62243	P84083	F1LUD3	F1LND7	Q66HA8																																P18265							A0A0G2JT62
P61751	A0A0G2KB63	Q62733	G3V826	Q4FZT9																																Q6QI75							H2BF30
P09895	A0A0G2JW88	Q9Z2Q1	G3V6T7	Q6P3V9																																Q5U2X0							D3Z9I4
Q6P9U9	P19945	G3V8C4	Q9Z2Q1	B4F758																																F1LQJ1							O08679
P0DMW0	P11507	B2GUX3	O35142	F1M265																																D3ZWZ8							A0A0G2QBZ8
Q4FZT9	Q68FS4-2	P24368	P25235	A0A0G2KB63																																D4ACK7							D3ZQ89
F2Z3Q8	Q794F9	Q9JK11	P48500	O35142																																Q62682							F1MAF2
D3ZU13	M0RC65	O08629	Q62920	P23514																																D3ZK16							P16409
A0A096P6L8	Q08163	Q3B8Q1	P62198	E9PT66																																P62521							F1LY19
O55096	A0A0G2K8P3	P05943	D4AC23	Q5XI34																																F1M078							A0A096MJ91
G3V6T7	Q5RKI1	P09895	M0R965	Q64057																																D4ABH1							P21575
A0A0G2JX47	B2GUX3	P49242	Q5XI73	Q5M7X1																																A0A0G2JSX1							D4ABP8
G3V6Y6	Q4FZT9	Q66H61	F1MA98	A0A0G2JSH9																																A0A0G2JWP6
P84083	Q9ER34	P23514	E9PT66	Q641Z6																																Q3B8Q5
Q3B8Q1	Q6AYI1	P42930	F1M265	P19945																																F1LMI1
P11507	P25235	Q66HM2	P67779	A0A0G2K8P3																																D3ZYQ8
A0A0U1RS25	P67779	B4F758	Q6P9U9	G3V6Y6																																D3ZRD2
Q6URK4-2	M0R735	Q9JK11-2	Q64057	Q9JLA3																																F1M7A9
P62198	Q5U2S7	P19804	P11507	Q5U2S7																																D3Z8Q6
G3V8C4	A0A0G2K1C0	P67779	F2Z3Q8	Q6P7A7																																D3ZDI4
P30835	Q4V8H8	Q5U302	P09895	D3ZU13																																D4ABS5
Q5XI34	Q66HR2	Q64057	P63245	Q5RKI1																																H9KVE3
Q38PF9	Q62920	P00762	D3ZU22	Q80U96																																D3ZHZ3
P54001	Q7TP61	M0R735	Q08163	P0DP31																																D4AAR7
Q9JLA3	Q66H61	Q62920	G3V8L9	F1SW39																																F1M9B3				vect2 vect3	53	Q63494
Q2TL32	D3ZQR7	Q80U96	A0A096MIX2	G3V7T6																																A0A0G2KB35						F1LT68
M0RC65	Q5XIP9	A0A0G2KAJ7	Q63355	B2GUX3																																Q9QZX9						D3ZNH4
Q2PQA9	P63245	O35142	Q641Z6	Q5I0G4																																A0A0G2JXT9						D3ZLN7
D3ZLL8	X1WI37	Q66HA8	O08629	D4A0F5																																A0A0G2K1D2						Q6IRG3
P05943	P54001	Q68FR9	Q9JLA3	P62198																																Q07008						D3ZT45
M0R965	Q5XI34	A0A0G2JTW5	Q5M7U6	D4ACV3																																A0A0G2JYE0						Q4FZY0
Q5PQK2	Q62733	G3V6Y6	A0A0H2UHT6	P63245																																Q6TUH4						Q6IMX7
A0A0G2KB63	P02401	D4AC23	P62271	Q9JK11																																Q6P7A6						Q8R2H0
P85515	P97536	A0A0G2JTV2	Q62733	D3ZMS1																																A0A0G2K8P0						D4AB55
A0A0G2JV65	Q9JK11	Q6P7A7	Q4FZT6	M0R961																																Q7TPI8						D4A9Q3
P67779	P07323	Q6P3V9	M0RC65	Q6P790																																A0A0G2JZE8						D3ZQ82
A0A0G2K719	P61107	Q4FZT6	A0A0G2K1C0	Q9ER34																																D3ZUK4						A0A096MK58
F1LNJ2	A0A0G2JSH9	Q3KR86	P85515	P11030																																Q9JJ40						M0RAY7
F1LMC7	F1LMC7	Q5U3Z7	G3V6H2	D3Z941																																R9PXS8						Q3ZU82
B6DYQ7	Q5FVM4	Q5M7X1	Q4FZT9	D3ZVQ0																																F1M7F5						Q6VPP3
P84092	D3ZZT9	D3ZH41	Q80U96	F1LUD3																																P68035						A0A0G2K9G3
Q64057	A0A0G2JTV2	A0A0G2JUC7	Q63570	Q66HR2																																Q6TMG5						D3ZPM4
P11030	Q9JK11-2	Q9ER34	P02401	Q63570																																Q8K5C2						F1LM09
Q66HA8	P62944	F1M9D6	P19945	Q9JK11-2																																D3ZIE5						Q499W2
A0A0G2JTG7	Q66HM2	D4A0F5	P11030	P51635																																A0A0G2K3W1						Q3B7L1
P42930	D3ZPR0	P31044	Q6URK4-2	P02454																																A0A0G2K9Y9						Q3KRE2
F1MA98	P09895	P62198	P62243	P24368																																A0A0G2JV72						F1LYS7
P62804	D4AC23	Q63570	G3V9N0	Q9Z0U8																																F1M2I1						Q2TA67
Q9Z1X1	P11030	M0R961	D3ZNH4	D3ZIE9																																A0A3G1T2C5						F1LNH3
Q66H80	P00762	Q66H80	D4A8A0	A0A0G2K1C0																																D3ZVH6						A0A0G2K8U5
Q4KM71	F1LNF1	P85515	A0A0G2JSH9	Q6URK4-2																																D3Z8C5						B5DF02
Q62733	G3V6Y6	Q5XI34	D4A781	B6DYQ7																																F1LQZ0						Q6TXF2
A2VCW8	A0A0G2JSK5	Q66HR2	Q5PQK2	P11762																																A0A0G2K2X5						M0R9N8
Q6IMY8	D3ZVQ0	P63245	Q5U3Z7	Q66HM2																																F1M6H4						F1LQ62
P11497	A9CMB8	P97536	P54001	X1WI37																																A0A0G2JU69						F2Z3R4
Q5U2S7	Q6IMY8	P51635	F1SW39	G3V8L9																																D3ZED3						Q561R2
G3V8L9	B6DYQ7	Q6AYI1	B6DYQ7	Q68FS4-2																																Q9Z1T4						D3Z9Z9
P13084	E9PT66	P13221	Q2PQA9	Q4V8H8																																B5DEN9						Q5VJM5
Q66HM2	Q9QZX1	P19945	P63029	A0A0G2JTW5																																D3ZZQ0						A0A0G2JY41
E9PU01	Q6URK4-2	B5DFC8	P41123	P42930																																A0A068F1Y2						D3ZUJ9
D4A5Q2	D3ZLL8	F1LMZ8	Q66HR2	P13221																																Q9Z2H4						D3ZAA1
P63245	P11762	B6DYQ7	B5DFC8	Q62920																																D4ADM6						D3ZQI1
A0A0G2K1C0	Q2TL32	F1LM33	A0A0G2JTV2	Q3MIE4																																M0R7Q3						F1LRN4
G3V928	Q9Z1X1	Q6URK4-2	P42930	A0A0G2JTV2																																Q5HZE4						A0A0G2K2N0
Q9JLZ1	P85515	G3V6W6	A0A0G2JUC7	P38656																																P63324						P41777
Q5U3Z7	F1SW39	D3ZQR7	Q5XI34	Q4G061																																Q2KMK7						Q63690
D4A4D5	A0A0G2JUC7	G3V7L6	P62278	O35987																																Q3MUI1						A0A0G2K738
A0A0G2JTV2	Q5U3Z7	A0A0G2K7R1	B2GV99	P67779																																A0A0G2K125						F1M4Y5
D3ZH41	P51635	F1LNF1	D3ZLL8	P00507																																P62632						B0LPN4
P10760	P68101	A0A0G2JXE0	Q66HA8	Q2TL32																																Q64380						A0A0G2KBA1
F1MAD9	Q6P790	Q4G061	P68511	Q66H80																																Q6QI48						A0A0G2K7C2
D3ZVQ0	Q4AEF8	Q4AEF8	Q66HM2	Q794F9																																A0A0G2K7R1						D3ZXP3
Q5XHZ0	Q3MIE4	F1SW39	G3V7T6	Q5U3Z7																																D4A2I3						Q27W01
E9PT66	G3V8L9	P00507	Q68FS4-2	P11232																																B5DF60						P29348
G3V7T6	Q68FR9	D4A781	Q6P9U5	Q3B8Q2																																P03889						Q99JE4
D3Z941	Q2PQA9	P54001	A9CMB7	Q68FP1																																Q99MI4						Q6RVG2-2
F1LM33	F1LP82	D3Z941	O35821	G3V7I0																																D3ZXM0						D3ZYK3
Q5PPJ6	B5DEP6	P61751	Q9JLZ1	Q5XI22																																D3ZDH4
A0A0G2JSH9	F1M265	G3V7T6	Q9JK11	Q66H61																																A0A0G2JXN8
P13221	P11232	P27653	A0A0H2UHZ2	Q3B8Q1																																Q66H60
A0A0G2JZM2	Q5U302	D3ZZT9	Q6P790	A9CMB8																																D4A3X7
D3ZN27	Q9JLZ1	D4ACV3	D3ZD97	P85515																																Q5PQU1
Q5BJZ3	G3V6C4	Q794F9	O55096	D4AC23																																F1LMI3
A9CMB8	Q80YG1	P07323	Q9ER34	D4A8A0																																F1LZX5
A0A0G2JTN4	F1M0R1	Q6P790	Q9JK11-2	A0A0G2JSK5																																O88302
Q68FR9	P62755	G3V928	D4A0F5	M0RCY2																																D3ZPV3
P19945	P42930	D3ZU13	P11762	G3V6W6																																D3ZRA8
A0A0G2KAN1	P05712	A0A140TAA4	P27653	Q9Z1X1																																A0A0G2K000
O54975	A9CMB7	P11762	D3Z941	Q7M0E3																																F1M8L9
Q5XI19	F1M446	A0A0G2K2M9	Q66H61	P84083																																Q6AYS8
Q66HR2	B5DFC8	D3ZIE9	Q66H80	P61107																																D3ZKC8
F1LM66	P62828	Q3MIE4	Q3KR86	A0A0G2K022																																Q3ZAV8
F1LRJ9	Q924S5	P84083	O54975	B2GV99																																D3ZAN6
Q80U96	Q3KR86	Q5XHZ0	D3ZH41	Q5M7U6																																A0A0H2UHZ4
Q9Z2L0	P85968	P0DP31	Q6PDV6	D3ZZT9																																D4A8G6
A0A096MIX2	Q5XHZ0	Q6URK4	D3ZMS1	Q924S5																																Q9R1Q2
D3ZU22	F1LM33	P21531	G3V6W6	A0A0G2JTG7																																D3ZTP8
A0A0H2UHT6	B3GNI6	P11030	B4F758	Q5XIP9																																B5DFE7
P62271	F1LUD3	P63029	P62907	A0A0H2UHZ2																																A0A0G2K528
Q63355	O55096	P41123	Q4G061	Q6P799																																Q6AYX5-5
F1M9V7	O54975	Q63663	E9PU01	G3V6H2																																A0A0G2K3J2
Q68FS4-2	F1M9D6	M0RC65	P00762	F1LNJ2																																M0R557
P24368	G3V7L6	D3ZNZ9	Q68FR9	P54001																																B1WBS6
Q38PG1	D3ZU22	A0A0G2K1C0	P00507	P63029																																D4A4X4
D3ZD97	A0A0G2JYL4	D3ZMS1	A0A0G2K2M9	P81795																																P55053
B1WC26	P05370	D3ZU22	F1LUD3	P61751																																D3ZS39
P62907	P52555	B1WC26	A0A0G2JTG7	Q2PQA9																																A0A0G2K618
Q9JMJ4	Q63570	Q2TL32	P81795	Q63355																																Q5XIK7
P63029	P21531	Q68FS4-2	Q6PDV7	P05370																																Q4V7D9
Q4QQS4	Q6PDV6	F1M446	Q4V8H8	D3ZH41																																P57113
O35821	A0A0G2K9V6	G3V6C4	P84092	Q5XHZ0																																Q4V797
Q3KR86	G3V6H2	P60901	M0R961	Q5PQK2																																D3ZI64
P05370	Q6MG49	A9CMB7	P13221	Q6MG49																																T2CB11
Q5U302	Q68FP1	P38656	A0A0G2K9V6	Q68FR9																																Q5BQE6
D3ZQR7	E9PU01	P05712	Q6P769	A0A0G2K9V6																																A0A0G2K4R1
P62278	P81795	A0A0G2K8P3	Q2TL32	P52555																																F1LN75
Q68FP1	Q64303	A0A0G2JTG7	P63326	F1LQ48																																F7FLV0
G3V7L6	F1LS86	E9PU01	A0A0G2JTW5	Q4AEF8																																A0A0G2JT68
D3ZPR0	A0A0H2UHZ2	P62243	F1LNJ2	Q63663																																M0RCN1
A1L1M0	A0A0G2KAJ7	Q6P769	F1LM33	P41123																																D3Z8M8
P31044	F1M9V7	D3ZPR0	Q794F9	F1LM33																																A0A0G2KB72
Q05096	G3V928	E9PTV9	D4ACV3	B5DFC8																																A0A0G2JXE0
P07323	P39951	P68511	P31044	E9PU01																																Q62909
Q6PDV6	P0DP31	D3ZD97	P05708	Q3T1J1																																Q4QQS6
F1SW39	P11497	P06686	D3ZQR7	O70196																																M0R740
B2GV99	Q5M7U6	Q9JLZ1	A0A0G2K8H0	F1M9D6																																F1LPU2
Q6P9U5	P38656	P62278	Q5PPJ6	D3ZLL8																																Q6AZ28
P27653	Q05982	P62755	D3ZM69	A0A0G2K737																																Q9JJK4
Q9JK11	Q63083	A0A0H2UHZ2	P05712	P09895																																Q498T4
P29314	B4F758	F1M0R1	P11232	F1LMZ8																																Q4TU79
F1LS86	A0A0G2K2M9	Q64303	F1LM66	P97536																																B4F772
B2RYG2	D3ZH41	F1LNJ2	F1MAD9	Q4KMA2																																Q64583
D3ZF26	G3V6W6	D4A857	Q3MIE4	O55096																																E9PTL1
P62832	G3V7I0	Q9Z1X1	Q3B8Q2	F1M9V7																																D9I2F9
Q63570	Q9R063-2	O54975	D3ZF26	P13832																																D4A9G6
F1LNF0	P09527	M0R7I0	F1LNF1	P04961																																Q498M4
M0R961	Q9JI03	X1WI37	A0A0G2K737	Q5PPJ6																																M0RDM7
P11232	O35987	Q4V8H8	Q6MG61	G3V7L6																																D4AA13
Q6AYK8	F1MAD9	O35987	P62832	F1LNF1																																D4ACF1
P41123	B1WC26	A0A0G2K9V6	Q6P799	A0A0G2KAJ7																																F1MA25
F1LW91	Q4G061	G3V6H2	M0R9L0	P62755																																D3ZZ20
P39951	Q66H80	Q9Z0U8	Q4QQS4	G3V9N0																																A0A0G2K0A8
P11884	A1L1M0	P81795	B3GNI6	A0A0G2K719																																Q3MJK5-2
P62828	P05708	C7C5T2	P38656	A0A0H2UHT6																																D3ZI35
P81795	P62804	G3V7I0	P35213	P62271																																Q9WU06
Q8CFN2	Q5PPJ6	Q5U3Y8	P60123	G3V8G2																																G3V8J4
P37397	D3Z941	P05370	A0A0G2JTN4	P07323																																B5DF69
Q08163	D4A5Q2	D4A5Q2	P11497	F1LM66																																D4A3E2
Q05982	A0A0G2JZM2	P61983	Q80YG1	F1M446																																D3ZII8
P62193	B4F7E8	D3ZVQ0	Q4AEF8	P17220																																D3Z9M1
Q5M7U6	D4AEH3	A0A0G2JSK5	P39951	Q5U302																														vect2	208	F1LN57
P02466	Q641X8	G3V8L9	F1LN59	A0A0G2K2Y3																																Q91XJ1
Q6MG49	O35244	F1LN59	D4A6G6	A0A0G2JTN4																																Q5EB56
P05708	Q3B8Q2	A0A0G2K719	Q9Z0U8	A9CMB7																																B2GUU0
P51635	Q4KMA2	Q4QQW4	B1WC26	D3ZQR7																																F1M0U1
O35244	A0A0G2K022	P35213	Q06647	B3GNI6																																D4A3A7
Q641Y8	P62250	A0A0H2UHT6	Q6MG49	Q4KM71																																Q5XHY7
A0A0G2JSK5	F1LNJ2	P62271	P62250	P11497																																D4ADM4
A0A0G2K8H0	O70196	B2RYG2	A0A0U1RS25	B0BN81																																Q2KTB9
P11762	G3V7T6	Q63355	P61107	P09527																																F7F0U1
A0A0G2K3N1	P62243	D3ZF26	P85834	P62243																																A0A0G2K526
F1LQ00	Q4QQS4	Q5BJZ3	Q63663	Q80YG1																																A0A1W7GKL0
A0A0G2K9V6	P50398	P11232	G3V7L6	Q9R063-2																																D3ZVE5
D4A781	P62193	Q5PQK2	P51635	D4A2G9																																J7PCJ5
P54319	P62907	O70196	P97536	Q9R063																																F1LYI0
Q68FU2	M0R961	G3V8G2	F1LQ48	P21531																																A1A5P5
Q7TP11	A0A0G2K0W9	Q6MG49	Q9JMJ4	Q4FZT0																																Q9ET64
Q3MIE4	P36972	D3ZLL8	F1LMZ8	D3ZM69																																A0A0G2K5J4
Q09073	P62278	Q5M7U6	Q5XI22	P19139																																Q6AYU4
F1LSM5	P63029	F1LQ48	B2RYG2	B1WC26																																A0A0G2K0Q7
D4A9D6	Q63663	Q6MG61	D4A857	A0A096MIX2																																Q62848
F7F707	Q6P9V7	P62250	Q5XHZ0	Q9JI03																																B2GVB4
A0A0G2K9T4	D4A8A0	Q4KMA2	O35987	O35821																																P43138
G3V8G2	Q64560	Q80YG1	P61983	Q6P9V7																																Q562B5
P00507	Q505J8	P61107	P52555	D3ZU22																																Q6AZ33
B5DF80	P17220	P37397	Q7M0E3	P68101																																O02953
Q64303	Q5U3Y8	F1LS86	Q4FZT0	Q6AYD3																																D3ZUA4
G3V9N0	A0A0G2K719	Q64560	Q9Z1X1	G3V6L9																																D4A5D6
D3ZM69	P54319	P15865	G3V6S2	P60123																																Q6GX84
P52631	D4AEP0	P40112	A0A0G2K2Y3	A0A0G2JXC3																																A0A0G2K4J0
Q924S5	D3ZSA9	A0A0G2K737	P0DP31	Q6PDV6																																Q32Q88
B2GV01	P11884	A0A0G2JYL4	Q5U3Y8	P62250																																Q8CG09
B4F758	A0A0H2UHT6	Q4QQS4	Q9Z0V5	P07335																																Q6AYQ3
Q62967	D4AE96	A9CMB8	P62828	Q63083																																F1M6U0
D4A6G6	P62271	Q6P799	P68101	A0A0G2JZM2																																A0A0G2JZG8
Q6PDV7	P30835	B3GNI6	O35244	A0A0G2JYL4																																Q5U3Z0
Q9WVB1	P26772	Q05982	P06686	M0R9L0																																B1WC05
Q3B8Q2	Q8CFN2	B0BN81	Q62967	D4A857																																B1H249
A0A0G2K2M9	D3ZM69	O55096	A0A0G2JZM2	Q3KR86																																Q5M855
Q4G061	Q3T1J1	A0A096MIX2	A0A0G2K3H2	P62907																																Q5PPI8
G3V8Q1	G3V8G2	Q5XIC6	A0A0G2JSK5	Q5VLR5																																B2RZ57
D3ZUY8	D4A857	Q3T1J1	Q6IE67	Q7TP11																																D4A6I3
P00762	Q8R491	A0A0G2KAN1	Q9JI03	P63326																																Q9QY17-3
G3V7I0	Q6P9U5	P41562	F1LST1	A0A0G2K6S9																																Q700K0
P38656	Q4FZT0	P17220	B2GV01	Q05096																																G3V652
B0BN81	Q6AYD3	D4A8A0	F1M0R1	P05712																																D4A229
P50398	A0A140TAA4	Q3B8Q2	A0A0G2K6S9	P26772																																Q712J0
P97536	Q4QQS7	Q924S5	O70196	Q05982																																B2GV15
P19139	Q9Z0U8	Q6P6R2	Q5U302	A1L1M0																																A7LAC4
Q6AYU2	A0A140TAI1	P60123	A0A0G2KAN1	G3V6C4																																A0A128E118
P63326	O08651	D3ZSA9	A0A140TAA4	Q63413																																A0A0G2KB50
D4AAI5	F1LN59	A0A0G2JXC3	D3ZSA9	P62193																																Q5PQK4
F1LQ48	D3ZJ32	A0A0G2K0W9	A9CMB8	O54975																																F1LSN6
Q06647	Q62967	D3ZZC1	Q8CFN2	P60901																																D3ZW89
G3V6S2	A0A0G2K583	Q6P9V7	P29314	Q5RKH2																																O54728
Q794F9	Q5BJZ3	P68255	P50398	Q8CFN2																																Q62893
A0A0G2JXC3	Q09073	P14669	A0A0G2JYC6	D3ZSA9																																A0A0H2UI23
P61107	A1A5N2	F1M9V7	Q4KM71	Q5BJZ3																																F1LQM8
G3V6C4	A0A0G2JTW5	Q09073	D3ZVQ0	Q06647																																D4AE02
P0DP31	B2RYG2	O08651	G3V6C4	Q5XI19																																B5DF62
G3V8B6	Q5RJK5	F1MAD9	Q496Z5	D3ZPR0																																Q07803
F1LP82	Q06647	Q32PX7	F1LML0	F1LP82																																A0A0G2K4G0
Q6P799	O35821	Q9R063	Q505J8	A0A0G2K2M9																																D4ADG5
P41562	Q9QZR6	P55063	D3ZPR0	P36972																																D3ZC98
D4AEH3	A0A0G2JXC3	O35821	F1M9D6	A0A0G2K0W9																																D4ADD4
Q5BJP4	A0A0G2K2Y3	Q63083	P37397	Q641X8																																F1LSD3
A9CMB7	P40112	D4A6G6	Q5XIV1	D3ZD97																																D4A5D4
A0A0G2K931	G3V6S2	B2GV99	Q5VLR5	M0R7I0																																G3V920
Q6P6Q7	Q6Q0N1	D4AEH3	Q63083	Q641Y0																																D4AEC2
Q9Z0U8	A0A0G2JWC7	P09527	Q9R063-2	F1LN59																																Q6QI44
P05712	Q6IE67	A0A0G2K3H2	P10760	P85971																																Q6TXF6
A0A0H2UHZ2	P60123	P05708	Q64303	Q6P9U5																																M0RD17
A0A0G2JYL4	P60901	Q4FZT0	B0K023	P62828																																F1LQM9
Q9Z0V5	A0A0G2JTG7	Q06647	A1L1M0	Q5U3Y8																																Q7TP86
Q63692	G3V9N8	P52555	P05370	D3ZYS7																																A0A1W2Q6M4
Q07009	D4AA63	Q68FP1	D3ZZM8	F1LSC3																																A0A140TAF0
O55147	B5DF80	Q9JMJ4	C7C5T2	P50398																																Q5XIL2
D4A857	Q5PQK2	Q7TP11	P15865	Q5RJK5																																D3ZHM7
F1LNF1	Q4FZT6	Q9JI03	P30835	P37397																																A0A0G2JZL4
B0K023	P51583	Q5RKH2	P17220	Q9QZR6																																F1M6Z0
B5DFC8	D3ZF26	Q6AYK8	A0A0G2KBA1	P54313																																Q7M767
B0BNK1	P27653	D4A3B0	G3V8G2	Q6MG61																																A0A0G2JUD4
D3ZCT7	B0BN93	P85971	Q32PX7	B1WC32																																M0RBE7
D3ZMS1	A0A0G2K3N1	O88989	P05982	Q9Z1Z9																																O88370
G3V6W6	P19139	F1LN75	D4A5Q2	P05708																																Q5BIZ6
Q63083	B2GV99	P19139	B4F7E8	G3V9R8																																Q62812
B3GNI6	D3ZMS1	A0A0G2JZM2	A0A140TAI1	P41542																																D3ZXF8
Q641Y0	P52631	O35244	Q9R063	P27653																																B0BNM2
Q5RKH2	Q9JMJ4	P04762	Q794E4	P28494																																Q9R037
Q9WU82	P68511	P36972	Q09073	A0A140TAI1																																D3ZSU6
P56574	Q5RKH2	G3V6S2	D4AC36	F1MAD9																																B6RK61
A0A0G2JUC7	P62832	P18420	Q05982	P70580																																A0A0G2JUT0
Q505J8	P41123	Q8CFN2	Q9Z330	D4A5Q2																																Q6PW35
Q4QQW4	A0A0G2K3H2	P62859	Q05096	Q6AYU2																																Q5XI05
Q794E4	P04961	Q5PPJ6	A0A0G2K9T4	Q63798																																Q5XIV2
D4A8U7	G3V8Q1	P04961	P13668	P85834																																Q8K4R1
Q5U367	A0A0G2KAN1	F1LW91	Q6PDU1	A0A0G2K8H0																																Q6AYK2
Q5M9H2	Q9WV25-2	D3ZQ74	D4A3K5	Q62967																																F1LQD1
P40112	Q6MG61	Q6AYD3	P14669	F1LS86																																D3ZY39
Q00715	P85973	A0A0G2K2Y3	P51583	B4F7E8																																Q499P4
F2Z3T9	A0A0G2JTN4	P29314	D3ZQ74	P15865																																D3ZMR7
Q5XIP9	D4A2G9	P11884	Q5RKH2	A0A0G2KBA1																																D4A7F7
P97608	A0A0G2K737	Q6PDU1	B0BN81	D4A8F2																																Q5I0K4
O70196	P39052	Q505J8	P68255	P10760																																Q8K551
P39052	D4A777	Q7M0E3	Q6P9V7	Q6P769																																D3ZFN9
Q9R063-2	Q6P769	Q9JLJ3	F1LNF0	Q4KM49																																Q924H6
A0A0G2K6S9	P13668	P63326	Q9WVB1	G3V928																																D4A3P7
Q62920	Q5XIC6	P62828	P13832	P68511																																F1LQE6
F1M446	G3V6H5	D3ZM69	G3V7I0	Q5XIM7																																A2VD12
P85834	P14408	P54313	A0A0G2JWH3	Q9WV25-2																																F1LTD7
P85971	A0A096MIX2	P10760	Q6P7B0	Q32PX7																																F1LWI8
C7C5T2	B2GV01	A0A0G2K583	B0BNK1	D4A8U7																																P20793
P04762	D3ZQ74	A4L9P7	G3V9N8	O35244																																A0A0G2K6E7
B2GUZ5	Q7M0E3	A0A0G2K654	Q5XIP9	B2GV01																																P47196
P52555	Q6P799	Q6PDV6	Q68FP1	A0A0G2K9T4																																D3ZRG1
B2RYI2	P05982	D3ZD73	B2GVB4	D4A6G6																																A0A0G2JTS0
B0BN93	P63326	Q9WVB1	G3V7Q6	P11884																																Q5I0I8
F1LN59	Q63798	P18421	P26772	P39052																																D3ZY03
B5DEP6	A0A0G2K9T4	Q6IE67	P18421	P30835																																D3ZE35
P00388	Q66HF1	Q5XI19	G3V6P6	A0A0G2K3N1																																B1A2U8
A0A0G2K7T6	P55063	D4A8F2	D3ZJE2	Q4QQS4																																F1M7Y5
P68511	A0A0G2K7T6	B0BN52	D3ZUY8	P05982																																A0A140TA97
Q641X8	P29314	P30835	Q6PDW1	P13668																																P02600
D4AB03	A0A0G2K8H0	P62907	D4AAI5	B0BNK1																																P39052-2
Q3KRC3	M0R7Z0	G3V6P6	D3ZYS7	Q9JMJ4																																Q6UY90
Q38PG3	Q6P6R2	P97852	D4A9L2	O70351																																Q80ZE7
P15865	Q62969	Q63413	B0BN52	P85973																																D3ZJD2
Q5XIC6	A0A0U1RS25	D3ZYS7	Q63413	B2RYG2																																A0A0G2QC17
D4A8H8	F1LQ48	Q5XIP9	P40112	Q6P7B0																																Q91XN6
D3ZD89	M0R9L0	P85834	F1M446	Q6IE67																																A0A0G2K266
Q4FZT6	P14669	D4A777	Q9JKB7	A0A0G2K583																																F1M457
G3V6H5	Q5U362	Q5XIM7	Q9JJ54	P40112																																M0RAI9
Q5RK10	C7C5T2	B5DF03	A0A0G2K654	Q5RJR8																																O88436
O35987	D4A2D7	Q6PCT9	Q6AYK8	F1M0R1																																D4A3W8
D4AEP0	Q63413	P13832	Q63009	P00388																																Q4AE70
Q4V7C6	O88989	P50398	O70351	Q6Q0N1																																A0A0G2JY53
D3ZD73	D3ZD97	G3V9N8	P62138	G3V8Q1																																G3V7B0
P35213	P85971	Q68FS2	B2RYJ7	Q64560																																O08559
Q6P9Y4	P37397	Q4KM71	B2RYI2	Q3ZAV2																																G3V8D5
F1LT35	P85834	Q641X8	D4A8U7	Q4QQV4																																P70507
O08651	Q9JKB7	Q8R491	P20070	P39951																																D4A3P4
Q5U2Q5	D3ZAZ0	M0R9L0	A0A0G2JXC3	Q5XIC6																																D4AAL2
P35280	O70351	Q63453	G3V8Q1	Q9WVB1																																D3ZZ60
P04961	D3ZD73	A0A0G2JYC6	D3ZAZ0	D3ZF26																																D4ABE5
Q4QQS7	D3ZJE2	G3V8Q1	D4AEH3	G3V6S2																																A0A0G2K1E7
G3V9N8	D3ZYS7	P26772	B1WC32	D4AEH3																																A0A0G2K5V4
Q5U362	O35303	Q6P9U5	P62193	Q9EQS0																																D3ZZR4
B0BN52	Q5XIM7	P07335	P52631	A0A0G2KAT3																																D4A7J3
Q9Z330	B0BN52	A0A0G2JTN4	Q924S5	Q9JJ54																																G3V6N4
Q7M0E3	M0R7I0	O35303	P47819	D4A777																																F1LNJ8
B0BMT9	Q5BJP4	A0A0G2K022	A0A0G2K0W9	P62859																																A0A0G2K1N3
M0R7Z0	Q4KM49	B2RYJ7	Q6AYU2	P14669																																D4A8M4
Q7TP15	Q9WVB1	Q7M079	A0A0H2UHH9	Q66HF1																																D3ZIC4
A0A0G2K654	Q641Y0	G3V8U9	O08651	Q9JKB7																																P97633
A0A0G2KAT3	P47853	Q9JKB7	D4AEP0	Q09073																																M0R515
P84100	D3ZC84	D3ZJ32	F1LT35	O88989																																P31422
P61983	F1LRJ9	A0A0G2K8H0	Q5RJR8	Q64303																																D3ZEG9
G3V6P6	Q9Z0V5	F1LNF0	Q641X8	O35303																																A0A0G2JXL5
P09456	P56574	P84092	Q7TP15	P84092																																D4AD70
B2RZC6	D4A6G6	B2RZC6	Q7TP11	Q4QQW4																																D3ZB51
G3V918	Q62991	Q641Y0	Q5XIC6	P30349																																D3ZXB9
A0A0G2JYI7	Q5M9H2	D3ZUY8	D3ZD73	D3ZZC1																																B5DFG1
P52303	D4ACV3	Q66HF1	D4A9D6	F1LVV4																																A0A0G2JTP7
D3ZQ74	Q5RJR8	A0A0G2K7T6	G3V8D5	O08651																																E9PTQ5
F1LUD3	P68255	P13668	Q9Z1Z9	F1LW91																																Q9EPA0
B4F7E8	O88656	M0R7B4	A0A0G2JXC1	Q63453																																A0A0G2K6M7
Q66HF1	A0A096P6L8	B0BN93	D4A2G9	P47819																																Q7TMB6
P63086	Q7TPJ1	P17425	M0R7I0	A0A0G2K654																																D3ZCD2
Q4V8E2	P62859	A0A0G2K6S9	Q4KMA2	Q496Z5																																Q6QI08
Q6MG61	A0A0G2K121	B4F7E8	Q6IRJ7	C7C5T2																																Q5PQS7
Q9QZR6	P20070	P62193	A0A0G2K3N1	P18421																																D3ZAS7
M0R9L0	P28494	Q9Z0V5	P17425	Q6PDV7																																D4AA10
D4A3B0	Q6PDU1	Q5XIV1	P41562	F1LRJ9																																M0RD14
Q9JHY2	D3ZUY8	P11497	Q5BJZ3	P29314																																G3V667
Q6P6T0	A0A0G2K654	Q6LDS4	F1LSC3	A0A140TAA4																																B3DM95
Q3T1K5	P54313	Q62967	A0A0G2K022	Q6AYK8																																Q3T1G7
P85973	Q5VLR5	O35509	P60901	Q6IRJ7																																A0A0H2UHW4
P40329	B0BN81	P39951	P39052-2	Q6PDV8																																D4A3C9
Q5XIP6	P13832	Q6AYU2	P39052	Q63768																																D4A631
P55063	B1WC32	D3ZAZ0	P54319	G3V9N8																																O35787
Q5XIM7	G3V6L9	Q5U367	P40329	A0A0G2K3H2																																Q7TP09
P63036	A0A0G2JXC1	Q9EQS0	A0A0G2JYL4	F7EPH4																																A0A0G2JXJ9
M0R7B4	D3ZD89	A0JPJ7	F1LS86	D3ZAZ0																																D3Z9Z3
D3ZJ32	Q6AYU2	Q6AY21	G3V918	Q6PDU1																																A0A0G2K694
Q45QN0	F1LSC3	F1M7A9	Q641Y0	B0BMY8																																D4A3J3
A0A0G2JXC1	Q8R3Z7	G3V9N0	D3ZFA8	D4AEP0																																P43278
D4A054	G3V9N0	Q9Z270	Q5XIM7	G3V6P6																																A0A0G2JU09
D3ZFA8	G3V8U9	D3ZBN0	A0A0G2JYI7	P54319																																Q6P9U3
Q6PDU1	P40307	O19446	P14408	D3ZJE2																																P04905
P85970	Q63692	Q62991	P47875	D4A9L2																																D4AE65
D3ZCS4	A0A0G2JYI7	D4A914	A0A0G2JSS9	Q505J8																																A0A096MK11
D3ZZM8	Q566D8	A0A023IM54	Q5U362	G3V6S3																																M0RBE0
P13668	P18420	P40307	Q5U2Q7	P17425																																D3ZW75
D3ZC84	Q07984	A0A0G2JVW5	Q66HF1	Q63692																																Q5XID7
D4A777	P10760	B2GV01	B2RZC6	Q6P6R2																																Q8K4G7
Q5XI78	P61983	A0A140TAI1	P28494	Q6AY21																																Q6PEC5
Q6P769	G3V7Q6	Q9Z330	P24049	P18420																																Q80ZB2
A0A0G2K0W9	P15865	P54319	Q5FVM2	Q4V8E2																																D3ZCP6
A0A3G2LW22	G3V918	B0BNK1	D3ZD89	P35213																																A0A140TAE4
O88989	P35213	Q9JHL4	Q64560	O88656																																D3ZLV5
A0A140TAA4	P84092	Q5XI78	P85973	D3ZJ32																																P0C6P5
Q63413	Q68FX3	P30349	P09527	Q6MG08																																A0A2H2GPM9
Q64560	Q64LD0	B1WC32	Q6PDU7	P40329																																Q8R2H2
D4A7R3	B0K023	Q5RJK5	O88656	P35559																																D4ADP4
P54313	Q64599	D4AEP0	P97690	B0K031																																D3ZIT4
O35303	P18421	F1LQ00	F1LW91	O35509																																D3ZV15
P63174	Q4QQV4	D4A8U7	O35303	Q62969																																Q6AYT6
P68101	R9PXU4	D3ZN27	P04961	D3ZD89																																D4ABC6
D3ZJD3	Q6PDU7	F1LST1	G3V6S3	D3ZQM0																														vect3	327	G3V8Y9
P68255	D4AAI5	Q6PDV8	Q3ZAV2	Q07984																																Q5BJN3
P24049	P35280	P52631	P36972	Q5M9H2																																F1LQV7
A0A0G2K2Y3	P54311	P68101	Q63453	D3ZD73																																F1LX81
P14408	V5QSV9	P35435	D3ZZC1	P62832																																Q9QYU8
Q6IE67	A0A0G2JSR0	Q5RJR8	D4AB03	D4AAI5																																P54758
P09527	A0A0G2K6S9	Q6P6T0	Q6Q0N1	P51583																																G3V8A3
Q8R491	A0A0G2JSS9	M0RD20	P35435	Q5U2Q7																																Q8K3X8
D4ACV3	D3ZCT7	Q3KRD5	P11884	G3V8U9																																F1M9Q1
P26772	P35465	D4A7R3	Q3T1K5	P62329																																P55062
F1LSC3	D3ZF39	Q99ML5	D4A777	Q9JJ19																																Q5M7T9
Q62991	F1MAA5	M0R7Z0	P62859	P54311																																P63329-2
Q9WV25-2	Q9JJ54	Q6MG08	D3ZN27	Q45QN0																																F1LSB5
P60901	A0A0G2JVW5	Q63009	Q7TPJ1	P35280																																D4A6Y1
P35435	Q60587	R9PXU4	P07323	D3ZUY8																																E9PSN4
D3ZZ81	Q794E4	P14408	B2GUZ5	A0A0G2JXC1																																D3ZGG8
D3ZN63	P85845	P40329	Q07984	P63174																																F1LT14
D4A3K5	Q7M079	P54311	Q62991	F1LPV0																																A0A0F7L1S7
D4ABT8	Q6PCT9	D4AA63	O88989	Q9Z330																																Q7TP36
D4A994	Q6P6T0	A0A0G2K7Q7	G3V624	P68255																																P35233
D3ZJE2	G3V6P6	P50503	P00388	A1L1J8																																D3ZIQ3
D3ZQT0	Q4V7C6	V5QSV9	Q5RK10	P41562																																M0R3N9
A1L1J8	P30349	P47727	Q5M9H2	P52631																																Q60I18
P17425	Q4QQW4	A0A0G2K3N1	Q5BJP4	Q6PCT9																																G3V768
B2RYJ7	Q9EQS0	F1LZ05	P62919	M0R7B4																																D4A6D9
Q63009	Q07009	A1L1M0	Q9EQS0	A0A0G2JSV2																																A0A0G2KB60
A0A0H2UHH9	F1MAA7	P84100	P50503	V5QSV9																																F1LN86
Q71UF4	P04762	Q63525	Q4KM49	D4AC36																																A0A0G2QC39
Q6AYR1	B2RYG6	Q5U2Q7	F1MAA7	Q99ML5																																D4A238
O70351	F1LVV4	P62775	B0BN93	F1M3H8																																P70625
D3ZLD5	A0JPJ7	D4A9L2	G3V6H5	Q4V8A7																																M0RDZ6
P51583	D4A8U7	D4A994	Q6PCT9	Q794E4																																A0A0G2K2A7
A0A0G2K022	Q9Z330	D4A2G9	D3ZN95	A0A0G2KAN1																																Q5M7V7
A0A0G2K737	Q32PX7	Q5VLR5	Q9JLJ3	D4AA63																																D3ZE62
Q4V8H5	Q6P9Y4	P35280	Q5RKI5	A0A140TAG9																																D4ABY7
Q99J82	P00388	F1LSC3	Q6PEC5	D3ZQ74																																P51796
B1WBQ0	P41562	Q6P9V6	D4A914	F1LY19																																B2GV42
Q4KM49	P84100	D3ZI16	Q6AYD3	P04762																																F1LPV0
Q7TSP2	Q5U2Q7	P05982	F1M764	P14408																																A0A0G2K808
D4AAG8	Q4KM71	Q4QQS7	P62329	M0R7Z0																																D3ZI60
P62138	Q6IRJ7	P39052	Q71UF4	F7F707																																D4ADD3
P17220	A0A0G2JWH3	F1LM66	Q45QN0	G3V624																																D4A6C4
F1LM60	B0BNG3	F1MAA7	P54313	Q9Z0V5																																A0A0G2K4H9
Q4KMA2	Q5XI26	P47853	A0A0G2JSR0	D4A3B0																																F1LWM8
Q32PX7	F1LT35	D3ZRX9	F1LVV4	P20070																																G3V8V3
Q6AY09	Q4V8E2	Q71UF4	P19139	Q8R491																																Q05BA4
F1MA52	Q00715	P63086	G3V8U9	Q9JLJ3																																D3ZXL1
Q9EQS0	F1LM66	Q9JJ19	A0A0G2K7T6	Q6P9Y4																																A0A0G2JZH9
P60123	B2RYJ7	A0A0H2UHH9	Q4QQS7	B0BN52																																Q4JFC5
Q9JLJ3	D3ZZC1	Q05096	G3V928	A0A0G2JSR0																																E9PU17
D4A2G9	P85970	P85973	Q3T1J1	D3ZXH7																																F1LPP0
Q5FVC2	Q63009	P47875	P83732	M0RD20																																A0A0G2JZ86
P18420	Q45QN0	A0A0G2JXC1	Q63584	G3V936																																D3Z9K1
Q5RKJ9	Q9ES21	Q63798	P84100	J7P1Z1																																F8WFM2
O70185	D3ZZZ9	D4AAI5	Q6PDV8	Q68FS2																																D3ZN59
Q6AYT3	P97852	Q3T1K5	Q63525	Q5BJP4																																A0A0G2K351
A0A0G2JVW5	B2RZA9	P17764	P83941	G3V918																																A0A0G2JZC4
P48450	D4AC36	P62329	Q4V8E2	Q62991																																B1WC56
O88656	A0A0G2JYC6	F1LRJ9	A0A0G2JXW4	A0A0G2JYC6																																B0K031
Q6P7B0	P32551	B2GUZ5	P41542	P62919																																D3ZEJ9
F1LS29	D4A8H8	Q07984	Q6AYT3	B2RYJ7																																Q04400
Q62969	Q5FVM2	D3ZQM0	Q6P9Y4	P97690																																F7FFV2
D4A3S8	D4A7R3	D4AE96	F1M3H8	A0A0G2JWH3																																A0A0G2K6R8
Q4KLK7	G3V6S3	D3ZD89	Q3KRD5	B0BN93																																F6Q5G6
A0A0G2JSR0	B2RZ72	D3ZZR5	Q6AY48	D4A3K5																																E9PTA5
P36972	Q63355	Q6Q0N1	D4A2D7	A0A0G2K7T6																																D4A8S5
F1LML0	D4A3K5	A0A0G2KAT3	P63086	Q4KM73																																D3ZD03
Q07984	Q5XIP6	Q794E4	Q9JHY2	Q63525																																P17625
Q5U3Y8	Q5U367	O70351	B1WBQ7	D4A054																																B3DM89
P21670	Q4KLZ0	F1LSS1	Q4QQW4	P40307																																Q5RK19
B0BNL2	B2GUZ5	P19944	M0R7Z0	D3ZXP3																																B2RYH3
F1M3H8	Q5RKJ9	Q5RKJ9	F1LSM5	Q6AXS3																																P13086
A0A0G2JSV2	B0BNK1	B0K023	F2Z3T9	Q5U362																																F1LUS8
G3V7M0	G3V818	F7ENH8	Q5RJK5	Q6PDU7																																D3ZCD7
Q5VLR5	Q99ML5	D3ZJE2	B5DF91	Q07009																																Q99MG0
A0A0G2JZF0	Q5XI78	D3ZUF9	A0A0H2UHZ6	B2RYI2																																P97603
P06686	M0RD20	Q5U2N2	P18420	Q6LDS4																																Q8CJ44
B2RYG6	Q6LDS4	B2RYN0	F1M9V7	Q5RKJ9																																F1LTU5
Q6PCT9	P07335	P20070	D3ZRX9	P84100																																D4A3S7
Q3T1L0	P35435	Q68FX3	P29315	Q9JHL4																																Q6MGB2
P14604	Q9JLJ3	P97690	Q6P6T0	Q5XI26																																B1WBU8
P21708	P97560	A0A0G2QC06	D4A994	B2RZ72																																D4A3Z4
Q5RJK5	C9WPN2	G3V624	D3ZJ32	Q3T1L0																																F1LPC5
Q5RKI5	A0A0G2KAT3	D3ZFA8	M0R7B4	P09456																																Q6AXW3
P35465	B2RYN0	P70580	P56574	A4L9P7																																A0A0G2K313
Q6P9V7	F1M0X6	Q63584	P09456	Q64LD0																																D4A565
D4A2D7	Q6P7B0	G3V6H5	G3V645	G3V7Q6																																D4AC02
B2RZ72	F1M8V2	A0A0G2JYI7	D4AE96	Q5XIG8																																A0A140TAG9
A0A0G2JSS9	P40329	A0A0H2UHZ6	D3ZQM0	Q4KLZ0																																G3V8S2
Q5PPK6	Q71UF4	Q5U362	F1LZW6	P08081-2																																P02564
Q4KLZ0	Q9Z270	Q62969	Q6AYR1	B2RZC6																																C0KL24
F1LVV4	F7EPH4	G3V918	P70580	A0A0U1RRV7																																Q4V7D7
D4A5A6	F1LSS1	Q3T1L0	P97608	D4AE96																																D4A9H8
Q52KS1	Q6PDV8	P41542	D3ZJD3	P47875																																Q5XIG0
D3ZZC1	Q4KM74	Q4KLZ0	Q9ES21	G3V6H5																																D3ZXJ3
P20070	Q68FS2	Q5XIG8	B2RYN0	P50503																																D4A4X7
P41542	Q9WU82	F1LML0	Q6RUV5	Q566E4																																D3ZZY2
P30349	P35559	P09456	D4A1Q0	Q3KRC3																																F1M7Z9
A0A0U1RRV7	O55147	D4A3S8	F7F707	F1LNF0																																Q5GH59
P62912	D4A994	Q7TPJ1	Q6IRH6	A0A0H2UHH9																																P09117
A0A0G2K3Q6	P62919	Q4QQV4	P35280	D3ZC84																																Q99M64
Q4FZT0	A0A0G2K330	A0A0G2JU82	Q4KLZ0	B1WC49																																A0A0G2K2F4
P18421	D4A133	Q5M9H2	Q62969	P63036																																A0A0G2JYH7
D3ZZZ9	Q6AY48	F1M764	Q5XI78	F1LSS1																																D3ZPL7
A0A140TAI1	Q02769	P62919	P47727	B2GUZ5																																Q4V8L2
P27952	P63086	B0BN85	Q4KM74	A0A0G2JYI7																																A5HV10
Q5RJR8	D4A914	Q6IRJ7	D3ZN63	D3ZN27																																D3ZWN3
D3ZNI3	D4A054	D3ZZZ9	P47853	D3ZQN7																																D3ZIY3
P12001	F1LZ05	A0A0G2JWA8	D3ZC84	F2Z3T9																																P36202
Q9JHY8	P47727	A0A0G2JSR0	B1WBQ0	P83941																																Q6NT88
P47853	B1WBQ0	Q6AY48	Q4KM73	D4AE49																																A0A140TAG0
P83732	B1WBQ7	Q63768	Q5XIG8	B0BNL2																																Q6IFU7
D4AE96	P09456	P51583	Q8K551	D3ZRX9																																A0A0G2K601
D3ZYS7	B1WC49	F1MAA5	B2RZ72	Q4QQS7																																A0A0G2K7F0
P82808	Q05096	Q6P7B0	F1LSS1	Q60587																																D3ZMM8
P13832	D4A4Z9	F1LY19	Q4V7C6	B0BMT9																																D3ZKI5
D3ZAZ0	P63174	B5DF89	F7EPH4	Q8R3Z7																																Q700Q7
A0A0G2K4L2	Q4KLN6	D3ZHG3	Q5XI19	F1M764																																F1LPY3
P47875	P21670	Q6PDU7	F1LRJ9	Q3T1K5																																O54921
B3DMA1	Q9JHL4	G3V7G9	P97560	Q6AY48																																D3ZPC4
P97690	Q5U2N2	P62832	Q4QQV4	D4A1Q0																																C9DRP4
Q99ML5	B2RYI2	G3V6S3	R9PXU4	P61983																																Q9QYL8
B2RYN0	Q3KRD5	Q64LD0	Q63692	B1WBQ0																																Q5XI45
Q6AYD3	Q6P9V6	P00388	Q6AY21	A0A023IM54																																A0A0G2KA38
P32551	F1LNF0	Q6AXS3	V5QSV9	Q68FX0																																F1LMK8
F7EPH4	F1LRB8	P83941	P14604	A0A0G2JSS9																																P18614
D3ZSA9	Q64608	B1WBQ0	Q5XI26	F1LP76																																Q9QY90
P37996	Q3T1K5	Q6PDV7	B0BNG3	G3V7G9																																F1LXT9
G3V7G9	G3V8T9	Q5BJP4	A0A0G2K4L2	Q5XIV1																																B0BN00
D4AC36	Q4KM73	B1WC34	Q9JHL4	Q4KLK7																																Q2NL48
Q4QQV4	D4A8F2	A0A0G2JX47	Q3T1L0	Q9R0T3																																M0RCY2
Q5U2Q7	Q6AXS3	A0A0G2JWH3	D3ZUV3	Q5U214																																Q5RJT2
Q4QQT4	Q6AYK8	B2RYI2	P62890	Q4FZS2																																D3ZWJ9
Q5U214	D3ZD72	D3ZC84	Q3KRC3	P24155																																M0R493
P17764	Q6MG08	Q8R3Z7	D3ZPN7	P24049																																D3ZSV8
Q68FS2	Q6AYR1	Q5U216	Q6AY09	D4A133																																D3ZHG4
Q6MG08	Q3MID3	Q5I0E7	A0A0U1RRV7	Q5PPK6																																Q99PW9
D3ZCV0	D4ADT5	Q9JJ54	D4A8H8	P19944																																G3V914
B1WBQ7	Q4V8H5	O35964	Q63798	P85970																																G3V6I2
P62718	B0BN85	A1L1J8	Q99MZ8	P54921																																F6T071
Q63942	M0RA08	Q66HC5	Q62780	Q6P7Q4																																D3Z9G0
P97852	P70550	Q3ZAV2	P35465	Q63009																																F1LM57
Q566E4	B1WC02	G3V8A5	D4AD70	Q63747																																A9UMW2
P54311	Q63525	D4A9D6	B0BNL2	Q9Z270																																B5DER4
D4A914	Q4QQT4	D4AE49	O35509	A0A0G2JSG6																																D4A051
A0A0G2JYC6	B5DF89	Q68FT7	Q5RKJ9	Q4KM74																																Q9JI66
Q3T1J1	P68182	D3ZCT7	Q5PPK6	Q71UF4																																G3V7B7
D4AE49	Q6P751	Q5XI32	F1LRB8	D3ZQ57																																Q3ZB98-5
A0A140UHY3	F1LSM5	Q3KRC3	A4L9P7	P97852																																Q6TA25
Q6AXQ0	D3ZQ57	A0A0U1RRV7	Q5M819	Q68FS8																																F7F8G2
B1WC32	D3ZQN7	A0A0G2JSG6	Q63768	B1WC34																																D3ZIE3
P05982	P50503	Q6AY09	B2RYG6	F1MAA5																																Q5XI44
Q6P6R2	A0A0G2JT78	B2RZA9	A0A0G2KAT3	D3ZZR5																																G3V6Y0
D4A1J6	O35509	P49432	Q6MG08	D3ZFA8																																F1LXS5
A0A0G2KAI8	D3ZFA8	D4A8H8	Q07009	Q9JHY8																																A0A0G2K9G6
P54921	A0A0G2JXW4	D4A3K5	Q5U367	P56574																																D3ZUE1
E9PTB2	A1L1J8	Q5FVM2	P30349	F1LT35																																P25030
Q4KM74	P41542	G3V6P2	P04762	Q9JHY2																																D3ZJN9
G3V624	P07943	Q9Z1Z9	A0A0G2JVW5	Q6P6T0																																E9PTR3
P08081-2	Q6AYJ7	Q9WU82	P32551	D3ZSH6																																A0A0G2K7M1
Q5XIG8	G3V936	P62912	F1M949	B0BN85																																Q496Z3
G3V8A5	Q62780	D4A2D7	Q5U214	R9PXU4																																D3ZDG6
D3ZU56	B5DF91	B2RZB7	D3ZCT7	M0RA08																																Q5XI53
Q9ES21	D4A9D6	Q95577	P07335	Q6AYR1																																Q9Z2S9
F1MAA7	Q4KM69	P24049	Q6P6R2	Q5M819																																Q5XIA4
Q4VSI4	B0BNL2	B0BMT9	A7LAC4	P47853																																D4A7C5
Q4KLH4	Q0ZHH6	D3Z8E0	D3ZBN0	F1LRB8																																D3ZB56
Q4FZS2	P46844	Q4KM73	P82808	Q63584																																D4A240
Q60587	A0A0U1RRV7	P97608	Q6P9V6	Q6P9V6																																Q498S7
P68182	Q3T1L0	P11505-1	B0BMT9	Q5U2N2																																D4AAM1
Q6IRJ7	D3ZFQ8	P62138	A0A0G2K2T6	P62138																																D3ZLX3
P07335	A0A0H2UHH9	P63174	P62912	Q9ER24																																C6JUQ2
A0A0G2JWH3	B1WC34	Q02769	Q6AXQ0	D4A1J6																																Q6MG92
Q9JJ54	Q63768	B0BNG3	E9PTB2	Q66HD3																																Q4KLY6
Q6PDV8	P83941	P29315	D4AA63	D4A3S8																																P0C219
Q8K1Q0	Q6PDV7	A0A0G2JSU3	A0A0G2K051	D4A9D6																																A7LNF8
Q6Q0N1	G3V645	G3V7Q6	Q6B345	D3ZF39																																F1T1U1
P62919	Q5XIG8	G3V7M0	B3DMA1	D3ZXT2																																Q568Z0
A0A0G2JVW3	M0R7B4	D3ZJ92	A0A0G2KAI8	A0A0G2K121																																A0A0G2JUV8
P40307	P47875	Q4V7C6	P85970	P70550																																P37805
G3V818	P13697	D4ADT5	D3ZZZ9	B2RZA9																																F1LW90
D4A8F2	Q5XI77	Q9JHY8	D3ZXH7	Q4V7C6																																A0A096MJC6
Q68FS8	P31399	P07872	D3ZZR5	P37996																																A0A0G2JZ87
F1LSS1	D4A9L2	F1LZW6	P68182	B5DEN5																																D3ZHK4
A0A0G2K330	B2RZC6	B2RYG6	Q64LD0	E9PSJ4																																F1M938
D3ZHG3	P63036	Q4V8E2	Q68FX3	P26376																																O54963
Q5XI04	Q5U318	Q5PPK6	D3ZA84	Q68FX3																																B0BMU7
D3ZRX9	P70580	Q4FZS2	Q5U2V1	P17764																																A1L1J7
Q8R3Z7	G3V7G9	A0A0G2JXW4	F1LS29	B5DEY8																																D3ZZ99
P48675	P29315	O35264	O55211	D4A8H8																																B2GV53
P49088	P37996	A0A0G2JSR7	D3ZUB0	B0BNG3																																Q4KM64
A4L9P7	Q68FS8	P35465	P26376	P85845																																G3V6I6
Q3T1I4	F1LP76	Q5U214	D4A6C5	B2RYQ5																																D4A518
Q9Z1Z9	P81155	D3ZD23	A0A0G2K9C0	B0BNA7																																A0A0G2K0V3
F1LTJ5	F1LM55	P63036	Q60587	A0A0G2JVW5																																Q7TNY6
P28494	Q5XI32	P24155	A0A140UHY3	D4A2D7																																D3ZXY2
Q63584	O35264	Q6P9Y4	P63036	Q9JHB5																																A0A0G2KB96
B5DF03	Q01205	Q4V8H5	A0JPJ7	Q5FVM2																																A0A0G2K6G9
B1WC02	F1LS29	P31399	Q5I0E7	D3ZZZ9																																D3ZZ80
O88941	P20788	P54921	B2GV06	Q6AYT3																																F1M2D4
Q6PDU7	A0A0G2JZF0	P85845	P62775	F1LSM5																																M0RC17
Q920L2	Q63584	Q6TXJ6	Q75WE7	P63086																																Q4QRB2
Q6LDS4	D3Z8B2	O88941	Q566E4	A0JPJ7																																P97829
Q6Q0N3	F1M764	Q566E4	G3V7I8	Q5XI32																																Q9JHW5
P35559	P17764	D4A133	A0A059NZR0	Q3T1I4																																P0CAX5
F1MAB8	Q5U214	Q6AYR1	G3V7G9	G3V645																																D3ZLG3
D4A133	A0A023IM54	Q45QN0	Q68FX0	P35435																																D3ZGY1
O35509	D4A3S8	Q6QI09	F1M0X6	Q4KLF8																																D3ZBL3
G3V6S3	B2GV72	Q9ES21	Q3T1I4	A0A0G2K9C0																																Q63187
Q6P751	D3ZW08	P85970	P63088	Q3KRD5																																Q498R7
M0R7I0	Q3T1I4	Q496Z5	P27881	G3V818																																Q6PCT5
D3ZN95	B5DFB2	Q63692	P37996	Q9JI85																																Q9QZI7
F7EMB2	P52925	A0A0G2K121	P81155	Q5U2V1																																Q5I0J4
P29315	A0A0H2UHN2	B2RYQ5	F1LZ05	P35465																																D3ZD79
P61354	A0A0G2KAI8	D4AC36	B5DF29	B5DF91																																D4AA77
P97584	F1LZW6	P46844	D3ZD72	O35264																																D4ADQ9
B2RZA9	Q6PCT3	G3V818	Q27W02	B5DEK0																																D3Z837
P70580	Q920D2	Q63228	D3ZXP3	Q5XI18																																Q63053
Q9JHL4	Q6IRH6	D3ZPN7	Q641Y8	Q5U367																																D4ACP1
Q4V8A7	A0A0G2K051	D3ZJD3	A1L1J8	F1M8V2																																A0A0G2KAB2
D4A1Q0	D3ZU56	D3ZXS8	P85845	Q75WE7																																A0A0G2K0D8
A0A0G2K121	O88941	Q920D2	Q5I0D7	D3ZI16																																D3ZEH1
D4A9L2	A0A3G2LW22	B0BNL2	B2RYQ5	A0A0H2UH99																																P18088
Q63228	B1WC61	Q4KM74	P20788	D3ZJD3																																Q6QI35
Q6PDW1	Q9Z1Z9	B5DFB2	A0A0G2K0I3	F1LZW6																																Q6Q0N0
P61203	D3ZD23	Q5XI77	Q9EQX9	Q02769																																A0A0G2K212
Q68FX0	P62329	Q4KLL0	Q66H11	Q5XI04																																P06238
G3V8U9	A0A0G2K4L2	P37996	P24155	Q27W01																																F1MA76
A0JPJ7	Q9JJ19	B2RZ72	P21708	Q5RK10																																A0A0G2JZ26
P18395	F1LQ00	B5DEY8	P19944	Q5U216																																A0A0G2JXD6
E9PTK9	D3ZBN0	P68182	Q3MID3	Q63184																																F1M4M5
D4ACC2	Q3ZAV2	G3V9K0	D4A054	Q5U318																																A0A0G2K614
B2GV72	Q5RKI5	E9PSJ4	D4AE49	Q99J82																																D4A024
B0BN63	P11348	D4A054	Q9JHY8	P36876																																F1M9F4
D3ZD72	P62912	Q6AYK6	A0A023IM54	Q5EAJ6																																B5DFH8
Q4KLN6	Q5I0D7	Q6P7Q4	B5DEK0	D3ZBN0																																M0RDM1
D3ZBN0	Q3MID6	Q6PCT3	G3V818	D3ZUV3																																P11506
G3V9E4	F1LM60	Q3MID3	D3Z8B2	Q4KM69																																D3ZNU3
A0A0G2JZ13	D4A6C5	A0A023ILN9	Q9WU82	B2RYN0																																Q1RP77
Q62780	B0BN63	D3ZU56	M0RD20	P62890																																D4A0I8
F1M949	P27881	P21670	Q5XI04	Q3MID3																																B2RZ44
D4A510	D3ZN27	O88767	P70550	D4A914																																D3ZAB7
B5DFB2	P06214	F1M8V2	Q8R3Z7	P12711																																F1LQ45
D4A0Y6	Q66HD3	P28494	P54311	F1M949																																D3ZGL5
G3V6L8	Q4FZS2	O70185	Q68FS2	P49432																																G3V636
Q4KM73	G3V8A5	D3ZW08	D3ZW15	P82808																																Q63014
Q68FU3	Q9ER24	P32551	P62718	D4A3P1																																F1M7P1
D3ZQ57	P21571	Q5XI26	D3ZCS4	F1MAA7																																A0A0G2K2T1
D3ZPN7	B2RZB7	A0A0G2K0I3	Q3MID6	P31399																																D3ZRJ7
O35264	Q95577	A0A0G2K4U8	Q920D2	Q9QVC8																																D3ZRL3
M0RC99	F1M949	F1LVV4	D4A7R3	Q95577																																Q8K4S7
Q9JKB7	Q566E5	G3V8T9	P63329	B5DFM8																																M0RAF9
V5QSV9	D3ZUV3	F2Z3T9	D4A4Z9	F1M0X6																																F1LT78
P63088	Q9JHB5	Q62780	Q498N4	D3ZN63																																F1LXU0
Q63798	A0A0G2K9C0	Q5M7V8	Q4V8H5	G3V8T9																																D3ZBN3
D3ZUV3	F7F707	Q6IRH6	Q6P7Q4	Q27W02																																D3ZSZ3
E9PT22	D4A8T3	Q99J82	Q68FU3	Q6AY09																																Q5YKV6
Q6IRH6	Q6PDW1	D3ZFQ8	B0BNA7	P62775																																D4A8G9
A0A096MK61	Q6AXQ0	Q68FX0	B2RZB7	A0A0G2JZ13																																P48037
Q4KLJ1	Q6AXW2	B0BNA7	D3ZU56	A0A0G2QC06																																A0A0H2UHL1
Q99MZ8	P18395	Q5XI04	Q63184	F1LM55																																B0BMY0
Q71SA3	A0A023ILN9	B5DF91	O70185	Q6AY18																																A0A0G2K1V7
Q63768	Q75Q41	D4A5A6	Q99J82	D4A7R3																																A0A0G2JT84
P36876	Q920L2	B5DF29	B5DEY8	Q5RKI5																																Q4G063
Q64578	Q99NA5	Q5XI72	P17764	Q6P751																																D3ZSH6
P62329	P08081-2	D3ZD72	Q99ML5	F1LR36																																F1M885
F1LM55	A1A5L1	Q9JJT1	D3ZD23	P62959																																A0A0G2JW28
Q498N4	D4A1J6	A0A0G2KAI8	O35264	D4A994																																B0BNA9
A0A0G2QC04	Q62785	Q62658	P27605	Q6AYB5																																D3ZJC1
Q6AYJ7	O70185	D3ZAS8	O88941	Q6RUV5																																Q05759
G3V7Q6	A0A0G2JSL8	Q63151	Q9ER24	Q5XIP6																																Q99NH3
Q68FX3	B2GV73	P63329	D3ZLD5	P14604																																Q810W7
Q498R3	Q9JJT1	P63025	F1LQ00	A0A059NZR0																																D3ZQW1
A0A0G2JSR7	Q63184	P08081-2	P22509	P32551																																Q641X6
Q66HC5	D3ZN63	G3V829	P49088	A0A0G2K0I3																																A0A0G2JTP6
A0A0G2K736	Q6AYK6	G3V645	A0A0G2K121	Q5XI78																																P70478
A0A0H2UHN2	A4L9P7	A0A0G2K9C0	Q566E5	D3ZCT7																																P00176
Q32Q06	Q5RK10	A0A0G2JYE0	A0A0G2JV32	Q5I0D7																																D4A7G8
Q6B345	G3V647	A0A0G2JV54	P35571	B2RZB7																																B2RZ82
R9PXU4	P62870	Q68FS1	A0A0G2JSG6	Q9ES21																																F1M547
P24155	A0A0G2K0I3	D3ZUB0	P12368	P29315																																G3V6X9
O54772	A0A140UHY3	B5DEN5	Q63747	P63004																																Q63802
P62859	A0A0G2JYA2	B2GV73	Q8K1Q0	A0A0G2K2P5																																D3ZIM8
P12711	D4A1Q0	P63324	P62142	Q4KLN6																																D4A4W5
B5DF91	P54921	Q5U2V1	P17078	P21670																																A0A0G2JT33
F1M1H0	Q68FX0	P63088	P12001	B1WBQ7																																F1M4U9
Q6AYB5	P19944	P27605	D4A7R0	D3ZW08																																Q63470
Q64654	D3ZN95	Q3MID9	D4A1D8	E9PTB2																																D3ZH95
Q5XI32	E9PTB2	D3ZUV3	Q62658	D3ZD23																																Q4V8D6
P14669	D3ZRX9	Q99MZ8	Q6QI16	O35796																																Q5U2Z7-3
Q3KRD5	B5DEK0	A0A0G2K1M7	F1LX07	P63088																																Q3B7D1
P17136	O35796	B3STT9	Q63942	F1LR10																																D3ZA74
Q6AXS3	P24155	F1LT35	D4A8T3	F7EMB2																																A0A0G2K5B6
Q9JJ19	Q62658	Q498N4	Q5U216	F1LQS6																																G3V7H1
Q920D2	F1MAB8	P14604	A1A5Q1	Q6AXW2																																M0RAI4
D3ZAS8	Q62636	Q641Y8	G3V9K0	Q5I0E7																																Q498S6
D3Z8B2	G3V7I7	D4A1J6	Q6AZ33	D4ABT8																																D3ZR64
P46844	D3ZQE8	Q7TP91	Q62785	Q52KS1																																D4AAW7
Q3MID6	G3V7M0	Q4QQT4	Q68FT7	D3ZHG3																																Q2IBD4
Q5FWY5	F2Z3T9	F1LM55	B5DF03	D4A4J0																																Q9JK72
P31399	Q31258	D4A206	Q5EB77	D3ZLG3																																D3ZMM4
D3ZMS0	D3ZHG3	F1LSM5	P63025	Q6QI16																																M0RAK2
Q9ER24	A0A0G2QC06	Q920L2	Q8VHF5	D4A0H4																																A0A0G2K2W0
F1LPD6	Q6LDG5	Q3ZAV8	P21571	A0A0G2K110																																A0A0G2JX72
D4A1D8	Q6MGA3	P56574	P00406	Q3MID6																																B4F779
M0RCZ9	F1LT49	Q6B345	B0BN85	D4A4Z9																																D3ZET1
D4AEI5	B3DMA1	G3V9W6	Q5BKC3	Q9Z339																																Q5MYT7
P12368	Q8K1Q0	O55211	Q6P751	P62142																																A0A0H2UHD2
B0BNG3	Q5U2Q5	B2GV72	P54921	Q01205																																A0A0G2JU33
Q6AY21	P53812	Q63942	D3ZFQ8	A0A0G2K6G2																																F1LVX4
P62815	Q6AY18	Q9JM53	P97852	Q4KLJ1																																F1MAB9
P50503	P63012	O35547	Q5XI18	A0A0G2K4U8																																Q6AXN3
B1WC49	F1LML0	Q7TP98	F1LT49	A1A5Q1																																D3ZLN6
D3ZUB0	Q6AXS5	Q6GQP4	M0RC99	Q5RJR2																																D3ZUV0
Q5XI77	B0BNA7	P22509	A0A3G2LW22	D4A8T3																																Q6AY34
F1M775	D3ZI16	A0A0G2K110	F1MAA5	D3ZU56																																G3V6B9
P41499	Q9EQX9	Q5RKI5	F7ENH8	P63025																																Q5XIR2
Q9JHB5	Q5U311	Q3T1I4	Q6AXS3	B2GV72																																Q9Z2P4
P81155	Q4KLK1	P26376	Q64654	Q6AY84																																Q6AYL5
A0A0G2JSH5	Q6P7Q4	P18395	D4A3S8	G3V9K0																																F1M8T4
Q8K1P7	A0A0G2QC04	D3ZXH7	A0A0G2K1M7	P62912																																M0RAV6
G3V7I7	Q4KLK7	Q68FY0	Q6AYK6	P51146																																B2GUW4
F1LX07	P11883	Q5I0D7	B2RZA9	D3ZU74																																D3Z9L0
D4A7I6	Q63747	Q3MID6	Q5U2Q5	P07943																																D4AAV5
Q63525	Q68FT7	B4F764	F1MA52	F1LZ05																																D3ZVY6
G3V9S9	G3V9E4	Q63747	Q9JJ19	P21571																																F1M158
B1WBY1	B1WC67	Q9EST6	P49432	Q5U311																																G3V9R8
B2RZB7	Q6QI09	D3ZLC1	G3V8A5	B2GV06
M0RD20	P69736	P62749	A0A0H2UHN2	Q5M7V8
Q64LD0	B1H282	Q5EB77	A0A0G2KB28	B0K010
P62959	P18590	Q6QI16	G3V8Y5	A0A0G2JSU3
P05964	P35571	A0A0G2JTH7	A0A023ILN9	P27605
F7ENH8	Q6AYD5	B1WC02	Q5XIP6	P21708
Q5M7V8	A0A0G2K542	B0BN63	G3V829	Q6TXJ6
P22509	D3ZW15	D4A746	A0A0G2K3V4	D4A0L4
M0RA08	D4A7R0	P20788	I6L9G6	D3ZFQ8
F1MAA5	D3ZZR5	B1H267	Q4KM69	A0A0G2JSR7
A0A0A0MXW9	B0BMT9	M0RA08	F1M8V2	D4A1D8
D3ZZA8	D4A3P1	D3ZJH9	D3ZUL8	D3ZJ92
A0A0H2UHV9	D3ZTP0	G3V8K7	Q920L2	Q920D2
D4ACK1	G3V7V3	P62914	B5DFB2	A0A3G2LW22
Q9Z2P5	D3ZZA8	F1LX07	A0A0G2JZ13	D4AE06
Q4KLF8	Q5U2V1	Q5U318	D3Z8L7	A0A0G2K261
F1LZW6	Q6Q0N3	P47819	Q5U2N2	Q62785
P86182	A0A0G2K3Q6	F1LPD6	B2GV73	Q566E5
P62890	P62749	A0A0G2JSS9	Q9R0T3	P46844
P20788	A0A096MJX4	B1WBQ7	Q5U318	A0A0H2UHN2
Q99MI5	P17425	P17078	Q5XI32	D4A6C5
A0A0G2JWD6	Q5PPK6	P29419	Q4QQT4	Q4V8H5
A0A0G2QC02	G3V7S2	A0A0G2KAN7	B1WC02	Q6AYK6
D3ZVJ3	A0A0G2JVW3	Q07009	Q71SA3	Q99N27
Q66H11	B5DFN4	Q66H11	P07872	P53812
I6L9G6	A0A0H2UH90	G3V9E4	B3STT9	G3V7I3
A0A1B0GWQ7	P36876	P08461	F1LM60	D4A3T3
Q5U301	Q5U216	Q5FWY5	A0A0G2K261	Q62780
A0A0G2JTA0	Q5XI04	F1LRB8	Q02769	B5DFN2
A0A0G2QC06	Q566E4	A0A0G2K2T6	B2GV72	B2RYN6
P62142	Q63002	P61203	Q1PBJ1	B3STT9
Q5XI07	D3ZQM0	M0RC99	A0A1B0GWQ7	Q4QQT4
O08618	Q4KLF8	Q64541	P62959	F1LST1
P62997	P17078	P97584	G3V7S2	P27881
P63329	Q99MI5	F1LT49	P70582	D3ZN95
F1LPB4	Q66H12	Q75WE7	Q45QJ4	D3ZUB0
A0A0G2JWP8	Q5M7V8	Q60587	Q5FVC2	D4A510
A0A0G2JV32	A0A0G2JV54	F1LP76	M0RA08	Q5BKC3
Q5RJR2	D3ZA84	M0R5Q3	G3V7I7	Q920L2
G3V982	A0A0G2JTH7	Q6Q0N3	F1LPS8	Q7TNY6
D4A4Z9	Q9Z2P5	B5DFN2	Q99MI5	D4A5T8
P05942	A0A0G2K261	Q6RUV5	D4A1R8	P06214
G3V762	Q6AYB5	G3V940	D3ZD83	G3V940
Q6RUV5	A0A0G2K3V4	P62718	Q9JHB5	O35547
D3ZQN7	Q32Q06	F1M949	Q27W01	Q5XHZ9
P83941	P62914	D4AAG8	A0A0G2K4U8	P63322
G3V936	P21708	F1MAA3	Q9Z270	P63329-2
D3ZJ92	Q68FU3	A0A0H2UHN2	P40307	Q6MG60
P00406	Q9Z339	F1LNY3	A0A096MJ11	P17078
O08984	D3ZJ92	D3ZYK9	Q31258	Q68FT7
G3V829	P97584	P53812	F1M1B3	Q4KLK1
A0A0H2UH90	F1LPD6	P62890	Q2LAP6	D3ZN59
Q02769	G3V624	A0A0G2JTL5	B0BN63	A0A096MJX4
P07943	Q9QVC8	Q8K1Q0	G3V6P2	Q9JJT1
A0A0G2K7W6	D4A720	P48450	D3ZJ92	P22509
P46413	P82471	F1LR10	O35964	Q9EQX9
D3ZUL8	Q6GQP4	G3V7I7	F1M6F4	Q6P7R8
A1A5L1	Q4V8C2	Q9ESN0	B1WC61	A0A023IMI6
Q5U2V1	P62890	A0A0G2K714	D3ZZ81	Q9WU82
Q5FVM2	D3ZG43	P86182	A0A0G2JZ53	P62718
F1LRB8	F7ENH8	M0RCN1	A0A0G2JTH7	A0A0G2K051
A0A0G2JSL8	F1LX07	Q6AXQ0	Q5RJR2	A0A023ILN9
D4A8T3	Q8CG45	D4A7I6	D4ADT5	P68182
Q6AXW2	A0A0G2K7B6	B2GV24	Q4FZS2	Q1PBJ1
D3ZD23	Q5I0F0	Q68FU3	Q56A18	D4ADT5
P61314	G3V9K0	Q4VSI4	Q6P7R8	Q642A5
F1M706	A0A0G2JX74	A0A0H2UH99	G3V9E4	D4AEC0
Q68FY0	Q7TP21	P82808	P36876	Q5XI77
P62914	Q6RUV5	B0BMW4	D3ZHG3	Q3MID9
B2RYQ5	A0A0G2K2P5	Q5RJR2	P52925	Q6P6T6
B2GV73	A3KNA0	F1MAB8	P35559	Q7TSP2
A0A0G2K9D6	B5DEN5	Q9JHB5	D4ACC2	G3V7V3
D3ZCG3	Q6P9U8	O88656	Q6AY23	P20788
Q5U318	G3V9W6	B5DFN4	G3V8K7	P40615
B1H2A6	P22062	D3ZQ59	D3ZG43	F1LM09
A0A0G2JXW4	Q5HZV9	P11348	Q3B7D0	P61203
F1LPS8	P63004	P81155	G3V7I3	A0A0H2UHF6
F1LT49	A0A0G2JSR4	D4A4Z9	Q5U311	P97560
B5DEY8	D3ZWA8	B0K010	D4A8N0	P63012
G3V9W6	O35547	B1H282	A0A0G2K9D6	Q63002
P85845	Q4QQW8	P97560	G3V8T9	G3V7M0
P17078	B2GV06	D4A6C5	A0A0H2UHV9	Q6IRH6
A0A1W2Q676	A0A1B0GWQ7	Q64654	P62997	P11348
Q9R0T3	Q62868	P49088	D4A0U9	Q9R1T1
D4A7R0	F1M1B3	A0A0G2K9D6	P16975	Q31258
D3ZW15	Q6P6T6	Q6P751	P13803	O88941
Q6IRE4	A0A0H2UHF6	F1M0X6	A0A0G2K714	A0A0G2JSL8
B0K030	A1A5Q1	Q8R4A1	P18395	P09117
B5DFC9	A0A0G2K6U1	Q68FW9	F1MA87	Q3KRC7
F1M801	A0A0G2K681	D3ZV82	D4A8F2	P35571
Q4KM69	Q9R0T3	Q5EAJ6	A0A0G2K110	B5DFN4
B0K010	D3ZQ59	G3V7J9	O55147	A0A0G2JUJ9
G3V8G5	D4A3X3	P19511	D3ZEM8	Q99M63
Q68FT7	F7EMB2	Q6AYT3	P10361	Q5D008
B1WC67	D3ZQM3	Q5XIP6	G3V9W6	Q8K1Q0
Q5BJS0	D3ZXH7	Q6AYB5	Q56A27	G3V8K7
D4AA63	F1MAA3	Q62785	P04905	A0A0G2K4L2
Q63002	B5DF29	Q6P6T6	P48450	G3V647
G3V7J9	Q45QJ4	D3ZXT2	Q5XI77	D3ZAS8
P19944	B2RYQ5	G3V8Y5	F1LM09	F1M790
D3ZAF6	Q9JM53	B5DEL7	D3ZUF9	B1WC67
G3V8V0	Q56A27	Q99M63	D3ZTT7	P81155
B2GV06	G3V7U2	Q75Q41	B5DEN5	P62914
Q3MID3	Q9EST6	B5DFD8	A0A0G2K7W6	F1LM60
D3ZG43	Q6B345	P21708	P11505-1	Q4KLH4
P11505-1	P97690	A0A096MK61	Q3MID9	D3ZZ81
B1WC34	D3ZD11	Q9R0T3	P11348	Q5XI72
Q5BKC3	Q6AYS7	D3ZW15	A0A0G2K542	A0A0G2JTH7
P29419	D4AE49	B1WC49	Q6GQP4	D3ZD11
Q95577	M0RC99	Q6P4Z9	D4A133	D3ZQ59
Q5U216	O08618	Q6P7R8	D3ZQN7	A0A0G2JYA2
Q6MG60	F7EL36	Q4KM87	D3ZZA8	A0A0G2K681
Q6P9U8	B5DEX7	A0A0G2K4L2	Q63151	D3Z8B2
Q6P686	Q00238	Q9QYQ1	D4A7I6	F1MA52
F1M062	Q9R1T1	G3V662	G3V7V3	Q75Q41
P61212	D3ZUB0	G3V9Z6	Q6P4Z9	D3ZPN7
A3KNA0	P62138	Q63184	F1LM55	F8WG67
Q9JM53	Q5M819	Q1PBJ1	P05964	E9PTE1
Q6P6T6	Q5RJR2	Q4V898	P19511	B1WC61
B5DF89	Q68G41	Q8VHF5	Q5XIE0	G3V7S2
P84817	D4AB03	F1M1H0	A0A0G2JYA2	P13697
P23565	F1LPG9	A0A096MIV5	P63322	F1LX07
P18645	B1H227	A0A1B0GWQ7	G3V7M0	Q5FWY5
G3V9M1	A0A0G2K4U8	P84817	P46413	P61354
P70582	Q641Y8	Q5HZV9	B1WC49	B1WC02
A0A0G2K3V4	D3ZEM8	P63004	Q4KLH4	A0A0H2UHV9
Q32PZ3	P62718	Q5EAJ6-2	P21670	D4A206
P35571	A0A0G2K714	D3ZCD4	Q6Q0N3	A0A0G2JSZ9
Q6AYJ1	D4ACC2	F1M3H8	P07943	B0BN63
Q8VHU4	P12001	P00406	Q1EG89	F1M1H0
Q64599	F1M1H0	A0A0G2QC02	P31399	Q99MZ8
Q6P9V6	F1M5V2	Q4QQW8	D3ZAF6	B4F7C7
Q6AYS3	P49432	A0A0G2K051	Q68FW9	A0A140UHY3
P39069	Q5XIL4	Q5RK10	Q52KS1	A0A0G2KAI8
Q5M939	I6L9G6	Q5M819	Q5BK63	P00406
D4A746	P19511	P46413	B1H282	D4A3X3
Q63965	A0A0G2JZ13	Q9ER24	Q4KLJ1	P84817
Q6AYK6	B0K010	O70513	Q95577	Q6AYD5
A0A0G2JV54	Q6AY21	D3ZU74	D3ZE63	Q68G41
B0BN85	P05964	Q9WUW2	Q7TSP2	A0A0G2K1M7
G3V7S2	Q6IMF3	Q6IN22	Q9ES53	P18395
F1M0X6	F1LQX9	A0A0H2UHG7	D3ZJX5	M0R402
Q66SY1	P12711	Q5U311	Q99M63	Q4KLI7
A0A0G2JSG6	P97697	P04166	D3ZYQ9	Q6PDW1
Q5I0D1	F1MA87	D3ZJX5	Q5XHY0	D3ZD72
Q80WE1	P29419	F1LR36	D4A5T8	A0A1B0GWQ7
Q99NA5	P46413	D3ZQE8	G3V647	Q5EB77
Q3ZAV2	D4A0T0	P09330	P97584	O55211
D3ZQ59	Q63707	Q4KLN6	P27321	Q68FU3
D3ZC56	P10361	Z4YNF4	Q5RJN5	F7EL36
D3ZLC1	D4A1S6	Q00238	Q6P686	G3V7I8
D3ZFQ8	Q3MID9	D3ZN63	A0A0A0MXW9	F1LPS8
P16975	Q62667	Q99MI5	E9PSJ4	F1LQ00
A0A0H2UHG7	P35289	P35571	Q6AY84	D3ZXS8
Q9EQR2	P17955	Q6MGA3	Q63228	A0A0G2K7W6
D4A1R8	G3V6L8	Q4V8C2	P97697	D3ZD83
D3ZZR5	D4A3T3	D4A962	Q9ESN0	Q6AY96
Q3B7D0	Q6P7R8	G3V7I3	D4A206	B0BN97
Q6AYD5	Q9ET34	G3V784	Q6AY18	Q6PCT3
B2GV41	D3ZD83	A0A0G2K261	Q6P756	B5DFB2
D4A1C5	F1LQS6	P40615	Q66HD3	Q4KLL0
G3V940	Q6AY84	D3ZWN1	Q6P685	M0RC99
B2GV33	Q5XI31	D3Z8B2	Q4KM35	D4ABP4
A0A023IMI8	P61354	P13697	Q499N6	Q4QQW8
P51146	Q5RK09	G3V8G5	M0RAP5	B5DF29
Q9Z336	Q4VSI4	Q63965	Q6MGA3	G3V8Y8
A0A0G2K2P5	B0BNN0	Q5XIE0	A0A0G2JTL5	Q6AXS5
Q9R064	Q5JC29	B0LT89	B2RYN6	G3V784
A0A0G2JTL5	Q9R064	Q62667	B5DFM8	Q99MI5
P45352	Q4G079	Q7TT49	P29419	A0A0A0MY07
Q75Q41	Q5BKC3	D3ZWS0	B5DF89	F6T071
G3V7G0	A0A0G2JSG6	F1M790	B5DEZ4	D4AB03
P11348	Q5I0D1	Q62639	Q5BJN7	B2GV73
Q63151	A0A0H2UH99	Q9QVC8	P08461	F1LPD6
A0A0G2K261	M0R402	D3ZZA8	A0A096MK61	F1M775
Q6PCU4	P62815	Q45QJ4	B0BMY8	G3V8A5
P49432	F1LPC7	D4A8T3	D3ZWS0	Q5BK78
P26284	D4A510	P06214	P61354	D3ZG43
Q9Z270	F1M3H8	Q7TP35	Q09167	A0A0G2K714
A0A0G2K781	Q641Y2	Q07205	P35289	F1LNI5
Q68G41	Q52KS1	O35353	P69736	D4A0T0
F1M609	P04166	G3V7J0	D4ADF5	Q05759
D4A6C5	Q5PPL3	B2RYP6	P49793	Q9EST6
F1LRP7	P63322	Q6AXS5	P08081-2	D4A2B0
Q641Y2	P41499	Q63396	D3ZC56	D3ZX38
F1M951	Q3KR59	P69736	F8WG67	A0A0G2K3V4
P63004	F1LR36	Q9R1T1	Q00238	O08618
D3ZQM0	D3ZJX5	A0A0G2K2P5	P26284	P41499
B0BN55	A0A0U1RVI9	Q4KLJ1	Q8K1P7	P61589
P15800	Q66WT9	D3ZQN7	F1M062	P19511
Q5EB77	D3ZYK9	F1LM60	A0A0G2K2P5	D3ZCD4
B0BMY7	Q5U312	P05964	A0A0H2UI10	F1LS29
G3V662	G3V7W1	G3V9M1	F1LR10	Q62639
Q5XIT9	D4A031	Q27W02	B5DFN4	A0A0G2K7B6
P49793	B5DFN2	E9PTK9	P62914	Q66WT9
P62856	D3ZC96	Q9WUC8	Q62703	Q6AXQ0
P35289	P97608	P22062	F1LPD6	Q5FVC2
P19511	P86182	Q6IRE4	P61203	G3V762
B5DFN4	Q66HC5	Q641Y2	D4A1J6	R9PXU3
B5DFM8	A0A0G2K0Q2	F7EL36	D3ZQM3	Q5M939
D4A0U9	B6RIU0	D3ZE63	M0R402	Q5BKA1
Q5M819	B5DEH2	P15650	P53812	A0A0G2K4T7
P27881	Q62839	Q99N27	Q3KRC7	Q66HC5
B2RYP4	A0A059NZR0	F1MA52	Q4KLL0	P97697
G3V9G3	A0A0G2KB77	F1MA87	Q6IMF3	D3ZTP0
D4A8H3	G3V7J9	Q4KLI7	Q08013	A0A0G2K2T6
Q499N6	P63025	D3ZM57	P63312	D4ADF5
A0A023IM54	D3ZNS8	Q5RJN5	D3ZM57	B1H267
Q5BKA1	Q497B0	D4A1R8	D4A0Y6	Q6P685
Q63507	P26376	P61354	D3ZYK9	P08753
M0RAP5	Q7TP91	Q8CG45	P04646	Q64654
D4A4K4	P14604	A0A140UHY3	Q4G079	P08461
B1H282	Q6VV72	Q5HZY0	D4A0T0	A0A1W2Q676
P69736	Q3KRC3	B2RZ74	P63004	D3ZWS0
D3ZF39	P39069	Q08013	Q68G41	P07872
A0A096MIV5	A0A0G2JUJ9	B2GV06	F1M1H0	F1MAA3
Q9ESN0	Q66HG5	Q99MI4	O70513	D3ZJX5
Q99M63	Q68FY0	Q9ES53	G3V9M1	F1M5V2
D4A8G7	Q6P4Z9	A0A0A0MY07	A0A0G2K3Q6	B6RIU0
M0R402	Q9ESN0	D3ZQ57	Q5U312	Q00238
G3V8K7	P82808	Q6AY23	A0A0G2K7B6	Q99PW9
P10361	F1MA52	P08753	D4A2P1	P05964
G3V886	P62775	P27321	Q4KLF8	Q6MGA3
P97697	A0A0G2K3V2	Q64599	Q5EAJ6-2	B2GV24
A0A0H2UHM0	D3ZZ81	Q3KR59	B1H267	B5DF89
F1M1B3	Q9Z336	P63322	F7EL36	D3ZZA8
Q9EST6	D3ZPN7	A0A0H2UI10	A0A0G2JWB6	Q6P4Z9
A0A0G2JX74	D4A0L4	Q5XI18	G3V9R0	Q3S4A4
B5DF29	G3V829	Q05175	A0A0G2JY73	B5DEZ4
Q5XI31	P61203	Q9Z336	A0A0G2JT63	A0A096MK61
D3ZL50	P09330	P62997	A0A0G2K211	Q4V8C2
G3V8T9	P00406	Q68G41	P05942	Q04931
Q4KLK1	Q5M939	Q9JHU5	B0K010	Q63228
A0A0G2JU15	Q05175	D4ACC2	Q64599	D4A746
D4ACQ9	A1L1J9	B2RYP4	Q4G022	F1LW74
B5DEK0	B0LT89	D4A031	Q4QQW8	D4A0U9
D4A8N0	G3V8G5	G3V7Z8	O35547	B3DMA1
D3Z8E0	Q7TP35	Q5BK78	D3ZSP1	Q9JM53
B2RZA6	A0A0G2QC02	Q4KM49	Q99068	Q498U4
P82471	Q63396	Q5BK63	Q4KLK1	D3ZWN1
Q9R1T1	D3ZFH5	P82471	Q68FS8	P48450
Q9EPB1	G3V784	D3ZCG3	Q5BJU0	F1M801
P16970	B5DFM8	D3ZD11	Q66H39	Q6P9U8
F1MA87	Q6AYZ7	Q9JI85	D3ZWA8	Q62636
Q9EQX9	Q642A5	O08618	P11951	Q5XIE0
Q5FWT1	A0A0G2K7W6	Q4KM69	G3V6L8	Q641Y8
D4A0T0	Q5XIT9	B2RYN6	E9PTK9	P46413
A0A0G2JSR4	P84817	M0R907	Q4V898	D4A9P7
Q62671	E9PSJ4	A0A0G2K1D2	Q5D008	P49793
Q5XFW6	A0A0G2K0V4	F1MAQ7	A0A096MIV5	F1LNL2
Q6P7R8	A0A0G2K781	Q6AY84	Q5M7A4	Q62658
Q566E5	D4A1R8	B5DEH2	Q6PCT3	Q07205
Q9ET34	Q5XIN6	Q31267	M0R5Q3	B2RYG6
B0BMS8	A0A0G2K2T6	D4ACW1	A0A0G2JXT0	Q5HZY0
F1M0K6	A0A0G2JTL5	F1LNL2	Q6P6T6	Q5U2U7
Q5U311	B0BN97	Q6P7R0	Q62848	D4A0Y6
P62845	Q5XI18	F1LW74	Q99N27	Q5RKJ4
A0A0G2JWB6	A0A0G2JT63	F1LQX9	B5DFD8	P10361
Q5U2N2	A0A023IMI6	A0A0G2K3V4	D3ZQ59	Q641Y2
D4ABK7	B1WBY1	D3ZLD5	D3ZQ57	F1MA87
P63025	Z4YNF4	Q64538	P51146	P97608
B0BN97	A2VCX1	Q7TQ90	D3ZNI3	Q6P686
F1M5V2	A0A0G2K9Q3	F1M471	F7EZ89	Q6B345
Q66HD3	B3STT9	Q32Q06	P61589	Q05175
Q5XIN6	B2GV24	D3ZG43	G3V784	D3ZPL1
Q62667	Q63151	F1LQS6	P42676	Q6IN22
Q6AYS7	Q9EPB1	G3V7V3	D3ZPL1	A1L1J9
Q5HZV9	Q6AYQ9	G3V9S9	D3ZW08	B0BMW4
A0A0G2K509	F1M775	B0BMY8	Q9Z336	Q56A27
A0A0G2QC53	G3V940	Q6P686	A0A0G2JZF0	P69736
D3ZZ51	Q499N6	Q6AYQ9	B1WC34	P16975
G3V9M8	Q32PX2	D4AB03	Q4V8E1	B0K030
G3V784	D4A6A9	P12368	Q62639	Q4G022
P97532	P49088	Q9R064	Q3KR59	D3ZLD5
G3V9K0	B5DFD8	M0R402	G3V7W1	G3V8M1
F1LYQ8	Q6MG60	Q498D8	Q5EGY4	Q5RK09
P26376	Q5XIE0	Q6JE36	D3ZU74	B2RYL4
P17955	D3ZC56	B2RYC9	D4A5A6	M0R5Q3
G3V7V3	Q64654	D4A7R0	O08559	Q80WE1
Q6AYZ7	Q5U2U7	P35289	F1M775	D3ZTT7
A0A0G2K110	Q99068	A0A1W2Q676	Q63507	G3V7J9
Q3MID9	D3ZJD3	B2RZA6	Q63002	Q4V8E1
F7EZ89	A0A0G2K110	A0A0H2UHD9	Q5HZV9	Q31267
B1WC61	Q5EAJ6-2	Q5M939	Q01986	Q4V898
A0A096MKC0	P49793	A0A0G2JWD6	Q5XIJ3	Q6MG48
P15650	Q5M9F8	A0A0G2JVW3	F1LSK6	O70513
D3ZDB9	Q6P7P5	B5DES0	B1WC67	P62870
A0A0G2K4T7	P11505-1	R9PXU3	A1L1J9	A0A0G2K542
Q6MGA3	E9PT22	Q4G009	P86182	D3ZEM8
G3V727	A0A0G2K1M7	P41516	Q6AXW2	D3ZGF1
Q68FW9	P63088	D4A7L6	D4A4B4	B1H282
D3ZE63	Q63228	Q4V8E1	Q5M9F8	A0A0G2JVW3
P11530	A0A096MK15	Q9JIL8	P62870	D3ZV82
A0A0H2UI10	P62142	E9PTB2	A0A0G2K1E2	Q5XIJ3
B6RIU0	P51146	A0JN30	B0BMW4	Q5BJN7
B2RYJ1	B0K030	P05942	B1WBY1	Q499N5
A0A068FP44	F1LW91	F1LS29	Q5XFW8	P62997
Q9JJ31	D3ZCS4	D4A510	B1WC84	D3ZQM3
P04646	D3ZUC9	A0A0G2K101	A0A0G2JSR7	P21575-5
Q642A5	G3V9M1	A0A059NZR0	Q5JC29	Q68FY0
A0A023ILN9	Q6P685	Q9EPB1	P40615	A0A0G2JZF0
D3ZC96	Q99J82	B2GUV5	D3ZRM5	B5DFD8
A0A0G2K9Q3	P27321	D4ADF5	Q9JJT1	Q4KM87
D3ZD83	D3ZAF6	Q4KLF8	Q9EPB1	Q68FW9
P61589	F1M801	Q99MI7	Q5M7V8	P12001
A0A0G2K9B4	P05942	P11883	D3ZAS8	P49088
P09811	B2GV33	Q56R18	D4A031	B5DES0
B5DEN5	Q3B7D0	B1WC67	D4ACW1	F1MAB8
Q5RKJ4	D4A206	Q5U2U7	P62749	D4A7I6
M0RDG0	P19836	P12001	Q5XI07	G3V7W1
Q5BK33	F8WG67	B2GV33	O35796	O88321
B5DF46	P62898	A0A0G2KAZ7	B4F764	D3ZAY8
Q62751	D3ZE63	D3ZD83	A0A0G2K3V7	Q5XIN6
P16636	B2RZA6	O54772	Q80WE1	G3V8G5
Q56A27	Q6RJR6	Q5XI21	D3ZMS0	Q71UE8
A0A0G2K714	Q80WE1	P26284	G3V9S9	P97584
B1WBN8	B1WBY7	Q6P6T4	Q91W30	P21575
D4AE06	F1LV71	A0A0H2UHV9	Q66H12	P12368
Q9Z1E1	D4A746	P21571	A0A0G2JWD6	Q9Z269
P15791	D3ZDB9	F1MA36	Q62868	Q62703
P52925	D3ZJH9	G3V982	D3ZXS8	B2RYP4
B2RZ64	B5DF46	Q5XI28	A0A0G2QC06	P09811
G3V752	Q5BJK8	B2GV41	A0A0G2K266	G3V7I7
Q6XLI7	D4A7L6	B5DEK0	A0A0G2K781	Q4KLI4
A0A0G2K2T6	Q99MZ8	D3ZIU9	G3V727	G3V885
A0A0H2UHP5	Q6MG48	D3ZF39	B0BNB9	Q32PZ3
Q5XI18	A0A0G2QC53	P07943	Q6MG60	Q6AYQ9
Q5M9F8	D3ZXS8	P27881	Q9WUC8	A1A5L1
D3ZJX5	A0A0G2JSU3	D3ZN95	Q4AE70	B0BMY7
P62775	A0A0A0MY07	Q75Q40	D3ZHW0	D3ZUF9
Q8VH46	Q7TP48	D3ZCS4	D4AE06	A0A0G2K9D6
B5DEL2	Q5BK78	D3ZVJ3	P84817	F7F557
Q99MI7	D4A9D8	Q4KLK1	Q5FWT1	Q3SWT4
P11883	Q7TP06	F1M6F4	D4A3P1	Q5EBC7
P63312	Q6P7D2	D3ZMS0	Q5XIW8	Q4KLH5
Q920P6	F1LYQ8	P52925	Q5PPL3	P35289
Q6AY23	Q499N5	B2RYB3	F1LPG9	P13803
B2RZD6	F7EZ89	Q2KMK7	Q4KM38	Q99NA5
Q8CJB9	Q68FW9	P36876	A0A0G2JSL8	Q6P6T4
A2VCX1	D3ZX38	Q32PX2	D3ZVJ3	Q5I0D1
D3ZWS0	D4AAG8	Q6RJR6	P02600	D4A7R0
B5DFN2	B5DFK6	D4A2B0	P82471	A0A0G2JV32
Q4KLI7	R9PXU3	Q2TA68	P06214	A0A0G2JT06
Q5XFW8	Q2TA68	A0A0G2JZ53	D4A2B0	A0A0G2JY73
Q3KR55	Q1PBJ1	A3KNA0	Q66HC5	Q45QJ4
B0BMW4	B0K024	G3V762	Q4KLI7	Q32KK0
Q64568	Q9JI85	Q5U2X6	F1LYQ8	Q99N37
Q9WV63	Q9JJ31	Q5U2Q5	P15651	Q1EG89
A0A096MJ11	G3V7I8	Q5EGY4	A0A0G2JSU3	Q10728
Q62636	D4A8N0	F1LPS8	G3V8M1	D3ZNS8
D4A0H4	D3Z8E0	A0A0G2K542	D3Z8L5	Q9ESH1
A0A096MJW2	F1M062	Q6AY58	Q9Z269	B2RZ24
Q5XI28	F1LNI5	A0A0G2K796	Q4KLN6	P04166
F1LNI5	P15791	P62815	Q498R3	Q5BJN3
A0A0G2K8Z9	D4A7I6	Q66HD3	Q641W2	Q56A18
Q5BK63	D3ZUF9	Q6AYZ7	F1M049	P82471
D3ZWA8	A0A096MJ11	P62716	Q5U2X8	A0A0H2UI10
A0A0G2K6G2	P62994	P21575-5	D3ZJH9	F1M1B3
Q6P7A9	P62959	Q9Z1H9	Q62636	I6L9G6
E9PSJ4	O54772	Q71SA3	A0A0G2QC33	Q09167
O35547	D3ZF45	D4A5T8	D3ZI16	G3V9S9
D3ZN37	Q8VH46	Q9JJ31	D3ZD11	D4A1Q9
D4A2B0	Q1EG89	P20651	Q10728	P62898
Q499V7	F1LNY3	Q9Z269	A0A0G2JVW3	Q499N6
G3V678	D3ZVD8	P62898	B1H2A6	B1WBN8
Q496Z5	Q561S0	Q6B436	Q4V8C2	P26284
P41350	Q01986	P13803	D4A3E1	Q6P756
P52590	D3ZUL8	Q63002	Q9EST6	Q6IMX7
Q62658	Q5EBD4	B2GUZ3	B5DES0	Q6AY30
B2GV24	Q6AY23	B5DFM8	F1MAA3	A0A0G2K6U1
Q5PPL3	B5DEY8	Q62868	B0K030	A0A0G2K211
F1M049	Q6IRE4	Q6AYS7	B5DFN2	D3ZW15
D3ZSL2	B2RYP4	A0A0G2JTA0	A0A0A0MY43	Q5EBD4
Q9WVS2	D4A8G7	D4A0U9	Q499V7	P22062
G3V7I3	Q4QQV8	Q9R0Z3	A0A0G2QC53	D3ZM57
Q6MG48	A0A1W2Q676	B5DFG5	G3V9P7	F8WFM2
G3V7J2	O88550	Q3KRC5	Q32PZ7	Q66H12
Q01205	Q6P686	B5DF65	B2GV41	B0BN18
P83888	D4A0H4	D4AE06	A0A0G2JTA0	P11505-1
Q6PCT3	Q99M63	D3ZQM3	Q7M767	Q9WUW2
Q5XIP0	Q5FWY5	Q6IMF3	P20651	A0A096MJ11
Q63396	A0A0G2K796	A0A0G2K6U1	F1LQS6	Q05BA4
A0A0G2JYT1	D4AE06	D3ZP13	G3V6U3	Q4QQT3
A0A140TAA8	A0A0H2UI10	Q91W30	D4A2C6	B1WC84
Q498U4	P16975	G3V8M1	B2RYV5	Q5FVL2
A0A0G2JZ53	P63329	A0A0G2JSL8	O89035	D4A1R8
A0A0G2K1S6	P08461	B5DEL2	A0A0G2K9B4	Q6AYJ1
P37285	P63312	A0A096MJ11	D3ZIX4	Q2LAP6
Q9Z1W6	F1LQP9	Q5XFW8	O08984	D3ZQE8
B2RZD5	Q9WUW2	D3ZI68	Q5FWY5	Q9ESN0
A0A0G2K0Q2	P61212	G3V6U3	Q5M823	Q6P9U0
P35284	Q5XHZ9	A0A0G2JUD2	D3ZCG3	B2RZ74
Q5U2N0	D3ZSL2	A0A0G2JV32	A0A0G2K2V7	A0A0A0MXW9
A0A0G2K6U1	Q99N27	A0A3G2LW22	F1MAQ7	Q0D2L6
G3V7I8	Q3SWT4	P21575	D3ZWN1	A0A0G2QC33
D3ZYK9	Q4KLH5	Q1EG89	B2RYL4	D3ZUB7
O35964	F1LPS8	G3V7I8	B6RIU0	Q9QZM5
Q4KLL0	P22509	Q6P756	A0A0H2UHG7	P62749
A0A0G2JUR5	B5DF50	Q9EQX9	D3Z8E0	P05942
D3ZLS5	P61589	D3ZFY0	D4ADE5	Q6TUH8
F1LW74	Q9JMI1	P61589	G3V982	Q4QQV8
D3ZN76	Q6AY09	F1LNI5	D3ZSL2	B5DEL7
D3ZEM8	O70513	Q99NA5	Q5EAJ6	D3ZC89
F1LR10	Q5RKJ4	D3ZDB9	Q6V9V9	Q5EAJ6-2
D3ZD11	D4ADF5	D4A4J0	B0BN97	Q9JJ31
F1LVW7	G3V8Q8	D4A3P1	M0R623	M0R907
G3V6U3	Q32KK0	D3Z863	Q6AXS5	B1H2A6
B0BNA7	G3V9S0	Q5D008	A0A0H2UHX1	Q91Y78
B2RZ24	Q3MIE7	B2GV14	D4AEC0	F1M049
A0A0G2K051	O70257	F8WG67	D4ABK7	P19836
M0R6J0	Q8K1P7	A0A0G2K1L8	P62716	A0A0G2JXP1
Q5U2U0	B5DEZ4	P61314	D3ZQE8	P18645
Q5M9I2	D3ZP47	Q5XIW8	P29266	B0BN55
P27605	D3ZC89	A0A0G2K7W6	Q642A5	B2GV33
D3ZD15	Q7TSP2	P10361	P45352	P86182
B5DFC4	A0A0G2K1E2	Q63707	B2RZ24	P35433
A1L1J9	O70593	I6L9G6	Q9JIM0	Q63690
P08753	A0A0G2JV32	Q5I0D1	A0A0G2JV54	Q5M7A4
B5DFD8	F7F557	D4A0L4	Q9Z1W6	G3V9E4
E9PSJ3	Q5EB77	Q9JMI1	Q5PQJ6	Q6AYZ7
D3ZYQ9	P97576	Q52KS1	Q498D8	A0JPM9
Q5I0E7	F7ES73	P11951	D4A4T9	D3Z8X4
D3ZSP1	B4F7C9	D4A0T0	Q5M849	Q5PQJ6
A0A0G2JU43	D3ZWN1	Q9Z339	D4A0H4	B1WBY1
D3ZI16	Q63186	A0A0G2K9Q6	Q9WU49	Q8VH46
Q5XHZ9	Q4KLJ8	A0A0G2QC53	F1LRP7	Q6Q0N3
D4A3E1	G3V9R0	A0A096MKC0	Q9WVA1	Q63396
D3ZRF6	Q9Z1W6	O35796	D4A510	A0A0G2K648
D3ZU51	F1M7Y3	P15651	A0A0G2JUJ9	D3ZDB9
B2GUV5	Q08851	Q6P9U8	D3ZF45	A0A1W2Q5Z6
A0A140TAH1	A0JN30	B5DFK6	Q9Z2P5	A0A0G2JTA0
P62716	G3V6J2	Q6P7P5	Q8VH46	O55147
B0BNB9	Q9QZM5	Q6MG48	O02953	D3ZSL2
P52020	Q6P6T4	D2XV59	A0A1W2Q676	D4ABK7
Q5XIJ3	P11951	Q99376	B2GUZ3	G3V9S0
A0A0G2JWG6	D3ZGW6	M0RAJ8	Q5RKJ4	Z4YNF4
F1M0R1	Q6AYS3	Q66HG5	F1LNY3	A0A096MIV5
Q0D2L6	Q5M7A4	F1M6V1	A0A0G2K3V2	Q4KM38
Q9JIM0	D4AAU4	G3V9S0	Q9QY17-3	P16409
F1LNM0	Q5BK63	Q5XHZ9	M0R7T1	Q63377
P97564	G3V8Y8	D3ZSL2	A0A0G2QC02	Q5HZV9
F7FLB2	Q9Z269	D4A845	P11883	R9PXS4
D3ZPV5	B2RZD6	D3ZEM8	A0A096MJM8	F1M6F4
Q64591	Q499V7	D4A4T9	D3ZNS8	P62076
D3ZVD8	D4A2B0	P16975	Q6PEC3	Q7TP06
A0A096MJX4	A0A096MIV5	F1LW16	Q75Q41	Q6GQP4
A0A0G2K648	D3ZAS8	B5DF46	Q5XIN6	G3V7Z8
Q62844	A0A0G2K3I9	G3V7G0	P43138	Q99068
Q2LAP6	G3V9G3	B2RZD5	Q4KLJ8	D3ZAF6
P42676	P12368	D3ZBP3	P15791	Q5U2X6
A0A0G2KA12	P23711	A0A0G2K781	Q6AYJ1	P29419
G3V8Q8	B1H2A6	Q66HA6	P22062	P19234
A0A0G2JTH7	Q71SA3	O88321	Q75Q40	A2VCX1
P62749	Q62639	Q99PF3	D4AAV4	Q62839
F1LRI8	D3ZP13	P63312	D3ZF39	Q6GMN6
B6DYQ1	Q9R1J8	F1LPB3	Q9R1J8	Q64599
Q2TA68	D3ZV82	B1WBY1	Q9JM53	P21263
D3ZUF9	A0A0G2KAW7	A0A0G2K3Q6	Q99376	P18590
Q9Z269	D4AB01	O89035	F1M471	B2RZD6
O35353	Q6AYK3	D3ZUB7	B2RZD5	A0A0G2K9G6
A2RUW1	Q99PF3	Q10728	O54772	D3ZVI2
Q4KLZ6	P15651	A0A023IMI6	Q6AYD5	F1LT49
D3ZTT7	F1M2K0	P05714	Q5XIL4	Q9WVA1
A0A0G2KB73	O08984	G3V7L8	Q5XIT9	F1LMQ3
Q9JMI1	B1H267	B0K017	F1LND1	A0A0G2QC02
D3ZXS8	A0A0H2UHV9	Q498U4	Q6P6T4	B1H227
F1MAA3	Q07205	A0A0G2K509	D3ZTP0	Q63186
G3V7U2	F1LW16	B4F7C9	G3V886	D3ZVJ3
A0A5P8DHK4	D3ZHW0	Q9Z1W6	Q9R1T1	Q9WU49
D4A8N3	G3V9S9	F7FLB2	F1LMY4	A0A0G2JV54
A0A0H2UHQ3	D3ZRE7	G3V647	Q62881	Q08013
Q5XI86	Q32PZ3	Q6Q7Y5	D3Z8X4	D3ZC56
Q5U312	Q9R0Z3	Q63186	Q32PZ3	Q9R0Z3
P62870	A0A0H2UHE1	D4A0Y6	P61023	B2GUV5
Q9WUC8	P19234	Q2M2S1	Q9QVC8	D3ZXJ5
Q68FS1	D4A5T8	F1M775	Q9QZM5	D4A031
Q6P4Z9	D4A0U9	A0A0G2KB73	Q9WUW2	Q66H39
Q8R4A1	D4A0E8	Q499N6	A0A0G2K6G2	Q5U312
A0A0G2K796	D3ZGF1	D3ZC89	D3ZLC1	Q5U211
D3Z8L5	Q2LAP6	Q6DGG0	Q6DGG0	Q56R17
Q6IN22	P62076	Q5U301	P13233	E9PST5
A0A0G2K542	Q6AYT3	Q09167	Q63965	A0A0H2UHL9
Q99PF3	D3ZIV3	G3V7W1	Q4KM87	P15651
A0A0G2K089	B0K020	D3ZNS8	F1LR87	O70185
Q32KK0	Q9WTT7	P41499	P04166	Q9ES53
Q8CHN6	Q8CGU6	P61212	Q63690	D4AC99
Q9Z339	O89035	P19836	B2RZD6	D4A7U1
P97519	Q498D8	B0BN97	D3Z8X6	F7FLB2
A0A140TAI2	Q4KLI7	G3V8V0	F1LQX9	D3ZVD8
Q4V8C2	F1LR10	Q56R17	G3V9D1	Q5XI21
Q9JIL8	P32089	Q5U2U2	B2RYP4	Q9JMI1
B5DEZ4	Q4KLH4	D3ZWA8	Q6AZ26	Q2I6B0
G3V8Y5	Q641W4	Q80WE1	Q6AYB5	F1LR87
Q66HG8	A0A0G2JU90	Q62839	Q66HG5	P61023
D3ZTP0	B2RYV5	D3ZGF1	A0A0A0MY07	F1LNY3
A0A0G2JZM8	Q793F9	Q64542	A0A0H2UHQ3	F7EZ89
F1M8V2	D3ZJ01	A0A5P8DHK4	Q9WVS2	F1LPC7
F1LQX9	M0R9Y3	Q6GMN6	B5DF46	D4AAU4
Q62703	Q5HZY0	P45352	Q5I0F0	A0JN30
B1WC03	Q5XI86	Q3S4A4	A0A0G2JXP1	P62716
D3ZP47	Q641W2	R9PXR4	Q71UE8	G3V9D1
P20909	Q6AYB4	Q5EBD4	Q5XI09	A0A0H2UHX1
A0A0G2JU11	P62716	A0A0U1RRY3	P97519	Q5M849
Q5PQX1	D4A5A6	Q5XI31	Q8VHU4	Q32PX2
Q7TQ16	A0A0G2JZ53	D3ZIV3	Q31267	Q8R2E7
B2RYK3	Q4KLN7	E9PT22	F1LW74	Q99MI7
P22062	A0A0G2KB73	Q566E5	Q9Z339	M0R7T1
D3ZSB7	P07872	Q5FVC2	Q6AY96	Q9JK72
Q9ERM8	Q3KRC7	Q3B7D0	A0A0G2K8Q7	A0A0U1RRY3
Q7TQN4	Q6TUH8	A0A0G2JUJ9	Q499N5	A0A068FP44
M0R907	B2RZ64	D4ABP4	Q6IN22	D4ACC2
D3ZXJ5	P08753	B5DF50	D3ZBJ0	Q5M9F8
Q499N5	P13803	A2RUW1	A0A0G2KAZ7	Q5XIM5
Q66HA6	A0A0G2JUF8	A0A0H2UHF6	Q05175	Q9EPB1
D4A3T3	D3ZGQ8	D3ZAF6	Q99NA5	D3ZP47
A0A0G2JYA2	D4ADZ9	D3ZZ81	P97532	Q8K1P7
Q09167	Q5PQJ6	A0A0G2K7B6	A0A140TA89	D3ZAI0
P62994	Q6P756	Q642C0	B2GUZ9	Q32Q06
Q99PT0	B0BMY7	D3Z8L7	Q6Q7Y5	A0A0G2K751
P08010	B2RYN6	O35263	B5DEQ4	Q63965
A0A0A0MY07	Q4V8E1	Q4KLL7	F1M5V2	D4A9D8
A0A0G2JT06	D4AEI5	F1M1D5	Q7TQ16	A0A096MK75
Q5M823	M0R5Q3	Q56A27	Q32Q06	Q63151
D3ZI68	B2GV14	Q9WTT7	O08618	P29266
Q5I0F0	B2GUZ3	Q5RKJ4	B2RYW7	D3ZSE6
D3ZUB7	Q3S4A4	P11915	A0A096MK75	G3V8V3
D3ZG58	M0RDG0	Q56A18	Q5BK78	A0A0G2JUW8
P63322	D3ZXT2	A0A0G2JU15	D4A4H5	O89035
P13941	P07895	D3ZIX4	G3V662	Q56R18
D3Z863	P27008	Q5XIT9	O88321	P45352
D4ABP4	F1LPB3	P97576	Q7TP86	B2RYB3
Q6P7Q4	Q6Q7Y5	Q5XIJ3	B5DFK6	G3V886
P19234	Q4KM87	F7EZ89	G3V9Z6	B5DF65
Q5I0D7	G3V7G0	Q5U2V8	F1LPC7	G3V8Q8
D3ZNS8	B5DEL7	Q5XIL4	A0A0G2K3S6	D4A8N0
A0A0G2K4U8	A0A0A0MXW9	B1H227	Q6AY30	P63312
F1LRZ7	A0A096MKE2	G3V8Y8	A0A0G2K6U1	A0A0G2JWB6
D3ZUC2	B1WC84	M0R6J0	D3ZY45	P07895
F1LNS2	G3V9Z6	Q6AXW2	Q8CJB9	Q08851
Q5BJN7	Q4KLI4	G3V6I5	Q63186	Q68FS1
P29266	D3ZMW3	Q9R1J8	D4A8H3	Q5XI86
Q31258	Q5XI09	P62332	Q5U2X6	Q5U2Q5
A0A0G2K7B6	O35964	Q2LAP6	Q497B0	A0A0G2KAZ7
D4AAU4	P06349	D3ZRE7	F1LZX9	Q62881
A0A0G2K1M7	Q5XFW8	P18590	D4AAG8	A0A0G2JTL5
Q5XI21	A0A0G2KB28	Q32PZ3	B2RYK3	Q9Z2P5
A0A0G2K211	Q9WUC8	Q6TUH8	O88550	D4A1Y5
O88321	D3ZWS0	P09811	B2GV33	Q498D8
G3V8U4	D3ZRM5	Q498R3	Q32PX2	D4A5A6
A0A0G2K9C0	G3V6U3	G3V8Q8	D3ZUC2	Q63707
Q9EPJ3	D4ACW1	G3V6L8	G3V8G5	B5DEJ5
P97521	Q9WVA1	D3ZRN5	D3ZH75	Q5XI01
Q4KLL7	P11915	Q71UE8	D4A3P7	D3ZYK9
Q62785	A0A0G2K211	D3ZL86	Q68FY1	A0A0G2JT63
P27321	B2RYL4	Q5BJN7	Q68FS1	F1LQX9
O89035	Q6TUG0	D3ZP47	B2RYP6	F1M471
D3ZBL6	Q5U211	D4AEI5	Q9JMI1	D3ZE63
D4A845	P21575-5	Q4KLJ8	D3ZP47	B2GUZ3
Q5XIL4	P10888	Q5XI09	Q6P9X1	Q9Z336
F1M6F4	P45352	M0R623	Q9R0Z3	D3ZYQ9
F1LPC7	Q5EGY4	P18645	Q64620	Q6PEC3
Q9QUR2-2	P61959	Q6AYJ1	Q6MGC4	D3ZM09
F1LMY4	Q5FVL2	Q63691	P97874	A0A0G2K2A5
Q6DGG0	F1LU48	Q62703	P10888	B5DF46
Q5PQJ6	A0A0F7R5I4	A0A0G2KAH2	Q5U2U7	D3ZJH9
G3V7L8	Q56A18	F1M5V2	Q9Z1H9	Q6AYS3
D4AB06	P16970	B2GV54	D4ABT8	Q6DGG0
Q1KQ07	Q9Z1H9	Q561S0	P62332	Q5FVQ6
Q5RJN2	A0A0G2JT06	D3ZRM5	O35854	B2GV14
D4A7J8	Q68FS1	D4A8N0	A0A0H2UHE1	A2RUW1
Q6AYK3	Q31267	Q71RR7	P41499	Q9Z1W6
Q9Z1H9	D3ZU74	Q68FQ7	Q5XIM5	Q99PF3
A0A140TA89	A0A0G2K9F2	A0A0G2K038	Q5M939	O08984
D4A5T8	Q4KLH6	D3ZYQ9	D4A9Z8	B2RYW7
P20651	Q4QQT3	P61959	Q641X3	Q5HZY2
D3ZIX4	Q64620	B1WC84	B0BMY7	Q5XFW8
Q5EBD4	Q5BJQ6	P29524	Q6AYS3	Q5BK33
B5DEL7	Q64538	Q5I0F0	Q3KR55	Q5FVH2
D4A3P1	A0A0G2JZH0	Q08602	A0A096MJP9	F7ES73
D3Z8L7	G3V727	B2RZ27	P61805	D3ZBL6
D4A9D8	Q68FV3	Q9QZM5	Q62667	P23711
B5DES0	M0R623	A0A0G2K1E2	P61212	G3V678
Q6MG13	A0JPQ9	Q497B0	Q4KLH5	Q6AYS7
D4ACW1	D4A3E1	D4A2P1	D3ZDB9	B2RYP6
Q64361	A0A0A0MY43	D4A0H4	M0R7A4	Q62599
A0A096MK75	Q5PPJ4	Q62636	G3V940	A0A0G2KB73
P70583	Q498R3	F1LYQ8	A0A0G2KB73	Q4KLJ8
A0A0G2K0I3	G3V9D1	A0A140TA89	F1LN42	A0A0G2K781
Q66H79	P40615	Q68FS8	G3V908	Q5I0F0
D4A0W7	Q91W30	A0A140TAD1	M0R907	Q5FWT1
Q6AY18	Q9EQH5-2	B2RYD7	B0BN55	B0K017
M0R6T4	B5DES0	P49793	D4A845	B2RZ64
Q9JK25	B5DER3	Q5EBC7	P20611	P11883
Q6AYR2	O35854	D3ZIE5	B0BNN0	O54772
D3ZMW3	Q5M849	Q7TSP2	D4A746	D4ACW1
Q8K4K5	P22734	Q99068	D3ZZR9	P10888
P06349	A1A5S1	D4A9D8	Q6MG48	Q8R4A1
D4A4T0	Q8R4A1	B2RZ24	M0R9Y3	A0A0G2QC53
Q6GQP4	Q5XI01	Q8R2E7	P16970	Q9QUR2
Q9R080	Q5U2V8	F1LPB4	Q6P791	G3V8V0
D4AEC0	P61765	D4A3E1	D4A7D3	A0A0G2K8Q7
Q4KM35	Q5M9H7	P62870	F1LRJ6	D4A962
D3ZW08	G3V9S3	B0K030	D3ZRN5	Q9R1J8
Q5EAJ6-2	G3V886	A0A0G2K211	Q00981	D3ZHW0
G3V9D1	A1L108	P12007	P62815	P70582
Q5XI01	F1M049	Q8K1P7	A0A0G2JW51	Q5EGY4
A0A0G2JW52	D4A1B2	F1LZX9	A0A023IMI6	F1LZX9
A0A0G2K7G2	Q4G009	Q4QQV8	Q9WTT7	O70593
B2RYW7	D3ZVJ3	O88778	D3ZFH5	F1LPB4
F1LZC5	A0A0G2KB98	D4AEC0	A0A0G2KB98	F1LQ62
A0A0G2JY22	P16636	P19234	M0R9Q1	D4AEI5
Q63505	A0A5P8DHK3	P97532	D4ACM1	Q66HG5
O09175	G3V8Y5	Q4KLH5	B0K024	Q91W30
D4A031	Q6V9V9	Q641W4	P15650	Q641X3
Q793F9	Q4KLL7	P97697	P08753	A0A0G2JUH4
F1LZX9	G3V662	D3ZTP0	Q4QQV8	D3ZK56
Q6P756	D3ZTT7	Q6AYB4	Q91XU1	D4A9Z8
P12007	P15650	F1LPC7	Q6AYZ7	Q4G009
A0A0G2K2V7	D3ZXJ5	D3ZB81	P06349	P62856
Q5U2V8	Q498M9	D3ZAS1	Q156J1	P61212
Q6JE36	D3ZYQ9	Q5BJQ6	Q68FQ7	G3V7U2
Q4KM38	Q2M2S1	D4A8H3	Q64361	P62332
Q5U2X8	Q00981	A0A0G2K0T8	Q03114	Q6MGC4
P61765	Q4KLZ6	D4ADP9	Q3MIE7	P11530
Q496Y9	D4A8H3	P16409	M0R6J0	D3ZTX0
A0A0G2JTX2	O35889	F1LXF5	Q5PQR0	A0A0G2K796
Q4V8C6	D3ZH75	Q6AZ26	Q6AYK5	B2RZD5
A0A059NZR0	P13233	B0BN55	O70257	A0A0G2KAN7
G3V7J0	B2RZ74	A0A0G2K4T7	D3ZUC9	A0A0G2JWD6
P32089	P20417	O35889	Q6AYS7	B2RZA6
Q4QQV8	G3V9M8	D3ZHW0	F1MAB8	Q5RJK9
F1M6V1	M0RBF1	Q6IUR5	D4A401	A0A0G2K1E2
B2RZ27	Q08602	P19468	F1M790	P97576
Q6AYB4	E9PTK9	A1A5L1	P09330	P41350
R9PXS4	Q68FY1	A0A0G2QBZ8	Q99MI7	F1LYQ8
Q6AZ44	F1LPE9	B2RYL4	Q7TP73	B4F7C9
D3ZRN5	P27615	Q9JK25	Q498U4	Q01986
F1LNY3	Q6AYJ1	P15791	D4A7U1	Q5U301
A0A0G2JXT0	Q5XIP0	Q5BJU0	D4A6A9	Q562C2
Q7TT49	Q4KM35	Q62599	D4AAT4	Q3KR59
D4A2C6	Q6PEC1	P84025	Q56R17	Q9JLH7
F1LR87	Q6AXT5	Q5PQR7	Q5RK09	Q8CG45
Q4KM87	A0A0H2UHM0	D3ZAP9	P53676	O88550
A0A0G2K3V7	D4A1D3	Q4G022	A0A0G2JSV3	D4A4T9
B1WC84	D3ZFY8	D4A9Z8	Q5XI29	G3V6U3
Q568Z6	A0A096MKC0	F1LZC5	M0RD40	G3V727
Q62839	B2RYD7	B2RYW7	Q9R064	G3V662
Q03114	P62332	P62076	B2RYJ1	P04646
Q6P9U0	Q4KLL0	Q4KLH4	Q62671	Q4KLL7
R9PXU3	D3ZB65	Q5XIN6	Q8R4A1	P02564
Q6AXS5	P62628	D4ABK7	A0A0G2KAW7	Q6P7P5
P42667	Q5U2X6	Q6AXT8	O89044	D4A3E1
Q641W2	Q91Y78	D3ZPL1	D3ZC96	D3ZP13
Q99N27	G3V678	Q2I6B0	D4A1B2	A0A140TAH1
Q9R1J8	F1LPB4	Q32KJ5	D4A944	F1LW16
B2GUZ9	O88321	Q7TP06	D3ZUB7	Q03114
P21575-5	E9PST5	D3ZTT7	M0R3S1	B0K024
O55164	A0A0U1RRY3	Q4QR85	B2RYS2	B2GV54
D3ZMX6	B2RYJ1	P08082-2	G3V678	D3ZAS1
A0A5P8DHK3	A0A0G2JWD6	B2RYJ1	B2GUV5	B2GUZ7
F1LSH0	Q62703	D3ZZR9	Q5I0D1	F1LNM0
A0A096MKG2	F1LMA7	Q6MG60	A0A0G2K038	Q5PPL3
F8WG67	F1LSQ0	Q68A21	A0A0F7R5I4	D3ZH75
D3Z8X4	F1MAM6	Q09325	Q5BKA1	D3ZBJ0
Q3S4A4	D3ZVP6	Q5RK09	A0A0U1RRY3	Q8CHN6
Q91XU1	D3ZPL1	G3V983	A0A0H2UHL9	O35263
D4AEH9	P04646	P61972	Q6TUG0	P27321
P13803	D3ZLS5	Q62881	D3ZA22	Q641W2
F1MA59	A0A0G2JZM8	O08984	D3ZRA9	P61805
A0A0A0MY43	Q6AYC4	F1M1B3	D2XV59	Q99376
P15651	D3ZKH2	F1LR87	O70151	A0A0H2UHQ3
Q4G079	B5DF65	A0A0G2K2A5	P42667	B4F764
B2RYN6	P62997	E9PST5	A0A0G2K9F2	D3ZKH2
Q8R424	Q09167	D4ABT8	Q5EBD4	Q5XI09
Q14TE9	G3V982	Q5PQX1	Q9JK25	P32198
Q5U2X6	D4ABT8	M0R9Y3	Q6IFW6	E9PT51
Q9ES53	A0A0G2K677	R9PXS4	F1LML7	P39069
A0A096MJM8	Q4KM38	Q4QQT3	A0A0G2JZH0	Q68FY1
F1MAM6	A0A0G2QC33	Q5PQJ6	Q6GMN6	D3ZFY0
D4AC99	Q6DGG0	Q793F9	D3ZVP6	F1M7Y3
F1M471	P97874	D3ZL10	Q08851	D4A845
D4ACG2	Q6IN22	P61805	A0A0G2JUF8	P13086
Q56A18	B4F764	Q6AY30	A0A096MKE2	Q09325
P18163	F1LNR0	Q6AY18	Q6AYQ9	D3ZUN5
D4A2P1	P48450	Q9QUR2	G3V656	Q4KM35
D4A1A5	B1WBN8	P11530	P12711	D3ZJ01
D3ZXH7	B2RYB3	Q8CGX0	Q5RK30	D4A944
Q1EG89	Q7TT49	F1LMH5	Q75N36	B0BNG0
F1LPG9	D3ZI68	Q9EPJ3	D3ZFY8	P20651
B2GUZ3	O70151	D3ZC56	D4A9D8	Q62868
Q64538	P35433	D3ZFB2	A0A140TAF7	Q5U2V8
G3V8R7	Q5XI07	D3ZC96	F1LSM0	Q3B7D0
Q498D8	Q5EAJ6	D4AAT4	B3DM95	Q6AZ26
P10686	F1LMY4	B5DF60	D3Z863	Q3MHT2
A0A0G2JU91	Q9ESH1	A0A0G2JUW8	Q5U2V8	Q00981
A1A5P0	D3ZMY7	A0A096MKE2	D4A1Q9	M0R9Y3
B4F7C9	F1M790	P07895	F1MAA1	F1M8A5
Q9WUW2	F1LSG8	A0A0G2K9B4	Q5EB90	A0A0G2JUF8
A0A0G2K038	O89044	D3ZP73	Q6AXT7	B2RYV5
Q5U2U7	D4A944	D4ACQ9	A0A0G2K648	B5DEH2
A0A1W2Q5Z6	Q5RKG9	Q5U1Z2	A0A0G2K5T6	Q5XFW6
Q32PZ7	G3V8M1	Q04931	B1WC33	O70377
Q45QJ4	B0BN18	G3V7V5	A0A0G2JYG5	A0A0G2K7N7
G3V8M1	D4A022	Q6MGC4	F7F0B1	Q6P7A9
F1LSM0	Q64715	Q0D2L6	Q5M9I2	P81799
O35854	F1M6V1	A0A0G2JXT0	Q4KLI4	Q62667
Q6IMF3	G3V644	A0A0F7R5I4	Q6AZ44	P32089
A1A5Q1	P37285	Q5JC29	M0R6T4	Q6P9X1
Q4KLI4	D4A7Z1	Q4G079	D3ZXT2	Q5XIL4
D4A4Y0	B0BN19	Q66HR0	Q5XFW6	Q6TUG0
F1LZ05	F1LZX9	A0A0G2K249	Q5M9H7	B2RYS2
Q63184	D4A845	Q9Z1Z6	Q6IRE4	F1M1X9
Q8CG45	P70582	G3V9D1	A2RUW1	Q32KJ5
A0A0G2JSU3	A0A140TAF7	Q5U312	M0R5W4	Q2TA68
G3V7W1	P29524	A0A0G2K9F2	Q6AYK3	Q3KR55
D4ADP9	D3ZTX0	Q498M4	Q6IMX7	Q4KLL4
A0A1P0PBZ6	Q6AZ26	A0A140TAF7	Q6P9U0	E9PT22
Q64620	A0A0G2K9L9	Q8CHN6	P62628	Q5U2R7
Q5BJQ6	D3ZRN5	D4A4T0	P97576	D3ZZR9
B2RYP6	Q4KMC4	Q8VH46	Q4KLZ6	Q4G079
Q5XIE0	Q5XIJ3	B1H2A6	F6PUQ7	P15650
D3ZFH5	A0A0G2JTA0	P27008	Q32KK0	D4A305
A0A0G2JSV3	D3ZZR9	F7ES73	P18645	F1LSK6
D4ABD7	A0A0G2K4T7	F1LML7	Q9JIL8	B1H241
D3ZK73	B0BNB0	A0A0G2K6G2	D3ZU51	Q5BK63
P62898	Q9R080-4	Q4KLI4	Q4G009	Q6IMF3
P22734	Q9EQR2	D3ZVP6	Q07205	F7ENH8
A0A0G2K3I0	F1LW74	D3ZKV7	Q9EPJ3	D3ZMY7
D3ZQE8	Q31254	G3V886	A0A0G2JZS1	A0A0G2K2V7
A0A0G2QC33	A0A0G2K8Q7	D3ZF12	P52590	Q64620
P84025	P61314	P42667	Q5U2T0	Q5XHY0
A0A1W2Q6A2	F1M0V4	F1LPE9	D4A644	P22734
Q5RK09	A0A0G2JTX2	D4A2C6	Q91Y78	D4AAG8
A0A0G2K6I4	Q3KR55	B2RZB6	P22734	Q64361
Q6AY30	D4A1C5	P62959	F1LMQ3	Q6IUR5
Q5RJK9	D4A305	D3ZQY4	Q63377	D3ZIU9
A0A0G2K9L9	B0BN55	B5DFI0	D3ZWJ2	Q5BK79
Q63638	P38062	Q6AXV4	Q4FZY0	P11951
Q5XIU5	P12749	F1M062	D4A8G7	B1WC33
D3ZY02	A0A0G2K864	Q4KLZ6	Q5XI86	B5DFK6
B0BNG0	D3ZUB7	M0RAD5	P35286	Q497B0
Q5M9H7	Q75Q40	D3ZJ01	B2RYD7	D4A1A5
D3ZIV3	A0A0G2K038	Q5RKG9	D4AE17	A0A0G2K038
A0A0G2JWR5	A0A5P8DHK4	D3ZSP1	Q561S0	Q5M823
P29524	D3ZLA3	Q9WU49	Q9QUR2	Q5XIP0
D3Z822	Q63377	Q2A121	Q5XIU5	G3V9W6
B5DF50	A0A0G2K3L8	B2GV38	D3ZN76	P20611
Q641W4	Q6MG55	B1WBN8	A0A0H2UHD9	Q5BJW0
P20417	Q498U4	Q6P685	D3ZE02	D3ZF45
F7FM32	P41350	D4ABA5	A0A0G2K101	D3ZU51
F1M4G6	A0A0G2JWV0	F1M049	Q68FV3	Q6AXT5
D4A022	Q5EB59	Q6P9U0	B4F7C9	A0A0G2JTX2
A0JN30	P52590	P70582	Q62844	D3Z8E0
D4A5R3	D3ZVI2	A0A0G2K9Q3	F1MA36	F1M1D5
D3ZZR9	Q71UE8	Q91Y78	G3V7Z8	D3ZRE7
Z4YNF4	Q75N36	Q4V8K2	Q8R2H0	F1LRP7
D3ZJF9	D3ZY45	Q6AYS3	Q63269	Q6IRG3
Q6GMN6	D3ZP98	A0A5P8DHK3	Q562C2	A0A5P8DHK3
P62902	A0A0G2K2E8	M0RCH8	Q5BK79	D4A5I9
A0A0G2JUW8	D3Z863	Q01986	D3ZF12	A0A0F7R5I4
F1LNR1	D2XV59	A0A0G2JY22	Q4KLL4	F1LN42
F1LT10	D3Z9C2	B5DER3	B2GV74	D4A8H3
B4F7C7	Q5M856	F1M0U5	Q6AXV4	P19468
Q9WU10	A0A0G2JZS1	P13233	Q6VEU1	D3ZC96
A0A0G2KAN7	F1M1J2	B1WC61	B0BNG0	D3ZUL8
Q91Y78	P20611	D3ZX82	P14056	Q5U2T9
Q9WVK7	F1LMQ3	A0A0G2JSZ9	F1M801	O35964
D4A944	D4A8M7	O09175	F1M403	D3ZSP1
Q5XI26	D4A5K6	Q5FVK6	B0BN56	Q8CJB9
Q3MHT4	Q4V886	D3ZT59	G3V8Q8	A0A096MKE2
Q9JKS6	Q63965	F1LXV3	B2RZB6	Q5U313
F1LMQ3	Q5M9I2	Q9EQR2	A1L108	D4A7L6
Q62639	Q9Z1N4	Q5XI07	F1LTJ5	P42667
B2GV74	Q8K4K5	Q32KK0	D3ZV82	Q5XIT9
D4ADF5	D4A9Z8	M0R8S7	P61314	G3V8R7
P32198	Q5XI28	Q64620	D4A4Y0	G3V7J0
Q5JC29	F1M6F4	A0A0G2K8N3	F1M7Y3	A0A0G2K677
O70436	F1M1D5	P20611	A0A0G2K249	F1LMM9
F1M0V4	D4ABK7	Q5FVQ6	A0A0G2K796	Q9Z1Z6
D4A1R0	Q62881	A2VCX1	Q6YDN8	A0A096MKE0
Q496Z1	A0A0G2JVM2	A0A096MK15	Z4YNM2	P62994
Q5EAJ6	Q5RK30	A0A0G2JWR5	Q6TXF2	A0A0G2JX74
F1M790	Q5XIM5	Q499N5	Q80W92	F1LRJ6
D3ZVP6	D4A7U1	Q6P777	Q5BK33	Q5XI28
A0A0G2K8Q7	F1LML7	A0A0G2JZH0	Q5FVQ6	Q561S0
A0A0G2JV16	A0A0H2UHD9	A0A0G2K5T6	D3ZIV8	D3ZCS4
Q07205	E9PT51	D4A7U1	F1LU48	F1LPG9
D3ZFY8	D3ZTR5	B6RIU0	A0A0G2K8N9	G3V9M1
Q66H39	Q5U1Z2	Q5XI01	D3ZUM4	Q6AYK3
A0A0G2JTK6	Q8R2E7	G3V6J2	O35263	Q5XI31
D3ZFB2	D4ACZ5	Q4G017	Q6P7P5	A0A0G2JXT0
P19468	P63074	Q56A33	A0A0G2K2E8	Q6AYK1
A0A0G2JTY6	D3ZD46	P42676	P17955	Q32PY7
A0A0G2K3C0	A0A096MK61	Q2EJA0	Q9JI85	Q8K4K5
P11915	B2GV41	B1WBW4	Q80ZE7	Q7TQ16
A0A096MKE2	B2RYK3	Q68FV3	B4F7C7	A0A0G2JZF2
F7EV94	Q6P7P8	Q62909	A1A5L1	M0RBI3
F1LRM5	Q5U2Z5	A0A0G2K1U9	A0A0G2JWR5	D4A0G9
D4ADZ9	Q62751	A0A096MK75	Q6AYG7	M0R6J0
Q498M9	D3ZL86	B4F7C7	Z4YNF4	Q68A21
Q6YDN8	M0R907	O55147	A0A0G2JW52	F1LXV3
A0A0G2K3S6	D3ZSP1	A0A096MKE0	A0A0G2K4T7	D3ZLC1
P06214	Q52KJ9	D3Z8X6	Q5XIU9	D4A8G7
B2RYV5	Q7TQ20	P62628	Q7TQ77	P09330
A0A0H2UHL9	M0R7T1	F1LRE1	P62898	Q4V8K2
D3ZJH9	D3ZLC1	D3ZNI3	Q5M856	D3ZRM5
Q6P777	D4A4T0	Q6PEC1	Q6AYC4	A0A140TAF7
D4AEK9	D4A0W7	F2Z3T0	D3ZZL3	D3ZA22
Q62910	Q5U2X8	P22734	Q8K4K5	A0A0G2K2B4
Q5FVH2	G3V983	O89044	Q9R080	Q5EB90
P04166	Q9JHZ4	Q5XIM5	B5DF01	A0A0G2JTD1
B5DFF4	Q7TQ16	Q66H39	B1WBN8	P11915
Q4KMC4	Q5PQR7	Q75N36	M0R9B9	P97532
M0RCH8	D4A6Q4	D3ZBP4	R9PXS4	A0A0H2UHG7
A0A0G2K677	A0JPM9	F1M801	A0A096MK58	A0A0G2K3V7
D2XV59	F1M471	Q3MHT2	G3V7G0	P17955
D3ZF45	Q56R17	O35854	Q2M2S1	A1L108
Q5U2Q9	A0A0G2K5Q8	Q9Z2P5	D3ZBT9	O09175
P81128	G3V8V0	Q9JIM0	A0A0G2K526	Q9WTT7
Q3KRC7	F1LRK9	Q8K4K5	Q62599	P62815
Q9Z2R7	F2Z3T0	Q5XIP0	D3ZC89	G3V7G0
A0A0U1RRY3	F1M090	D3ZBT9	B2RZA6	O08836
Q01986	A0A1W2Q5Z6	A0A0G2JZS1	F1LQH2	Q6IG05
J7P1Z1	B2GV11	E9PT82	P07895	A0A0G2JSV3
P11951	Q03555	A1A5Q1	Q99PD6	Q4V8C6
D3ZGF1	Q4V8C6	P39069	Q66HA6	Q9JIM0
Q6AXT7	Q6QI89	D4A644	Q8CF97	M0R623
G3V647	Q5PQQ2	Q5XI86	A0A0G2JY22	Q2TA67
D3ZM09	F1LSH0	A0A0G2K2V7	B1H241	D3ZMS0
P08644	D4A4B4	Q5BJP2	D3Z8J0	G3V982
D3ZAX5	Q6AY96	B0BN19	Q14TE9	G3V8Y5
A0A0G2JSM7	D4ABI7	B5DEJ5	F7ES73	D2XV59
D4ADS6	B2RZ08	D3Z8L5	Q68FX1	Q499V7
Q5BJW0	B4F7C7	A0A0G2JWP1	Q7TT49	P83953
D3ZA22	Q6AXT8	F1LPG9	B0BNB0	Q71SA3
P62332	G3V7L8	A0A0G2JUP0	Q99PK0	D3ZP98
Q08851	Q64591	Q6AYF8	P47196	P70541
Q56B11	R9PXS4	B5DEP7	D3ZAY8	Q9WVS2
Q5GFD9	D3ZAQ6	Q5U211	D3ZFY0	B4F778
Q63269	M0RAP5	P11240	D3ZP13	Q9Z1H9
P97549	D3ZUM4	M0R7T1	F1LR36	P97521
A0A0G2JTF5	Q5RJK6	P10888	G3V8Y8	M0R6T4
Q6AY96	O35263	A0A0G2K8Q7	Q9JMB5	A0A096MKC0
D3ZRE7	Q4G022	Q5PPL3	Q6AXT8	G3V7V5
A0A0G2JTR6	D4A1Q9	D3ZAQ6	D4AEI5	D3ZE02
Q6AYG3	A0A0H2UI05	F1LSH0	D4A0W7	P61972
Q91W30	Q03346	Q6AYD5	P37285	D4A7U6
O08836	A0A0G2JU15	A0A0A0MY43	Q6P9U3	Q8R2H0
D3ZSE6	F1LSM0	A0A0G2K677	D4A5I4	Q80W92
Q5U1Z2	A0A0G2K3V7	A0A068FP44	D4A962	P37285
Q5XI29	F1MAA1	B2RZD6	P62282	M0R5W4
M0R4V3	Q5BJU0	Q5XHZ8	D3ZVD8	Q6JE36
D4ACM1	P61972	P20417	A0A0G2K8A9	B2RYK3
Q9WTT7	E9PU42	D4AAM0	A0A0G2JUG7	Q811Q2
A0A0H2UHX1	Q9WUC4	F1LU48	A3KNA0	A0A0G2K3S6
Q68FY1	D4A1Y5	Q5U209	M0R9N8	P61765
Q9JHM2	D4A9P7	J7NUQ1	G3V7J9	Q498R3
G3V7Z8	A0A096MK75	G3V617	P27008	B0LT89
F1M1L9	M0R9Q1	Q64361	Q5XI01	D3ZUJ8
Q5XIW9	Q5BK79	A0A1W2Q5Z6	F1LQ62	P70625
F1M1R4	B0BNM1	P29266	B2RZ08	A0A140TA89
Q4G009	B5DEJ5	Q6MG13	D4A0G9	A0A0G2JYV0
Q56R18	D3ZHU9	Q5XIU5	P70541	D3ZGQ8
Q9WVA1	M0RC73	Q5U1W6	G3V8V0	B2GUZ9
Q6AYQ9	A0A0G2JV51	Q62651	F2Z3T0	P69682
F1M754	P26284	Q6AY96	Q5XIH3	Q64538
Q66HP4	Q5I0E7	P35286	P19836	P61959
B0BN18	Q5U2U3	A1L1J9	D3ZLS5	E9PU24
A0A0H2UH97	Q5BJN7	M0RAP5	D3ZZQ1	Q6NX65
Q5PQS6	D3ZV81	P07633	Q5HZY0	Q6IRE4
D3ZDK7	P20651	Q5M856	D4A4K4	G3V829
F1LU48	Q6P9X1	D4AB06	P61972	A0A0G2K5Q8
F1M1D5	Q6AY30	Q5XHY0	F1LXF5	B5DEP7
P70541	B2RZ24	Q6P2A5	D4ACQ9	D3ZWA8
A0A0G2JTI7	A0A0G2K5L9	Q6AXN4	A0A0G2JT06	Q71RR7
O88377	Q32KJ5	D4A7D3	A0A0G2K3I9	A0JPQ9
Q8CGU6	A0A0H2UHQ3	B1WC70	D4AB06	D4A4Y0
Q99376	Q6NYB8	Q63377	D3ZAQ6	Q5JC29
A0A0G2JSJ8	O89045	A0A0G2JYV0	A0A0G2JTX2	Q641W4
G3V661	A0A068FP44	Q5GFD9	P27615	Q6Q7Y5
D3ZX38	D3ZLD5	D4A944	D3ZM09	F7EVX2
B0K024	A0A0G2JSS1	A0A0G2JU07	Q5PPJ4	O70151
D3ZBJ0	B5DEQ4	Q4KLL4	F1LNL2	D4ADE5
P40615	Q5PQX1	D3ZE02	D3ZAP9	B2GV41
D4A644	D3ZKR9	Q3SWT7	Q499P4	D3ZQI0
Q561S0	Q64361	A0A0G2JTD1	B5DFA5	A0A0G2KA12
Q4QQW8	B2GV82	A0A0G2K6Y9	Q6NX65	Q6AXT7
Q6Q7Y5	F1LX87	Q641W2	Q6AYB6	P16970
M0R3M8	P20695	D3ZVD8	O35095	A0A0G2K249
Q62868	A0A0G2K0B3	Q66H12	A0A0G2JSM7	Q568Z6
D3ZRN2	Q4V8K2	D4A8G7	B2GV54	G3V8Z9
D3ZFY0	Q5BK33	Q6AZ44	Q641Y2	Q7TQ20
Q62881	B5DFC9	D3ZUX7	D4A7L6	D3ZL86
F1LXF5	B0BMW4	Q5BKA1	Q5EBC7	G3V6X9
A0A0G2K101	D3Z8J0	P63155	A0A096MKG2	G3V985
D3ZWN1	R4HD46	Q5U2T0	Q4KLH6	P62628
F1LPA4	B5DEF3	Q5M7T6	Q9JJ31	M0R5N4
A0A096MK29	D3ZG58	D3ZPP2	B5DEH2	B5DFI0
Q63433	Q5U1W6	A0A0G2JU43	A0A096MKC0	P15791
A0A0G2K0Y6	Q32PY7	Q9Z1N4	M0RCH8	Q5PQR0
Q4G017	Q5PQN7	B6DYQ3	Q5RJY4	F1LPE9
D3ZTJ7	F1LMA4	Q5PPJ4	Q7M0E7	D4A565
F1MA36	B5DF74	Q5XIU9	A0A096MJW2	P42676
A8QIC3	Q5HZY2	D4A9P7	A0A5P8DHK3	Q5XIW8
B4F778	A0A0G2JYV0	D3ZUM4	B5DEI0	A0A0G2JZH0
F1LN42	A0A0G2K578	D3ZFY8	D4AAE9	G3V7L8
F1M785	A0A0G2K9Q6	F1LNM0	F1LVW7	Q9EQV6
B5DER3	A0A096MJW2	D3ZXJ5	Q5U211	D4A644
D3ZQG8	Q02589	Q4KM38	A0A0G2KA12	Q5RK30
D4A6X4	Q5U3Y2	D3ZWL6	Q4KLZ3	F1LRM5
P10888	Q3ZB99	F1LNR1	Q5XIP0	Q75Q40
D4AC38	D3ZQT7	P41350	Q63396	B5DFD1
Q5M849	P07633	Q5U3Y2	Q6IG05	Q6P7P8
A0A0G2K824	M0R6Z9	F1LRJ6	A0A0G2JYL5	F1M2K0
F1LTR1	O88588	Q08851	Q4KLN3	D3ZD46
Q5BJK8	D3Z9F6	V9GVE9	D3ZTG2	Q6TXF2
P56522	P84076	Q5FVH2	D4A9Q3	P63074
A0A0G2K1E2	Q3MJK5	P17955	D4ACK1	D3ZNI3
Q4V8F9	D3ZTG2	D4A7U6	A0A0H2UHF6	G3V6J2
Q5PQR7	Q80W92	B0K024	B2RZ74	Q6AYC4
Q63750	Q5XI21	Q5EB90	A0A0G2JSZ9	D4AB01
P08503	D3ZF12	D3ZAI0	Q68FY0	B0BN72
D3ZIV8	G3V717	B5DEZ4	F7FLB2	A0A0G2K101
D3ZPL1	Q5RJK9	A0A0G2JT88	F1LRM5	G3V9G3
P61972	F1LQS0	Q99NI1	Q3KRC5	A0A0G2JTI7
Q9JID2	Q4KLL4	Q9JIS1	Q9Z1N4	B2RYC9
P21571	Q99376	Q5BJ92	B2RYC9	A0A0H2UHD9
D4A1Q9	Q9ES53	F7EWN2	D3Z962	Q5U2N1
Q63356	P97519	Q9WU10	Q3SWT4	A0A0G2JTW1
Q6V9V9	A2RUW1	Q6AYP7	B1WBY7	Q9JHZ4
P62282	D4A2P1	D4AB01	Q62839	M0R9B9
Q91ZW6	B0BN72	P83888	A0A0G2JTD1	Q9WUC8
M0R5W4	F1LP57	Q5M849	P32577	P20417
D3ZP13	Q641Z8	Q5U2R7	F1M7S0	D3Z8L5
F1LMA4	P29266	Q2KN99	A0A0G2K3C0	P29348
M0RC54	P23347	F1LRZ7	B2GV11	O88778
Q4G075	D3Z8L5	P27615	B1WBS4	Q5U1W6
Q66HG5	Q66HA6	A0A0G2JX74	F1LVV3	P37805
P32577	D3ZVW3	Q6DGF2	Q9JKS6	D4ABC4
G3V9R0	D4A7U6	B1WBY7	Q5PQR7	P52590
Q9R0Z3	D3ZBP3	D3ZV81	M0RBI3	Q8CGX0
A0A0F7R5I4	A0A0G2JVT8	A0A096MKH2	Q5XI21	D4A1D3
D3ZUN5	A0A0H2UHG7	Q9JMB5	Q6QI44	G3V6L8
Q5D008	G3V6B0	F7EVX2	A0JN30	A0A0G2K0J7
D3ZXI0	A0A0G2K751	G3V9P7	P60192	A0A0G2K9M5
Q6P6T4	F1M589	F1M6H4	G3V7U2	Q6AY55
D4A6Q4	Q03114	Q5U2T9	D3ZUJ8	A0A0G2JW52
Q08013	B1WC03	D3ZXK4	F1LRK9	Q5RKG9
Q31267	Q62599	F1LRI7	P18590	O08839
A0JPQ9	Q99PD6	P60192	P69682	F7EPZ4
D4A2T7	M0RAJ8	F1LTJ5	A0A096MJI4	F1LZC5
P97611	Q5XIG4	D3ZMX6	D4A0E8	Q2EJA0
P20611	Q99MI7	Q6TUG0	Q5FVH2	Q6AXT8
Q6TUG0	D4A1A5	P35433	Q9WVR3	G3V656
F1M1J2	D4ACQ9	Q6P9X1	A0A0G2JTI7	Q9Z142
D4AD05	B2GUY8	O88550	F1LNS2	Q6AYB6
F1M0U5	A0A0G2K9D6	D4AAV4	F1LPB3	D4AAE9
D3ZQI0	D4A3A1	Q5FVQ9	Q6AYG5	O35854
D3ZHW0	Q5XIB4	A0A096MK54	D3ZRE7	B0BN19
Q5M856	F1LVA8	O88377	Q66HF9	Q3B8N7
Q9Z1N4	Q6SY93	A0A0G2JZM8	F1M4I4	P83888
D3ZY19	Q6GMN6	O08839	Q6IUR5	Q6AYF8
Q5HZY0	Q5XIU9	P16970	B1H230	F1LSQ0
B1WBW4	D4AAM0	Q5XFW6	F1M6V8	D3ZFH5
A0A0H2UI27	D3ZMX6	D3ZXI0	A0A0G2JSX8	Q63691
D3ZG48	Q4FZU2	Q9R080	Q1RP74	B2RZB6
Q4V8K2	A0A096MKH2	B2RYN3	F1M754	A0A0G2K9F2
O88588	D4ABP4	Q6AXY4	O35889	Q03346
A0A0G2JYG5	P70541	Q5PQL2	Q5U303	A0A0G2QBZ8
Q4KLH5	F7FLB2	F1LM16	P70500	D4ABI7
P19836	A0A140TAH1	D3ZM09	Q6P9U8	P20171
Q3ZB99	B2RYW7	M0R7A4	O88377	Q498R7
Q641X3	Q5XI38	D4A4H5	D3ZRF6	A0A096MJM8
A0A0G2JZS1	A0A0G2K3W3	D4A1Z2	Q2I6B0	Q66HA6
A0A0G2KAZ7	P17702	Q52KJ9	D4A3E3	Q6AY23
Q5XI09	A4D0F6	Q811Q2	A0A0G2JYU2	Q5PQN7
Q5RK00	B2RZB6	F1M2M6	Q6P2A5	D4ABA5
Q5BJU0	A0A0G2K401	Q5PQV5	B2GUZ7	A0A0G2K3L8
D4AE50	A0A0G2JU49	D4ACK7	Q6IRG3	D4A7Z1
P27008	F1LRZ7	P12369	D3ZUJ9	F1LRK9
B4F764	P53565	M0R8E8	Q6TXG9	A0A0G2K6E5
P53812	D3Z8L7	B2GUU1	P63155	Q3MHC2
B5DFK6	Q2TGJ6	B0BNB0	Q66HP4	A0A0G2K1U9
D3Z962	G3V6D9	Q5M7A4	P08644-2	F7FFV2
D4A4B4	D3ZFJ6	A0A0G2JTX2	Q4V8K5	F1LU48
Q62908	D3ZW55	Q5PQR0	P61765	Q9JIX5
O35346	B2RZD5	D3ZH75	Q99372	F1M0V4
Q9WU49	P52759	P10686	D4AAG4	D4ACN8
Q6AXT8	Q9QUR2	A0A0G2JXP1	Q4V886	A0A0G2JWR5
O89045	F1M5A9	D3ZBJ0	Q5U2R7	F1LSM2
Q4V8E1	F1LND1	M0R3M8	B5DFD1	P16636
Q56R17	P18886	Q6NX65	Q9EQV6	Q9EQH5
D3ZE02	Q0D2L6	P81799	D3ZXI0	B2RYF6
D3ZRC3	P12007	Q5M9F8	O70593	A0A096MJT6
Q6GMM8	Q5I0H3	D3ZMY7	P20417	A0A0G2K4X8
Q6AXU3	A0A0G2JWA3	Q5U2Q9	Q99PT0	B2RYJ1
F1M3G7	F1LRP7	Q00981	A0A0G2JTP7	Q99PD6
Q62770	O89042	P27867	Q71RR7	Q498U1
A0A0G2K3I9	F1LSK6	Q6PEC3	Q0ZFS5	D4ACQ9
P62916	Q9Z142	Q5BJT4	B5DEH4	F1LMA7
Q02356	Q62910	D4A1Q9	D4A1D3	F1M6V1
B0LT89	Q5PQW5	Q6VEU1	D4A4J0	P06762
F1LND1	Q9Z1E1	Q2WEA5	Q9ERM8	D3ZIX4
Q80W92	B2GV54	D3ZDK7	G3V9A4	A0A0G2JUV8
D4A7U6	Q5FVH2	F1M6Q3	B0BN74	O88377
A0A140TAH3	A0A0G2JY22	Q3SWT4	Q0D2L6	A0A0G2K2I0
A0A0G2JXH6	P97532	D3ZZ51	G3V722	D3ZAX5
G3V897	P70583	P62994	Q3KRE0	Q4G063
Q9WUC4	P42676	G3V656	F1LRI7	Q62671
E9PT51	G3V7Z8	Q76MT4	B5DF74	B5DF50
Q6PEC3	Q99N37	Q4KMC4	P62994	F1MA36
A0A1W2Q6G8	G3V6F5	D3ZX13	G3V7B0	F2Z3T0
Q4KLN7	F1LNS2	A0A0G2JZ13	Q2EJA0	Q4KLN7
P97874	M0R9T2	Q6IFW6	A0A0G2K4J0	Q63356
D4AAT4	D3Z9J4	O08836	Q6P777	Q4FZU2
B0BNB0	D3ZAP9	M0R9B9	D3ZAX5	Q641Z8
Q6AY58	D3ZXK4	Q6AY55	P35426	Q5U2Q9
G3V6M8	P06762	B1H241	Q5XHZ9	B1VKB4
A0A0G2JV99	D4AEK9	D3ZC82	G3V8R7	Q8VIB1
Q5I2Z0	B5DEI0	P08644-2	P32089	Q75N36
D3ZJP6	D3ZER6	A0A0G2K3S6	D3ZL86	A0A0G2JVL6
D4A962	G3V7J0	Q3MUI1	Q5XIF4	D3ZWL6
D4A1D3	P20069	P24473	F1M2K0	D3ZC82
Q6MGC4	F1LST0	M0R639	D3ZQI0	Q6IV68
A0A0G2K9L2	Q5U2Q9	D3ZVT2	F1LSH0	F1LST0
Q62976	Q5PQL2	Q499V7	P12749	B5DFH8
D4A8N1	G3V6M0	A1A5P2	Q63707	B1WC56
M0R5Q3	Q5EB90	G3V8U4	F1LW16	D3ZLA3
Q5FVK6	D3ZFB2	F1LST0	D3ZVW3	D4A0E8
Q7TP77	F1LR87	G3V8R7	G3V8Z9	A0A0G2K929
D4A634	D4A4T9	Q642A5	A0A140TAH1	B2RYF8
D4A3G2	A0A0G2K5T9	Q6P7P8	A0A0G2JUW8	F1LPQ3
Q3KRC5	Q5U2R7	Q32PZ7	Q63494	A3KNA0
Q3SWT7	Q4QQR9	Q5BJW0	F1M1J2	Q5PPJ4
Q5M7A4	Q5EBC7	Q5RK08	P08082-2	G3V6M8
F1M7Y3	F1M455	Q9EQH5	D4A9P7	Q496Z1
P23711	D3ZIU2	A0A0H2UI27	Q496Y9	M0RAP5
Q4KLL4	P10686	D4A8N1	B0BNJ4	Q5U2Z4
D3ZUC9	D3ZE91	B1WBS4	D3ZT01	D4A0I8
B2GV82	A0A0G2K929	D3ZW55	P32198	G3V912
P07633	Q5BJX0	Q5XIG4	Q3MHT2	Q2WEA5
Q6P7P8	D3ZZ62	B1WBY5	Q5XI31	I6L9I0
F7ES73	F1MA36	Q9ERM8	O88588	D3ZAQ6
A1A5S1	D3ZBL6	D3ZTC4	A0A0G2K2B4	D4A3E3
Q32KJ5	D4A634	B2RYQ2	Q6AYF8	Q64542
P23928	A0A0G2K6J6	C5NTX8	Q5U209	A0A0G2K6Y9
Q08602	D3ZQI0	Q3ZB99	F1LP57	Q5PQL2
A0A0H2UHD9	G3V6B8	A0A0G2QC33	D3ZG58	F1LSH0
F1LUS2	G3V912	D4AEH9	A0A0G2JTK6	D3ZUI1
Q6F6B3	Q8VIL3	D3ZKG9	E9PSJ3	D4A8N1
B0BNM1	B2RYQ2	A0A0G2K5G6	D3ZAF7	D3Z8L7
B2GV02	A0A140UHW9	Q6AYI5	P41350	Q6AYK5
Q5XIH3	D4AAH9	Q5BK79	D4AB01	P53676
Q9QYA6	Q8CJB9	Q91ZW6	D4A022	D4A0W7
A0A0G2JUJ9	D4ACK1	A0A0G2K9L2	F2Z3R4	D4A1B2
D4A7L6	D3ZGY2	A0A0G2K8A9	D3ZKR9	P70583
Q5XI72	Q6AYR2	Q920P6	B2GV14	Q5XIG0
Q62599	Q6YDN8	G3V722	Q9Z142	D3ZV60
Q8VIB1	D4A7F2	B0K020	D3ZD46	D4A238
Q63663	P60192	Q5RJY4	Q5U2R9	P07633
Q6AYG5	P01041	Q4V8C6	Q5U2U3	P52020
O89044	A0A096MJT6	P70583	A0A0G2KAN7	B4F7F1
P20069	F1LZC5	D3ZG58	M0R781	F1M589
O35263	A0A0H2UHF4	Q5BK33	Q6JE36	P08082-2
A0A0G2JY73	Q6AXT7	P21913	P52759	Q4KLZ6
F1LSQ0	D3ZVI7	D3ZCG4	Q4KMC4	Q9WVE9
F7EPZ4	B4F7F1	D4A1A5	Q9Z122	Q6AYB3
D3ZF12	Q9JMB5	P83953	Q5M7T6	G3V6B0
G3V8Y8	D3ZAP7	Q8CGU6	A2VCX1	F1M6V8
A0A0G2JXC2	D4AD05	A0A0G2JZF0	P11915	Q5U2U0
P47819	A0A0G2K4X8	D3ZP98	P70583	Q6P777
A0A0G2JVD6	A0A140TA95	D3ZZ38	E9PU42	O08557
A0A0G2K2B6	A0A0G2JSZ9	O35162	Q641W4	D3ZRN5
D3ZJ01	Q2I6B0	E9PT51	D4ABC6	P97519
B2RZD4	Q5XHY0	Q6AYK3	P29348	D3ZSL1
F1M9G6	A0A0G2K2V7	D3ZV39	A0A0G2K2A5	A0A0G2K9Q3
D4A0E8	Q09325	Q03114	F1LUS2	P97874
D4A4R1	G3V6U9	D3ZQL1	G3V6M8	F7EWN2
A0A0G2JUG7	A0A0G2JXT0	F1LVV3	B5DFF4	Q5PQW5
A8IRI3	P53676	M0RDD7	Q6AXN4	D4A6X4
Q9QZM5	A0A0G2K2A5	A0A0G2JY73	Q45QM2	A0A0G2KB98
D3ZW55	P47819	Q5U2U3	G3V8C0	F1MAF5
Q5U2U3	D3ZXF9	D3ZFY2	Q5PQX1	Q700Q7
M0R781	A2VCW9	F1M9B3	B2RYP8	Q5XI07
Q99PD6	Q66HP4	H9KVE3	G3V8U6	Q9WUC4
D3ZC89	Q5FVQ6	Q568Z6	Q63632	D3ZVT2
D3ZCP9	F1M403	Q9JJK4	A0A0H2UHF4	A0A0G2JU43
D4AAH9	G3V9W0	P70500	B5DEL2	D4A5K6
P59895	P18645	A0A0G2K3V7	Q66H94	F1LT10
Q5EBC7	D4A678	M0R991	Q6P7A9	A0A0G2K2E8
Q5BJY6	Q1KQ07	A0A0G2K7M6	Q5GFD9	D3ZFB2
Q6IG05	Q9JHX4	F1LSG8	Q6AXT5	F1LPC5
D3ZDS8	D3ZA31	D4A1Y5	Q5U2T9	Q4FZY0
Q5U1W6	Q4QR85	D4A6X4	P11345	P62282
D4A8M7	Q4G017	Q4FZT2	B0BN72	B0BMY0
D3ZTG2	A0A0G2K7D4	B5DFF4	A0A096MJX4	F1LMY4
G3V9Q4	Q6QBQ4	Q5PQS6	Q4QQR9	P35426
D3ZCG4	Q9EQV6	Q6P791	G3V946	P0C0A1
Q00238	A0A0G2JSJ8	B5DFC4	Q4V8C6	A0A0G2JZM8
B1H241	D3ZBT9	A0A0G2K6T6	G3V9S3	F1M403
Q641Z8	Q9JI92	D3ZWJ2	Q8R2E7	A0A0H2UI27
D3ZTX0	E9PSX7	A0A0G2K3I0	D4A205	A0A0G2JTK6
D3ZH40	B2RYP6	Q9WVA1	D3ZK73	D3Z8X6
Q5BK79	D3ZHA9	B2RYV5	D3ZXJ5	Q5BJU0
B2RYJ3	Q6AYI5	A0A0G2K648	Q641Z4	D3ZAP9
D3ZT03	D3ZDK7	A0A0G2JU77	Q6TUD3	Q6AY72
Q6P762	F1LQH2	P62282	D4ABN8	F1LM16
Q6AYG7	P35426	G3V7U2	F1M0V4	Q68FS0
D3ZV60	Q3SWT7	D3ZI35	Q4QR85	Q6AYP7
F1LQZ3	Q5BJZ0	D3ZD46	G3V8I4	D3ZTG2
M0RCX2	F1LM16	D3ZA22	D3ZJW8	Q9EPJ3
Q4KLZ3	Q9ET50	M0RBI3	Q7TPJ7	D4ADE7
Q63707	P83953	D3ZMW3	E9PT51	D4A425
O88637	P97886	D4A020	D4A9N5	M0R3S3
Q63632	Q5XIA3	Q5M7V4	A0A140TAE4	B0BNB9
Q156J1	Q5M7T5	A0A096MJM8	A0A0G2JWV0	A0A0G2KB55
A0A0G2JTW1	P61023	A0A0H2UHF4	Q5FVL2	G3V8I4
F1M110	Q9JLH7	P15800	D4A4T0	A0A0G2K059
P11167	F1LZZ6	P53676	D4A885	Q68FV3
B5DF93	Q99ND9	F1LRC6	D4ADP4	A0A0G2K9G3
Q5U2R7	P11240	Q63622-5	Q6SY93	O89044
Q3KRE0	Q5I2Z0	F1LRK9	D3ZVI2	F1LND1
Q68A21	B2RYC9	B2GV74	Q5BJZ0	P84025
D4AB01	D3ZUJ8	F1LRE5	D3ZTC4	Q62844
Q7M0E7	G3V885	A0A140TAH1	Q0D2L2	D3ZI68
E9PT82	B5DFI3	A0A0G2JSX8	F1MAM8	P70478
B5DEH2	D4A6T1	F1LPQ3	Q2TA68	Q66HG6
D4AAG4	P12369	Q8K3F3	A0A0G2K9R9	A0A0G2K9L2
Q8CHN9	Q5PQN1	D4A3E2	D3ZI68	B0BN90
A0A0G2K777	Q6IV68	D3ZUJ8	G3V920	G3V6U9
[truncated: 1,314 more rows]
