# Supplementary material for: Astrocytes express aberrant immunoglobulins as putative gatekeeper of astrocytes to neuronal progenitor conversion
Source: Cell Death Dis. 2023 Apr 4;14(4):237. doi: 10.1038/s41419-023-05737-9 (PMC10073301; doi:10.1038/s41419-023-05737-9)
Supplement: Supplementary file 22 — Supplementary Dataset 7 [file 41419_2023_5737_MOESM22_ESM.xlsx]

## Sheet: Feuil1
											against control						against control		against SP-TM
T: Protein IDs	T: Majority protein IDs	T: Gene names	T: Protein names	LFQ CTL1	LFQ CTL2	LFQ CTL3	LFQ intensity PS-Hum-PM-BF_A	LFQ intensity PS-Hum-PM-BF_B	LFQ intensity PS-Hum-PM-BF_C	Average	log2fc	p-value	LFQ intensity PS-Hum-Cte-PM-BF_A	LFQ intensity PS-Hum-Cte-PM-BF_B	LFQ intensity PS-Hum-Cte-PM-BF_C	Average	log2fc	p-value	log2fc	p-value	C: Student's T-test Significant PS-Hum-Cte-PM-BF_CTL	C: Student's T-test Significant PS-Hum-PM-BF_A_CTL	C: Student's T-test significant	N: Peptides	N: Razor + unique peptides	N: Unique peptides	N: Sequence coverage [%]	N: Unique + razor sequence coverage [%]	N: Unique sequence coverage [%]	N: Mol, weight [kDa]	N: Q-value	N: Score	N: Intensity	N: MS/MS count	N: -Log Student's T-test p-value PS-Hum-Cte-PM-BF_CTL	N: Student's T-test q-value PS-Hum-Cte-PM-BF_CTL	N: Student's T-test Difference PS-Hum-Cte-PM-BF_CTL	N: Student's T-test Test statistic PS-Hum-Cte-PM-BF_CTL	N: -Log Student's T-test p-value PS-Hum-PM-BF_A_CTL	N: Student's T-test q-value PS-Hum-PM-BF_A_CTL	N: Student's T-test Difference PS-Hum-PM-BF_A_CTL	N: Student's T-test Test statistic PS-Hum-PM-BF_A_CTL
Q96HA1;A8CG34;A6NF01	Q96HA1	POM121	Nuclear envelope pore membrane protein POM 121;Nuclear envelope pore membrane protein POM 121C;Putative nuclear envelope pore membrane protein POM 121B	25.9213	25.8203	25.7001	26.3623	26.2341	26.0056	26.2007	0.386767	0.0341482	26.2896	26.7089	26.7167	26.5717	0.757833	0.00808719	0.371067	0.101939	+		PS-Hum-Cte-PM-BF_CTL	4	4	4	5	5	5	127.72	0	10.878	714680000	32	2.39314	0.00755844	0.757811	4.89227	1.76765	0.0218333	0.386749	3.16107
E9PRG8	E9PRG8	C11orf98	Uncharacterized protein C11orf98	28.4372	28.0371	27.9088	29.9811	29.1449	29.6723	29.5994	1.47173	0.00722853	27.8362	30.0464	29.8825	29.255	1.12733	0.1967	-0.3444	0.670637		+	PS-Hum-PM-BF_A_CTL	2	2	2	21.1	21.1	21.1	14.234	0	32.802	3076800000	56	1.00725	0.118009	1.12734	1.54735	2.44193	0.00364	1.47173	5.05033
O00571;O15523;Q9NQI0	O00571	DDX3X	ATP-dependent RNA helicase DDX3X;ATP-dependent RNA helicase DDX3Y	32.7414	32.692	32.6366	33.6606	33.2868	33.243	33.3968	0.7068	0.0065153	33.1282	33.4235	33.5444	33.3654	0.675367	0.00605934	-0.0314333	0.870712	+	+	PS-Hum-Cte-PM-BF_CTL;PS-Hum-PM-BF_A_CTL	38	38	37	57.6	57.6	55.9	73.243	0	323.31	99384000000	1206	2.51855	0.007968	0.675428	5.30661	2.48739	0.00387234	0.706828	5.20117
O14523	O14523	C2CD2L	C2 domain-containing protein 2-like	23.441	22.5558	23.4729	23.8286	24.0185	23.4414	23.7628	0.606267	0.153867	27.2713	25.6557	25.8244	26.2505	3.0939	0.00649021	2.48763	0.00998802	+		PS-Hum-Cte-PM-BF_CTL	5	5	5	12.7	12.7	12.7	76.18	0	13.057	41364000	5	2.48872	0.00909375	3.09388	5.20563	NaN	1	0	NaN
O14579	O14579	COPE	Coatomer subunit epsilon	27.425	27.3829	27.0443	27.9384	27.3076	27.3294	27.5251	0.241067	0.370714	27.7957	27.818	27.9205	27.8447	0.560667	0.0113958	0.3196	0.203155	+		PS-Hum-Cte-PM-BF_CTL	10	10	10	58.8	58.8	58.8	34.482	0	53.421	1976200000	95	2.24401	0.0100233	0.560644	4.43215	0.731969	0.454189	0.24107	1.00741
O15173	O15173	PGRMC2	Membrane-associated progesterone receptor component 2	29.6192	29.575	29.5017	32.675	33.6163	33.2395	33.1769	3.61163	0.000195959	34.8538	33.4237	33.2271	33.8349	4.26957	0.00114515	0.657933	0.320761	+	+	PS-Hum-Cte-PM-BF_CTL;PS-Hum-PM-BF_A_CTL	10	10	10	43.9	43.9	43.9	23.818	0	249.23	19670000000	279	3.24209	0.006625	4.26955	8.31003	4.00893	0	3.61165	13.1022
O15260	O15260	SURF4	Surfeit locus protein 4	28.2769	28.1933	28.1821	28.3324	27.3487	24.2478	26.643	-1.57447	0.270103	28.6188	28.4848	28.4739	28.5258	0.3084	0.00508866	1.88287	0.201065	+		PS-Hum-Cte-PM-BF_CTL	5	5	5	22.7	22.7	22.7	30.394	0	68.357	5357800000	99	2.59432	0.00811765	0.308393	5.57006	NaN	1	0	NaN
O43148	O43148	RNMT	mRNA cap guanine-N7 methyltransferase	27.4824	27.3406	27.1771	28.9821	28.7205	28.4975	28.7334	1.4	0.00107018	28.2697	28.7828	28.7881	28.6135	1.28017	0.00269243	-0.119833	0.617592	+	+	PS-Hum-Cte-PM-BF_CTL;PS-Hum-PM-BF_A_CTL	9	9	9	25.6	25.6	25.6	54.843	0	21.109	1908100000	91	2.871	0.0072381	1.28016	6.62555	3.27166	0	1.40001	8.45946
O43159	O43159	RRP8	Ribosomal RNA-processing protein 8	23.3608	23.2131	24.142	24.6386	24.1274	25.509	24.7583	1.18637	0.0748921	26.3842	26.6871	26.6621	26.5778	3.00583	0.000587856	1.81947	0.0118178	+		PS-Hum-Cte-PM-BF_CTL	3	3	3	10.7	10.7	10.7	50.714	0	8.2111	124520000	7	3.53182	0.00294737	3.00586	9.88479	NaN	1	0	NaN
O43175	O43175	PHGDH	D-3-phosphoglycerate dehydrogenase	29.1719	29.1648	29.1416	29.8474	29.7396	29.6024	29.7298	0.570367	0.00133715	29.5667	29.7244	29.9342	29.7418	0.582333	0.00550374	0.0119667	0.929951	+	+	PS-Hum-Cte-PM-BF_CTL;PS-Hum-PM-BF_A_CTL	9	9	9	20.8	20.8	20.8	56.65	0	90.952	7633100000	209	2.5601	0.00789286	0.582341	5.4498	3.17481	0	0.570385	7.97888
O43181	O43181	NDUFS4	NADH dehydrogenase [ubiquinone] iron-sulfur protein 4, mitochondrial	25.9708	25.6615	25.6574	24.8708	24.419	24.8083	24.6994	-1.06387	0.00372768	26.1617	26.4323	26.3098	26.3013	0.538033	0.0143809	1.6019	0.000580642	+		PS-Hum-Cte-PM-BF_CTL	2	2	2	13.7	13.7	13.7	20.108	0.0061662	2.0266	377500000	5	2.14306	0.010404	0.538001	4.13911	NaN	1	0	NaN
O43324	O43324	EEF1E1	Eukaryotic translation elongation factor 1 epsilon-1	27.5402	27.3095	27.3013	28.376	27.9058	27.9534	28.0784	0.694733	0.014636	27.876	28.382	28.3554	28.2045	0.8208	0.0107627	0.126067	0.600759	+	+	PS-Hum-Cte-PM-BF_CTL;PS-Hum-PM-BF_A_CTL	8	8	8	54	54	54	19.81	0	51.037	2263000000	110	2.26914	0.00866272	0.82079	4.50735	2.13571	0.0100892	0.694738	4.11831
O43684	O43684	BUB3	Mitotic checkpoint protein BUB3	30.543	30.1309	30.0816	31.1263	30.8457	30.9692	30.9804	0.728567	0.0121113	30.9208	31.5933	31.7449	31.4197	1.16783	0.0162213	0.439267	0.173932		+	PS-Hum-PM-BF_A_CTL	12	12	12	39	39	39	37.154	0	95.474	16866000000	330	2.09104	0.0109091	1.16785	3.9935	2.21781	0.00782482	0.728587	4.35474
O43709	O43709	WBSCR22	Probable 18S rRNA (guanine-N(7))-methyltransferase	28.6744	28.3801	27.8373	30.3327	29.3457	29.4377	29.7054	1.4081	0.0242511	29.5226	30.2556	29.9086	29.8956	1.59833	0.00784871	0.190233	0.642384	+		PS-Hum-Cte-PM-BF_CTL	7	7	7	32.4	32.4	32.4	31.88	0	29.97	3014800000	85	2.40622	0.00791837	1.59832	4.93427	1.91628	0.0162116	1.40806	3.52902
O60869	O60869	EDF1	Endothelial differentiation-related factor 1	32.8973	32.6046	32.1922	34.8197	33.9347	34.1686	34.3077	1.74297	0.00647301	33.9645	34.7148	34.8581	34.5125	1.94777	0.0048164	0.2048	0.621401	+	+	PS-Hum-Cte-PM-BF_CTL;PS-Hum-PM-BF_A_CTL	7	7	7	43.9	43.9	43.9	16.368	0	99.737	63301000000	359	2.61826	0.008625	1.9478	5.65547	2.49	0.00391398	1.74301	5.20995
O75396	O75396	SEC22B	Vesicle-trafficking protein SEC22b	26.8972	26.8853	26.8574	27.7177	28.1948	28.0156	27.976	1.09607	0.00142314	28.9002	26.5951	27.9217	27.8057	0.9257	0.238101	-0.170367	0.815119		+	PS-Hum-PM-BF_A_CTL	5	5	5	30.2	30.2	30.2	24.593	0	88.363	1271100000	91	0.924227	0.152622	0.925678	1.38558	3.1478	0	1.09603	7.84934
O75694	O75694	NUP155	Nuclear pore complex protein Nup155	27.1848	27.1452	27.1039	27.8688	27.844	27.6285	27.7804	0.6358	0.00134445	27.6596	27.561	27.6794	27.6333	0.4887	0.000355321	-0.1471	0.157191	+	+	PS-Hum-Cte-PM-BF_CTL;PS-Hum-PM-BF_A_CTL	19	19	19	18.8	18.8	18.8	155.2	0	35.88	2116600000	90	3.75071	0.00466667	0.48867	11.2545	3.17227	0	0.635778	7.96661
O75787	O75787	ATP6AP2	Renin receptor	25.3201	24.9548	24.7945	25.6417	27.0585	28.1116	26.9373	1.91413	0.0591742	32.4895	29.7813	29.5269	30.5992	5.5761	0.00438233	3.66197	0.0368185	+		PS-Hum-Cte-PM-BF_CTL	11	11	11	40	40	40	39.008	0	162.15	1482300000	57	2.65929	0.00843011	5.57608	5.80436	1.52887	0.03656	1.91412	2.61388
O94905	O94905	ERLIN2	Erlin-2	27.8947	27.7459	27.7078	28.4646	28.4159	28.0986	28.3264	0.543567	0.0132407	28.4664	28.5431	28.5807	28.5301	0.747267	0.000351005	0.2037	0.163676	+	+	PS-Hum-Cte-PM-BF_CTL;PS-Hum-PM-BF_A_CTL	9	9	6	31	31	21.8	37.839	0	24.781	2890400000	72	3.75584	0.00509091	0.747272	11.2887	2.17924	0.00854795	0.543582	4.2425
O95232	O95232	LUC7L3	Luc7-like protein 3	29.4309	29.3114	29.256	30.1819	29.6743	29.7706	29.8756	0.542833	0.0296471	30.1105	30.3239	30.5912	30.3419	1.0091	0.00243872	0.466267	0.0892215	+		PS-Hum-Cte-PM-BF_CTL	8	8	8	23.6	23.6	23.6	51.466	0	291.08	7979800000	180	2.91369	0.0076	1.00908	6.80258	1.82899	0.0185243	0.54281	3.31011
O95478	O95478	NSA2	Ribosome biogenesis protein NSA2 homolog	27.7213	27.7167	27.6952	28.1096	28.1396	28.0818	28.1103	0.399267	2.7421e-05	28.32	28.5026	28.3905	28.4044	0.6933	0.000208663	0.294033	0.00618441	+	+	PS-Hum-Cte-PM-BF_CTL;PS-Hum-PM-BF_A_CTL	6	6	6	25	25	25	30.065	0	17.009	2833200000	70	3.98169	0	0.693308	12.8944	4.86417	0	0.399272	21.5662
O95487	O95487	SEC24B	Protein transport protein Sec24B	27.3482	27.2273	27.1114	28.3443	27.9466	27.8706	28.0538	0.824867	0.00702449	27.2057	26.6661	26.9348	26.9355	-0.293433	0.159622	-1.1183	0.006413		+	PS-Hum-PM-BF_A_CTL	8	8	8	10.5	10.5	10.5	137.42	0	63.305	1993400000	49	0.0361344	1	-0.293399	-1.7247	2.4543	0.00371429	0.824836	5.09106
O95573	O95573	ACSL3	Long-chain-fatty-acid--CoA ligase 3	27.5776	27.38	27.3558	28.7694	30.1484	29.5326	29.4835	2.04567	0.00722457	31.9698	29.4263	29.35	30.2487	2.8109	0.0312423	0.765233	0.465132		+	PS-Hum-PM-BF_A_CTL	18	18	16	32.8	32.8	28.8	80.419	0	67.47	2536500000	124	1.80632	0.0158588	2.81093	3.2546	2.44226	0.00367677	2.04569	5.05143
P02545	P02545	LMNA	Prelamin-A/C;Lamin-A/C	30.7558	30.6544	30.6074	30.7927	30.6456	30.6068	30.6817	0.00916667	0.904275	30.9754	31.2059	31.3648	31.182	0.5095	0.0136641	0.500333	0.0167134	+		PS-Hum-Cte-PM-BF_CTL	29	27	27	45.3	44	44	74.139	0	268.97	13385000000	409	2.16553	0.010199	0.509489	4.20311	0.34458	1	0.00913493	0.127649
P04843	P04843	RPN1	Dolichyl-diphosphooligosaccharide--protein glycosyltransferase subunit 1	29.8342	29.6068	29.5586	29.9731	29.972	30.1167	30.0206	0.354067	0.0222223	33.6879	32.1429	32.0224	32.6177	2.9512	0.00555795	2.59713	0.00849737	+		PS-Hum-Cte-PM-BF_CTL	27	27	27	56.8	56.8	56.8	68.569	0	314.74	13347000000	363	2.55615	0.00782301	2.95124	5.43605	1.95441	0.0158	0.354076	3.62726
P04844	P04844	RPN2	Dolichyl-diphosphooligosaccharide--protein glycosyltransferase subunit 2	28.6853	28.3575	28.2656	28.4356	28.4701	28.3696	28.4251	-0.0110333	0.936802	30.8421	29.8079	29.6419	30.0973	1.66117	0.0138099	1.6722	0.0113344	+		PS-Hum-Cte-PM-BF_CTL	16	16	16	38.2	38.2	38.2	69.283	0	138.65	5015000000	195	2.16093	0.0104375	1.6612	4.18994	0.274545	1	-0.0109774	-0.0839641
P05114	P05114	HMGN1	Non-histone chromosomal protein HMG-14	29.7631	29.6947	29.6672	30.2602	28.6427	30.0101	29.6377	-0.0706667	0.895167	30.2601	30.9446	30.8205	30.6751	0.966733	0.0104186	1.0374	0.129721	+		PS-Hum-Cte-PM-BF_CTL	7	7	7	37	37	37	10.659	0	75.74	6387500000	99	2.28327	0.00833533	0.966724	4.55003	0.257737	1	-0.0706622	-0.140336
P07900;Q14568;Q58FG0;Q58FG1	P07900	HSP90AA1	Heat shock protein HSP 90-alpha	30.9873	30.7686	30.767	31.141	31.088	30.979	31.0693	0.228367	0.059122	31.4874	31.3785	31.5175	31.4611	0.620167	0.00183293	0.3918	0.00354282	+		PS-Hum-Cte-PM-BF_CTL	35	18	18	43	25	25	84.659	0	232.54	20525000000	453	3.03774	0.00544681	0.620138	7.34073	1.52904	0.0367068	0.228354	2.61426
P07910;P0DMR1;O60812;B7ZW38;B2RXH8	P07910	HNRNPC	Heterogeneous nuclear ribonucleoproteins C1/C2;Heterogeneous nuclear ribonucleoprotein C-like 4;Heterogeneous nuclear ribonucleoprotein C-like 1;Heterogeneous nuclear ribonucleoprotein C-like 3;Heterogeneous nuclear ribonucleoprotein C-like 2	30.6735	30.6214	30.4579	30.9433	30.8126	30.6791	30.8117	0.2274	0.0857285	30.9405	31.3093	31.2955	31.1818	0.5975	0.012069	0.3701	0.0605464	+		PS-Hum-Cte-PM-BF_CTL	11	11	11	28.8	28.8	28.8	33.67	0	79.971	19940000000	311	2.21917	0.00978022	0.597514	4.35871	1.36776	0.0534348	0.227392	2.26968
P08238;Q58FF7	P08238	HSP90AB1	Heat shock protein HSP 90-beta	33.1463	33.1225	33.0816	33.465	33.2822	33.2831	33.3434	0.226633	0.023576	33.5798	33.5014	33.6908	33.5907	0.473867	0.00123019	0.247233	0.0392641	+		PS-Hum-Cte-PM-BF_CTL	37	37	16	49.2	49.2	26.7	83.263	0	323.31	112000000000	1285	3.21091	0.00588889	0.4739	8.15504	1.92835	0.016385	0.226645	3.55993
P08240	P08240	SRPR	Signal recognition particle receptor subunit alpha	28.1796	27.9597	27.941	28.4325	28.7773	28.6748	28.6282	0.601433	0.00925286	29.8893	29.1477	29.0049	29.3473	1.32053	0.00973674	0.7191	0.0698437	+	+	PS-Hum-Cte-PM-BF_CTL;PS-Hum-PM-BF_A_CTL	13	13	13	26	26	26	69.81	0	44.63	3379700000	94	2.31264	0.00757764	1.32051	4.6397	2.33489	0.0044	0.601456	4.7085
P0CG12	P0CG12	CHTF8	Chromosome transmission fidelity protein 8 homolog isoform 2	25.0752	24.9415	24.7587	28.261	28.277	28.63	28.3893	3.4642	2.16029e-05	28.2645	27.8669	28.0812	28.0709	3.14573	2.82152e-05	-0.318467	0.128241	+	+	PS-Hum-Cte-PM-BF_CTL;PS-Hum-PM-BF_A_CTL	5	5	5	11.1	11.1	11.1	51.391	0	13.526	440340000	31	4.85048	0	3.1457	21.3957	4.96649	0	3.46416	22.8837
P11441	P11441	UBL4A	Ubiquitin-like protein 4A	25.7587	25.6207	25.6103	26.911	27.8554	27.1378	27.3014	1.63817	0.00475461	25.71	23.9616	23.6382	24.4366	-1.22663	0.1301	-2.8648	0.0152059		+	PS-Hum-PM-BF_A_CTL	4	4	4	24.8	24.8	24.8	17.776	0	14.827	680610000	33	NaN	1	0	NaN	2.624	0.0031	1.63816	5.67611
P11586	P11586	MTHFD1	C-1-tetrahydrofolate synthase, cytoplasmic;Methylenetetrahydrofolate dehydrogenase;Methenyltetrahydrofolate cyclohydrolase;Formyltetrahydrofolate synthetase;C-1-tetrahydrofolate synthase, cytoplasmic, N-terminally processed	29.831	29.7598	29.6514	30.3398	30.0855	29.9946	30.14	0.392567	0.0274928	30.1164	30.4334	30.4396	30.3298	0.5824	0.00803149	0.189833	0.270338	+		PS-Hum-Cte-PM-BF_CTL	26	26	26	32.7	32.7	32.7	101.56	0	131.23	11367000000	444	2.39643	0.00770861	0.582419	4.9028	1.86165	0.0177426	0.392566	3.39107
P13051	P13051	UNG	Uracil-DNA glycosylase	26.8748	26.8437	26.8241	27.8093	27.5345	27.3882	27.5773	0.7298	0.00420471	26.7416	27.6714	27.644	27.3523	0.5048	0.174162	-0.225	0.532157		+	PS-Hum-PM-BF_A_CTL	8	8	8	45	45	45	34.645	0	39.931	1326600000	75	1.06012	0.101724	0.504822	1.65069	2.67722	0.00268421	0.72979	5.87041
P13995	P13995	MTHFD2	Bifunctional methylenetetrahydrofolate dehydrogenase/cyclohydrolase, mitochondrial;NAD-dependent methylenetetrahydrofolate dehydrogenase;Methenyltetrahydrofolate cyclohydrolase	24.5066	24.4166	24.3969	25.2101	24.7936	25.0865	25.0301	0.590033	0.00996716	25.2111	25.1326	25.4415	25.2617	0.8217	0.00113537	0.231667	0.207935	+	+	PS-Hum-Cte-PM-BF_CTL;PS-Hum-PM-BF_A_CTL	2	2	2	6.6	6.6	6.6	37.895	0.00030572	3.5459	209440000	8	3.24616	0.00683871	0.821689	8.33043	2.30235	0.00650794	0.590052	4.60815
P14635	P14635	CCNB1	G2/mitotic-specific cyclin-B1	29.3938	28.8014	28.681	30.6537	30.0702	30.0918	30.2719	1.31317	0.0107907	30.353	30.8793	30.6597	30.6307	1.67193	0.00336385	0.358767	0.216167	+	+	PS-Hum-Cte-PM-BF_CTL;PS-Hum-PM-BF_A_CTL	8	8	8	24	24	24	48.337	0	81.77	5434800000	135	2.77418	0.00731579	1.67191	6.23859	2.26801	0.007	1.31317	4.50393
P16989	P16989	YBX3	Y-box-binding protein 3	28.7977	28.7143	28.6953	29.0196	28.9557	28.9988	28.9914	0.2556	0.00222243	29.0112	29.004	28.9987	29.0046	0.268867	0.00105378	0.0132667	0.526826	+	+	PS-Hum-Cte-PM-BF_CTL;PS-Hum-PM-BF_A_CTL	13	8	8	50.5	39.5	39.5	40.089	0	166.88	4804100000	170	3.27857	0.0057931	0.268836	8.49471	2.95388	0.00227451	0.255596	6.97302
P17096	P17096	HMGA1	High mobility group protein HMG-I/HMG-Y	30.2735	30.0794	30.0738	31.2739	31.0091	30.9143	31.0658	0.923533	0.00184689	31.1843	31.3911	31.6282	31.4012	1.25897	0.000944942	0.335433	0.115626	+	+	PS-Hum-Cte-PM-BF_CTL;PS-Hum-PM-BF_A_CTL	5	5	5	41.1	41.1	41.1	11.676	0	35.675	13100000000	316	3.32546	0.00622222	1.25896	8.73764	3.03469	0.00236735	0.923507	7.32704
P17844	P17844	DDX5	Probable ATP-dependent RNA helicase DDX5	32.3564	31.8004	31.7992	33.2743	32.8618	32.9775	33.0379	1.05253	0.00910313	32.8072	33.3748	33.2686	33.1502	1.16487	0.0102072	0.112333	0.626094	+	+	PS-Hum-Cte-PM-BF_CTL;PS-Hum-PM-BF_A_CTL	27	21	21	41	32.6	32.6	69.147	0	270.64	41198000000	797	2.29212	0.00843636	1.16487	4.57692	2.34165	0.00447458	1.05252	4.72956
P18031	P18031	PTPN1	Tyrosine-protein phosphatase non-receptor type 1	28.2077	28.0835	28.0478	29.0773	29.8057	29.7402	29.5411	1.42807	0.00386075	31.2015	29.8978	29.6168	30.2387	2.1257	0.0123207	0.697633	0.266568	+	+	PS-Hum-Cte-PM-BF_CTL;PS-Hum-PM-BF_A_CTL	15	15	15	38.6	38.6	38.6	49.966	0	158.61	3502000000	175	2.21034	0.0103388	2.12568	4.33282	2.71423	0.00225352	1.42805	6.00873
P18621	P18621	RPL17	60S ribosomal protein L17	32.4851	32.13	32.1299	33.727	33.4539	33.2423	33.4744	1.22607	0.0026123	33.4565	33.6662	34.064	33.7289	1.48057	0.00228626	0.2545	0.324536	+	+	PS-Hum-Cte-PM-BF_CTL;PS-Hum-PM-BF_A_CTL	8	8	8	37.5	37.5	37.5	21.397	0	82.753	54880000000	526	2.9419	0.00829091	1.48055	6.92184	2.88412	0.00207143	1.22608	6.67952
P18754	P18754	RCC1	Regulator of chromosome condensation	30.4886	30.3156	30.3052	32.2181	31.9889	31.9006	32.0359	1.66607	0.000117909	31.9886	32.5852	32.8718	32.4819	2.11207	0.00137894	0.446	0.182427	+	+	PS-Hum-Cte-PM-BF_CTL;PS-Hum-PM-BF_A_CTL	12	12	12	34	34	34	44.969	0	89.906	15888000000	323	3.16159	0.00493023	2.11206	7.91522	4.22983	0	1.66608	14.9111
P19634	P19634	SLC9A1	Sodium/hydrogen exchanger 1	23.7451	23.3878	23.5576	24.6471	24.3821	24.0755	24.3682	0.804733	0.0144656	26.4484	24.5904	24.3101	25.1163	1.5528	0.0840932	0.748067	0.339876		+	PS-Hum-PM-BF_A_CTL	2	2	2	1.7	1.7	1.7	90.762	0.00088968	3.1929	27953000	2	1.37625	0.0383275	1.55277	2.2874	2.14063	0.0101538	0.804742	4.13223
P20674	P20674	COX5A	Cytochrome c oxidase subunit 5A, mitochondrial	26.4873	26.2087	26.1103	27.0395	27.5129	23.7188	26.0904	-0.178367	0.888937	27.1554	26.9093	27.2492	27.1046	0.835867	0.00529547	1.01423	0.444873	+		PS-Hum-Cte-PM-BF_CTL	5	5	5	32	32	32	16.762	0	4.7954	1015300000	25	2.57725	0.00818519	0.835861	5.50982	NaN	1	0	NaN
P20700	P20700	LMNB1	Lamin-B1	32.1655	31.9892	31.9505	32.7861	32.4693	32.5613	32.6056	0.5705	0.00770795	32.5904	33.046	33.0812	32.9059	0.8708	0.00707097	0.3003	0.177903	+	+	PS-Hum-Cte-PM-BF_CTL;PS-Hum-PM-BF_A_CTL	37	37	34	59.2	59.2	56.1	66.408	0	323.31	47494000000	802	2.45135	0.00831429	0.870812	5.08132	2.41421	0.00356863	0.570525	4.96006
P22087	P22087	FBL	rRNA 2-O-methyltransferase fibrillarin	30.6519	30.5027	30.3602	31.0298	31.0709	30.7449	30.9485	0.4436	0.0287335	31.1877	30.9394	31.1771	31.1014	0.596467	0.00696815	0.152867	0.307042	+		PS-Hum-Cte-PM-BF_CTL	13	13	12	49.2	49.2	45.8	33.784	0	113.58	19898000000	435	2.45819	0.0083741	0.596472	5.10388	1.84264	0.0180488	0.443578	3.3438
P23246	P23246	SFPQ	Splicing factor, proline- and glutamine-rich	34.1635	34.1319	34.0383	34.8977	34.8744	34.6504	34.8075	0.696267	0.00134176	34.8009	34.9921	35.1482	34.9804	0.869167	0.00125952	0.1729	0.247117	+	+	PS-Hum-Cte-PM-BF_CTL;PS-Hum-PM-BF_A_CTL	26	26	25	44.3	44.3	43.1	76.149	0	323.31	236000000000	1548	3.20085	0.00557895	0.869203	8.10558	3.17357	0	0.696267	7.97289
P24539	P24539	ATP5F1	ATP synthase F(0) complex subunit B1, mitochondrial	24.6142	24.672	22.6715	24.2168	24.6321	23.6926	24.1805	0.1946	0.797975	26.9922	27.3476	28.9557	27.7652	3.77927	0.0133365	3.58467	0.00564783	+		PS-Hum-Cte-PM-BF_CTL	3	3	3	10.9	10.9	10.9	28.908	0	72.501	550840000	11	2.17597	0.0102526	3.77926	4.23309	NaN	1	0	NaN
P25205	P25205	MCM3	DNA replication licensing factor MCM3	29.7459	29.4537	29.4475	30.6098	30.1317	30.2082	30.3166	0.767533	0.0125213	29.8824	30.5753	30.2999	30.2525	0.7035	0.0349175	-0.0640333	0.810561		+	PS-Hum-PM-BF_A_CTL	24	24	24	41	41	41	90.98	0	213.29	8927100000	317	1.75796	0.0182022	0.703478	3.13786	2.20331	0.00785915	0.767506	4.31229
P25398	P25398	RPS12	40S ribosomal protein S12	30.0351	29.8693	29.6565	30.3373	30.597	29.8864	30.2736	0.419933	0.14813	30.5721	30.5369	30.5395	30.5495	0.695867	0.00321222	0.275933	0.25512	+		PS-Hum-Cte-PM-BF_CTL	3	3	3	30.3	30.3	30.3	14.515	0	148.13	11647000000	114	2.79409	0.00624658	0.695853	6.31653	1.13033	0.108277	0.419927	1.78885
P26196	P26196	DDX6	Probable ATP-dependent RNA helicase DDX6	31.8655	31.2241	31.088	33.332	32.8449	32.9073	33.0281	1.63553	0.00453336	32.6806	33.1727	33.1901	33.0145	1.62193	0.00515194	-0.0136	0.955004	+	+	PS-Hum-Cte-PM-BF_CTL;PS-Hum-PM-BF_A_CTL	18	18	18	56.5	56.5	56.5	54.416	0	199.18	34460000000	542	2.58906	0.00796154	1.62197	5.55144	2.64459	0.00261538	1.63558	5.75065
P26358	P26358	DNMT1	DNA (cytosine-5)-methyltransferase 1	30.2347	30.0887	30.0728	30.5773	30.4641	30.5982	30.5465	0.414467	0.00333021	30.3575	30.6828	30.7572	30.5992	0.4671	0.0246873	0.0526333	0.70545		+	PS-Hum-PM-BF_A_CTL	36	36	36	25.8	25.8	25.8	183.16	0	259.21	15350000000	424	1.90869	0.0131405	0.467143	3.50966	2.77878	0.0018125	0.41452	6.25651
P26373	P26373	RPL13	60S ribosomal protein L13	32.9553	32.5743	32.4814	35.0014	33.9806	34.3086	34.4302	1.75987	0.00621584	34.3163	34.7025	35.2242	34.7477	2.07733	0.00229356	0.317467	0.471469	+	+	PS-Hum-Cte-PM-BF_CTL;PS-Hum-PM-BF_A_CTL	7	7	7	29.4	29.4	29.4	24.261	0	295.05	87572000000	418	2.94051	0.00814286	2.07735	6.9159	2.50759	0.004	1.75988	5.26932
P28288	P28288	ABCD3	ATP-binding cassette sub-family D member 3	29.5784	29.4673	29.4449	30.8558	31.8718	31.5378	31.4218	1.92493	0.00310026	28.8235	28.2387	28.0928	28.385	-1.11187	0.00806032	-3.0368	0.0012401		+	PS-Hum-PM-BF_A_CTL	23	23	23	39	39	39	75.475	0	124.34	10398000000	302	0.00175376	1	-1.11187	-4.89722	2.80954	0.00190164	1.92492	6.37762
P29372	P29372	MPG	DNA-3-methyladenine glycosylase	29.141	28.856	28.5794	30.3224	29.6156	29.8631	29.9337	1.0749	0.0150084	29.4566	30.2079	30.2336	29.966	1.10723	0.0214665	0.0323333	0.926294		+	PS-Hum-PM-BF_A_CTL	10	10	10	39.9	39.9	39.9	32.868	0	146.02	4546800000	165	1.96923	0.0111319	1.10724	3.66591	2.12466	0.0102112	1.07487	4.08718
P30050	P30050	RPL12	60S ribosomal protein L12	29.6988	29.362	29.3583	30.1785	30.03	29.9545	30.0543	0.5813	0.0112571	29.7796	29.8553	29.9999	29.8783	0.405233	0.0356871	-0.176067	0.128882		+	PS-Hum-PM-BF_A_CTL	3	3	3	24.2	24.2	24.2	17.818	0	24.74	7535800000	185	1.74826	0.0183026	0.405228	3.11473	2.24935	0.00734328	0.581298	4.44805
P30101	P30101	PDIA3	Protein disulfide-isomerase A3	28.7408	28.6825	28.634	29.2764	29.5117	29.3625	29.3835	0.697767	0.00075616	30.1327	29.4258	29.4207	29.6597	0.973967	0.0150513	0.2762	0.324844	+	+	PS-Hum-Cte-PM-BF_CTL;PS-Hum-PM-BF_A_CTL	17	17	17	37.4	37.4	37.4	56.782	0	51.018	5043700000	172	2.1235	0.0100488	0.973973	4.08393	3.42244	0	0.697735	9.26048
P30153;P30154	P30153	PPP2R1A	Serine/threonine-protein phosphatase 2A 65 kDa regulatory subunit A alpha isoform	29.4045	29.3592	29.3555	29.5743	29.3592	29.0548	29.3294	-0.0436333	0.78768	29.8471	29.5739	29.7337	29.7182	0.345167	0.0129282	0.3888	0.0844638	+		PS-Hum-Cte-PM-BF_CTL	15	15	15	36.5	36.5	36.5	65.308	0	88.358	8833200000	212	2.1897	0.0104171	0.345208	4.27273	0.217417	1	-0.0436331	-0.287946
P30519	P30519	HMOX2	Heme oxygenase 2	25.5044	25.0547	23.6936	27.6117	28.0207	26.7932	27.4752	2.7243	0.0140163	29.8884	26.9581	27.1797	28.0087	3.25783	0.0401638	0.533533	0.624864		+	PS-Hum-PM-BF_A_CTL	4	4	4	17.7	17.7	17.7	36.032	0	43.582	346910000	15	1.6972	0.0194571	3.25787	2.99439	2.15436	0.0096	2.7243	4.1712
P32189;Q14409	P32189	GK	Glycerol kinase;Putative glycerol kinase 3	26.7945	26.7045	26.6802	27.0714	27.0054	27.0609	27.0459	0.3195	0.00137621	26.907	27.0735	27.3017	27.0941	0.367667	0.037114	0.0481667	0.699813		+	PS-Hum-PM-BF_A_CTL	10	10	8	17.7	17.7	14.1	61.244	0	21.548	1432900000	65	1.73142	0.0187299	0.367676	3.07476	3.16181	0	0.319492	7.91629
P34897	P34897	SHMT2	Serine hydroxymethyltransferase, mitochondrial	29.1903	29.1773	29.1603	29.399	29.3489	29.5332	29.427	0.251067	0.0107605	28.573	29.007	29.2111	28.9304	-0.2456	0.262219	-0.496667	0.0644121		+	PS-Hum-PM-BF_A_CTL	15	15	14	35.1	35.1	32.3	55.992	0	63.823	5963900000	176	0.0610577	1	-0.245556	-1.30368	2.26973	0.00710769	0.251062	4.50913
P35268	P35268	RPL22	60S ribosomal protein L22	30.9116	30.6755	30.6389	31.0945	31.0826	30.9884	31.0552	0.313167	0.027001	31.0819	31.3715	31.3903	31.2812	0.539233	0.0148069	0.226067	0.0983363	+		PS-Hum-Cte-PM-BF_CTL	3	3	3	20.3	20.3	20.3	14.787	0	19.023	21021000000	138	2.13044	0.0102488	0.539193	4.10344	1.86951	0.01774	0.31316	3.41071
P35613	P35613	BSG	Basigin	27.7779	27.5891	27.4991	28.1643	28.5397	27.9315	28.2118	0.5898	0.0391598	28.5844	28.3229	28.6996	28.5356	0.9136	0.00273255	0.3238	0.196771	+		PS-Hum-Cte-PM-BF_CTL	6	6	6	21.6	21.6	21.6	42.2	0	18.868	2673000000	84	2.86445	0.007125	0.91363	6.59872	1.7082	0.0246996	0.589808	3.02013
P35637	P35637	FUS	RNA-binding protein FUS	31.2773	31.1014	31.047	32.558	32.3253	31.9798	32.2877	1.1458	0.00323819	32.2668	32.5811	32.821	32.5563	1.4144	0.00126965	0.2686	0.311923	+	+	PS-Hum-Cte-PM-BF_CTL;PS-Hum-PM-BF_A_CTL	10	10	8	20.2	20.2	20.2	53.425	0	224.83	30629000000	410	3.19715	0.0053	1.41438	8.0875	2.79071	0.00187097	1.1458	6.30325
P36776	P36776	LONP1	Lon protease homolog, mitochondrial	25.9712	25.9313	25.9313	26.1889	25.9028	25.9101	26.0006	0.056	0.587637	26.1422	26.2386	26.2494	26.2101	0.265467	0.0019143	0.209467	0.104648	+		PS-Hum-Cte-PM-BF_CTL	7	7	7	11.3	11.3	11.3	106.49	0	16.936	808100000	31	3.01934	0.0065	0.265465	7.25863	0.531785	0.924537	0.055968	0.588502
P37108	P37108	SRP14	Signal recognition particle 14 kDa protein	29.574	28.7869	28.7632	30.7313	30.0275	30.5367	30.4318	1.39047	0.0148495	30.7466	31.0736	30.9727	30.931	1.8896	0.00262917	0.499133	0.0968347	+	+	PS-Hum-Cte-PM-BF_CTL;PS-Hum-PM-BF_A_CTL	6	6	6	35.3	35.3	35.3	14.57	0	148	7634800000	96	2.88118	0.00735484	1.88959	6.66738	2.12925	0.00996226	1.39045	4.10009
P39019	P39019	RPS19	40S ribosomal protein S19	28.0455	27.8827	27.5919	29.0416	28.8125	28.6695	28.8412	1.00117	0.00427424	28.8576	29.2311	29.599	29.2292	1.3892	0.00526958	0.388033	0.181081	+	+	PS-Hum-Cte-PM-BF_CTL;PS-Hum-PM-BF_A_CTL	5	5	5	26.9	26.9	26.9	16.06	0	18.695	2154200000	65	2.57921	0.00833962	1.38922	5.51672	2.67014	0.00264935	1.00119	5.84425
P39656	P39656	DDOST	Dolichyl-diphosphooligosaccharide--protein glycosyltransferase 48 kDa subunit	28.107	27.7549	27.6919	28.262	28.3709	28.2472	28.2934	0.4421	0.0305896	30.697	29.5661	29.5329	29.932	2.08073	0.00673282	1.63863	0.0130475	+		PS-Hum-Cte-PM-BF_CTL	13	13	13	44.3	44.3	44.3	50.8	0	69.839	3394400000	131	2.47277	0.00875188	2.08073	5.15228	1.81539	0.0187692	0.442093	3.27676
P40222	P40222	TXLNA	Alpha-taxilin	28.5896	28.4389	28.4017	29.1761	29.0715	28.7008	28.9828	0.506067	0.0310706	29.08	29.0965	29.6301	29.2689	0.792133	0.0139397	0.286067	0.283582	+		PS-Hum-Cte-PM-BF_CTL	15	15	15	34.6	34.6	34.6	61.89	0	59.97	4921400000	140	2.15673	0.0103299	0.792138	4.17797	1.80874	0.0189333	0.506065	3.2605
P40227	P40227	CCT6A	T-complex protein 1 subunit zeta	31.017	30.961	30.9535	31.1473	31.4459	31.0425	31.2119	0.234733	0.127825	31.3177	31.203	31.2292	31.25	0.2728	0.00243213	0.0380667	0.777163	+		PS-Hum-Cte-PM-BF_CTL	23	23	18	48.4	48.4	39.4	58.024	0	144.67	26886000000	462	2.91485	0.00772881	0.272785	6.80747	1.19445	0.0900134	0.23473	1.9163
P42167	P42167	TMPO	Lamina-associated polypeptide 2, isoforms beta/gamma;Thymopoietin;Thymopentin	32.2604	32.1233	31.9283	32.9728	33.9835	33.5533	33.5032	1.3992	0.0105075	35.3769	33.5884	33.6741	34.2131	2.10913	0.0233166	0.709933	0.337351		+	PS-Hum-PM-BF_A_CTL	21	8	8	53.1	23.3	23.3	50.67	0	323.31	49623000000	798	1.93337	0.0126555	2.1091	3.57285	2.27959	0.00716279	1.39916	4.53886
P42677	P42677	RPS27	40S ribosomal protein S27	30.8019	30.645	30.6286	31.1371	31.2091	30.953	31.0997	0.4079	0.0123296	31.4256	31.3635	31.4654	31.4182	0.726333	0.00031708	0.318433	0.0176593	+	+	PS-Hum-Cte-PM-BF_CTL;PS-Hum-PM-BF_A_CTL	4	4	3	31	31	15.5	9.461	0	48.579	21894000000	218	3.80015	0	0.726336	11.5879	2.21011	0.00760284	0.407913	4.33216
P42704	P42704	LRPPRC	Leucine-rich PPR motif-containing protein, mitochondrial	27.0074	26.5304	26.4046	27.194	27.0774	26.9335	27.0683	0.420833	0.101274	27.5934	27.3541	27.6707	27.5394	0.891933	0.0125273	0.4711	0.0178721	+		PS-Hum-Cte-PM-BF_CTL	14	14	14	11.8	11.8	11.8	157.9	0	27.628	1238600000	41	2.20304	0.0102826	0.891907	4.31152	1.2955	0.0685371	0.420849	2.12053
P42766	P42766	RPL35	60S ribosomal protein L35	33.1391	32.9897	32.5675	34.6199	33.4673	34.0748	34.054	1.15523	0.0367067	34.2035	34.6006	35.0319	34.612	1.71323	0.00432713	0.558	0.245075	+		PS-Hum-Cte-PM-BF_CTL	6	6	6	30.1	30.1	30.1	14.551	0	130.33	73191000000	313	2.6649	0.00861538	1.71324	5.82496	1.73633	0.0240367	1.15522	3.08639
P46063	P46063	RECQL	ATP-dependent DNA helicase Q1	28.1253	27.7849	27.6466	28.7323	28.4102	28.8496	28.664	0.811767	0.0137757	28.3581	28.8897	28.7547	28.6675	0.815233	0.0188708	0.00346667	0.987419		+	PS-Hum-PM-BF_A_CTL	9	9	9	21.4	21.4	21.4	73.457	0	68.087	2997600000	97	2.02508	0.0115856	0.81522	3.81384	2.16182	0.00918121	0.811767	4.19249
P46379	P46379	BAG6	Large proline-rich protein BAG6	25.4568	25.3563	25.339	26.5325	26.5445	26.7619	26.613	1.22893	0.00012172	24.6541	24.7773	24.9744	24.8019	-0.5821	0.00437654	-1.81103	0.000110179		+	PS-Hum-PM-BF_A_CTL	7	7	7	8.9	8.9	8.9	119.41	0	15.119	383030000	28	0.000951762	1	-0.582077	-5.80597	4.21514	0	1.22893	14.7836
P46776	P46776	RPL27A	60S ribosomal protein L27a	33.0117	32.5391	32.5198	33.7488	32.7131	33.481	33.3143	0.6241	0.148768	33.5532	34.0302	34.0843	33.8892	1.19903	0.00677528	0.574933	0.178983	+		PS-Hum-Cte-PM-BF_CTL	5	5	5	24.3	24.3	24.3	16.561	0	48.611	62671000000	285	2.46996	0.00868657	1.19903	5.14295	1.12856	0.108632	0.624102	1.78535
P46779	P46779	RPL28	60S ribosomal protein L28	31.7202	31.7099	31.7083	32.7894	32.1949	32.3009	32.4284	0.7156	0.0174238	32.7323	32.9595	33.1057	32.9325	1.2197	0.000359223	0.5041	0.0769882	+		PS-Hum-Cte-PM-BF_CTL	7	7	7	40.1	40.1	40.1	15.747	0	84.578	41729000000	191	3.74581	0.00430769	1.21973	11.222	2.05989	0.0123023	0.715576	3.90797
P46783;Q9NQ39	P46783	RPS10	40S ribosomal protein S10;Putative 40S ribosomal protein S10-like	28.6277	28.4614	28.2009	29.2453	28.8906	29.1956	29.1105	0.6805	0.01501	28.8654	29.3171	29.318	29.1668	0.736833	0.0195565	0.0563333	0.778363		+	PS-Hum-PM-BF_A_CTL	4	4	4	23.6	23.6	23.6	18.898	0	23.499	3733400000	175	2.00977	0.0113304	0.736871	3.77291	2.12477	0.010275	0.680553	4.08751
P48047	P48047	ATP5O	ATP synthase subunit O, mitochondrial	27.6792	27.543	27.5416	28.393	27.796	28.005	28.0647	0.476733	0.0577362	28.0178	28.3554	28.3311	28.2348	0.646833	0.00537633	0.1701	0.455225	+		PS-Hum-Cte-PM-BF_CTL	7	7	7	39.9	39.9	39.9	23.277	0	16.577	2587200000	99	2.57053	0.00811009	0.646814	5.48623	1.53964	0.0362258	0.476725	2.63755
P48730	P48730	CSNK1D	Casein kinase I isoform delta	24.5626	23.4882	23.4522	27.8553	27.5656	27.5606	27.6605	3.82617	0.000531157	27.4475	28.0372	27.9803	27.8217	3.98733	0.000625035	0.161167	0.488626	+	+	PS-Hum-Cte-PM-BF_CTL;PS-Hum-PM-BF_A_CTL	8	3	3	28.7	13.5	13.5	47.33	0	12.091	447460000	38	3.50522	0.00266667	3.98733	9.72948	3.5759	0	3.82614	10.1474
P49207	P49207	RPL34	60S ribosomal protein L34	29.55	29.4639	29.3578	30.095	30.2875	29.4617	29.9481	0.490833	0.127191	30.2656	30.3925	30.8468	30.5016	1.0444	0.00484599	0.553567	0.144248	+		PS-Hum-Cte-PM-BF_CTL	4	4	4	21.4	21.4	21.4	13.293	0	5.4393	8009400000	106	2.61573	0.00853608	1.04438	5.64642	1.19646	0.0895219	0.490772	1.92033
P49674	P49674	CSNK1E	Casein kinase I isoform epsilon	28.9499	27.8203	27.722	30.3732	29.8775	29.8902	30.047	1.8829	0.0115476	29.6546	30.3335	30.2992	30.0958	1.9317	0.0128737	0.0488	0.867559	+	+	PS-Hum-Cte-PM-BF_CTL;PS-Hum-PM-BF_A_CTL	9	9	4	28.6	28.6	13.5	47.315	0	37.827	2814700000	126	2.19133	0.0104731	1.9317	4.27745	2.23848	0.00723529	1.88285	4.41572
P49755	P49755	TMED10	Transmembrane emp24 domain-containing protein 10	25.4619	25.2943	25.2766	25.6573	25.7991	24.4035	25.2866	-0.0576333	0.903713	25.9385	25.6592	25.9576	25.8518	0.5075	0.0109218	0.565133	0.281001	+		PS-Hum-Cte-PM-BF_CTL	3	3	3	14.6	14.6	14.6	24.976	0.00087745	3.0233	420030000	16	2.26281	0.00861176	0.507464	4.48831	NaN	1	0	NaN
P50402	P50402	EMD	Emerin	30.309	30.2223	30.2137	31.0485	32.2544	31.5828	31.6286	1.38023	0.01694	33.6492	32.1302	32.2601	32.6798	2.4315	0.00753321	1.05127	0.153768	+		PS-Hum-Cte-PM-BF_CTL	13	13	13	64.6	64.6	64.6	28.994	0	323.31	16285000000	422	2.42399	0.00802759	2.43151	4.99177	2.07207	0.0110533	1.38022	3.94126
P50914	P50914	RPL14	60S ribosomal protein L14	31.2304	31.0291	31.027	31.6792	31.6049	31.2209	31.5017	0.406167	0.0611034	31.9021	31.9504	32.4023	32.0849	0.989433	0.00462346	0.583267	0.0522743	+		PS-Hum-Cte-PM-BF_CTL	3	3	3	14.4	14.4	14.4	23.432	0	100.6	31524000000	247	2.63606	0.00825263	0.98945	5.71967	1.51499	0.0376032	0.40617	2.58352
P50991	P50991	CCT4	T-complex protein 1 subunit delta	30.9454	30.8653	30.8302	31.0897	31.1069	30.9218	31.0395	0.159167	0.0798498	31.1145	31.1026	31.2395	31.1522	0.2719	0.0080448	0.112733	0.199893	+		PS-Hum-Cte-PM-BF_CTL	19	19	19	42.1	42.1	42.1	57.924	0	226.72	24801000000	465	2.39545	0.00760784	0.271903	4.89965	1.39891	0.0507761	0.1592	2.33491
P51116	P51116	FXR2	Fragile X mental retardation syndrome-related protein 2	28.6472	28.5891	28.5802	29.2946	29.4457	29.2578	29.3327	0.7272	0.00028743	28.7939	29.5305	29.0539	29.1261	0.5206	0.0741643	-0.2066	0.407051		+	PS-Hum-PM-BF_A_CTL	18	16	15	40	37.6	34.8	74.222	0	199.84	6013500000	154	1.43083	0.0335952	0.520604	2.40238	3.84273	0	0.727207	11.8824
P51149	P51149	RAB7A	Ras-related protein Rab-7a	27.7858	27.5729	27.538	28.0657	28.0648	28.1617	28.0974	0.465167	0.0051649	28.7306	28.551	28.3349	28.5388	0.9066	0.00278841	0.441433	0.0205632	+	+	PS-Hum-Cte-PM-BF_CTL;PS-Hum-PM-BF_A_CTL	8	8	8	43	43	43	23.489	0	66.912	2588300000	148	2.85573	0.00680597	0.90659	6.56317	2.58779	0.00347619	0.465137	5.54697
P52292	P52292	KPNA2	Importin subunit alpha-1	28.3662	28.2057	28.1968	28.7855	28.3512	28.5796	28.5721	0.315867	0.0823906	28.8143	28.9422	28.8932	28.8832	0.627	0.000704107	0.311133	0.0761634	+		PS-Hum-Cte-PM-BF_CTL	14	14	14	33.1	33.1	33.1	57.861	0	112.85	4180000000	182	3.45337	0.00233333	0.626973	9.4332	1.38524	0.0529481	0.315892	2.30622
P53621	P53621	COPA	Coatomer subunit alpha;Xenin;Proxenin	30.4048	30.2358	29.8816	30.684	30.6719	30.6347	30.6635	0.489467	0.0341668	30.9863	31.1389	31.1884	31.1045	0.930467	0.00494503	0.441	0.00214066	+		PS-Hum-Cte-PM-BF_CTL	38	38	38	38.6	38.6	38.6	138.34	0	142.47	14412000000	561	2.60703	0.00828	0.930494	5.61529	1.76755	0.0217327	0.489461	3.16082
P53992	P53992	SEC24C	Protein transport protein Sec24C	26.4996	26.3684	26.3317	27.0171	27.0776	27.1065	27.0671	0.667167	0.000312441	26.9014	27.2055	27.5451	27.2173	0.817433	0.0132594	0.150267	0.46839	+	+	PS-Hum-Cte-PM-BF_CTL;PS-Hum-PM-BF_A_CTL	9	9	9	11.9	11.9	11.9	118.32	0	24.585	1073000000	63	2.17842	0.0103617	0.817401	4.24016	3.80649	0	0.667141	11.6312
P54886	P54886	ALDH18A1	Delta-1-pyrroline-5-carboxylate synthase;Glutamate 5-kinase;Gamma-glutamyl phosphate reductase	30.8303	30.727	30.6999	31.2235	31.2078	30.8264	31.0859	0.3335	0.0699668	31.2293	31.0309	31.2308	31.1637	0.411267	0.00602189	0.0777667	0.622069	+		PS-Hum-Cte-PM-BF_CTL	25	25	25	36	36	36	87.301	0	242.48	21478000000	427	2.52129	0.00803226	0.411253	5.31596	1.45601	0.0455326	0.333448	2.45605
P55769	P55769	NHP2L1	NHP2-like protein 1;NHP2-like protein 1, N-terminally processed	27.8398	27.7809	27.3348	29.3281	29.0443	29.2531	29.2085	1.55667	0.000996508	29.0602	28.8461	29.3891	29.0985	1.44663	0.00297945	-0.110033	0.572593	+	+	PS-Hum-Cte-PM-BF_CTL;PS-Hum-PM-BF_A_CTL	4	4	4	30.5	30.5	30.5	14.173	0	66.486	1858700000	52	2.82688	0.00651429	1.44666	6.44674	3.30253	0	1.55672	8.61808
P56182	P56182	RRP1	Ribosomal RNA processing protein 1 homolog A	27.4507	27.4352	27.2143	27.8107	27.7091	27.7551	27.7583	0.391567	0.00873269	27.6792	28.1899	28.0017	27.9569	0.5902	0.0243826	0.198633	0.261298		+	PS-Hum-PM-BF_A_CTL	8	8	8	24.5	24.5	24.5	52.839	0	33.77	1678200000	84	1.91411	0.01325	0.590272	3.52347	2.36008	0.00439286	0.391602	4.7873
P60866	P60866	RPS20	40S ribosomal protein S20	31.3284	31.3219	31.3006	31.4999	31.6599	31.1754	31.4451	0.1281	0.420315	31.5833	31.5073	31.7283	31.6063	0.289333	0.0114548	0.161233	0.361317	+		PS-Hum-Cte-PM-BF_CTL	4	4	4	23.5	23.5	23.5	13.373	0	75.069	32296000000	241	2.24251	0.00996532	0.289328	4.42768	0.677403	0.556193	0.128087	0.89713
P60891;P21108	P60891	PRPS1	Ribose-phosphate pyrophosphokinase 1	28.9936	28.8922	28.8634	29.0731	29.4188	28.9146	29.1355	0.2191	0.227905	29.6031	29.4955	29.6493	29.5826	0.666233	0.000381337	0.447133	0.0453654	+		PS-Hum-Cte-PM-BF_CTL	7	7	3	24.2	24.2	9.4	34.834	0	57.906	7162600000	114	3.71962	0.00373333	0.666254	11.0497	0.943263	0.196222	0.219092	1.42266
P61254	P61254	RPL26	60S ribosomal protein L26	32.2671	32.0244	32.0039	33.3394	33.1675	33.0375	33.1815	1.083	0.000878674	33.2731	33.7304	33.7665	33.59	1.49153	0.00115514	0.408533	0.087285	+	+	PS-Hum-Cte-PM-BF_CTL;PS-Hum-PM-BF_A_CTL	9	9	2	40	40	6.9	17.258	0	32.133	49676000000	320	3.23827	0.00642424	1.49157	8.29086	3.35735	0	1.08302	8.90651
P61313	P61313	RPL15	60S ribosomal protein L15	32.9339	32.7947	32.771	32.9927	32.5414	32.7029	32.7457	-0.0875333	0.569565	33.3065	33.5451	33.2815	33.3777	0.5445	0.00517084	0.632033	0.0156178	+		PS-Hum-Cte-PM-BF_CTL	8	8	8	38.7	38.7	38.7	24.146	0	81.641	84222000000	439	2.58753	0.00788571	0.54453	5.54603	0.145616	1	-0.0874939	-0.618475
P61353	P61353	RPL27	60S ribosomal protein L27	31.5567	31.2486	31.2149	32.5815	32.0939	32.0908	32.2554	0.915333	0.00951665	32.2919	32.3372	32.9383	32.5225	1.1824	0.00732639	0.267067	0.369835	+	+	PS-Hum-Cte-PM-BF_CTL;PS-Hum-PM-BF_A_CTL	7	7	7	45.6	45.6	45.6	15.798	0	88.975	31620000000	413	2.43612	0.00819718	1.18242	5.03132	2.32246	0.00567742	0.915353	4.66997
P61513	P61513	RPL37A	60S ribosomal protein L37a	28.0783	26.3356	26.1816	30.9011	29.9495	29.8862	30.2456	3.38043	0.00809502	30.2462	30.7734	30.9965	30.672	3.80687	0.00418442	0.426433	0.342731	+	+	PS-Hum-Cte-PM-BF_CTL;PS-Hum-PM-BF_A_CTL	1	1	1	19.6	19.6	19.6	10.275	0	37.24	3135200000	192	2.6794	0.00846512	3.8069	5.87848	2.39284	0.00396226	3.38047	4.8913
P61803	P61803	DAD1	Dolichyl-diphosphooligosaccharide--protein glycosyltransferase subunit DAD1	27.0168	26.8971	26.8192	26.8803	27.5709	27.1945	27.2152	0.3042	0.216947	27.5676	27.732	27.7096	27.6697	0.7587	0.000599559	0.4545	0.0921768	+		PS-Hum-Cte-PM-BF_CTL	3	3	3	28.3	28.3	28.3	12.497	0	17.346	1524900000	64	3.52345	0.0028	0.758668	9.83569	0.964621	0.182409	0.3042	1.46426
P62081	P62081	RPS7	40S ribosomal protein S7	32.1522	31.8036	31.5418	33.2866	32.8984	32.6506	32.9452	1.11267	0.0121849	32.8391	33.5901	33.5887	33.3393	1.50677	0.00793198	0.3941	0.274015	+	+	PS-Hum-Cte-PM-BF_CTL;PS-Hum-PM-BF_A_CTL	12	12	12	64.4	64.4	64.4	22.127	0	214.73	46512000000	317	2.40151	0.00781208	1.50673	4.91909	2.21503	0.00771223	1.11266	4.34658
P62241	P62241	RPS8	40S ribosomal protein S8	32.5443	32.5326	32.5052	33.0625	32.9028	32.7538	32.9064	0.379	0.0135139	32.9576	32.8735	32.9172	32.9161	0.388733	0.000133419	0.00973333	0.921161	+	+	PS-Hum-Cte-PM-BF_CTL;PS-Hum-PM-BF_A_CTL	8	8	8	38.5	38.5	38.5	24.205	0	297.11	75937000000	688	4.17689	0	0.388743	14.4568	2.17016	0.00875676	0.378991	4.21638
P62263	P62263	RPS14	40S ribosomal protein S14	31.9409	31.8882	31.707	32.9033	32.5299	32.4205	32.6179	0.772533	0.00892775	32.6975	32.896	33.2728	32.9554	1.11007	0.00372845	0.337533	0.205036	+	+	PS-Hum-Cte-PM-BF_CTL;PS-Hum-PM-BF_A_CTL	9	9	9	41.7	41.7	41.7	16.273	0	173.32	46623000000	601	2.72954	0.00850633	1.11009	6.06674	2.3503	0.0045913	0.772577	4.75659
P62266	P62266	RPS23	40S ribosomal protein S23	31.0764	31.0268	30.9818	31.5549	31.707	31.2634	31.5084	0.4801	0.022552	31.6442	31.7547	32.1233	31.8407	0.8124	0.00528716	0.3323	0.163101	+		PS-Hum-Cte-PM-BF_CTL	3	3	3	16.1	16.1	16.1	15.807	0	17.249	25582000000	144	2.5779	0.00826168	0.812427	5.51209	1.94785	0.0157826	0.480087	3.61025
P62269	P62269	RPS18	40S ribosomal protein S18	30.1694	29.5419	29.5305	30.9585	30.6416	30.203	30.601	0.853767	0.0484837	30.7474	31.1559	31.3673	31.0902	1.34293	0.00852971	0.489167	0.160941	+		PS-Hum-Cte-PM-BF_CTL	10	10	10	52.6	52.6	52.6	17.718	0	114.05	6783500000	185	2.37018	0.00741401	1.34298	4.81917	1.61551	0.0307574	0.85381	2.80679
P62424	P62424	RPL7A	60S ribosomal protein L7a	32.9581	32.9503	32.9183	33.257	33.0618	33.0343	33.1177	0.175467	0.0692339	33.281	33.3506	33.5696	33.4004	0.458167	0.00643536	0.2827	0.0645904	+		PS-Hum-Cte-PM-BF_CTL	15	15	15	34.2	34.2	34.2	29.995	0	160.52	86601000000	618	2.49264	0.00872441	0.458163	5.21883	1.46077	0.0446308	0.175485	2.46625
P62491;Q15907	P62491	RAB11A	Ras-related protein Rab-11A;Ras-related protein Rab-11B	27.6992	27.6075	27.5603	28.1903	28.2629	28.2142	28.2225	0.600133	0.000199808	28.5176	28.3753	28.6671	28.52	0.897667	0.000660457	0.297533	0.0266952	+	+	PS-Hum-Cte-PM-BF_CTL;PS-Hum-PM-BF_A_CTL	8	8	8	41.2	41.2	41.2	24.393	0	33.91	2312600000	95	3.48097	0.00254545	0.897614	9.58985	4.00051	0	0.600104	13.0376
P62701;Q8TD47;P22090	P62701	RPS4X	40S ribosomal protein S4, X isoform	34.1192	33.0775	32.9662	35.2292	34.6489	34.8611	34.9131	1.52543	0.0195745	35.1388	35.3346	35.8102	35.4279	2.04023	0.00814238	0.5148	0.120545	+		PS-Hum-Cte-PM-BF_CTL	14	14	14	47.1	47.1	47.1	29.597	0	105.78	125000000000	568	2.39023	0.00746154	2.04025	4.88294	2.00928	0.0147657	1.52545	3.77162
P62750	P62750	RPL23A	60S ribosomal protein L23a	33.2158	33.0412	32.9697	33.9943	33.601	33.7344	33.7766	0.701	0.00684166	34.0676	34.1561	34.316	34.1799	1.10433	0.000430194	0.403333	0.0417231	+	+	PS-Hum-Cte-PM-BF_CTL;PS-Hum-PM-BF_A_CTL	10	10	10	44.2	44.2	44.2	17.695	0	118.96	108000000000	486	3.66748	0.0035	1.10432	10.7139	2.46595	0.00375258	0.700975	5.12959
P62753	P62753	RPS6	40S ribosomal protein S6	31.6369	31.6316	31.5397	31.9069	31.9053	31.5812	31.7978	0.195067	0.158821	32.1007	32.0204	32.3866	32.1692	0.5665	0.0080216	0.371433	0.074868	+		PS-Hum-Cte-PM-BF_CTL	7	7	7	20.5	20.5	20.5	28.68	0	153.8	37744000000	314	2.39646	0.00776	0.566505	4.90289	1.10014	0.115897	0.195105	1.7293
P62829	P62829	RPL23	60S ribosomal protein L23	31.3632	31.3345	31.1445	31.6193	31.4171	31.5871	31.5412	0.260433	0.0487459	32.1957	31.9533	32.1206	32.0899	0.809133	0.00122984	0.5487	0.00450015	+		PS-Hum-Cte-PM-BF_CTL	6	6	6	37.9	37.9	37.9	14.865	0	10.986	30766000000	177	3.21129	0.00605714	0.809125	8.15692	1.61332	0.0306271	0.260452	2.80184
P62841	P62841	RPS15	40S ribosomal protein S15	30.6114	29.5905	29.5654	31.6744	31.3322	31.648	31.5515	1.6291	0.0107864	31.5367	31.4614	32.2288	31.7423	1.81987	0.0125551	0.190767	0.515627	+	+	PS-Hum-Cte-PM-BF_CTL;PS-Hum-PM-BF_A_CTL	5	5	5	55.9	55.9	55.9	17.04	0	71.188	11916000000	126	2.20222	0.010227	1.81988	4.30911	2.26812	0.00705344	1.62909	4.50426
P62854;Q5JNZ5	P62854	RPS26	40S ribosomal protein S26;Putative 40S ribosomal protein S26-like 1	32.2861	31.8856	31.543	33.3821	32.7934	33.0411	33.0722	1.1673	0.0130974	33.3928	33.5947	33.8711	33.6195	1.71463	0.00256992	0.547333	0.0675278	+	+	PS-Hum-Cte-PM-BF_CTL;PS-Hum-PM-BF_A_CTL	3	3	3	33.9	33.9	33.9	13.015	0	12.682	45930000000	155	2.89098	0.00747541	1.71465	6.70789	2.18383	0.00816667	1.16735	4.25574
P62857	P62857	RPS28	40S ribosomal protein S28	31.3674	30.13	29.8813	32.9192	32.0165	32.5829	32.5062	2.04663	0.0180881	32.6332	33.3065	33.2121	33.0506	2.59103	0.00685723	0.5444	0.181681	+		PS-Hum-Cte-PM-BF_CTL	3	3	3	36.2	36.2	36.2	7.8409	0	66.574	22900000000	230	2.46491	0.00862222	2.59103	5.12614	2.04366	0.0124855	2.04662	3.86389
P62861	P62861	FAU	40S ribosomal protein S30	33.6389	32.7973	32.6989	34.7227	34.4472	34.4408	34.5369	1.49187	0.00880708	34.5845	35.1012	35.2621	34.9826	1.93757	0.00585293	0.4457	0.118115	+	+	PS-Hum-Cte-PM-BF_CTL;PS-Hum-PM-BF_A_CTL	3	3	3	20.3	20.3	20.3	6.6478	0	30.741	91741000000	644	2.53357	0.00736667	1.93756	5.35801	2.35617	0.00467257	1.49189	4.77501
P62888	P62888	RPL30	60S ribosomal protein L30	29.005	28.7847	28.7768	30.7047	30.1349	30.2813	30.3736	1.51813	0.00123908	29.8921	30.2936	31.075	30.4202	1.56473	0.01165	0.0466	0.909971	+	+	PS-Hum-Cte-PM-BF_CTL;PS-Hum-PM-BF_A_CTL	3	3	3	17.4	17.4	17.4	12.784	0	13.025	5863400000	85	2.23475	0.0101714	1.56476	4.40466	3.20801	0	1.51814	8.14075
Q59GN2;P62891	Q59GN2	RPL39P5	Putative 60S ribosomal protein L39-like 5;60S ribosomal protein L39	28.8769	28.4194	28.3759	31.5293	30.9769	30.3156	30.9406	2.3832	0.00348521	31.3276	31.409	32.3267	31.6878	3.13037	0.000944416	0.747167	0.190886	+	+	PS-Hum-Cte-PM-BF_CTL;PS-Hum-PM-BF_A_CTL	1	1	1	19.6	19.6	19.6	6.3225	0	23.879	4837900000	86	3.32596	0.00646154	3.13038	8.74025	2.7588	0.00173134	2.38319	6.17892
P62899	P62899	RPL31	60S ribosomal protein L31	32.4997	32.1738	32.0501	33.0109	33.1792	32.9512	33.0471	0.8059	0.00586204	33.1027	33.3343	33.6502	33.3624	1.1212	0.00570354	0.3153	0.14199	+	+	PS-Hum-Cte-PM-BF_CTL;PS-Hum-PM-BF_A_CTL	8	8	8	52.8	52.8	52.8	14.463	0	26.803	55352000000	316	2.54488	0.00742857	1.12122	5.39699	2.53316	0.00404444	0.80594	5.3566
P62906	P62906	RPL10A	60S ribosomal protein L10a	30.1117	29.8561	29.7262	31.0845	31.0963	30.5352	30.9053	1.00733	0.00971713	30.8842	31.1573	31.5004	31.1806	1.28263	0.00371321	0.2753	0.344376	+	+	PS-Hum-Cte-PM-BF_CTL;PS-Hum-PM-BF_A_CTL	7	7	7	27.6	27.6	27.6	24.831	0	30.606	12004000000	132	2.7312	0.00861538	1.28258	6.07305	2.31347	0.00608	1.0073	4.64225
P62910	P62910	RPL32	60S ribosomal protein L32	32.3819	32.11	32.0722	34.0429	33.284	33.6424	33.6564	1.4684	0.00360913	33.8023	34.3059	34.8749	34.3277	2.13967	0.00275032	0.671267	0.151664	+	+	PS-Hum-Cte-PM-BF_CTL;PS-Hum-PM-BF_A_CTL	8	8	8	36.3	36.3	36.3	15.86	0	27.438	59938000000	302	2.86169	0.00701538	2.13961	6.58745	2.74358	0.00168116	1.46838	6.12034
P62917	P62917	RPL8	60S ribosomal protein L8	32.6936	32.6581	32.5051	33.8349	33.4853	33.2194	33.5132	0.894267	0.00882311	33.6966	34.0936	34.4364	34.0755	1.4566	0.00276491	0.562333	0.113427	+	+	PS-Hum-Cte-PM-BF_CTL;PS-Hum-PM-BF_A_CTL	9	9	9	25.7	25.7	25.7	28.024	0	54.129	71857000000	262	2.85954	0.00690909	1.45663	6.57868	2.35556	0.00463158	0.894274	4.77311
P67809;Q9Y2T7	P67809	YBX1	Nuclease-sensitive element-binding protein 1	31.4201	31.3358	31.1187	31.6834	31.4044	31.3691	31.4856	0.1941	0.220903	31.8011	32.0816	31.962	31.9482	0.6567	0.00560586	0.4626	0.0226998	+		PS-Hum-Cte-PM-BF_CTL	14	14	9	66	66	53.4	35.924	0	323.31	31990000000	446	2.55267	0.00768696	0.656745	5.42397	0.956925	0.187503	0.194144	1.44927
P67812	P67812	SEC11A	Signal peptidase complex catalytic subunit SEC11A	25.4157	24.9287	24.8064	26.0062	28.6196	28.2743	27.6334	2.5831	0.0371772	29.8266	27.4213	28.2823	28.5101	3.4598	0.00894691	0.8767	0.46257	+		PS-Hum-Cte-PM-BF_CTL	5	5	5	20.1	20.1	20.1	20.625	0	10.048	781750000	25	2.34942	0.00736709	3.45983	4.75385	1.73076	0.0238182	2.58313	3.07321
Q71DI3;Q16695;P84243;P68431;Q6NXT2	Q71DI3	HIST2H3A	Histone H3.2;Histone H3.1t;Histone H3.3;Histone H3.1;Histone H3.3C	35.9309	35.9036	35.8399	35.7717	33.9088	35.5583	35.0796	-0.811867	0.240326	36.2873	36.6116	36.6655	36.5215	0.63	0.00651554	1.44187	0.0742235	+		PS-Hum-Cte-PM-BF_CTL	4	4	4	19.9	19.9	19.9	15.388	0	21.634	581000000000	417	2.48692	0.00902326	0.629988	5.19958	0.0555951	1	-0.811902	-1.37784
P78527	P78527	PRKDC	DNA-dependent protein kinase catalytic subunit	31.3212	31.2702	31.1705	31.8188	31.7519	31.6078	31.7262	0.4722	0.00347849	31.5809	31.8918	31.9798	31.8175	0.563533	0.0119303	0.0913333	0.538857	+	+	PS-Hum-Cte-PM-BF_CTL;PS-Hum-PM-BF_A_CTL	104	104	104	29.5	29.5	29.5	469.08	0	323.31	34793000000	1170	2.22426	0.00988889	0.563545	4.37369	2.75978	0.00175758	0.472229	6.1827
P82912	P82912	MRPS11	28S ribosomal protein S11, mitochondrial	26.1344	25.5683	25.4503	29.633	29.3929	29.4173	29.4811	3.7634	7.4202e-05	28.23	28.287	29.8652	28.7941	3.0764	0.00591833	-0.687	0.273146	+	+	PS-Hum-Cte-PM-BF_CTL;PS-Hum-PM-BF_A_CTL	4	4	4	22.2	22.2	22.2	20.616	0	12.04	906970000	57	2.52881	0.00770492	3.0764	5.34169	4.4305	0	3.76338	16.7628
P83731	P83731	RPL24	60S ribosomal protein L24	31.1328	30.9213	30.8267	31.7371	31.436	31.4201	31.5311	0.5708	0.0141378	31.7108	32.2183	32.1637	32.0309	1.07067	0.00439023	0.499867	0.0590278	+	+	PS-Hum-Cte-PM-BF_CTL;PS-Hum-PM-BF_A_CTL	3	3	3	19.1	19.1	19.1	17.779	0	11.321	27372000000	274	2.65872	0.00834043	1.07067	5.80227	2.15058	0.00953642	0.570794	4.16046
Q00839	Q00839	HNRNPU	Heterogeneous nuclear ribonucleoprotein U	34.906	34.7464	34.7357	36.4723	35.9321	36.0391	36.1478	1.3518	0.00148258	36.0838	36.4597	36.7553	36.4329	1.6369	0.00125976	0.2851	0.326175	+	+	PS-Hum-Cte-PM-BF_CTL;PS-Hum-PM-BF_A_CTL	23	23	23	30.1	30.1	30.1	90.583	0	323.31	378000000000	1912	3.20074	0.0054359	1.63692	8.10507	3.12997	0.0027619	1.35182	7.76486
Q01844	Q01844	EWSR1	RNA-binding protein EWS	30.1567	30.1398	30.1042	31.1856	30.7964	30.7961	30.926	0.792467	0.00373628	30.7291	31.611	31.2641	31.2014	1.06783	0.0141974	0.275367	0.392359	+	+	PS-Hum-Cte-PM-BF_CTL;PS-Hum-PM-BF_A_CTL	6	6	6	12.2	12.2	12.2	68.477	0	172.7	12278000000	272	2.14871	0.0101726	1.06784	4.15513	2.72848	0.00165714	0.792442	6.06272
Q02543	Q02543	RPL18A	60S ribosomal protein L18a	31.0842	31.0466	30.9396	31.6522	31.4153	31.3811	31.4829	0.4594	0.00861848	31.871	31.9553	32.0911	31.9725	0.949	0.000253795	0.4896	0.010105	+	+	PS-Hum-Cte-PM-BF_CTL;PS-Hum-PM-BF_A_CTL	5	5	5	23.9	23.9	23.9	20.762	0	8.5819	21636000000	154	3.89655	0	0.948999	12.2649	2.36584	0.00443243	0.459399	4.80547
Q02878	Q02878	RPL6	60S ribosomal protein L6	33.2352	33.064	33.02	33.1897	32.7478	33.0147	32.9841	-0.122333	0.444252	33.4576	33.5147	33.557	33.5098	0.403367	0.00490509	0.5257	0.0162304	+		PS-Hum-Cte-PM-BF_CTL	17	17	17	45.8	45.8	45.8	32.728	0	323.31	103000000000	706	2.60997	0.00836364	0.403385	5.62578	0.109134	1	-0.122303	-0.847582
Q03252	Q03252	LMNB2	Lamin-B2	30.0646	29.9007	29.888	31.0248	30.5733	30.6853	30.7611	0.810033	0.0053141	30.61	30.976	31.0975	30.8945	0.9434	0.0038759	0.133367	0.540847	+	+	PS-Hum-Cte-PM-BF_CTL;PS-Hum-PM-BF_A_CTL	27	24	24	48.7	45.8	45.8	69.948	0	131.45	9699100000	280	2.71271	0.0082963	0.94338	6.003	2.5758	0.00343529	0.810043	5.5047
Q07020	Q07020	RPL18	60S ribosomal protein L18	32.2801	32.2456	32.0436	32.9484	32.8564	32.4623	32.7557	0.565933	0.0272167	33.1009	33.2528	33.4551	33.2696	1.07983	0.00102911	0.5139	0.046885	+		PS-Hum-Cte-PM-BF_CTL	8	8	8	37.2	37.2	37.2	21.634	0	235.72	51938000000	481	3.28832	0.006	1.0798	8.54473	1.86596	0.0176517	0.565895	3.40183
Q07065	Q07065	CKAP4	Cytoskeleton-associated protein 4	30.4417	30.374	30.2904	31.2678	31.7204	31.4673	31.4852	1.11647	0.00127118	32.189	31.2981	31.3238	31.6036	1.23493	0.0140124	0.118467	0.730579	+	+	PS-Hum-Cte-PM-BF_CTL;PS-Hum-PM-BF_A_CTL	29	29	29	57	57	57	66.022	0	323.31	16389000000	571	2.15455	0.0102769	1.23492	4.17176	3.19685	0	1.11642	8.086
Q07666;Q5VWX1	Q07666	KHDRBS1	KH domain-containing, RNA-binding, signal transduction-associated protein 1	31.8613	31.7843	31.6408	32.679	33.2315	32.8751	32.9285	1.1664	0.00258505	33.0584	32.8923	32.989	32.9799	1.21777	0.000111787	0.0513667	0.775987	+	+	PS-Hum-Cte-PM-BF_CTL;PS-Hum-PM-BF_A_CTL	11	11	10	29.3	29.3	29.3	48.227	0	74.488	43083000000	338	4.25273	0	1.21776	15.1119	2.88875	0.00210909	1.16643	6.69866
Q13310	Q13310	PABPC4	Polyadenylate-binding protein 4	27.7268	27.6784	27.5382	27.8044	28.0633	27.6491	27.8389	0.191133	0.225175	27.9341	27.9344	27.9683	27.9456	0.2978	0.00668468	0.106667	0.429006	+		PS-Hum-Cte-PM-BF_CTL	15	8	6	25.6	14.4	12.6	70.782	0	18.124	2799600000	73	2.47648	0.00881818	0.297806	5.16467	0.948537	0.193322	0.191137	1.43293
Q13356	Q13356	PPIL2	Peptidyl-prolyl cis-trans isomerase-like 2	29	28.9169	28.8971	30.135	29.4623	30.0447	29.8807	0.942667	0.0114872	29.578	30.3894	29.9478	29.9717	1.03373	0.0119842	0.0910667	0.787096	+	+	PS-Hum-Cte-PM-BF_CTL;PS-Hum-PM-BF_A_CTL	16	16	16	45.2	45.2	45.2	58.823	0	128.23	6343300000	184	2.22244	0.00983425	1.03371	4.36832	2.24069	0.00728889	0.942639	4.42227
Q13454	Q13454	TUSC3	Tumor suppressor candidate 3	22.9075	23.3328	24.1626	24.2989	24.42	24.1988	24.3059	0.838267	0.0885138	28.0253	26.3787	26.3821	26.9287	3.46107	0.00634493	2.6228	0.00896235	+		PS-Hum-Cte-PM-BF_CTL	4	4	4	12.4	12.4	12.4	39.676	0	9.9447	152560000	6	2.49862	0.00834921	3.46106	5.23897	NaN	1	0	NaN
Q14011	Q14011	CIRBP	Cold-inducible RNA-binding protein	28.3974	28.3295	28.259	29.8114	29.2779	29.5572	29.5488	1.2202	0.00155617	29.2277	29.73	29.5963	29.518	1.18937	0.00156674	-0.0308333	0.89298	+	+	PS-Hum-Cte-PM-BF_CTL;PS-Hum-PM-BF_A_CTL	4	4	4	33.1	33.1	33.1	18.648	0	140.01	3615500000	101	3.10599	0.00568889	1.18934	7.65255	3.10903	0.00257778	1.2202	7.66669
Q14103	Q14103	HNRNPD	Heterogeneous nuclear ribonucleoprotein D0	31.055	31.0083	30.9048	31.122	31.1251	31.102	31.1164	0.127	0.0476197	31.2185	31.5048	31.4022	31.3752	0.3858	0.0152161	0.2588	0.0369737	+		PS-Hum-Cte-PM-BF_CTL	12	12	11	35.5	35.5	33.2	38.434	0	301.02	25466000000	302	2.11873	0.01	0.385807	4.07056	1.6225	0.0304549	0.126991	2.82261
Q14244	Q14244	MAP7	Ensconsin	28.125	27.7562	27.6895	29.0947	28.8082	28.673	28.8586	1.00173	0.00550979	28.7152	29.4536	29.2244	29.1311	1.27417	0.00769837	0.272433	0.339017	+	+	PS-Hum-Cte-PM-BF_CTL;PS-Hum-PM-BF_A_CTL	10	10	10	14.4	14.4	14.4	84.051	0	40.283	2874400000	91	2.41455	0.0079726	1.27413	4.96115	2.55983	0.0032809	1.00172	5.44887
Q14444	Q14444	CAPRIN1	Caprin-1	30.0366	29.4523	29.4514	31.0557	30.3663	30.7402	30.7207	1.07397	0.0182558	30.9862	31.5046	31.4643	31.3184	1.6716	0.00285568	0.597633	0.0827878	+		PS-Hum-Cte-PM-BF_CTL	13	13	13	28.3	28.3	28.3	78.365	0	60.744	9008700000	211	2.84542	0.0066087	1.67166	6.52138	2.0397	0.0130805	1.07399	3.85319
Q14684	Q14684	RRP1B	Ribosomal RNA processing protein 1 homolog B	31.1903	31.1703	31.0749	31.3066	30.9469	31.0406	31.098	-0.0471333	0.699166	31.3256	31.4175	31.497	31.4134	0.2682	0.0117163	0.315333	0.0564229	+		PS-Hum-Cte-PM-BF_CTL	24	24	24	43.7	43.7	43.7	84.427	0	185.17	25175000000	505	2.23203	0.01	0.26819	4.39663	0.186763	1	-0.0471497	-0.415601
Q15004	Q15004	KIAA0101	PCNA-associated factor	27.8746	27.6623	26.9084	29.4638	28.371	29.1411	28.992	1.5102	0.0259272	28.9646	29.6771	29.6949	29.4455	1.96377	0.00661229	0.453567	0.324025	+		PS-Hum-Cte-PM-BF_CTL	4	4	4	39.6	39.6	39.6	11.986	0	55.192	1848000000	37	2.48069	0.00895385	1.96379	5.17873	1.88732	0.0170964	1.5102	3.45548
Q15005	Q15005	SPCS2	Signal peptidase complex subunit 2	25.0653	24.9852	24.9623	26.5392	28.5347	28.8979	27.9906	2.98633	0.0152338	30.9847	26.8738	27.0782	28.3122	3.30797	0.0687615	0.321633	0.843302		+	PS-Hum-PM-BF_A_CTL	6	6	6	27.9	27.9	27.9	25.003	0	15.988	852400000	23	1.4637	0.0309845	3.30798	2.47253	2.11821	0.0101481	2.98633	4.06909
Q15006	Q15006	EMC2	ER membrane protein complex subunit 2	27.1037	26.9178	26.5721	28.3321	28.7301	28.4204	28.4942	1.62967	0.00116604	30.3538	28.4713	28.3715	29.0655	2.201	0.0294295	0.571333	0.432922		+	PS-Hum-PM-BF_A_CTL	7	7	7	28.6	28.6	28.6	34.833	0	115.5	1130300000	48	1.83224	0.0148617	2.20103	3.31812	3.23427	0	1.62969	8.2709
Q15014	Q15014	MORF4L2	Mortality factor 4-like protein 2	29.0679	28.7049	28.2122	30.0029	29.6857	29.613	29.7672	1.10553	0.0159292	29.5189	30.3998	30.2555	30.0581	1.3964	0.0193027	0.290867	0.384145		+	PS-Hum-PM-BF_A_CTL	13	13	11	55.2	55.2	46.5	32.307	0	67.316	4038500000	102	2.01541	0.0114311	1.39643	3.78795	2.09877	0.00996364	1.10555	4.01491
Q15233	Q15233	NONO	Non-POU domain-containing octamer-binding protein	33.6501	33.5149	33.4882	34.454	34.4055	34.2866	34.382	0.830967	0.000298122	34.134	34.5212	34.4536	34.3696	0.818533	0.00320492	-0.0124333	0.928045	+	+	PS-Hum-Cte-PM-BF_CTL;PS-Hum-PM-BF_A_CTL	22	21	20	48.8	47.1	47.1	54.231	0	323.31	193000000000	1417	2.79528	0.00633333	0.818526	6.32122	3.82678	0	0.830986	11.7713
Q15397	Q15397	KIAA0020	Pumilio domain-containing protein KIAA0020	28.9986	28.9631	28.9503	29.8503	29.1767	29.4116	29.4795	0.508867	0.0619119	29.7231	30.0339	30.2188	29.9919	1.02127	0.00216137	0.5124	0.104367	+		PS-Hum-Cte-PM-BF_CTL	14	14	14	25.6	25.6	25.6	73.584	0	41.391	5744400000	178	2.96634	0.00769231	1.02131	7.02662	1.50933	0.037898	0.5089	2.57119
Q15437	Q15437	SEC23B	Protein transport protein Sec23B	26.1169	25.8842	25.877	26.8559	26.8863	26.9196	26.8873	0.9279	0.000330001	26.6618	26.3566	26.5494	26.5226	0.563233	0.00907165	-0.364667	0.0160295	+	+	PS-Hum-Cte-PM-BF_CTL;PS-Hum-PM-BF_A_CTL	6	4	4	10.8	7.7	7.7	86.478	0	83.829	510360000	31	2.34328	0.007275	0.563237	4.73463	3.78221	0	0.927904	11.4658
Q15717;Q12926;P26378	Q15717	ELAVL1	ELAV-like protein 1	28.4762	28.4693	28.4248	28.8167	28.7558	28.6056	28.726	0.269267	0.014173	28.7306	28.9693	28.8828	28.8609	0.404133	0.00485313	0.134867	0.223968	+	+	PS-Hum-Cte-PM-BF_CTL;PS-Hum-PM-BF_A_CTL	9	9	9	35.6	35.6	35.6	36.091	0	75.381	4813300000	179	2.61499	0.00844898	0.404151	5.64377	2.14953	0.00947368	0.269276	4.15745
Q15904	Q15904	ATP6AP1	V-type proton ATPase subunit S1	25.1094	24.9837	24.6663	24.5366	28.1594	27.711	26.8023	1.88253	0.176333	32.0377	29.9977	29.8798	30.6384	5.7186	0.00130952	3.83607	0.0456265	+		PS-Hum-Cte-PM-BF_CTL	10	10	10	25.7	25.7	25.7	52.025	0	25.568	1340700000	60	3.18387	0.00517073	5.71855	8.02277	1.0547	0.133034	1.88249	1.64008
Q16527	Q16527	CSRP2	Cysteine and glycine-rich protein 2	29.8055	29.502	29.4254	30.4594	30.4221	30.068	30.3165	0.738867	0.0122819	30.5073	30.5163	30.691	30.5715	0.9939	0.001598	0.255033	0.138958	+	+	PS-Hum-Cte-PM-BF_CTL;PS-Hum-PM-BF_A_CTL	5	5	5	36.8	36.8	36.8	20.954	0	40.993	9727400000	134	3.0975	0.00556522	0.9939	7.61313	2.21184	0.00765714	0.738901	4.33721
Q16763	Q16763	UBE2S	Ubiquitin-conjugating enzyme E2 S	28.4207	27.0467	26.6691	29.5462	29.3924	29.5137	29.4841	2.10527	0.0169532	29.3815	29.6718	29.7516	29.6016	2.2228	0.0150208	0.117533	0.38921	+		PS-Hum-Cte-PM-BF_CTL	6	6	6	32.4	32.4	32.4	23.845	0	41.634	1766500000	84	2.12438	0.010098	2.22281	4.08641	2.07183	0.0109882	2.10527	3.9406
Q16864	Q16864	ATP6V1F	V-type proton ATPase subunit F	24.7267	24.3932	24.3019	25.0403	25.505	25.3103	25.2852	0.811267	0.0121803	28.6687	25.9762	25.6315	26.7588	2.28487	0.0777863	1.4736	0.203164		+	PS-Hum-PM-BF_A_CTL	3	3	3	33.6	33.6	33.6	13.37	0	7.3231	143700000	7	1.41014	0.035381	2.28491	2.35857	2.2155	0.00776812	0.811302	4.34793
Q1KMD3	Q1KMD3	HNRNPUL2	Heterogeneous nuclear ribonucleoprotein U-like protein 2	28.3871	28.2329	28.1454	29.0065	28.7955	28.8771	28.893	0.6379	0.00242523	29.1253	29.6973	29.2707	29.3644	1.1093	0.00393928	0.4714	0.0609554	+	+	PS-Hum-Cte-PM-BF_CTL;PS-Hum-PM-BF_A_CTL	12	12	12	19.1	19.1	19.1	85.104	0	33.448	4087800000	86	2.70571	0.00809639	1.10934	5.97664	2.91619	0.00214815	0.637907	6.81308
Q2NL82	Q2NL82	TSR1	Pre-rRNA-processing protein TSR1 homolog	30.5559	30.4447	30.4009	31.92	31.3508	31.4869	31.5859	1.11873	0.00325288	31.2507	31.9678	31.9939	31.7375	1.2703	0.00685913	0.151567	0.637678	+	+	PS-Hum-Cte-PM-BF_CTL;PS-Hum-PM-BF_A_CTL	20	20	20	29.7	29.7	29.7	91.809	0	323.31	19047000000	518	2.46486	0.00855882	1.27029	5.12599	2.78869	0.00184127	1.11872	6.29534
Q3ZAQ7	Q3ZAQ7	VMA21	Vacuolar ATPase assembly integral membrane protein VMA21	23.75	22.9357	22.5724	23.9315	23.4907	25.4396	24.2873	1.20123	0.154411	28.454	26.3965	26.3428	27.0644	3.9784	0.00689421	2.77717	0.0381671	+		PS-Hum-Cte-PM-BF_CTL	2	2	2	24.8	24.8	24.8	11.354	0	4.6446	83677000	8	2.46253	0.00849635	3.97842	5.11828	NaN	1	0	NaN
Q4KMQ2	Q4KMQ2	ANO6	Anoctamin-6	23.7466	24.1229	23.2515	27.1401	28.0392	27.3064	27.4952	3.78823	0.000535338	29.8711	27.5379	27.5061	28.305	4.59803	0.00502876	0.8098	0.384666	+	+	PS-Hum-Cte-PM-BF_CTL;PS-Hum-PM-BF_A_CTL	9	9	9	11	11	11	106.16	0	15.839	388260000	16	2.59963	0.00819802	4.59807	5.58891	3.57247	0	3.7883	10.1267
Q5JTH9	Q5JTH9	RRP12	RRP12-like protein	30.7229	30.5129	30.4647	32.0351	31.3483	31.4974	31.6269	1.0601	0.00896352	31.6499	32.1594	32.2825	32.0306	1.46377	0.00219701	0.403667	0.229076	+	+	PS-Hum-Cte-PM-BF_CTL;PS-Hum-PM-BF_A_CTL	26	26	26	24.5	24.5	24.5	143.7	0	234.4	17612000000	439	2.9593	0.00860377	1.46378	6.99627	2.34849	0.00455172	1.06009	4.75094
Q5JTV8	Q5JTV8	TOR1AIP1	Torsin-1A-interacting protein 1	28.0385	28.0087	27.8539	28.7997	29.4724	28.8261	29.0327	1.0657	0.00938595	30.5607	29.0574	29.1632	29.5938	1.62673	0.0289743	0.561033	0.351131		+	PS-Hum-PM-BF_A_CTL	11	11	11	24.7	24.7	24.7	66.248	0	85.452	3650100000	119	1.83907	0.0148367	1.62674	3.33499	2.32867	0.00536585	1.06573	4.68918
Q6DD87	Q6DD87	ZNF787	Zinc finger protein 787	24.142	23.9522	24.5885	27.2725	25.5084	24.2101	25.6637	1.4361	0.188612	26.4613	27.2592	27.782	27.1675	2.93993	0.00234897	1.50383	0.19487	+		PS-Hum-Cte-PM-BF_CTL	2	2	2	6.5	6.5	6.5	40.428	0	5.9931	202390000	10	2.93018	0.008	2.93994	6.87206	NaN	1	0	NaN
Q6P1J9	Q6P1J9	CDC73	Parafibromin	30.7463	30.3286	30.2802	31.9454	31.4645	31.5142	31.6414	1.18967	0.00500746	31.38	32.1034	32.1625	31.882	1.43027	0.00803996	0.2406	0.459489	+	+	PS-Hum-Cte-PM-BF_CTL;PS-Hum-PM-BF_A_CTL	29	29	29	54.6	54.6	54.6	60.576	0	113.28	14740000000	386	2.39577	0.00765789	1.43025	4.90068	2.60128	0.00298795	1.18965	5.59479
Q6P1L8	Q6P1L8	MRPL14	39S ribosomal protein L14, mitochondrial	27.8148	27.6822	27.623	28.1038	28.2456	27.5989	27.9828	0.2761	0.247884	28.1373	28.6153	28.6957	28.4828	0.7761	0.0133214	0.5	0.129491	+		PS-Hum-Cte-PM-BF_CTL	5	5	5	36.6	36.6	36.6	15.947	0	20.226	2688600000	50	2.17648	0.0103069	0.776076	4.23456	0.906685	0.224365	0.276058	1.3514
Q6PK04	Q6PK04	CCDC137	Coiled-coil domain-containing protein 137	26.4886	26.4775	26.3894	27.3618	27.0482	27.0083	27.1394	0.6876	0.00407183	26.8666	27.2548	27.3341	27.1518	0.7	0.00906552	0.0124	0.949129	+	+	PS-Hum-Cte-PM-BF_CTL;PS-Hum-PM-BF_A_CTL	6	6	6	27.7	27.7	27.7	33.231	0	16.547	922570000	61	2.34361	0.00732075	0.699983	4.73566	2.69144	0.00275676	0.687613	5.92324
Q7Z739	Q7Z739	YTHDF3	YTH domain-containing family protein 3	28.7065	28.3563	28.3522	29.6513	28.9504	29.2636	29.2884	0.816767	0.025203	29.0888	29.7427	29.8571	29.5629	1.0912	0.0149338	0.274433	0.430967	+		PS-Hum-Cte-PM-BF_CTL	12	9	7	24.3	20	16.2	63.86	0	48.694	4567300000	130	2.12696	0.0101478	1.09122	4.09366	1.89963	0.0171667	0.816789	3.48663
Q7Z7F7	Q7Z7F7	MRPL55	39S ribosomal protein L55, mitochondrial	26.8925	26.0008	25.9311	28.0538	27.4968	27.7674	27.7727	1.49787	0.0127011	27.0968	27.7737	28.2913	27.7206	1.4458	0.0356921	-0.0520667	0.89801		+	PS-Hum-PM-BF_A_CTL	5	5	5	37.5	37.5	37.5	15.128	0	10.077	709150000	58	1.74844	0.0183704	1.44579	3.11515	2.1972	0.00822378	1.49786	4.29451
Q86TG7	Q86TG7	PEG10	Retrotransposon-derived protein PEG10	27.8264	27.1792	27.0767	28.808	28.2543	28.553	28.5384	1.17767	0.0143058	28.2949	28.9807	29.0713	28.7823	1.42153	0.0138166	0.243867	0.451616	+	+	PS-Hum-Cte-PM-BF_CTL;PS-Hum-PM-BF_A_CTL	6	6	6	11.9	11.9	11.9	80.172	0	32.507	1812100000	72	2.16062	0.0103834	1.42151	4.18906	2.14552	0.00981818	1.17766	4.14608
Q86U90	Q86U90	YRDC	YrdC domain-containing protein, mitochondrial	22.987	23.6775	22.6444	26.0418	25.5626	25.7105	25.7716	2.66867	0.0013488	25.1141	25.94	26.2777	25.7773	2.6743	0.00436284	0.00563333	0.988689	+	+	PS-Hum-Cte-PM-BF_CTL;PS-Hum-PM-BF_A_CTL	3	3	3	15.4	15.4	15.4	29.328	0	6.3514	662890000	11	2.66127	0.00852174	2.67432	5.8116	3.17102	0	2.66865	7.96061
Q86UE4	Q86UE4	MTDH	Protein LYRIC	29.8224	29.7603	29.7073	29.9889	29.8845	29.8289	29.9008	0.137433	0.0751422	30.7276	30.3855	30.2689	30.4607	0.697333	0.00790435	0.5599	0.0182974	+		PS-Hum-Cte-PM-BF_CTL	22	22	22	45.7	45.7	45.7	63.836	0	179.14	12158000000	363	2.40286	0.00786486	0.697282	4.92345	1.42471	0.0478631	0.137392	2.38938
Q86UL3	Q86UL3	AGPAT6	Glycerol-3-phosphate acyltransferase 4	23.5503	23.9953	23.204	25.0914	25.7266	25.3832	25.4004	1.8172	0.00345964	27.5122	24.8485	24.0799	25.4802	1.897	0.149432	0.0798	0.943392		+	PS-Hum-PM-BF_A_CTL	3	3	3	8.1	8.1	8.1	52.07	0	8.4201	194040000	16	NaN	1	0	NaN	2.76212	0.00178462	1.81722	6.19176
Q86V81	Q86V81	ALYREF	THO complex subunit 4	31.8172	31.6985	31.6574	32.6841	32.1882	32.5372	32.4698	0.745467	0.0085248	32.1311	32.8073	32.5129	32.4838	0.7594	0.0196331	0.0139333	0.957347		+	PS-Hum-PM-BF_A_CTL	8	8	8	46.7	46.7	46.7	26.888	0	310.03	35189000000	559	2.00788	0.0112807	0.759385	3.76788	2.37049	0.00447273	0.745497	4.82017
Q86WX3	Q86WX3	RPS19BP1	Active regulator of SIRT1	27.2783	27.2448	27.1978	28.7348	28.0188	28.1689	28.3075	1.0672	0.00823403	28.0183	28.6659	28.6671	28.4504	1.21013	0.0050957	0.142933	0.66567	+	+	PS-Hum-Cte-PM-BF_CTL;PS-Hum-PM-BF_A_CTL	6	6	6	40.4	40.4	40.4	15.434	0	43.717	1388400000	68	2.59385	0.00803883	1.21013	5.56839	2.38546	0.00392523	1.06723	4.86772
Q86XN8;A1L020;Q6ZN04;Q5U5Q3	Q86XN8	MEX3D	RNA-binding protein MEX3D;RNA-binding protein MEX3A;RNA-binding protein MEX3B;RNA-binding E3 ubiquitin-protein ligase MEX3C	32.3004	32.0677	32.0431	33.0961	33.1962	32.9098	33.0674	0.9303	0.00136871	32.9543	33.2671	33.2474	33.1563	1.0192	0.00143754	0.0889	0.535854	+	+	PS-Hum-Cte-PM-BF_CTL;PS-Hum-PM-BF_A_CTL	2	2	2	2.5	2.5	2.5	64.882	0.0099476	1.7964	34602000000	28	3.14318	0.00581818	1.01922	7.82736	3.1647	0	0.930331	7.93018
Q86Y07	Q86Y07	VRK2	Serine/threonine-protein kinase VRK2	26.3615	26.0432	25.3884	27.6764	28.9726	28.4317	28.3602	2.4292	0.00679054	31.2006	28.5921	29.1252	29.6393	3.70827	0.0118285	1.27907	0.219752	+	+	PS-Hum-Cte-PM-BF_CTL;PS-Hum-PM-BF_A_CTL	16	16	16	34.1	34.1	34.1	58.14	0	95.33	1242400000	84	2.22816	0.00994413	3.70831	4.38519	2.46917	0.00379167	2.42925	5.1403
Q8IV08	Q8IV08	PLD3	Phospholipase D3	24.9211	24.8516	24.517	25.5936	26.7605	26.2726	26.2089	1.44567	0.0160119	28.0837	24.7158	26.4843	26.4279	1.6647	0.164813	0.219033	0.841966		+	PS-Hum-PM-BF_A_CTL	4	4	4	11.6	11.6	11.6	54.705	0	9.6915	336310000	30	1.08405	0.0964311	1.6647	1.69765	2.09657	0.00990361	1.4457	4.0088
Q8N1G4	Q8N1G4	LRRC47	Leucine-rich repeat-containing protein 47	28.5021	27.9295	27.8211	29.6405	29.1784	29.3753	29.3981	1.31383	0.00628455	29.3018	29.8814	30.0566	29.7466	1.66237	0.00589696	0.348533	0.257958	+	+	PS-Hum-Cte-PM-BF_CTL;PS-Hum-PM-BF_A_CTL	14	14	14	29	29	29	63.472	0	78.54	3283700000	159	2.53034	0.0077686	1.66234	5.34692	2.50268	0.00395652	1.31383	5.25268
Q8N4V1	Q8N4V1	MMGT1	Membrane magnesium transporter 1	26.0489	25.9997	25.8415	27.0346	28.2688	28.0479	27.7838	1.8204	0.00912281	29.6245	28.3643	28.2475	28.7454	2.78207	0.00334445	0.961667	0.173798	+	+	PS-Hum-Cte-PM-BF_CTL;PS-Hum-PM-BF_A_CTL	3	3	3	33.6	33.6	33.6	14.686	0	15.581	767530000	30	2.77674	0.00682667	2.78211	6.24857	2.341	0.00443697	1.82042	4.72753
Q8N511	Q8N511	TMEM199	Transmembrane protein 199	23.4802	23.7769	23.9833	27.9528	29.2522	28.5258	28.5769	4.83013	0.000278637	31.1552	29.9119	29.5623	30.2098	6.463	0.000214711	1.63287	0.0560094	+	+	PS-Hum-Cte-PM-BF_CTL;PS-Hum-PM-BF_A_CTL	8	8	8	39.4	39.4	39.4	23.13	0	20.678	831220000	43	3.96912	0	6.46295	12.7995	3.85598	0	4.83008	11.9755
Q8N5K1	Q8N5K1	CISD2	CDGSH iron-sulfur domain-containing protein 2	25.551	25.4948	25.1656	27.6248	29.6398	28.784	28.6829	3.27907	0.00532569	32.39	29.3871	29.3346	30.3706	4.96677	0.00813747	1.6877	0.22149	+	+	PS-Hum-Cte-PM-BF_CTL;PS-Hum-PM-BF_A_CTL	6	6	6	31.9	31.9	31.9	15.278	0	25.977	2543500000	47	2.39054	0.00750968	4.96676	4.88395	2.57461	0.00339535	3.27906	5.50053
Q8N766	Q8N766	EMC1	ER membrane protein complex subunit 1	27.1012	26.9819	26.9665	28.4844	29.1858	28.8798	28.85	1.83347	0.000904554	30.2049	28.7601	28.7261	29.2304	2.21383	0.0106159	0.380367	0.511107	+	+	PS-Hum-Cte-PM-BF_CTL;PS-Hum-PM-BF_A_CTL	20	20	20	27	27	27	111.76	0	125.28	1948800000	118	2.2751	0.00828571	2.21385	4.52532	3.34461	0	1.83349	8.83868
Q8NEJ9	Q8NEJ9	NGDN	Neuroguidin	28.4184	28.3872	28.2838	29.0031	27.8908	28.7395	28.5445	0.181333	0.620099	29.136	29.5447	29.6714	29.4507	1.08757	0.00284344	0.906233	0.0717272	+		PS-Hum-Cte-PM-BF_CTL	9	9	9	33.3	33.3	33.3	35.894	0	77.503	4216900000	71	2.84721	0.00670588	1.08756	6.52859	0.508578	0.989602	0.181343	0.53646
Q8NFW8	Q8NFW8	CMAS	N-acylneuraminate cytidylyltransferase	28.3127	28.0773	27.9853	29.033	28.7896	28.7374	28.8533	0.728233	0.00547672	28.5614	28.9202	28.898	28.7932	0.6681	0.0116235	-0.0601333	0.704476	+	+	PS-Hum-Cte-PM-BF_CTL;PS-Hum-PM-BF_A_CTL	11	11	11	28.3	28.3	28.3	48.379	0	40.081	3433800000	148	2.23562	0.0102299	0.668106	4.40726	2.56261	0.00331818	0.728232	5.45857
Q8NHP6	Q8NHP6	MOSPD2	Motile sperm domain-containing protein 2	25.1589	24.5245	24.2182	26.7955	27.6925	28.078	27.522	2.88813	0.00356162	31.9617	28.597	28.3393	29.6327	4.9988	0.0140535	2.11067	0.160562	+	+	PS-Hum-Cte-PM-BF_CTL;PS-Hum-PM-BF_A_CTL	13	13	13	25.1	25.1	25.1	59.745	0	68.394	978530000	53	2.15323	0.0102245	4.99879	4.168	2.74938	0.00170588	2.88817	6.14263
Q8TCJ2	Q8TCJ2	STT3B	Dolichyl-diphosphooligosaccharide--protein glycosyltransferase subunit STT3B	27.6596	27.659	27.6033	28.8921	29.308	28.9613	29.0538	1.41317	0.00040657	33.743	32.2724	32.1717	32.729	5.0884	0.000559097	3.67523	0.00217384	+	+	PS-Hum-Cte-PM-BF_CTL;PS-Hum-PM-BF_A_CTL	12	12	11	16.1	16.1	15.3	93.673	0	131.84	5159700000	157	3.5535	0.00311111	5.08843	10.0131	3.69221	0	1.4132	10.8719
Q8TF74	Q8TF74	WIPF2	WAS/WASL-interacting protein family member 2	27.69	27.6364	27.4278	28.7488	28.1446	28.3089	28.4008	0.816033	0.0144236	28.1213	28.4182	28.7162	28.4186	0.833833	0.0116775	0.0178	0.946452	+	+	PS-Hum-Cte-PM-BF_CTL;PS-Hum-PM-BF_A_CTL	13	13	13	46.1	46.1	46.1	46.288	0	30.487	2205800000	146	2.23382	0.0100565	0.833821	4.40193	2.14178	0.0102194	0.816009	4.13548
Q8WU90	Q8WU90	ZC3H15	Zinc finger CCCH domain-containing protein 15	29.6322	29.4734	29.427	30.0999	29.9644	30.1005	30.0549	0.544067	0.00210315	30.2159	30.5903	30.5868	30.4643	0.953467	0.00235806	0.4094	0.0363425	+	+	PS-Hum-Cte-PM-BF_CTL;PS-Hum-PM-BF_A_CTL	14	14	14	36.9	36.9	36.9	48.602	0	216.77	9858600000	226	2.92858	0.00786207	0.95351	6.86532	2.97849	0.00232	0.544083	7.0792
Q8WWK9	Q8WWK9	CKAP2	Cytoskeleton-associated protein 2	29.0075	28.979	28.9499	30.248	29.7806	29.7635	29.9307	0.9519	0.00396797	29.5932	30.1203	30.2506	29.988	1.00923	0.00746528	0.0573333	0.833821	+	+	PS-Hum-Cte-PM-BF_CTL;PS-Hum-PM-BF_A_CTL	9	9	9	19.5	19.5	19.5	76.986	0	114.74	5775100000	131	2.42817	0.00808333	1.00924	5.00537	2.70257	0.00222222	0.951902	5.96487
Q92575	Q92575	UBXN4	UBX domain-containing protein 4	25.2976	25.2738	25.2183	27.2412	28.1256	28.0142	27.7937	2.53043	0.000820204	30.113	27.1871	27.8456	28.3819	3.11867	0.0244943	0.588233	0.56092		+	PS-Hum-PM-BF_A_CTL	4	4	4	11.8	11.8	11.8	56.777	0	13.522	744500000	38	1.91195	0.013195	3.11863	3.51796	3.38704	0	2.53042	9.0664
Q92841	Q92841	DDX17	Probable ATP-dependent RNA helicase DDX17	33.7797	33.2612	33.1895	34.6887	34.2784	34.3972	34.4548	1.04463	0.00931827	34.4133	34.8668	34.9536	34.7446	1.33443	0.00595742	0.2898	0.23442	+	+	PS-Hum-Cte-PM-BF_CTL;PS-Hum-PM-BF_A_CTL	27	26	21	40.5	39	35	80.272	0	323.31	123000000000	1461	2.52598	0.00809756	1.33443	5.33198	2.33166	0.00545455	1.0446	4.69847
Q92979	Q92979	EMG1	Ribosomal RNA small subunit methyltransferase NEP1	31.7939	31.3498	31.3336	32.8152	32.0944	32.459	32.4562	0.963767	0.0199417	32.3467	33.1603	32.9967	32.8346	1.34213	0.00989798	0.378367	0.30786	+		PS-Hum-Cte-PM-BF_CTL	12	12	12	59	59	59	26.72	0	101.67	31565000000	486	2.30544	0.00809816	1.34213	4.61758	2.00132	0.0150909	0.963805	3.75044
Q96A33	Q96A33	CCDC47	Coiled-coil domain-containing protein 47	27.4331	27.4176	27.3613	29.0866	30.0168	29.4364	29.5133	2.10927	0.001493	31.2619	29.6895	29.7097	30.2204	2.81637	0.0056807	0.7071	0.294905	+	+	PS-Hum-Cte-PM-BF_CTL;PS-Hum-PM-BF_A_CTL	12	12	12	27.3	27.3	27.3	55.873	0	56.112	2574600000	96	2.54666	0.00755556	2.81638	5.40315	3.12699	0.00269767	2.10929	7.75082
Q96BZ9	Q96BZ9	TBC1D20	TBC1 domain family member 20	23.2555	24.5933	22.9086	26.1037	26.4494	24.1794	25.5775	1.9917	0.0846927	28.2639	26.6007	26.5067	27.1238	3.53797	0.00997083	1.54627	0.163766	+		PS-Hum-Cte-PM-BF_CTL	5	5	5	14.6	14.6	14.6	45.854	0	6.2242	122400000	9	2.3023	0.00804878	3.53798	4.60797	NaN	1	0	NaN
Q96CT7	Q96CT7	CCDC124	Coiled-coil domain-containing protein 124	32.2231	31.9297	31.7342	33.4012	32.3018	32.8353	32.8461	0.883767	0.0638921	32.9981	33.5632	33.7679	33.4431	1.48073	0.00542047	0.596967	0.202549	+		PS-Hum-Cte-PM-BF_CTL	16	16	16	52.5	52.5	52.5	25.835	0	323.31	42655000000	673	2.56708	0.00796396	1.48073	5.47415	1.4956	0.0389922	0.883769	2.54136
Q96E11	Q96E11	MRRF	Ribosome-recycling factor, mitochondrial	28.6292	27.6579	27.6281	30.1006	29.5735	29.6778	29.784	1.81223	0.00776891	29.816	30.3023	30.396	30.1714	2.1997	0.00420799	0.387467	0.183781	+	+	PS-Hum-Cte-PM-BF_CTL;PS-Hum-PM-BF_A_CTL	7	7	7	35.5	35.5	35.5	29.277	0	24.283	2606100000	118	2.67691	0.00827273	2.19968	5.86925	2.41066	0.00353398	1.81225	4.94858
Q96EY1	Q96EY1	DNAJA3	DnaJ homolog subfamily A member 3, mitochondrial	27.0676	27.0581	27.0577	27.6796	27.4267	27.5123	27.5395	0.4784	0.00299853	27.6767	28.1401	27.8343	27.8837	0.822567	0.00377737	0.344167	0.0905472	+	+	PS-Hum-Cte-PM-BF_CTL;PS-Hum-PM-BF_A_CTL	7	7	7	20.6	20.6	20.6	52.488	0	30.234	2019500000	118	2.72387	0.0084	0.82261	6.04522	2.82445	0.00193333	0.478408	6.437
Q96EY5	Q96EY5	MVB12A	Multivesicular body subunit 12A	25.2197	25.0682	24.7053	26.9313	26.7125	24.5978	26.0805	1.0828	0.227123	26.4504	26.9713	26.9084	26.7767	1.77897	0.00136444	0.696167	0.412581	+		PS-Hum-Cte-PM-BF_CTL	2	2	2	11	11	11	28.783	0	10.289	333450000	24	3.16611	0.00504762	1.77894	7.93693	NaN	1	0	NaN
Q96GC5	Q96GC5	MRPL48	39S ribosomal protein L48, mitochondrial	26.9143	26.2817	26.2061	28.1638	27.6207	27.8843	27.8896	1.42223	0.00654643	27.9714	27.1774	27.1289	27.4259	0.958533	0.0534754	-0.4637	0.214888		+	PS-Hum-PM-BF_A_CTL	4	4	4	21.7	21.7	21.7	23.934	0	21.897	877180000	41	1.57282	0.0261467	0.958537	2.71099	2.48487	0.00383158	1.42224	5.19272
Q96PK6	Q96PK6	RBM14	RNA-binding protein 14	30.547	30.3156	30.2194	31.3682	31.0645	30.9054	31.1127	0.752033	0.0107906	31.0307	31.5168	31.5553	31.3676	1.00693	0.00665725	0.2549	0.304571	+	+	PS-Hum-Cte-PM-BF_CTL;PS-Hum-PM-BF_A_CTL	19	19	19	31.8	31.8	31.8	69.491	0	117.12	15978000000	369	2.47781	0.0088855	1.00691	5.16909	2.26796	0.00694737	0.75201	4.50379
Q96S66	Q96S66	CLCC1	Chloride channel CLIC-like protein 1	26.6842	26.4369	26.4244	29.0394	29.2653	29.3423	29.2157	2.7005	2.64433e-05	32.2646	30.5885	30.269	31.0407	4.52553	0.00192615	1.82503	0.0433423	+	+	PS-Hum-Cte-PM-BF_CTL;PS-Hum-PM-BF_A_CTL	15	15	15	31.8	31.8	31.8	62.022	0	210.74	2252000000	70	3.01637	0.00636735	4.52552	7.24541	4.87866	0	2.70051	21.7481
Q96T37	Q96T37	RBM15	Putative RNA-binding protein 15	28.4777	28.4687	28.3461	28.6798	28.1704	28.6175	28.4892	0.0584	0.742658	28.7105	28.8909	28.6721	28.7578	0.327	0.0148147	0.2686	0.197606	+		PS-Hum-Cte-PM-BF_CTL	15	15	15	21.5	21.5	21.5	107.19	0	82.219	4307100000	94	2.13022	0.010198	0.327026	4.10283	0.430269	1	0.0584087	0.351985
Q96T60	Q96T60	PNKP	Bifunctional polynucleotide phosphatase/kinase;Polynucleotide 3-phosphatase;Polynucleotide 5-hydroxyl-kinase	25.7138	25.6713	25.6459	26.8458	26.0969	26.3806	26.4411	0.7641	0.0252144	26.5914	26.8344	26.7398	26.7219	1.04487	0.000141734	0.280767	0.28826	+		PS-Hum-Cte-PM-BF_CTL	8	8	8	22.5	22.5	22.5	57.076	0	71.44	496940000	25	4.14942	0	1.04486	14.2263	1.89946	0.0170777	0.764102	3.4862
Q99543	Q99543	DNAJC2	DnaJ homolog subfamily C member 2;DnaJ homolog subfamily C member 2, N-terminally processed	28.8054	28.4738	28.2288	29.5782	28.9027	28.8534	29.1114	0.608767	0.101528	29.3393	30.0263	29.9588	29.7748	1.27213	0.00985604	0.663367	0.106944	+		PS-Hum-Cte-PM-BF_CTL	16	16	16	28.8	28.8	28.8	71.996	0	81.141	4498200000	107	2.30731	0.00814815	1.27211	4.62332	1.29436	0.0682958	0.608751	2.1182
Q99832	Q99832	CCT7	T-complex protein 1 subunit eta	30.3186	30.0318	30.0174	30.545	30.6293	30.5008	30.5584	0.435767	0.0142954	30.3436	30.3942	30.4991	30.4123	0.2897	0.0554474	-0.146067	0.0694828		+	PS-Hum-PM-BF_A_CTL	23	23	23	47.1	47.1	47.1	59.366	0	244.37	16474000000	362	1.55706	0.0267152	0.289677	2.67601	2.1457	0.00988235	0.435725	4.1466
Q9BQ48	Q9BQ48	MRPL34	39S ribosomal protein L34, mitochondrial	24.362	23.6107	23.295	27.6948	26.7608	27.4257	27.2938	3.53787	0.00109689	27.1858	28.0933	27.6804	27.6532	3.89727	0.000690459	0.3594	0.399968	+	+	PS-Hum-Cte-PM-BF_CTL;PS-Hum-PM-BF_A_CTL	2	2	2	23.9	23.9	23.9	10.165	0	4.4812	292510000	23	3.46193	0.00243478	3.89727	9.48155	3.26084	0	3.53787	8.40446
Q9BRJ7;Q96DE0	Q9BRJ7	NUDT16L1	Protein syndesmos	27.605	27.1356	26.9092	28.636	28.3152	28.5342	28.4951	1.27853	0.00478876	28.5315	29.1708	29.0679	28.9234	1.7068	0.0039127	0.428267	0.122962	+	+	PS-Hum-Cte-PM-BF_CTL;PS-Hum-PM-BF_A_CTL	9	9	9	54.5	54.5	54.5	23.338	0	20.497	1615300000	80	2.70861	0.00819512	1.70682	5.98756	2.62082	0.00306173	1.27855	5.66466
Q9BTD8	Q9BTD8	RBM42	RNA-binding protein 42	24.9413	24.6176	24.5971	25.7866	25.5725	25.7588	25.706	0.9873	0.00162058	25.1837	25.7347	25.4543	25.4576	0.7389	0.0190371	-0.2484	0.223697		+	PS-Hum-PM-BF_A_CTL	3	3	3	7.5	7.5	7.5	50.413	0	5.8171	273680000	17	2.02159	0.0115336	0.738897	3.80449	3.09144	0.00246809	0.987291	7.5851
Q9BTL3	Q9BTL3	FAM103A1	RNMT-activating mini protein	26.9675	26.4855	26.2855	28.0454	27.4081	27.7713	27.7416	1.1621	0.0132384	27.3488	27.5756	27.8159	27.5801	1.0006	0.0146846	-0.1615	0.518855	+	+	PS-Hum-Cte-PM-BF_CTL;PS-Hum-PM-BF_A_CTL	5	5	5	58.5	58.5	58.5	14.381	0	7.8581	701870000	43	2.13419	0.0103518	1.00058	4.11403	2.1792	0.0084898	1.16211	4.24238
Q9BTV5	Q9BTV5	FSD1	Fibronectin type III and SPRY domain-containing protein 1	29.5075	29.1679	28.9004	31.3304	30.1226	30.5101	30.6544	1.46243	0.0211389	30.4138	30.9477	31.0619	30.8078	1.61587	0.0037101	0.153433	0.726121	+		PS-Hum-Cte-PM-BF_CTL	18	18	18	41.9	41.9	41.9	55.819	0	102.52	6067300000	171	2.7316	0.00872727	1.61583	6.0746	1.97601	0.0158192	1.46243	3.68367
Q9BVA1	Q9BVA1	TUBB2B	Tubulin beta-2B chain	27.8797	27.7699	27.6465	28.3793	28.4056	27.9815	28.2555	0.4901	0.0326918	28.2221	28.4826	28.3842	28.363	0.5976	0.00416234	0.1075	0.530671	+		PS-Hum-Cte-PM-BF_CTL	18	5	1	51.9	16.9	2.7	49.953	0	27.844	3443600000	147	2.68184	0.00866667	0.597631	5.88754	1.78648	0.0216	0.49011	3.20641
Q9BVC6	Q9BVC6	TMEM109	Transmembrane protein 109	25.4912	25.1962	25.0871	27.9007	28.2817	27.408	27.8635	2.6053	0.000744708	29.4418	26.7166	26.9644	27.7076	2.44943	0.0493832	-0.155867	0.871769		+	PS-Hum-PM-BF_A_CTL	2	2	2	9.1	9.1	9.1	26.21	0	7.7075	620990000	43	1.60746	0.0242759	2.44943	2.78861	3.42903	0	2.6053	9.29703
Q9BVP2	Q9BVP2	GNL3	Guanine nucleotide-binding protein-like 3	30.2261	30.1192	30.0802	31.0547	30.826	30.8001	30.8936	0.751767	0.00121636	31.0775	31.2876	31.3777	31.2476	1.10577	0.000366544	0.354	0.0422012	+	+	PS-Hum-Cte-PM-BF_CTL;PS-Hum-PM-BF_A_CTL	17	17	17	37.5	37.5	37.5	61.992	0	323.31	16099000000	437	3.73705	0.004	1.10578	11.1641	3.21618	0	0.751778	8.18106
Q9BW19	Q9BW19	KIFC1	Kinesin-like protein KIFC1	28.1065	28.0992	28.091	29.3909	28.7388	28.9585	29.0294	0.9305	0.00830139	27.8851	29.2988	29.8526	29.0122	0.913267	0.193994	-0.0172333	0.979031		+	PS-Hum-PM-BF_A_CTL	12	12	12	27.2	27.2	27.2	73.747	0	155.24	4039200000	94	1.01324	0.115495	0.913262	1.55904	2.38184	0.00385321	0.930452	4.85618
Q9BW92	Q9BW92	TARS2	Threonine--tRNA ligase, mitochondrial	25.7841	25.6729	25.6542	23.0958	25.2262	23.876	24.066	-1.63773	0.0584167	26.4047	26.2465	26.2223	26.2912	0.587433	0.00110976	2.22517	0.0235696	+		PS-Hum-Cte-PM-BF_CTL	7	7	7	11.7	11.7	11.7	81.035	0	11.146	613080000	34	3.25636	0.00706667	0.587438	8.38182	NaN	1	0	NaN
Q9BXS6	Q9BXS6	NUSAP1	Nucleolar and spindle-associated protein 1	27.4768	27.1538	26.7259	29.484	28.7648	29.0476	29.0988	1.97997	0.0027905	28.8172	29.5468	29.7282	29.3641	2.24523	0.00314094	0.265267	0.488649	+	+	PS-Hum-Cte-PM-BF_CTL;PS-Hum-PM-BF_A_CTL	9	9	9	25.2	25.2	25.2	49.451	0	53.952	1583000000	44	2.80391	0.00642254	2.24526	6.3553	2.8553	0.00203509	1.97998	6.56145
Q9BY32	Q9BY32	ITPA	Inosine triphosphate pyrophosphatase	24.7845	24.5904	24.5337	24.1578	25.3797	24.7652	24.7676	0.131367	0.734225	24.9871	25.1086	24.9741	25.0233	0.387067	0.011336	0.2557	0.51156	+		PS-Hum-Cte-PM-BF_CTL	2	2	2	12.4	12.4	12.4	21.445	0.00060168	3.3595	225430000	11	2.24635	0.0100819	0.387038	4.43912	NaN	1	0	NaN
Q9C040	Q9C040	TRIM2	Tripartite motif-containing protein 2	25.4001	25.2499	25.0239	27.5866	24.0562	23.6368	25.0932	-0.131433	0.921778	27.1255	26.3186	27.6933	27.0458	1.82117	0.0116574	1.9526	0.21162	+		PS-Hum-Cte-PM-BF_CTL	5	5	5	9.3	9.3	9.3	81.529	0	3.8154	604860000	12	2.23434	0.0101136	1.82117	4.40346	NaN	1	0	NaN
Q9GZT9;Q9H6Z9	Q9GZT9	EGLN1	Egl nine homolog 1	29.3228	28.9356	28.7663	30.4958	30.1381	29.8396	30.1578	1.1496	0.0102126	29.9766	30.4248	30.5397	30.3137	1.30547	0.00537894	0.155867	0.575375	+	+	PS-Hum-Cte-PM-BF_CTL;PS-Hum-PM-BF_A_CTL	10	10	10	27	27	27	46.02	0	45.348	5900200000	90	2.57039	0.00803636	1.30553	5.48576	2.29183	0.00692913	1.14962	4.57603
Q9H0U3	Q9H0U3	MAGT1	Magnesium transporter protein 1	27.2869	27.2532	27.0711	28.1645	29.012	24.988	27.3882	0.184433	0.887757	34.1448	32.1145	32.1346	32.798	5.59423	0.00116875	5.4098	0.017986	+		PS-Hum-Cte-PM-BF_CTL	8	8	8	21.2	21.2	21.2	38.036	0	90.63	5403700000	99	3.23327	0.00623529	5.59421	8.26589	0.352727	1	0.184405	0.150338
Q9H2W6	Q9H2W6	MRPL46	39S ribosomal protein L46, mitochondrial	28.0879	27.68	27.644	29.0944	28.8718	28.7809	28.9157	1.11173	0.00283183	28.5999	29.3599	28.5251	28.8283	1.02433	0.0275658	-0.0874	0.772453		+	PS-Hum-PM-BF_A_CTL	7	7	7	27.2	27.2	27.2	31.705	0	23.36	2479200000	80	1.86068	0.0140488	1.02437	3.38864	2.84916	0.002	1.11174	6.53652
Q9H3K6	Q9H3K6	BOLA2	BolA-like protein 2	29	28.9717	28.9711	29.7508	29.3526	29.4164	29.5066	0.525667	0.0132168	29.3316	30.0036	30.1725	29.8359	0.854967	0.029194	0.3293	0.312177		+	PS-Hum-PM-BF_A_CTL	5	5	5	58.1	58.1	58.1	10.116	0	57.27	6214100000	176	1.83571	0.0149206	0.854925	3.32667	2.1798	0.00811034	0.525644	4.24413
Q9H3N1	Q9H3N1	TMX1	Thioredoxin-related transmembrane protein 1	27.5866	27.5223	27.4734	29.4562	30.5733	29.9589	29.9961	2.4687	0.0016054	32.083	30.5989	30.5702	31.084	3.5566	0.00207383	1.0879	0.141433	+	+	PS-Hum-Cte-PM-BF_CTL;PS-Hum-PM-BF_A_CTL	10	10	10	26.8	26.8	26.8	31.791	0	73.142	2908700000	81	2.98421	0.00698039	3.55655	7.10409	3.09545	0.00252174	2.46871	7.60363
Q9H6F5	Q9H6F5	CCDC86	Coiled-coil domain-containing protein 86	29.9123	29.744	29.686	30.7254	30.0056	30.3982	30.3764	0.595633	0.0529045	30.5602	30.9381	31.1698	30.8894	1.1086	0.00431458	0.512967	0.134071	+		PS-Hum-Cte-PM-BF_CTL	12	12	12	39.2	39.2	39.2	40.235	0	57.225	9639500000	184	2.66612	0.00871111	1.10863	5.82942	1.5775	0.0330579	0.595648	2.72142
Q9H6H4	Q9H6H4	REEP4	Receptor expression-enhancing protein 4	23.9264	23.7382	22.4099	25.1812	24.4617	24.9315	24.8581	1.49997	0.0452498	26.1853	25.3362	25.3626	25.628	2.26987	0.0147675	0.7699	0.0923855	+		PS-Hum-Cte-PM-BF_CTL	3	3	3	16	16	16	29.395	0.0094538	1.8313	50193000	3	2.1318	0.0103	2.26989	4.10728	NaN	1	0	NaN
Q9H6R4	Q9H6R4	NOL6	Nucleolar protein 6	28.5751	28.4964	28.4705	29.3619	29.1794	29.0739	29.2051	0.691067	0.00153459	29.1425	29.6191	29.6102	29.4573	0.943267	0.00418959	0.2522	0.230504	+	+	PS-Hum-Cte-PM-BF_CTL;PS-Hum-PM-BF_A_CTL	18	18	18	23.5	23.5	23.5	127.59	0	92.772	4334800000	176	2.67873	0.00836782	0.943294	5.87601	3.11514	0.00263636	0.691081	7.69523
Q9H7H0	Q9H7H0	METTL17	Methyltransferase-like protein 17, mitochondrial	25.5084	25.267	25.0842	26.1597	26.5691	26.2452	26.3247	1.03813	0.00405043	25.6301	26.0409	26.2901	25.987	0.7005	0.0373487	-0.337633	0.214858		+	PS-Hum-PM-BF_A_CTL	5	5	5	13.2	13.2	13.2	50.733	0	6.1847	195600000	15	1.72875	0.0185942	0.700496	3.06847	2.69351	0.00219178	1.03813	5.93097
Q9H9H4	Q9H9H4	VPS37B	Vacuolar protein sorting-associated protein 37B	24.7116	23.2253	23.5689	26.5209	25.9552	26.0613	26.1791	2.34387	0.00824033	26.1385	26.8662	26.5862	26.5303	2.69503	0.00559628	0.351167	0.269148	+	+	PS-Hum-Cte-PM-BF_CTL;PS-Hum-PM-BF_A_CTL	3	3	3	19.3	19.3	19.3	31.307	0	5.8124	184270000	8	2.55317	0.00775439	2.69504	5.42572	2.38512	0.00388889	2.34385	4.86662
Q9HBM0	Q9HBM0	VEZT	Vezatin	25.7807	25.5962	24.8466	26.8771	28.0762	27.0579	27.3371	1.92923	0.0147939	30.5358	27.1334	27.1997	28.2896	2.8818	0.06774	0.952567	0.466057		+	PS-Hum-PM-BF_A_CTL	6	6	6	9.5	9.5	9.5	88.664	0	17.768	451460000	15	1.47017	0.0311195	2.8818	2.48643	2.13094	0.0100253	1.92924	4.10486
Q9HD20	Q9HD20	ATP13A1	Manganese-transporting ATPase 13A1	26.4804	26.4493	26.4443	27.6993	29.039	28.5491	28.4291	1.97113	0.00731029	30.8852	27.5415	27.9551	28.7939	2.33593	0.0906689	0.3648	0.761546		+	PS-Hum-PM-BF_A_CTL	16	16	16	14.8	14.8	14.8	132.95	0	27.93	2036200000	35	1.34356	0.0418382	2.33591	2.21942	2.43709	0.00360396	1.9711	5.03449
Q9NQ29	Q9NQ29	LUC7L	Putative RNA-binding protein Luc7-like 1	30.1349	30.0743	30.0193	31.3791	30.5277	31.0617	30.9895	0.913333	0.0218894	31.4057	31.8923	31.9785	31.7588	1.68267	0.000751408	0.769333	0.0656415	+		PS-Hum-Cte-PM-BF_CTL	9	9	6	25.3	25.3	17.3	43.727	0	67.14	11586000000	112	3.42511	0.00224	1.68265	9.27528	1.96073	0.0158883	0.913298	3.64372
Q9NQ55	Q9NQ55	PPAN	Suppressor of SWI4 1 homolog	28.1717	28.1512	28.0892	29.1071	27.7371	27.311	28.0517	-0.0856333	0.882201	29.1862	28.8595	28.8233	28.9563	0.818967	0.00226649	0.9046	0.177828	+		PS-Hum-Cte-PM-BF_CTL	9	9	9	25.8	25.8	25.8	53.193	0	74.112	3396800000	61	2.94574	0.00844444	0.818975	6.93821	0.252696	1	-0.0855789	-0.157778
Q9NR30	Q9NR30	DDX21	Nucleolar RNA helicase 2	33.0935	33.0447	32.9521	33.176	33.1676	33.0062	33.1166	0.0865	0.27874	33.3244	33.3838	33.4856	33.3979	0.367833	0.00422246	0.281333	0.0179017	+		PS-Hum-Cte-PM-BF_CTL	39	39	37	47	47	43.6	87.343	0	323.31	99500000000	1515	2.67566	0.00817978	0.367826	5.86462	0.855758	0.2737	0.0865021	1.25199
Q9NRG9	Q9NRG9	AAAS	Aladin	25.7287	25.7149	25.6608	26.3696	26.5408	26.2714	26.3939	0.692467	0.00104712	27.1649	26.0989	25.6577	26.3072	0.6057	0.247637	-0.0867667	0.857821		+	PS-Hum-PM-BF_A_CTL	5	5	5	11.2	11.2	11.2	59.573	0	15.802	540480000	21	0.907209	0.161613	0.605703	1.35243	3.28077	0	0.692455	8.50597
Q9NS86	Q9NS86	LANCL2	LanC-like protein 2	26.1714	26.0827	25.901	27.2232	26.9306	26.9636	27.0391	0.987433	0.00126815	25.8373	26.5219	26.344	26.2344	0.1827	0.452942	-0.804733	0.0232349		+	PS-Hum-PM-BF_A_CTL	4	4	4	11.1	11.1	11.1	50.854	0	12.073	621930000	34	0.645053	0.471794	0.18272	0.830653	3.19748	0	0.987435	8.08911
Q9NTM9	Q9NTM9	CUTC	Copper homeostasis protein cutC homolog	26.8488	26.6085	26.4251	28.0803	27.8868	27.8953	27.9541	1.32667	0.000653965	27.8954	28.5311	28.4058	28.2774	1.64997	0.00199554	0.3233	0.188886	+	+	PS-Hum-Cte-PM-BF_CTL;PS-Hum-PM-BF_A_CTL	3	3	3	15.8	15.8	15.8	29.341	0	9.0809	1930100000	60	3.00101	0.00624	1.64996	7.1776	3.48552	0	1.32665	9.61591
Q9NZM5	Q9NZM5	GLTSCR2	Glioma tumor suppressor candidate region gene 2 protein	28.4536	28.4454	28.4088	29.0694	28.9427	28.8328	28.9483	0.512367	0.00182696	28.637	29.1574	29.5614	29.1186	0.682667	0.0634317	0.1703	0.570806		+	PS-Hum-PM-BF_A_CTL	8	8	8	27.6	27.6	27.6	54.389	0	163.36	4456700000	149	1.49865	0.0284684	0.682628	2.54797	3.03901	0.00241667	0.512374	7.3464
Q9P016	Q9P016	THYN1	Thymocyte nuclear protein 1	27.888	27.747	27.0943	28.8663	28.6873	29.2704	28.9413	1.3649	0.0103226	28.3157	28.1461	28.0609	28.1742	0.5978	0.0795543	-0.7671	0.0150984		+	PS-Hum-PM-BF_A_CTL	5	5	5	19.1	19.1	19.1	25.697	0	5.0212	1669600000	18	1.40045	0.0360237	0.59785	2.33816	2.28726	0.006875	1.36492	4.56212
Q9P031	Q9P031	CCDC59	Thyroid transcription factor 1-associated protein 26	28.0848	28.0213	27.895	29.403	26.0014	29.0856	28.1633	0.162967	0.888007	28.8325	29.5091	29.5556	29.2991	1.2987	0.00566968	1.13573	0.363956	+		PS-Hum-Cte-PM-BF_CTL	7	7	7	28.2	28.2	28.2	28.669	0	15.639	2631900000	65	2.5474	0.00762069	1.2987	5.4057	0.352626	1	0.163003	0.150057
Q9P0I2	Q9P0I2	EMC3	ER membrane protein complex subunit 3	24.9021	24.6058	24.3474	26.1194	27.7715	27.4788	27.1232	2.5048	0.00934954	28.6875	26.3034	26.0131	27.0013	2.3829	0.0506648	-0.1219	0.907791		+	PS-Hum-PM-BF_A_CTL	6	6	6	27.2	27.2	27.2	29.952	0	16.884	380790000	54	1.59632	0.0245188	2.38291	2.76353	2.3302	0.00540984	2.50479	4.69393
Q9P258	Q9P258	RCC2	Protein RCC2	32.6796	32.1775	32.1268	33.6366	33.0814	33.2179	33.312	0.984	0.0154731	33.0703	33.6763	33.9724	33.573	1.24503	0.017455	0.261033	0.452086		+	PS-Hum-PM-BF_A_CTL	18	18	18	42.7	42.7	42.7	56.084	0	321.49	50499000000	718	2.05914	0.0111256	1.24502	3.90593	2.11139	0.0100244	0.983963	4.05004
Q9P265	Q9P265	DIP2B	Disco-interacting protein 2 homolog B	27.8823	27.5454	27.5385	28.3242	28.1056	28.144	28.1913	0.535867	0.0153414	27.6216	28.4677	28.4946	28.1946	0.539233	0.155151	0.00336667	0.991425		+	PS-Hum-PM-BF_A_CTL	22	19	19	20.4	18.8	18.8	171.49	0	58.49	2822700000	150	1.11029	0.0896101	0.53922	1.74929	2.11506	0.0100859	0.53584	4.06028
Q9UHR4	Q9UHR4	BAIAP2L1	Brain-specific angiogenesis inhibitor 1-associated protein 2-like protein 1	27.1293	27.0543	27.0514	28.7513	28.2332	28.1561	28.3802	1.30187	0.00231049	27.9016	28.6795	28.5192	28.3668	1.28843	0.00568449	-0.0134333	0.966645	+	+	PS-Hum-Cte-PM-BF_CTL;PS-Hum-PM-BF_A_CTL	10	10	10	29.5	29.5	29.5	56.882	0	152.78	2072300000	94	2.54625	0.00749153	1.28838	5.40172	2.9373	0.00218868	1.30185	6.90226
Q9UQB8	Q9UQB8	BAIAP2	Brain-specific angiogenesis inhibitor 1-associated protein 2	28.6222	28.5286	28.341	29.5133	29.1415	29.2678	29.3075	0.810267	0.00408446	29.0298	29.8872	29.6657	29.5276	1.0303	0.0188298	0.220033	0.474707		+	PS-Hum-PM-BF_A_CTL	17	17	17	40.2	40.2	40.2	60.867	0	37.181	4070700000	126	2.02619	0.011638	1.03028	3.81683	2.68976	0.00272	0.810247	5.91698
Q9Y237	Q9Y237	PIN4	Peptidyl-prolyl cis-trans isomerase NIMA-interacting 4	31.5921	31.3749	31.3104	33.3351	33.0986	32.7605	33.0647	1.63893	0.000939031	32.6607	33.2771	33.6501	33.196	1.77017	0.00416795	0.131233	0.71378	+	+	PS-Hum-Cte-PM-BF_CTL;PS-Hum-PM-BF_A_CTL	6	6	6	55	55	55	13.81	0	203.94	34224000000	376	2.68099	0.00856471	1.77015	5.88438	3.32827	0	1.63894	8.75243
Q9Y285	Q9Y285	FARSA	Phenylalanine--tRNA ligase alpha subunit	28.497	28.3263	28.2976	29.0636	29.081	28.7984	28.981	0.607367	0.00535934	28.9593	29.3345	29.2357	29.1765	0.802867	0.00333361	0.1955	0.248323	+	+	PS-Hum-Cte-PM-BF_CTL;PS-Hum-PM-BF_A_CTL	13	13	13	37.6	37.6	37.6	57.563	0	121.4	4813100000	149	2.77815	0.00691892	0.80287	6.25407	2.57156	0.00335632	0.607378	5.48986
Q9Y383	Q9Y383	LUC7L2	Putative RNA-binding protein Luc7-like 2	28.5977	28.3978	28.3439	30.181	29.934	30.0734	30.0628	1.61633	0.00010479	29.9592	30.1845	30.0072	30.0503	1.60383	0.000100155	-0.0125	0.905643	+	+	PS-Hum-Cte-PM-BF_CTL;PS-Hum-PM-BF_A_CTL	8	5	5	22.2	14.5	14.5	46.513	0	61.309	4960200000	179	4.30027	0	1.60382	15.5372	4.28033	0	1.61634	15.3574
Q9Y394	Q9Y394	DHRS7	Dehydrogenase/reductase SDR family member 7	25.2693	25.0201	24.9112	27.1069	28.7572	27.6702	27.8448	2.7779	0.00498259	30.8287	27.5836	28.5265	28.9796	3.91273	0.015663	1.13483	0.352112		+	PS-Hum-PM-BF_A_CTL	6	6	6	18	18	18	38.298	0	18.815	667720000	28	2.10614	0.0101256	3.9127	4.0354	2.60361	0.00302439	2.7779	5.60308
Q9Y3A4;Q9NSQ0	Q9Y3A4	RRP7A	Ribosomal RNA-processing protein 7 homolog A	27.3022	27.0589	27.0558	28.2859	27.9898	27.9035	28.0597	0.920767	0.00289108	28.1589	28.2121	28.3744	28.2485	1.1095	0.000440954	0.188733	0.22802	+	+	PS-Hum-Cte-PM-BF_CTL;PS-Hum-PM-BF_A_CTL	8	8	8	33.6	33.6	33.6	32.334	0	14.396	1601200000	59	3.65675	0.00329412	1.10953	10.646	2.84012	0.0019661	0.920799	6.49997
Q9Y3C1	Q9Y3C1	NOP16	Nucleolar protein 16	28.7212	28.3352	28.0777	29.8483	29.2981	29.4955	29.5473	1.16927	0.00904043	29.4998	30.345	30.0264	29.9571	1.57903	0.00696156	0.409767	0.236267	+	+	PS-Hum-Cte-PM-BF_CTL;PS-Hum-PM-BF_A_CTL	8	8	8	51.1	51.1	51.1	21.188	0	47.021	4048100000	102	2.45832	0.00843478	1.57906	5.10433	2.34474	0.00451282	1.16927	4.73921
Q9Y3U8	Q9Y3U8	RPL36	60S ribosomal protein L36	30.1192	30.0267	29.9772	32.7141	32.3187	31.9627	32.3318	2.2908	0.000488673	32.1525	32.6792	32.3379	32.3899	2.34883	0.000124561	0.0580333	0.838121	+	+	PS-Hum-Cte-PM-BF_CTL;PS-Hum-PM-BF_A_CTL	4	4	4	21	21	21	12.254	0	38.765	15885000000	183	4.20555	0	2.34882	14.701	3.61191	0	2.29081	10.3667
Q9Y3Y2	Q9Y3Y2	CHTOP	Chromatin target of PRMT1 protein	30.1246	30.0806	29.7322	31.9355	31.3316	31.0293	31.4321	1.453	0.00779338	31.3521	31.6213	31.9098	31.6277	1.6486	0.00125754	0.1956	0.563843	+	+	PS-Hum-Cte-PM-BF_CTL;PS-Hum-PM-BF_A_CTL	7	7	7	29.4	29.4	29.4	26.396	0	146.63	11067000000	155	3.2014	0.00572973	1.64863	8.10828	2.40922	0.0035	1.45303	4.94394
Q9Y450	Q9Y450	HBS1L	HBS1-like protein	30.3212	30.0401	30.0003	30.8656	30.8358	30.6741	30.7918	0.6713	0.00460099	30.3991	31.098	30.9862	30.8278	0.707233	0.0416523	0.0359333	0.880732		+	PS-Hum-PM-BF_A_CTL	23	23	23	48.8	48.8	48.8	75.472	0	241.52	15695000000	407	1.68133	0.0208399	0.707219	2.9575	2.63832	0.00258228	0.671316	5.72788
Q9Y5A9	Q9Y5A9	YTHDF2	YTH domain-containing family protein 2	30.5241	30.4633	30.4616	31.4047	31.0477	31.192	31.2148	0.7318	0.00228468	31.126	31.797	31.6599	31.5276	1.04463	0.00708961	0.312833	0.244438	+	+	PS-Hum-Cte-PM-BF_CTL;PS-Hum-PM-BF_A_CTL	12	12	8	25.7	25.7	21.4	62.333	0	114.77	16522000000	262	2.45049	0.00825532	1.04461	5.07847	2.94221	0.00223077	0.731803	6.92316
Q9Y5J1	Q9Y5J1	UTP18	U3 small nucleolar RNA-associated protein 18 homolog	28.7959	28.6196	28.3315	30.1594	29.0111	29.4773	29.5493	0.966933	0.0548289	29.399	29.8221	30.0525	29.7579	1.17553	0.00741014	0.2086	0.616222	+		PS-Hum-Cte-PM-BF_CTL	14	14	14	34.2	34.2	34.2	62.003	0	50.567	3638000000	92	2.43121	0.00813986	1.1755	5.01528	1.56194	0.034623	0.966918	2.68681
Q9Y5M8	Q9Y5M8	SRPRB	Signal recognition particle receptor subunit beta	28.2444	28.1339	28.0566	28.4709	28.7125	28.5661	28.5832	0.4382	0.00788389	29.7254	29.0889	28.9584	29.2576	1.1126	0.0102112	0.6744	0.0525009	+	+	PS-Hum-Cte-PM-BF_CTL;PS-Hum-PM-BF_A_CTL	7	7	7	35.1	35.1	35.1	29.702	0	43.145	3535400000	163	2.29186	0.00838554	1.11257	4.57611	2.40438	0.00346667	0.438199	4.92834

## Sheet: Feuil2
				LOG2 LFQ
Protein IDs	Majority protein IDs	Protein names	Gene names	CTL1	CTL2	CTL3	LFQ intensity PS-Hum-Cte-PM-BF_A	LFQ intensity PS-Hum-Cte-PM-BF_B	LFQ intensity PS-Hum-Cte-PM-BF_C	LFQ intensity PS-Hum-PM-BF_A	LFQ intensity PS-Hum-PM-BF_B	LFQ intensity PS-Hum-PM-BF_C	Fasta headers	Number of proteins	Peptides	Razor + unique peptides	Unique peptides	Peptides control_BF_only_0607_F	Peptides control_BF_only_0607_H	Peptides control_BF_only_2104_C	Peptides control_BF_only_stable_B1	Peptides control_BF_only_stable_C1	Peptides control_FB_only_1404_E	Peptides control_FB_only_stable_1904_A	Peptides control_FB_only_stable_1904_B	Peptides control_FB_only_stable_2404_A	Peptides control_FB_only_stable_2404_B	Peptides control_FB_only_stable_2404_C	Peptides control_FB_only_stable_2404_K	Peptides control_FB_only_stable_2404_L	Peptides control_FB_only_stable_2404_N	Peptides control_FB_only_stable_2904_M	Peptides control_FB-only-stable-A	Peptides control_FB-only-stable-B	Peptides control_FB-only-stable-C	Peptides control_FB-only-stable-D	Peptides only-BF_stable_A1	Peptides PS-Hum-Cte-PM-BF_A	Peptides PS-Hum-Cte-PM-BF_B	Peptides PS-Hum-Cte-PM-BF_C	Peptides PS-Hum-PM-BF_A	Peptides PS-Hum-PM-BF_B	Peptides PS-Hum-PM-BF_C	Razor + unique peptides control_BF_only_0607_F	Razor + unique peptides control_BF_only_0607_H	Razor + unique peptides control_BF_only_2104_C	Razor + unique peptides control_BF_only_stable_B1	Razor + unique peptides control_BF_only_stable_C1	Razor + unique peptides control_FB_only_1404_E
Q9NRG9	Q9NRG9	Aladin	AAAS	25.7287	25.7149	25.6608	27.1649	26.0989	25.6577	26.3696	26.5408	26.2714	sp|Q9NRG9|AAAS_HUMAN Aladin OS=Homo sapiens OX=9606 GN=AAAS PE=1 SV=1	1	5	5	5	3	1	2	3	2	4	4	3	3	3	3	3	3	0	4	4	3	4	4	1	4	4	3	4	4	3	3	1	2	3	2	4
Q6PD74	Q6PD74	Alpha- and gamma-adaptin-binding protein p34	AAGAB	24.9341	24.1469								sp|Q6PD74|AAGAB_HUMAN Alpha- and gamma-adaptin-binding protein p34 OS=Homo sapiens OX=9606 GN=AAGAB PE=1 SV=1	1	2	2	2	1	1	1	1	1	1	2	1	1	1	1	1	1	2	1	1	1	1	1	1	1	0	1	1	0	0	1	1	1	1	1	1
Q2M2I8	Q2M2I8	AP2-associated protein kinase 1	AAK1	26.858	26.838	26.8146							sp|Q2M2I8|AAK1_HUMAN AP2-associated protein kinase 1 OS=Homo sapiens OX=9606 GN=AAK1 PE=1 SV=3	1	10	10	10	8	5	8	4	7	9	5	7	6	6	7	7	6	5	7	7	10	10	5	10	0	0	0	0	1	0	8	5	8	4	7	9
Q9H7C9	Q9H7C9	Mth938 domain-containing protein	AAMDC	26.3411	26.0929	25.8373							sp|Q9H7C9|AAMDC_HUMAN Mth938 domain-containing protein OS=Homo sapiens OX=9606 GN=AAMDC PE=1 SV=1	1	4	4	4	2	3	2	2	3	3	3	2	2	1	2	3	2	2	3	2	2	2	2	3	3	3	1	2	2	1	2	3	2	2	3	3
Q9Y312	Q9Y312	Protein AAR2 homolog	AAR2	25.4475	25.0701	24.9908							sp|Q9Y312|AAR2_HUMAN Protein AAR2 homolog OS=Homo sapiens OX=9606 GN=AAR2 PE=1 SV=2	1	3	3	3	2	2	2	2	2	2	3	3	2	3	3	3	3	3	3	3	2	2	1	2	0	0	0	0	1	1	2	2	2	2	2	2
P49588	P49588	Alanine--tRNA ligase, cytoplasmic	AARS	29.6568	29.1302	29.086	25.8364	26.3718		25.0606	25.622		sp|P49588|SYAC_HUMAN Alanine--tRNA ligase, cytoplasmic OS=Homo sapiens OX=9606 GN=AARS1 PE=1 SV=2	1	23	23	23	19	17	19	18	16	16	20	20	20	18	17	16	16	13	19	16	17	16	14	17	3	2	1	3	3	1	19	17	19	18	16	16
Q4L235	Q4L235	Acyl-CoA synthetase family member 4	AASDH	23.3499									sp|Q4L235|ACSF4_HUMAN Beta-alanine-activating enzyme OS=Homo sapiens OX=9606 GN=AASDH PE=1 SV=3	1	2	2	2	2	2	1	2	2	2	1	1	1	1	0	1	1	1	1	2	1	1	1	2	0	0	0	0	0	1	2	2	1	2	2	2
Q9NRN7	Q9NRN7	L-aminoadipate-semialdehyde dehydrogenase-phosphopantetheinyl transferase	AASDHPPT	27.6647	27.411	27.2621	26.4553	26.1633	26.1922	26.486	26.8169	26.0818	sp|Q9NRN7|ADPPT_HUMAN L-aminoadipate-semialdehyde dehydrogenase-phosphopantetheinyl transferase OS=Homo sapiens OX=9606 GN=AASDHPPT PE=1 SV=2	1	8	8	8	6	7	5	5	6	4	4	5	3	5	5	3	5	2	5	6	6	6	6	6	3	2	2	2	3	2	6	7	5	5	6	4
Q9UDR5	Q9UDR5	Alpha-aminoadipic semialdehyde synthase, mitochondrial;Lysine ketoglutarate reductase;Saccharopine dehydrogenase	AASS	24.137	23.9642	23.8979							sp|Q9UDR5|AASS_HUMAN Alpha-aminoadipic semialdehyde synthase, mitochondrial OS=Homo sapiens OX=9606 GN=AASS PE=1 SV=1	1	2	2	2	0	0	1	2	2	2	0	1	1	2	1	1	0	1	1	2	0	0	0	0	0	0	0	0	0	0	0	0	1	2	2	2
Q9NY61	Q9NY61	Protein AATF	AATF	24.8217	24.6652	24.4234							sp|Q9NY61|AATF_HUMAN Protein AATF OS=Homo sapiens OX=9606 GN=AATF PE=1 SV=1	1	3	3	3	1	1	3	2	3	1	3	3	1	1	1	2	2	0	0	1	0	0	0	1	0	0	0	0	0	0	1	1	3	2	3	1
Q9NRK6	Q9NRK6	ATP-binding cassette sub-family B member 10, mitochondrial	ABCB10	26.7433	26.578	26.5423					26.1204	25.9212	sp|Q9NRK6|ABCBA_HUMAN ATP-binding cassette sub-family B member 10, mitochondrial OS=Homo sapiens OX=9606 GN=ABCB10 PE=1 SV=2	1	10	10	10	5	6	5	4	5	4	5	6	6	4	4	3	2	4	4	4	7	7	6	4	4	3	5	5	5	4	5	6	5	4	5	4
O75027	O75027	ATP-binding cassette sub-family B member 7, mitochondrial	ABCB7	25.4079	25.2948	25.2147							sp|O75027|ABCB7_HUMAN ATP-binding cassette sub-family B member 7, mitochondrial OS=Homo sapiens OX=9606 GN=ABCB7 PE=1 SV=2	1	3	3	3	2	2	3	3	3	3	3	3	3	3	3	3	2	2	3	3	3	3	3	3	2	0	2	2	2	2	2	2	3	3	3	3
P28288	P28288	ATP-binding cassette sub-family D member 3	ABCD3	29.5784	29.4673	29.4449	28.8235	28.2387	28.0928	30.8558	31.8718	31.5378	sp|P28288|ABCD3_HUMAN ATP-binding cassette sub-family D member 3 OS=Homo sapiens OX=9606 GN=ABCD3 PE=1 SV=1	1	23	23	23	18	16	20	18	17	17	15	17	15	15	18	18	15	13	18	14	16	16	15	20	10	9	11	16	19	18	18	16	20	18	17	17
P61221	P61221	ATP-binding cassette sub-family E member 1	ABCE1	29.0931	29.063	29.0009	29.2078	29.4168	29.5745	30.1512	29.5727	29.5703	sp|P61221|ABCE1_HUMAN ATP-binding cassette sub-family E member 1 OS=Homo sapiens OX=9606 GN=ABCE1 PE=1 SV=1	1	15	15	15	12	12	11	12	11	12	10	10	11	10	11	11	9	10	12	10	12	11	12	11	11	10	9	10	9	10	12	12	11	12	11	12
Q8NE71	Q8NE71	ATP-binding cassette sub-family F member 1	ABCF1	29.9193	29.9187	29.9168	30.1051	30.5681	30.5999	30.3092	29.8808	29.9535	sp|Q8NE71|ABCF1_HUMAN ATP-binding cassette sub-family F member 1 OS=Homo sapiens OX=9606 GN=ABCF1 PE=1 SV=2	1	21	21	21	18	16	21	20	19	16	18	18	17	17	17	17	16	17	19	19	18	18	16	20	9	12	13	11	9	11	18	16	21	20	19	16
Q9UG63	Q9UG63	ATP-binding cassette sub-family F member 2	ABCF2	29.0048	28.9928	28.9407	29.0688	29.2849	29.1027	28.7394	28.7961	28.6811	sp|Q9UG63|ABCF2_HUMAN ATP-binding cassette sub-family F member 2 OS=Homo sapiens OX=9606 GN=ABCF2 PE=1 SV=2	1	15	15	15	13	13	12	10	10	12	12	10	11	10	10	11	11	13	12	11	13	11	13	11	8	7	7	7	8	9	13	13	12	10	10	12
Q9NUQ8	Q9NUQ8	ATP-binding cassette sub-family F member 3	ABCF3	27.0543	26.9083	26.8637					26.2488		sp|Q9NUQ8|ABCF3_HUMAN ATP-binding cassette sub-family F member 3 OS=Homo sapiens OX=9606 GN=ABCF3 PE=1 SV=2	1	11	11	11	8	7	9	9	8	9	7	8	10	9	9	8	6	8	7	9	9	9	5	7	1	0	0	0	2	1	8	7	9	9	8	9
Q8IZP0	Q8IZP0	Abl interactor 1	ABI1	26.2544	26.2411	26.1839	25.6382	26.0102	26.5596	26.0791	26.0869	25.5467	sp|Q8IZP0|ABI1_HUMAN Abl interactor 1 OS=Homo sapiens OX=9606 GN=ABI1 PE=1 SV=4	2	5	5	5	4	4	4	4	2	3	2	3	3	3	3	3	2	2	2	4	3	4	3	4	3	2	3	3	2	3	4	4	4	4	2	3
P42684	P42684	Abelson tyrosine-protein kinase 2	ABL2	25.449	25.4086	25.2619							sp|P42684|ABL2_HUMAN Tyrosine-protein kinase ABL2 OS=Homo sapiens OX=9606 GN=ABL2 PE=1 SV=1	1	6	6	6	4	5	4	3	3	4	2	3	4	4	4	5	4	3	3	4	4	5	1	4	0	0	0	0	1	0	4	5	4	3	3	4
O14639	O14639	Actin-binding LIM protein 1	ABLIM1	27.6738	27.5821	27.4142	26.4303	26.9833	27.0898	26.9352	27.0497	26.8809	sp|O14639|ABLM1_HUMAN Actin-binding LIM protein 1 OS=Homo sapiens OX=9606 GN=ABLIM1 PE=1 SV=3	1	12	12	12	11	10	6	8	10	4	8	7	7	6	6	6	9	9	7	5	4	6	5	10	4	5	5	6	5	6	11	10	6	8	10	4
Q12979	Q12979	Active breakpoint cluster region-related protein	ABR	25.6246	25.5872	25.5648							sp|Q12979|ABR_HUMAN Active breakpoint cluster region-related protein OS=Homo sapiens OX=9606 GN=ABR PE=1 SV=2	1	6	6	6	1	1	3	3	3	4	3	3	4	3	3	3	4	3	3	4	3	3	3	5	0	0	0	0	1	0	1	1	3	3	3	4
P42765	P42765	3-ketoacyl-CoA thiolase, mitochondrial	ACAA2	24.8441									sp|P42765|THIM_HUMAN 3-ketoacyl-CoA thiolase, mitochondrial OS=Homo sapiens OX=9606 GN=ACAA2 PE=1 SV=2	1	2	2	2	1	0	1	0	1	1	1	1	1	1	2	2	0	0	1	2	1	0	0	1	0	0	0	0	0	0	1	0	1	0	1	1
Q13085	Q13085	Acetyl-CoA carboxylase 1;Biotin carboxylase	ACACA	35.4837	35.3872	35.2975	34.9419	33.4842	33.3063	33.245	34.1219	33.7587	sp|Q13085|ACACA_HUMAN Acetyl-CoA carboxylase 1 OS=Homo sapiens OX=9606 GN=ACACA PE=1 SV=2	1	108	108	95	74	77	74	78	85	103	68	72	100	105	104	100	97	91	98	101	103	101	88	82	84	76	71	72	79	71	74	77	74	78	85	103
O00763	O00763	Acetyl-CoA carboxylase 2;Biotin carboxylase	ACACB	30.4489	30.4429	30.3732	30.3718	28.0106	27.4936	28.1602	29.5612	29.3566	sp|O00763|ACACB_HUMAN Acetyl-CoA carboxylase 2 OS=Homo sapiens OX=9606 GN=ACACB PE=1 SV=3	1	62	49	49	20	24	16	23	21	51	9	15	53	52	50	52	45	44	49	47	45	47	40	23	38	32	26	29	30	30	11	15	6	12	9	39
P45954	P45954	Short/branched chain specific acyl-CoA dehydrogenase, mitochondrial	ACADSB	24.6389	24.5008	24.3095							sp|P45954|ACDSB_HUMAN Short/branched chain specific acyl-CoA dehydrogenase, mitochondrial OS=Homo sapiens OX=9606 GN=ACADSB PE=1 SV=1	1	3	3	3	0	0	2	1	2	1	0	1	1	1	1	1	0	0	1	2	2	2	1	2	0	1	1	1	2	1	0	0	2	1	2	1
P24752	P24752	Acetyl-CoA acetyltransferase, mitochondrial	ACAT1	27.9578	27.81	27.7093	28.0322	28.1056	28.3536	27.531	27.6559	27.5041	sp|P24752|THIL_HUMAN Acetyl-CoA acetyltransferase, mitochondrial OS=Homo sapiens OX=9606 GN=ACAT1 PE=1 SV=1	1	10	10	10	9	7	7	5	6	5	7	8	5	8	5	8	5	9	5	5	5	5	5	7	3	4	6	4	5	7	9	7	7	5	6	5
Q9H3P7	Q9H3P7	Golgi resident protein GCP60	ACBD3	26.7633	26.7175	26.7128	27.2163	26.5876	25.8959		26.2776		sp|Q9H3P7|GCP60_HUMAN Golgi resident protein GCP60 OS=Homo sapiens OX=9606 GN=ACBD3 PE=1 SV=4	1	9	9	9	6	7	6	5	5	7	7	5	5	4	5	6	5	4	5	3	5	6	4	6	3	2	1	2	3	2	6	7	6	5	5	7
Q9UKV3	Q9UKV3	Apoptotic chromatin condensation inducer in the nucleus	ACIN1	30.5469	30.2992	30.2	28.4413	28.7644	28.4283	28.8187	29.1175	28.4334	sp|Q9UKV3|ACINU_HUMAN Apoptotic chromatin condensation inducer in the nucleus OS=Homo sapiens OX=9606 GN=ACIN1 PE=1 SV=2	1	22	22	22	18	17	17	21	20	17	16	17	18	18	18	18	16	15	18	18	18	17	16	20	9	10	8	10	11	7	18	17	17	21	20	17
P53396	P53396	ATP-citrate synthase	ACLY	30.1371	30.0484	30.0362	28.3229	27.9023	28.2718	28.6569	28.8976	28.8149	sp|P53396|ACLY_HUMAN ATP-citrate synthase OS=Homo sapiens OX=9606 GN=ACLY PE=1 SV=3	1	31	31	31	22	25	27	22	25	24	23	25	26	25	28	26	23	24	25	26	25	25	23	23	11	9	9	10	9	14	22	25	27	22	25	24
Q86TX2	Q86TX2	Acyl-coenzyme A thioesterase 1	ACOT1	32.3832	32.3458	31.9148	29.4181	28.3266	28.2389	30.1554	31.1693	30.485	sp|Q86TX2|ACOT1_HUMAN Acyl-coenzyme A thioesterase 1 OS=Homo sapiens OX=9606 GN=ACOT1 PE=1 SV=1	1	20	20	4	18	19	17	19	17	18	15	15	15	17	15	16	16	16	17	17	19	18	18	19	11	8	6	12	12	12	18	19	17	19	17	18
Q9NPJ3	Q9NPJ3	Acyl-coenzyme A thioesterase 13;Acyl-coenzyme A thioesterase 13, N-terminally processed	ACOT13	28.8358	27.3959	27.3425					26.3042		sp|Q9NPJ3|ACO13_HUMAN Acyl-coenzyme A thioesterase 13 OS=Homo sapiens OX=9606 GN=ACOT13 PE=1 SV=1	1	2	2	2	2	2	2	2	2	2	2	2	2	2	2	2	2	2	2	1	2	1	2	1	1	1	1	1	2	1	2	2	2	2	2	2
P49753	P49753	Acyl-coenzyme A thioesterase 2, mitochondrial	ACOT2	25.3178									sp|P49753|ACOT2_HUMAN Acyl-coenzyme A thioesterase 2, mitochondrial OS=Homo sapiens OX=9606 GN=ACOT2 PE=1 SV=6	1	17	1	1	15	15	15	16	15	16	13	13	13	14	12	14	14	14	15	15	17	16	16	17	9	6	4	10	10	10	0	0	1	1	1	1
O00154	O00154	Cytosolic acyl coenzyme A thioester hydrolase	ACOT7	28.9771	28.9041	28.8605	26.5016		26.2488	26.7104	24.733		sp|O00154|BACH_HUMAN Cytosolic acyl coenzyme A thioester hydrolase OS=Homo sapiens OX=9606 GN=ACOT7 PE=1 SV=3	1	11	11	11	5	4	10	9	9	10	10	10	10	10	10	11	9	7	9	8	8	9	8	7	3	1	2	3	2	1	5	4	10	9	9	10
Q9Y305	Q9Y305	Acyl-coenzyme A thioesterase 9, mitochondrial	ACOT9	25.8831	25.6342	25.6018							sp|Q9Y305|ACOT9_HUMAN Acyl-coenzyme A thioesterase 9, mitochondrial OS=Homo sapiens OX=9606 GN=ACOT9 PE=1 SV=2	1	6	6	6	3	4	3	3	3	3	4	3	2	3	3	2	3	2	4	4	3	2	2	4	0	0	0	1	1	1	3	4	3	3	3	3
P33121	P33121	Long-chain-fatty-acid--CoA ligase 1	ACSL1					22.7083					sp|P33121|ACSL1_HUMAN Long-chain-fatty-acid--CoA ligase 1 OS=Homo sapiens OX=9606 GN=ACSL1 PE=1 SV=1	1	1	1	1	0	1	1	1	1	1	0	1	1	1	1	0	0	0	1	1	1	1	1	1	1	1	0	0	0	0	0	1	1	1	1	1
O95573	O95573	Long-chain-fatty-acid--CoA ligase 3	ACSL3	27.5776	27.38	27.3558	31.9698	29.4263	29.35	28.7694	30.1484	29.5326	sp|O95573|ACSL3_HUMAN Long-chain-fatty-acid--CoA ligase 3 OS=Homo sapiens OX=9606 GN=ACSL3 PE=1 SV=3	1	18	18	16	5	5	7	8	6	5	5	7	6	7	6	6	4	7	5	4	3	5	6	7	17	15	16	12	15	13	5	5	7	8	6	5
O60488	O60488	Long-chain-fatty-acid--CoA ligase 4	ACSL4	24.0673									sp|O60488|ACSL4_HUMAN Long-chain-fatty-acid--CoA ligase 4 OS=Homo sapiens OX=9606 GN=ACSL4 PE=1 SV=2	1	4	2	2	1	1	1	1	0	1	1	1	1	1	1	0	1	1	2	1	0	0	0	1	2	2	2	2	2	2	0	0	1	1	0	1
P68133	P68133	Actin, alpha skeletal muscle;Actin, alpha cardiac muscle 1;Actin, gamma-enteric smooth muscle;Actin, aortic smooth muscle	ACTA1	29.5669	28.6477	28.5836							sp|P68133|ACTS_HUMAN Actin, alpha skeletal muscle OS=Homo sapiens OX=9606 GN=ACTA1 PE=1 SV=1;sp|P68032|ACTC_HUMAN Actin, alpha cardiac muscle 1 OS=Homo sapiens OX=9606 GN=ACTC1 PE=1 SV=1;sp|P63267|ACTH_HUMAN Actin, gamma-enteric smooth muscle OS=Homo sapie	4	12	1	1	11	10	12	12	12	12	11	11	11	11	11	11	11	10	12	12	12	12	12	12	11	10	10	10	11	10	1	1	1	1	1	1
P60709	P60709	Actin, cytoplasmic 1;Actin, cytoplasmic 1, N-terminally processed;Actin, cytoplasmic 2;Actin, cytoplasmic 2, N-terminally processed	ACTB	33.7183	33.4434	33.4078	33.4011	33.2511	33.4944	33.2883	33.0943	32.9547	sp|P60709|ACTB_HUMAN Actin, cytoplasmic 1 OS=Homo sapiens OX=9606 GN=ACTB PE=1 SV=1;sp|P63261|ACTG_HUMAN Actin, cytoplasmic 2 OS=Homo sapiens OX=9606 GN=ACTG1 PE=1 SV=1	3	18	18	5	16	15	17	17	17	17	17	16	15	16	16	16	15	15	17	17	17	17	17	17	16	15	16	16	17	16	16	15	17	17	17	17
Q562R1	Q562R1	Beta-actin-like protein 2	ACTBL2						30.2787				sp|Q562R1|ACTBL_HUMAN Beta-actin-like protein 2 OS=Homo sapiens OX=9606 GN=ACTBL2 PE=1 SV=2	1	6	1	1	4	3	5	5	5	5	5	4	5	4	5	4	4	3	5	6	5	5	6	6	4	4	5	4	5	4	0	0	0	0	0	0
O96019	O96019	Actin-like protein 6A	ACTL6A	27.695	27.3075	27.2018	26.8985	27.1976	27.3229		27.003	27.0158	sp|O96019|ACL6A_HUMAN Actin-like protein 6A OS=Homo sapiens OX=9606 GN=ACTL6A PE=1 SV=1	1	4	4	4	1	2	2	2	1	3	2	2	3	2	2	3	4	3	2	2	3	2	3	2	2	3	2	1	2	2	1	2	2	2	1	3
O43707	O43707	Alpha-actinin-4	ACTN4	29.3943	29.3734	29.3593	23.447			25.8793	26.5604	26.3822	sp|O43707|ACTN4_HUMAN Alpha-actinin-4 OS=Homo sapiens OX=9606 GN=ACTN4 PE=1 SV=2	4	27	27	26	24	23	17	21	20	22	14	16	19	18	20	19	17	15	19	20	18	21	19	21	3	2	1	7	8	7	24	23	17	21	20	22
Q9NZ32	Q9NZ32	Actin-related protein 10	ACTR10	24.7394									sp|Q9NZ32|ARP10_HUMAN Actin-related protein 10 OS=Homo sapiens OX=9606 GN=ACTR10 PE=1 SV=1	1	2	2	2	0	0	1	1	1	2	2	2	2	1	1	2	1	1	2	2	2	2	1	2	0	0	0	0	0	1	0	0	1	1	1	2
P61163	P61163	Alpha-centractin	ACTR1A	27.0536	27.0486	26.883	26.042		24.8862	25.0348	26.4008	26.143	sp|P61163|ACTZ_HUMAN Alpha-centractin OS=Homo sapiens OX=9606 GN=ACTR1A PE=1 SV=1	1	6	6	5	3	3	4	4	3	3	3	3	4	4	4	3	4	4	4	3	4	4	3	4	3	1	3	3	3	4	3	3	4	4	3	3
P42025	P42025	Beta-centractin	ACTR1B	22.1677									sp|P42025|ACTY_HUMAN Beta-centractin OS=Homo sapiens OX=9606 GN=ACTR1B PE=1 SV=1	1	2	1	1	0	0	1	1	0	0	0	0	1	0	0	0	0	0	0	0	0	0	0	1	1	0	1	1	1	1	0	0	0	0	0	0
P61160	P61160	Actin-related protein 2	ACTR2	26.5094	26.1111	26.0273							sp|P61160|ARP2_HUMAN Actin-related protein 2 OS=Homo sapiens OX=9606 GN=ACTR2 PE=1 SV=1	1	6	6	6	4	4	3	2	3	4	3	3	1	3	2	2	3	4	3	4	4	3	3	4	1	0	0	1	1	2	4	4	3	2	3	4
P61158	P61158	Actin-related protein 3	ACTR3	26.8935	26.7631	26.7409							sp|P61158|ARP3_HUMAN Actin-related protein 3 OS=Homo sapiens OX=9606 GN=ACTR3 PE=1 SV=3	2	6	6	6	5	4	5	5	4	4	3	3	2	4	2	4	5	2	4	5	6	5	5	4	1	1	1	0	1	0	5	4	5	5	4	4
O14672	O14672	Disintegrin and metalloproteinase domain-containing protein 10	ADAM10	27.7007									sp|O14672|ADA10_HUMAN Disintegrin and metalloproteinase domain-containing protein 10 OS=Homo sapiens OX=9606 GN=ADAM10 PE=1 SV=1	1	1	1	1	1	1	0	0	0	0	0	0	0	0	0	0	0	1	0	0	0	0	0	0	0	0	0	0	0	0	1	1	0	0	0	0
P55265	P55265	Double-stranded RNA-specific adenosine deaminase	ADAR	29.6983	29.6456	29.5786	29.1204	29.6611	29.7171	29.7114	29.5336	29.4925	sp|P55265|DSRAD_HUMAN Double-stranded RNA-specific adenosine deaminase OS=Homo sapiens OX=9606 GN=ADAR PE=1 SV=4	1	22	22	22	19	18	20	20	16	18	20	19	14	17	16	18	15	14	18	18	17	16	13	21	13	12	13	15	11	12	19	18	20	20	16	18
Q9BUB4	Q9BUB4	tRNA-specific adenosine deaminase 1	ADAT1	22.0556									sp|Q9BUB4|ADAT1_HUMAN tRNA-specific adenosine deaminase 1 OS=Homo sapiens OX=9606 GN=ADAT1 PE=1 SV=1	1	1	1	1	0	1	1	0	0	0	0	1	0	0	0	0	0	0	0	0	0	0	0	0	0	0	0	0	0	0	0	1	1	0	0	0
Q8NI60	Q8NI60	Atypical kinase ADCK3, mitochondrial	ADCK3	25.7089	25.6517	25.5427							sp|Q8NI60|COQ8A_HUMAN Atypical kinase COQ8A, mitochondrial OS=Homo sapiens OX=9606 GN=COQ8A PE=1 SV=1	1	4	4	4	1	1	1	3	1	2	0	0	0	3	2	2	3	2	2	2	3	3	3	3	0	0	0	0	0	0	1	1	1	3	1	2
O60266	O60266	Adenylate cyclase type 3	ADCY3	26.0242									sp|O60266|ADCY3_HUMAN Adenylate cyclase type 3 OS=Homo sapiens OX=9606 GN=ADCY3 PE=1 SV=3	1	2	2	2	1	1	0	1	0	0	0	0	0	0	0	1	1	0	0	1	0	0	0	0	1	0	0	1	0	0	1	1	0	1	0	0
P35611	P35611	Alpha-adducin	ADD1	29.1849	29.127	29.1237	27.2971	27.7816	27.6184	28.2754	27.6798	28.3718	sp|P35611|ADDA_HUMAN Alpha-adducin OS=Homo sapiens OX=9606 GN=ADD1 PE=1 SV=2	1	14	14	13	11	12	11	14	14	11	10	11	12	12	13	12	12	6	11	12	13	12	9	14	7	5	5	5	5	6	11	12	11	14	14	11
P35612	P35612	Beta-adducin	ADD2	26.978	26.8921	25.7505							sp|P35612|ADDB_HUMAN Beta-adducin OS=Homo sapiens OX=9606 GN=ADD2 PE=1 SV=3	1	4	3	3	3	2	3	3	2	2	3	3	3	3	3	3	3	3	3	3	3	3	3	3	2	2	0	2	2	3	2	1	2	2	1	1
Q9UEY8	Q9UEY8	Gamma-adducin	ADD3	29.2962	29.2836	29.131	26.3898	26.4419	26.8921	27.3861	28.0921	27.8171	sp|Q9UEY8|ADDG_HUMAN Gamma-adducin OS=Homo sapiens OX=9606 GN=ADD3 PE=1 SV=1	1	18	18	18	14	14	13	12	14	17	8	9	13	13	15	16	12	12	14	13	10	14	10	15	4	3	3	4	6	7	14	14	13	12	14	17
Q9H2P0	Q9H2P0	Activity-dependent neuroprotector homeobox protein	ADNP	30.6907	30.5705	30.5627	25.9801	26.2616	26.6148	28.5827	28.2488	28.081	sp|Q9H2P0|ADNP_HUMAN Activity-dependent neuroprotector homeobox protein OS=Homo sapiens OX=9606 GN=ADNP PE=1 SV=1	1	27	27	27	22	23	22	21	24	19	21	22	21	22	21	21	21	15	18	21	24	22	13	23	4	5	6	10	7	8	22	23	22	21	24	19
Q9NX46	Q9NX46	Poly(ADP-ribose) glycohydrolase ARH3	ADPRHL2	23.4191									sp|Q9NX46|ARHL2_HUMAN ADP-ribose glycohydrolase ARH3 OS=Homo sapiens OX=9606 GN=ADPRHL2 PE=1 SV=1	1	2	2	2	0	0	1	1	0	0	2	1	0	1	1	2	0	0	0	1	1	1	1	0	0	1	1	0	0	1	0	0	1	1	0	0
P25098	P25098	Beta-adrenergic receptor kinase 1	ADRBK1	27.2076	26.9931	26.8008							sp|P25098|ARBK1_HUMAN Beta-adrenergic receptor kinase 1 OS=Homo sapiens OX=9606 GN=GRK2 PE=1 SV=2	2	10	10	10	7	7	8	9	9	7	8	7	8	8	7	7	5	4	6	7	8	8	7	8	0	1	0	2	1	0	7	7	8	9	9	7
Q16186	Q16186	Proteasomal ubiquitin receptor ADRM1	ADRM1	26.6831	26.6178	26.4741	26.4519	27.2634	27.0437		26.6907	26.6125	sp|Q16186|ADRM1_HUMAN Proteasomal ubiquitin receptor ADRM1 OS=Homo sapiens OX=9606 GN=ADRM1 PE=1 SV=2	1	3	3	3	1	2	3	2	3	2	3	3	3	3	3	1	2	2	3	2	2	2	3	2	2	2	2	1	2	2	1	2	3	2	3	2
P30566	P30566	Adenylosuccinate lyase	ADSL	26.6878	26.6819	26.6324	26.291	25.8717	25.9586		26.724	26.1948	sp|P30566|PUR8_HUMAN Adenylosuccinate lyase OS=Homo sapiens OX=9606 GN=ADSL PE=1 SV=2	1	8	8	8	6	6	8	6	7	4	6	6	6	7	6	7	5	7	7	5	5	6	5	7	4	4	4	2	3	3	6	6	8	6	7	4
P30520	P30520	Adenylosuccinate synthetase isozyme 2	ADSS	24.6338	24.471	24.4266							sp|P30520|PURA2_HUMAN Adenylosuccinate synthetase isozyme 2 OS=Homo sapiens OX=9606 GN=ADSS2 PE=1 SV=3	1	2	2	2	1	1	1	1	0	1	1	1	2	2	1	2	2	2	2	1	1	1	2	0	0	0	0	0	0	0	1	1	1	1	0	1
Q9UHB7	Q9UHB7	AF4/FMR2 family member 4	AFF4	27.5662	27.3083	27.3063					25.901	25.8469	sp|Q9UHB7|AFF4_HUMAN AF4/FMR2 family member 4 OS=Homo sapiens OX=9606 GN=AFF4 PE=1 SV=1	1	13	13	13	8	9	10	9	9	5	9	8	5	9	7	8	7	4	9	11	10	12	7	10	0	1	0	1	2	2	8	9	10	9	9	5
Q9Y4W6	Q9Y4W6	AFG3-like protein 2	AFG3L2	24.8054	24.3564	24.0616							sp|Q9Y4W6|AFG32_HUMAN AFG3-like protein 2 OS=Homo sapiens OX=9606 GN=AFG3L2 PE=1 SV=2	1	5	4	4	1	4	4	3	2	4	3	4	3	3	4	2	3	1	5	3	3	4	3	3	3	3	2	3	3	2	0	3	3	2	1	3
Q6ULP2	Q6ULP2	Aftiphilin	AFTPH	26.4065	26.3593	26.2649							sp|Q6ULP2|AFTIN_HUMAN Aftiphilin OS=Homo sapiens OX=9606 GN=AFTPH PE=1 SV=3	1	9	9	9	6	5	5	3	5	4	3	4	7	9	9	7	6	4	5	8	7	7	5	7	0	0	0	1	0	0	6	5	5	3	5	4
Q96P47	Q96P47	Arf-GAP with GTPase, ANK repeat and PH domain-containing protein 3	AGAP3	25.3738	25.3199	25.1388							sp|Q96P47|AGAP3_HUMAN Arf-GAP with GTPase, ANK repeat and PH domain-containing protein 3 OS=Homo sapiens OX=9606 GN=AGAP3 PE=1 SV=2	2	6	6	6	1	1	6	3	3	3	4	3	1	4	3	3	4	4	4	3	2	2	3	4	1	1	0	1	1	1	1	1	6	3	3	3
P52594	P52594	Arf-GAP domain and FG repeat-containing protein 1	AGFG1	28.81	28.4336	28.4247	28.0525		28.0488	28.295	27.9877	27.138	sp|P52594|AGFG1_HUMAN Arf-GAP domain and FG repeat-containing protein 1 OS=Homo sapiens OX=9606 GN=AGFG1 PE=1 SV=2	1	11	11	11	10	8	10	9	9	9	8	8	8	8	7	9	8	8	9	9	6	8	7	9	2	2	3	2	3	4	10	8	10	9	9	9
Q53H12	Q53H12	Acylglycerol kinase, mitochondrial	AGK	27.1265	27.0923	27.0631							sp|Q53H12|AGK_HUMAN Acylglycerol kinase, mitochondrial OS=Homo sapiens OX=9606 GN=AGK PE=1 SV=2	1	6	6	6	5	4	5	4	5	6	3	3	3	3	4	4	4	4	3	5	5	5	4	4	0	0	0	0	0	0	5	4	5	4	5	6
Q9UL18	Q9UL18	Protein argonaute-1	AGO1									22.6149	sp|Q9UL18|AGO1_HUMAN Protein argonaute-1 OS=Homo sapiens OX=9606 GN=AGO1 PE=1 SV=3	1	4	1	1	4	3	2	3	3	2	2	3	3	2	3	1	4	2	2	0	3	3	3	3	3	3	3	3	3	3	1	1	0	1	1	1
Q9UKV8	Q9UKV8	Protein argonaute-2	AGO2	27.2613	26.9805	26.8201	26.7339	27.7634	27.7086	27.8656	26.7425	26.8908	sp|Q9UKV8|AGO2_HUMAN Protein argonaute-2 OS=Homo sapiens OX=9606 GN=AGO2 PE=1 SV=3	3	11	11	8	9	7	8	6	8	6	4	6	6	7	8	5	6	5	6	5	7	7	5	8	4	5	4	5	3	3	9	7	8	6	8	6
Q99943	Q99943	1-acyl-sn-glycerol-3-phosphate acyltransferase alpha	AGPAT1	24.4252	23.8302		25.821				24.3445		sp|Q99943|PLCA_HUMAN 1-acyl-sn-glycerol-3-phosphate acyltransferase alpha OS=Homo sapiens OX=9606 GN=AGPAT1 PE=1 SV=2	1	2	2	2	1	1	2	0	0	2	0	0	1	1	1	1	1	1	1	1	1	1	1	0	2	1	1	1	2	1	1	1	2	0	0	2
Q86UL3	Q86UL3	Glycerol-3-phosphate acyltransferase 4	AGPAT6				27.5122			25.0914	25.7266	25.3832	sp|Q86UL3|GPAT4_HUMAN Glycerol-3-phosphate acyltransferase 4 OS=Homo sapiens OX=9606 GN=GPAT4 PE=1 SV=1	1	3	3	3	1	1	1	1	1	1	0	1	1	1	1	1	1	0	0	1	1	0	0	0	3	1	1	2	2	2	1	1	1	1	1	1
Q53EU6	Q53EU6	Glycerol-3-phosphate acyltransferase 3	AGPAT9	25.2292			28.288	26.1162	26.1829	25.4383	25.9969	25.8967	sp|Q53EU6|GPAT3_HUMAN Glycerol-3-phosphate acyltransferase 3 OS=Homo sapiens OX=9606 GN=GPAT3 PE=1 SV=2	1	5	5	5	1	1	1	1	0	1	1	1	0	0	0	0	1	0	1	0	1	1	1	2	5	3	3	2	4	3	1	1	1	1	0	1
O00116	O00116	Alkyldihydroxyacetonephosphate synthase, peroxisomal	AGPS	24.6148	24.1789	24.1687							sp|O00116|ADAS_HUMAN Alkyldihydroxyacetonephosphate synthase, peroxisomal OS=Homo sapiens OX=9606 GN=AGPS PE=1 SV=1	1	5	5	5	1	0	1	1	1	4	2	2	2	1	2	1	3	4	1	2	2	2	2	1	1	0	1	0	0	0	1	0	1	1	1	4
Q9UPW5	Q9UPW5	Cytosolic carboxypeptidase 1	AGTPBP1	26.4711	26.164	26.1531	24.4483				25.0954	24.82	sp|Q9UPW5|CBPC1_HUMAN Cytosolic carboxypeptidase 1 OS=Homo sapiens OX=9606 GN=AGTPBP1 PE=1 SV=3	1	7	7	7	4	4	4	5	4	4	3	4	4	4	5	5	5	6	5	6	5	5	3	6	2	1	0	1	3	3	4	4	4	5	4	4
Q8WYP5	Q8WYP5	Protein ELYS	AHCTF1	29.9516	29.6674	29.6345	27.4823	27.9007	27.3292	28.1298	28.6145	28.2916	sp|Q8WYP5|ELYS_HUMAN Protein ELYS OS=Homo sapiens OX=9606 GN=AHCTF1 PE=1 SV=3	1	44	44	44	29	30	30	31	32	26	26	28	28	29	32	32	27	20	29	26	28	29	27	32	9	10	7	10	12	11	29	30	30	31	32	26
P23526	P23526	Adenosylhomocysteinase	AHCY	27.2773	27.061	27.0525	25.3025			26.3195	26.3939	26.2887	sp|P23526|SAHH_HUMAN Adenosylhomocysteinase OS=Homo sapiens OX=9606 GN=AHCY PE=1 SV=4	1	7	7	7	4	4	6	7	7	5	6	6	6	5	6	7	6	5	5	6	6	6	5	6	2	0	1	3	3	2	4	4	6	7	7	5
O43865	O43865	Putative adenosylhomocysteinase 2	AHCYL1	26.3031	25.9741	25.9122							sp|O43865|SAHH2_HUMAN S-adenosylhomocysteine hydrolase-like protein 1 OS=Homo sapiens OX=9606 GN=AHCYL1 PE=1 SV=2	1	10	5	5	7	7	5	6	7	6	7	7	5	5	5	5	5	3	4	6	7	7	4	8	2	2	1	2	2	1	3	3	1	2	3	1
Q96HN2	Q96HN2	Putative adenosylhomocysteinase 3	AHCYL2	28.3726	28.2385	28.0023	26.4578	25.5769	25.8422	26.2675	27.2795		sp|Q96HN2|SAHH3_HUMAN Adenosylhomocysteinase 3 OS=Homo sapiens OX=9606 GN=AHCYL2 PE=1 SV=1	1	10	10	5	9	7	7	5	6	5	7	6	6	4	6	6	6	5	5	6	5	4	5	8	1	2	1	2	2	1	9	7	7	5	6	5
Q09666	Q09666	Neuroblast differentiation-associated protein AHNAK	AHNAK	32.62	32.6141	32.5398	26.8355	27.53	27.1987	27.9397	30.3133	29.7016	sp|Q09666|AHNK_HUMAN Neuroblast differentiation-associated protein AHNAK OS=Homo sapiens OX=9606 GN=AHNAK PE=1 SV=2	1	167	167	167	135	126	115	130	129	128	98	104	113	119	119	111	105	104	115	115	123	131	106	134	14	16	12	22	44	31	135	126	115	130	129	128
Q8IVF2	Q8IVF2	Protein AHNAK2	AHNAK2	26.202									sp|Q8IVF2|AHNK2_HUMAN Protein AHNAK2 OS=Homo sapiens OX=9606 GN=AHNAK2 PE=1 SV=2	1	3	3	3	1	0	1	1	1	1	1	1	1	2	1	1	1	1	1	1	1	1	0	2	0	1	0	1	1	0	1	0	1	1	1	1
O95433	O95433	Activator of 90 kDa heat shock protein ATPase homolog 1	AHSA1	29.7732	29.7219	29.6982	29.463	28.9413	29.291	29.1557	29.1181	28.2369	sp|O95433|AHSA1_HUMAN Activator of 90 kDa heat shock protein ATPase homolog 1 OS=Homo sapiens OX=9606 GN=AHSA1 PE=1 SV=1	1	11	11	11	9	9	10	9	9	9	8	8	9	6	9	8	9	9	8	8	8	7	7	7	6	7	6	8	5	9	9	9	10	9	9	9
Q9BQI0	Q9BQI0	Allograft inflammatory factor 1-like	AIF1L	28.7141	28.6478	28.3344	26.519			26.7087	26.4504	26.9966	sp|Q9BQI0|AIF1L_HUMAN Allograft inflammatory factor 1-like OS=Homo sapiens OX=9606 GN=AIF1L PE=1 SV=1	1	5	5	5	2	2	3	4	2	2	4	3	2	2	2	2	2	2	1	2	2	2	3	4	3	1	1	2	2	3	2	2	3	4	2	2
O95831	O95831	Apoptosis-inducing factor 1, mitochondrial	AIFM1	26.7482	26.453	26.2766			25.7645	25.869		25.6162	sp|O95831|AIFM1_HUMAN Apoptosis-inducing factor 1, mitochondrial OS=Homo sapiens OX=9606 GN=AIFM1 PE=1 SV=1	1	9	9	9	4	5	7	5	5	8	3	5	5	5	7	8	6	7	9	7	8	8	8	6	1	1	2	2	1	2	4	5	7	5	5	8
Q12904	Q12904	Aminoacyl tRNA synthase complex-interacting multifunctional protein 1;Endothelial monocyte-activating polypeptide 2	AIMP1	27.6942	27.6804	27.5878	27.6808	28.0407	28.2847	28.1557	27.8156	27.8902	sp|Q12904|AIMP1_HUMAN Aminoacyl tRNA synthase complex-interacting multifunctional protein 1 OS=Homo sapiens OX=9606 GN=AIMP1 PE=1 SV=2	1	8	8	8	6	5	6	6	5	6	6	5	5	6	6	6	6	6	6	6	7	7	5	6	6	6	6	5	5	4	6	5	6	6	5	6
Q13155	Q13155	Aminoacyl tRNA synthase complex-interacting multifunctional protein 2	AIMP2	27.3583	27.3471	27.2793	26.4657	26.6034	26.5889	26.54	26.5406	26.0655	sp|Q13155|AIMP2_HUMAN Aminoacyl tRNA synthase complex-interacting multifunctional protein 2 OS=Homo sapiens OX=9606 GN=AIMP2 PE=1 SV=2	1	6	6	6	5	4	3	4	3	4	3	3	3	3	3	3	3	4	3	5	5	4	4	4	3	2	2	2	3	3	5	4	3	4	3	4
O00170	O00170	AH receptor-interacting protein	AIP									22.8769	sp|O00170|AIP_HUMAN AH receptor-interacting protein OS=Homo sapiens OX=9606 GN=AIP PE=1 SV=2	1	1	1	1	1	1	1	1	1	1	1	1	1	1	1	1	1	1	1	1	1	1	1	1	1	1	1	1	1	1	1	1	1	1	1	1
Q92667	Q92667	A-kinase anchor protein 1, mitochondrial	AKAP1	27.9775	27.952	27.9471						27.3735	sp|Q92667|AKAP1_HUMAN A-kinase anchor protein 1, mitochondrial OS=Homo sapiens OX=9606 GN=AKAP1 PE=1 SV=1	1	18	18	18	13	14	13	11	12	13	11	12	15	13	13	13	10	8	12	12	14	15	9	11	0	1	1	2	2	2	13	14	13	11	12	13
Q02952	Q02952	A-kinase anchor protein 12	AKAP12	29.0815	28.9769	28.966	26.4465			26.0505	27.2782	26.118	sp|Q02952|AKA12_HUMAN A-kinase anchor protein 12 OS=Homo sapiens OX=9606 GN=AKAP12 PE=1 SV=4	1	19	19	19	15	14	16	13	15	13	14	15	17	16	17	17	13	13	14	15	15	16	9	15	2	0	0	4	6	4	15	14	16	13	15	13
Q02040	Q02040	A-kinase anchor protein 17A	AKAP17A	25.1212	24.8554	24.7467	24.3646		24.2787		24.1141	24.1654	sp|Q02040|AK17A_HUMAN A-kinase anchor protein 17A OS=Homo sapiens OX=9606 GN=AKAP17A PE=1 SV=2	1	4	4	4	3	3	3	2	2	3	3	3	3	3	3	3	2	3	3	1	3	3	3	1	2	1	2	1	2	3	3	3	3	2	2	3
Q9Y2D5	Q9Y2D5	A-kinase anchor protein 2	AKAP2	27.7318	27.5154	27.4751							sp|Q9Y2D5|AKAP2_HUMAN A-kinase anchor protein 2 OS=Homo sapiens OX=9606 GN=AKAP2 PE=1 SV=3	1	12	12	12	6	6	6	4	5	8	2	2	6	7	7	7	6	3	6	4	8	6	2	7	1	0	0	1	3	1	6	6	6	4	5	8
Q9ULX6	Q9ULX6	A-kinase anchor protein 8-like	AKAP8L	24.6524	24.5352	24.5347							sp|Q9ULX6|AKP8L_HUMAN A-kinase anchor protein 8-like OS=Homo sapiens OX=9606 GN=AKAP8L PE=1 SV=4	1	3	3	3	2	1	2	0	0	1	3	1	0	1	0	2	1	1	2	2	2	2	2	2	0	0	0	1	1	0	2	1	2	0	0	1
Q96B36	Q96B36	Proline-rich AKT1 substrate 1	AKT1S1	24.4403	24.3133	24.2385							sp|Q96B36|AKTS1_HUMAN Proline-rich AKT1 substrate 1 OS=Homo sapiens OX=9606 GN=AKT1S1 PE=1 SV=1	1	2	2	2	1	1	2	1	1	1	2	2	2	1	1	1	2	1	2	1	1	1	1	1	0	0	0	0	0	0	1	1	2	1	1	1
P31751	P31751	RAC-beta serine/threonine-protein kinase	AKT2	23.6182									sp|P31751|AKT2_HUMAN RAC-beta serine/threonine-protein kinase OS=Homo sapiens OX=9606 GN=AKT2 PE=1 SV=2	1	2	2	2	1	2	1	1	1	1	0	1	1	1	1	1	2	1	1	1	1	1	1	1	0	0	0	0	0	0	1	2	1	1	1	1
Q8IZ83	Q8IZ83	Aldehyde dehydrogenase family 16 member A1	ALDH16A1	22.8515									sp|Q8IZ83|A16A1_HUMAN Aldehyde dehydrogenase family 16 member A1 OS=Homo sapiens OX=9606 GN=ALDH16A1 PE=1 SV=2	1	1	1	1	0	0	1	0	1	0	0	1	0	1	1	1	0	1	0	1	1	0	1	0	0	0	0	0	0	0	0	0	1	0	1	0
P54886	P54886	Delta-1-pyrroline-5-carboxylate synthase;Glutamate 5-kinase;Gamma-glutamyl phosphate reductase	ALDH18A1	30.8303	30.727	30.6999	31.2293	31.0309	31.2308	31.2235	31.2078	30.8264	sp|P54886|P5CS_HUMAN Delta-1-pyrroline-5-carboxylate synthase OS=Homo sapiens OX=9606 GN=ALDH18A1 PE=1 SV=2	1	25	25	25	21	22	22	24	21	23	18	22	22	22	18	21	19	19	21	22	25	23	24	22	18	13	15	13	15	14	21	22	22	24	21	23
O94788	O94788	Retinal dehydrogenase 2	ALDH1A2	30.992	30.8352	30.6643	27.4234		26.4106	27.4772	29.6719	28.842	sp|O94788|AL1A2_HUMAN Retinal dehydrogenase 2 OS=Homo sapiens OX=9606 GN=ALDH1A2 PE=1 SV=3	4	22	22	21	21	21	20	19	20	21	16	19	17	21	21	18	18	17	18	20	20	20	21	21	10	2	3	6	10	13	21	21	20	19	20	21
P30837	P30837	Aldehyde dehydrogenase X, mitochondrial	ALDH1B1	23.8844									sp|P30837|AL1B1_HUMAN Aldehyde dehydrogenase X, mitochondrial OS=Homo sapiens OX=9606 GN=ALDH1B1 PE=1 SV=3	1	3	2	2	1	1	2	2	1	2	2	2	2	2	2	2	2	2	2	2	1	2	2	2	1	0	1	1	1	1	0	0	1	1	1	1
P51648	P51648	Fatty aldehyde dehydrogenase	ALDH3A2	29.2644	29.2036	29.1559	31.5216	30.1382	29.8665	29.1632	30.2257	29.6619	sp|P51648|AL3A2_HUMAN Aldehyde dehydrogenase family 3 member A2 OS=Homo sapiens OX=9606 GN=ALDH3A2 PE=1 SV=1	4	12	12	12	10	9	9	10	10	9	8	8	9	10	11	10	10	10	9	9	10	9	9	9	11	11	11	11	11	11	10	9	9	10	10	9
P49419	P49419	Alpha-aminoadipic semialdehyde dehydrogenase	ALDH7A1	25.5008	25.4586	25.4189							sp|P49419|AL7A1_HUMAN Alpha-aminoadipic semialdehyde dehydrogenase OS=Homo sapiens OX=9606 GN=ALDH7A1 PE=1 SV=5	1	5	5	5	4	4	3	3	4	3	3	3	3	3	4	3	3	4	3	4	4	4	5	2	0	0	0	0	1	0	4	4	3	3	4	3
P49189	P49189	4-trimethylaminobutyraldehyde dehydrogenase	ALDH9A1	22.2135									sp|P49189|AL9A1_HUMAN 4-trimethylaminobutyraldehyde dehydrogenase OS=Homo sapiens OX=9606 GN=ALDH9A1 PE=1 SV=3	1	2	2	2	1	1	1	1	1	1	1	1	0	1	0	0	0	1	0	1	1	1	0	1	0	0	0	0	0	0	1	1	1	1	1	1
P04075	P04075	Fructose-bisphosphate aldolase A	ALDOA	26.7595	26.383	26.371							sp|P04075|ALDOA_HUMAN Fructose-bisphosphate aldolase A OS=Homo sapiens OX=9606 GN=ALDOA PE=1 SV=2	1	5	5	5	2	2	4	2	2	3	3	2	4	2	2	3	3	1	3	3	2	2	3	2	0	0	0	1	1	1	2	2	4	2	2	3
Q9BT22	Q9BT22	Chitobiosyldiphosphodolichol beta-mannosyltransferase	ALG1	25.0004	24.7755	24.6037							sp|Q9BT22|ALG1_HUMAN Chitobiosyldiphosphodolichol beta-mannosyltransferase OS=Homo sapiens OX=9606 GN=ALG1 PE=1 SV=2	1	2	2	2	2	2	2	2	2	2	2	2	1	2	2	2	2	2	2	2	2	2	2	2	1	1	0	1	0	1	2	2	2	2	2	2
Q9NP73	Q9NP73	Putative bifunctional UDP-N-acetylglucosamine transferase and deubiquitinase ALG13	ALG13	27.3138	27.235	27.2131			25.5549		26.9434		sp|Q9NP73|ALG13_HUMAN Putative bifunctional UDP-N-acetylglucosamine transferase and deubiquitinase ALG13 OS=Homo sapiens OX=9606 GN=ALG13 PE=1 SV=2	1	6	6	6	5	6	4	4	4	4	3	2	3	3	4	4	4	3	3	5	5	5	4	4	1	1	2	1	2	2	5	6	4	4	4	4
Q9Y673	Q9Y673	Dolichyl-phosphate beta-glucosyltransferase	ALG5	25.1081	25.0766	25.0308	25.2772	25.1453	25.36	24.9566	24.9278	24.9946	sp|Q9Y673|ALG5_HUMAN Dolichyl-phosphate beta-glucosyltransferase OS=Homo sapiens OX=9606 GN=ALG5 PE=1 SV=1	1	2	2	2	1	1	2	1	2	2	1	2	1	1	2	1	1	2	2	1	2	1	1	2	2	2	2	2	2	2	1	1	2	1	2	2
Q9Y672	Q9Y672	Dolichyl pyrophosphate Man9GlcNAc2 alpha-1,3-glucosyltransferase	ALG6	24.9442	24.908	24.8448							sp|Q9Y672|ALG6_HUMAN Dolichyl pyrophosphate Man9GlcNAc2 alpha-1,3-glucosyltransferase OS=Homo sapiens OX=9606 GN=ALG6 PE=1 SV=2	1	3	3	3	2	2	1	2	2	2	2	1	1	1	2	2	3	3	3	2	1	1	3	2	1	1	1	1	1	0	2	2	1	2	2	2
Q9NXW9	Q9NXW9	Alpha-ketoglutarate-dependent dioxygenase alkB homolog 4	ALKBH4	22.068									sp|Q9NXW9|ALKB4_HUMAN Alpha-ketoglutarate-dependent dioxygenase alkB homolog 4 OS=Homo sapiens OX=9606 GN=ALKBH4 PE=1 SV=1	1	1	1	1	0	0	1	1	1	1	1	1	0	0	0	1	1	1	1	0	0	1	1	0	0	0	0	0	0	0	0	0	1	1	1	1
Q6P6C2	Q6P6C2	RNA demethylase ALKBH5	ALKBH5	26.6355	26.6349	26.5949	25.19						sp|Q6P6C2|ALKB5_HUMAN RNA demethylase ALKBH5 OS=Homo sapiens OX=9606 GN=ALKBH5 PE=1 SV=2	1	6	6	6	2	3	5	6	5	1	4	4	3	4	4	3	2	3	5	3	2	4	1	5	3	2	2	1	1	1	2	3	5	6	5	1
Q8TCU4	Q8TCU4	Alstrom syndrome protein 1	ALMS1	26.5839	26.5495	26.4707							sp|Q8TCU4|ALMS1_HUMAN Alstrom syndrome protein 1 OS=Homo sapiens OX=9606 GN=ALMS1 PE=1 SV=4	1	18	18	18	3	3	3	5	5	11	1	1	9	10	11	8	10	4	8	12	13	12	3	6	0	0	0	0	1	0	3	3	3	5	5	11
Q86V81	Q86V81	THO complex subunit 4	ALYREF	31.8172	31.6985	31.6574	32.1311	32.8073	32.5129	32.6841	32.1882	32.5372	sp|Q86V81|THOC4_HUMAN THO complex subunit 4 OS=Homo sapiens OX=9606 GN=ALYREF PE=1 SV=3	1	8	8	8	7	6	7	7	7	7	7	6	6	7	7	7	7	7	7	7	8	8	8	8	7	7	7	7	7	8	7	6	7	7	7	7
Q9H1A4	Q9H1A4	Anaphase-promoting complex subunit 1	ANAPC1	27.1008	27.0933	27.0882					25.8556		sp|Q9H1A4|APC1_HUMAN Anaphase-promoting complex subunit 1 OS=Homo sapiens OX=9606 GN=ANAPC1 PE=1 SV=1	1	16	16	16	10	10	8	8	9	8	7	4	6	8	10	9	8	4	8	7	9	8	4	9	1	0	0	1	2	3	10	10	8	8	9	8
Q9UM13	Q9UM13	Anaphase-promoting complex subunit 10	ANAPC10	24.2683	24.2428	24.082							sp|Q9UM13|APC10_HUMAN Anaphase-promoting complex subunit 10 OS=Homo sapiens OX=9606 GN=ANAPC10 PE=1 SV=1	1	3	3	3	1	1	1	1	1	1	2	2	1	1	2	1	2	0	1	2	2	1	1	1	1	1	1	1	2	1	1	1	1	1	1	1
Q96DE5	Q96DE5	Anaphase-promoting complex subunit 16	ANAPC16	23.0613									sp|Q96DE5|APC16_HUMAN Anaphase-promoting complex subunit 16 OS=Homo sapiens OX=9606 GN=ANAPC16 PE=1 SV=1	1	1	1	1	1	0	1	0	0	1	0	1	1	1	1	1	1	0	1	1	1	1	1	0	0	0	0	0	0	0	1	0	1	0	0	1
Q9UJX5	Q9UJX5	Anaphase-promoting complex subunit 4	ANAPC4	26.1751	26.1702	26.0345							sp|Q9UJX5|APC4_HUMAN Anaphase-promoting complex subunit 4 OS=Homo sapiens OX=9606 GN=ANAPC4 PE=1 SV=2	1	5	5	5	3	4	5	4	4	4	5	5	5	5	5	5	5	3	5	5	5	5	4	4	1	0	1	1	1	1	3	4	5	4	4	4
Q9UJX4	Q9UJX4	Anaphase-promoting complex subunit 5	ANAPC5	25.9345	25.8827	25.8136							sp|Q9UJX4|APC5_HUMAN Anaphase-promoting complex subunit 5 OS=Homo sapiens OX=9606 GN=ANAPC5 PE=1 SV=2	1	7	7	7	5	4	3	3	3	4	1	4	4	5	5	5	5	4	4	3	2	3	2	4	0	0	0	0	0	0	5	4	3	3	3	4
Q9UJX3	Q9UJX3	Anaphase-promoting complex subunit 7	ANAPC7	25.1043	24.7126								sp|Q9UJX3|APC7_HUMAN Anaphase-promoting complex subunit 7 OS=Homo sapiens OX=9606 GN=ANAPC7 PE=1 SV=4	1	6	6	6	2	4	2	3	3	3	3	4	4	5	3	2	1	2	1	3	3	3	2	2	1	0	0	0	0	1	2	4	2	3	3	3
Q5VTE6	Q5VTE6	Protein angel homolog 2	ANGEL2	23.7126									sp|Q5VTE6|ANGE2_HUMAN Protein angel homolog 2 OS=Homo sapiens OX=9606 GN=ANGEL2 PE=2 SV=1	1	1	1	1	1	1	1	0	1	1	0	0	1	1	1	1	0	0	1	1	1	1	1	1	0	0	0	0	0	0	1	1	1	0	1	1
Q01484	Q01484	Ankyrin-2	ANK2	28.5125	28.4293	28.3165	26.4202		26.7432	26.1819	26.8906	26.7065	sp|Q01484|ANK2_HUMAN Ankyrin-2 OS=Homo sapiens OX=9606 GN=ANK2 PE=1 SV=4	1	22	18	17	19	19	14	16	17	14	15	15	15	16	15	16	17	13	16	15	17	15	12	19	2	1	2	3	6	6	16	16	11	13	15	13
Q12955	Q12955	Ankyrin-3	ANK3	28.7634	28.7249	28.6489	27.8628			26.0956	26.3663	26.1919	sp|Q12955|ANK3_HUMAN Ankyrin-3 OS=Homo sapiens OX=9606 GN=ANK3 PE=1 SV=3	1	24	24	20	17	15	16	17	16	13	15	13	14	14	16	14	15	17	15	13	14	16	12	17	3	2	2	4	3	3	17	15	16	17	16	13
Q9P2R3	Q9P2R3	Rabankyrin-5	ANKFY1	25.1916									sp|Q9P2R3|ANFY1_HUMAN Rabankyrin-5 OS=Homo sapiens OX=9606 GN=ANKFY1 PE=1 SV=2	1	5	5	5	1	0	1	1	1	1	1	1	1	1	1	4	1	1	3	2	3	3	2	1	0	0	1	1	0	0	1	0	1	1	1	1
Q8IWZ3	Q8IWZ3	Ankyrin repeat and KH domain-containing protein 1	ANKHD1	29.5499	29.5363	29.5226	26.4704	26.0252	25.7356	27.4998	28.2147	27.9523	sp|Q8IWZ3|ANKH1_HUMAN Ankyrin repeat and KH domain-containing protein 1 OS=Homo sapiens OX=9606 GN=ANKHD1 PE=1 SV=1	1	34	34	21	20	19	23	22	20	24	19	22	24	25	26	26	22	22	23	29	27	29	26	23	8	3	3	8	12	11	20	19	23	22	20	24
Q86XL3	Q86XL3	Ankyrin repeat and LEM domain-containing protein 2	ANKLE2	26.9852	26.8453	26.8225	28.93	26.8717	27.4399	25.8898	26.9581	26.793	sp|Q86XL3|ANKL2_HUMAN Ankyrin repeat and LEM domain-containing protein 2 OS=Homo sapiens OX=9606 GN=ANKLE2 PE=1 SV=4	1	16	16	16	8	8	7	6	3	6	5	5	7	6	6	7	4	5	5	8	9	8	5	7	14	9	8	6	9	9	8	8	7	6	3	6
O75179	O75179	Ankyrin repeat domain-containing protein 17	ANKRD17	29.1302	29.1178	29.1158	26.8203	27.0964	26.3913	27.3211	27.9769	27.5054	sp|O75179|ANR17_HUMAN Ankyrin repeat domain-containing protein 17 OS=Homo sapiens OX=9606 GN=ANKRD17 PE=1 SV=3	1	33	20	20	23	23	25	26	22	24	20	21	23	26	25	26	27	23	27	26	26	29	25	27	9	10	4	10	13	10	16	16	16	16	15	15
O15084	O15084	Serine/threonine-protein phosphatase 6 regulatory ankyrin repeat subunit A	ANKRD28	26.6216	26.6204	26.619							sp|O15084|ANR28_HUMAN Serine/threonine-protein phosphatase 6 regulatory ankyrin repeat subunit A OS=Homo sapiens OX=9606 GN=ANKRD28 PE=1 SV=5	2	10	10	10	8	6	5	8	7	4	5	6	5	5	6	7	5	5	5	6	7	8	5	8	0	0	0	0	2	1	8	6	5	8	7	4
Q8NB46	Q8NB46	Serine/threonine-protein phosphatase 6 regulatory ankyrin repeat subunit C	ANKRD52	26.0833	26.0545	26.045							sp|Q8NB46|ANR52_HUMAN Serine/threonine-protein phosphatase 6 regulatory ankyrin repeat subunit C OS=Homo sapiens OX=9606 GN=ANKRD52 PE=1 SV=3	1	8	8	8	6	4	3	4	5	4	2	3	5	5	7	5	4	2	5	5	5	5	4	6	0	0	0	0	2	0	6	4	3	4	5	4
Q92625	Q92625	Ankyrin repeat and SAM domain-containing protein 1A	ANKS1A	29.94	29.9278	29.8933				26.9265	27.4834	27.7959	sp|Q92625|ANS1A_HUMAN Ankyrin repeat and SAM domain-containing protein 1A OS=Homo sapiens OX=9606 GN=ANKS1A PE=1 SV=4	1	24	24	24	20	20	19	19	20	17	16	16	17	16	17	17	18	20	18	18	20	20	17	21	1	0	1	4	5	3	20	20	19	19	20	17
Q9NQW6	Q9NQW6	Actin-binding protein anillin	ANLN	26.3199	26.2936	26.2635							sp|Q9NQW6|ANLN_HUMAN Anillin OS=Homo sapiens OX=9606 GN=ANLN PE=1 SV=2	1	10	10	10	8	7	4	5	5	2	3	4	3	2	3	3	4	1	2	4	2	4	2	6	1	0	1	1	1	1	8	7	4	5	5	2
Q4KMQ2	Q4KMQ2	Anoctamin-6	ANO6				29.8711	27.5379	27.5061	27.1401	28.0392	27.3064	sp|Q4KMQ2|ANO6_HUMAN Anoctamin-6 OS=Homo sapiens OX=9606 GN=ANO6 PE=1 SV=2	1	9	9	9	1	1	2	1	1	1	0	1	1	1	1	1	1	1	1	1	1	1	1	1	9	6	5	5	8	5	1	1	2	1	1	1
O95626	O95626	Acidic leucine-rich nuclear phosphoprotein 32 family member D	ANP32D	22.1797									sp|O95626|AN32D_HUMAN Acidic leucine-rich nuclear phosphoprotein 32 family member D OS=Homo sapiens OX=9606 GN=ANP32D PE=2 SV=2	1	1	1	1	0	0	1	0	0	0	0	0	0	0	0	0	0	0	0	0	0	0	0	0	0	0	0	0	0	0	0	0	1	0	0	0
Q9BTT0	Q9BTT0	Acidic leucine-rich nuclear phosphoprotein 32 family member E	ANP32E	28.2802	28.1613	27.9449							sp|Q9BTT0|AN32E_HUMAN Acidic leucine-rich nuclear phosphoprotein 32 family member E OS=Homo sapiens OX=9606 GN=ANP32E PE=1 SV=1	1	4	4	4	3	3	2	3	4	3	2	2	1	1	1	2	2	1	2	2	3	3	1	3	1	0	0	0	1	1	3	3	2	3	4	3
P04083	P04083	Annexin A1	ANXA1	27.1577	26.6934	26.6283							sp|P04083|ANXA1_HUMAN Annexin A1 OS=Homo sapiens OX=9606 GN=ANXA1 PE=1 SV=2	1	9	9	9	6	6	9	4	5	5	7	7	2	3	3	2	3	3	5	4	2	4	5	5	1	0	1	0	0	0	6	6	9	4	5	5
P07355	P07355	Annexin A2;Putative annexin A2-like protein	ANXA2	31.7386	31.5896	31.5508	29.8771	30.3154	30.1142	30.5757	30.638	30.5489	sp|P07355|ANXA2_HUMAN Annexin A2 OS=Homo sapiens OX=9606 GN=ANXA2 PE=1 SV=2;sp|A6NMY6|AXA2L_HUMAN Putative annexin A2-like protein OS=Homo sapiens OX=9606 GN=ANXA2P2 PE=5 SV=2	2	24	24	24	21	21	22	23	23	22	21	21	19	21	21	21	20	19	19	20	22	21	21	21	16	13	14	17	17	13	21	21	22	23	23	22
P08758	P08758	Annexin A5	ANXA5	24.3529	23.257								sp|P08758|ANXA5_HUMAN Annexin A5 OS=Homo sapiens OX=9606 GN=ANXA5 PE=1 SV=2	1	2	2	2	2	2	2	1	1	2	1	2	2	1	2	2	2	1	1	1	1	2	0	1	0	0	0	0	0	0	2	2	2	1	1	2
P08133	P08133	Annexin A6	ANXA6	24.8094	24.8071	24.7785							sp|P08133|ANXA6_HUMAN Annexin A6 OS=Homo sapiens OX=9606 GN=ANXA6 PE=1 SV=3	1	4	4	4	2	1	3	4	3	2	2	2	1	3	2	3	0	0	2	2	0	1	3	4	0	0	0	0	0	0	2	1	3	4	3	2
Q10567	Q10567	AP-1 complex subunit beta-1	AP1B1	25.4324	25.3843	25.3532							sp|Q10567|AP1B1_HUMAN AP-1 complex subunit beta-1 OS=Homo sapiens OX=9606 GN=AP1B1 PE=1 SV=2	1	11	3	3	6	8	8	9	8	10	8	7	8	8	8	7	7	8	8	7	8	7	8	6	4	3	3	4	4	4	1	2	2	3	2	3
Q9BXS5	Q9BXS5	AP-1 complex subunit mu-1	AP1M1	26.6182	26.5357	26.5093					25.8827	25.0958	sp|Q9BXS5|AP1M1_HUMAN AP-1 complex subunit mu-1 OS=Homo sapiens OX=9606 GN=AP1M1 PE=1 SV=3	2	10	10	10	3	4	6	6	3	7	8	9	7	5	9	8	6	5	8	10	7	6	8	4	0	0	1	1	2	2	3	4	6	6	3	7
P61966	P61966	AP-1 complex subunit sigma-1A	AP1S1										sp|P61966|AP1S1_HUMAN AP-1 complex subunit sigma-1A OS=Homo sapiens OX=9606 GN=AP1S1 PE=1 SV=1	1	1	1	1	0	0	0	0	0	0	0	0	0	0	0	0	0	0	0	1	0	0	0	0	0	0	0	0	0	0	0	0	0	0	0	0
O95782	O95782	AP-2 complex subunit alpha-1	AP2A1	27.2703	27.2597	27.2244	27.1939	27.6129	27.2869	27.4988	27.2614	27.2862	sp|O95782|AP2A1_HUMAN AP-2 complex subunit alpha-1 OS=Homo sapiens OX=9606 GN=AP2A1 PE=1 SV=3	1	15	15	11	12	10	6	10	11	10	4	9	8	7	8	6	9	11	7	10	10	12	9	8	5	6	5	4	6	8	12	10	6	10	11	10
O94973	O94973	AP-2 complex subunit alpha-2	AP2A2	25.4365	24.9567	24.8126							sp|O94973|AP2A2_HUMAN AP-2 complex subunit alpha-2 OS=Homo sapiens OX=9606 GN=AP2A2 PE=1 SV=2	1	9	5	5	5	5	3	6	7	5	1	3	4	3	3	3	4	5	5	6	4	5	5	3	2	3	2	2	2	3	2	3	2	3	4	3
P63010	P63010	AP-2 complex subunit beta	AP2B1	28.5872	28.3158	28.2751	27.7661	27.6449	28.172	27.6708	27.9889	27.6095	sp|P63010|AP2B1_HUMAN AP-2 complex subunit beta OS=Homo sapiens OX=9606 GN=AP2B1 PE=1 SV=1	1	21	21	13	12	13	15	14	14	18	12	13	15	16	16	14	15	12	16	13	17	13	14	13	6	5	5	5	6	5	12	13	15	14	14	18
Q96CW1	Q96CW1	AP-2 complex subunit mu	AP2M1	27.1697	26.9617	26.9013				27.0186			sp|Q96CW1|AP2M1_HUMAN AP-2 complex subunit mu OS=Homo sapiens OX=9606 GN=AP2M1 PE=1 SV=2	1	8	8	8	4	5	5	6	7	7	6	3	5	4	5	5	3	3	5	4	3	5	3	7	2	4	3	3	2	1	4	5	5	6	7	7
P53680	P53680	AP-2 complex subunit sigma	AP2S1	25.8716	25.06	24.8383							sp|P53680|AP2S1_HUMAN AP-2 complex subunit sigma OS=Homo sapiens OX=9606 GN=AP2S1 PE=1 SV=2	1	3	3	3	1	1	0	2	2	2	3	3	2	2	1	1	2	1	3	1	1	1	3	2	2	2	2	2	2	2	1	1	0	2	2	2
O00203	O00203	AP-3 complex subunit beta-1	AP3B1	29.8238	29.6121	29.5355	27.9042	26.8335	25.8844	25.8685	28.3453	26.3229	sp|O00203|AP3B1_HUMAN AP-3 complex subunit beta-1 OS=Homo sapiens OX=9606 GN=AP3B1 PE=1 SV=3	2	27	27	27	22	20	18	20	19	21	16	17	17	19	20	20	20	14	22	22	24	24	19	21	6	5	2	2	4	2	22	20	18	20	19	21
O14617	O14617	AP-3 complex subunit delta-1	AP3D1	29.2138	29.1165	29.1138	28.7781	28.7136	28.6604	29.0879	29.0978	28.7782	sp|O14617|AP3D1_HUMAN AP-3 complex subunit delta-1 OS=Homo sapiens OX=9606 GN=AP3D1 PE=1 SV=1	1	23	23	23	20	18	21	21	19	18	17	19	15	17	20	20	16	13	19	18	18	19	15	22	8	7	9	8	9	9	20	18	21	21	19	18
Q9Y2T2	Q9Y2T2	AP-3 complex subunit mu-1	AP3M1	27.2287	27.1126	27.0904	27.0994	27.5193	27.5356	27.3009	27.2483	27.1766	sp|Q9Y2T2|AP3M1_HUMAN AP-3 complex subunit mu-1 OS=Homo sapiens OX=9606 GN=AP3M1 PE=1 SV=1	2	8	8	8	6	6	6	6	6	7	5	7	6	6	6	7	6	6	8	6	7	6	5	6	3	3	3	3	3	3	6	6	6	6	6	7
Q92572	Q92572	AP-3 complex subunit sigma-1	AP3S1	28.4877	28.4824	28.383	28.1309	27.7203	27.9886	28.0097	28.1431	27.9094	sp|Q92572|AP3S1_HUMAN AP-3 complex subunit sigma-1 OS=Homo sapiens OX=9606 GN=AP3S1 PE=1 SV=1	1	7	7	7	5	5	7	7	6	6	7	7	7	7	7	7	4	5	7	7	7	7	7	6	4	4	5	6	5	4	5	5	7	7	6	6
Q9UPM8	Q9UPM8	AP-4 complex subunit epsilon-1	AP4E1	25.5233									sp|Q9UPM8|AP4E1_HUMAN AP-4 complex subunit epsilon-1 OS=Homo sapiens OX=9606 GN=AP4E1 PE=1 SV=2	1	2	2	2	0	1	0	1	1	1	1	1	1	0	1	0	1	0	1	0	0	1	0	2	0	0	0	0	0	0	0	1	0	1	1	1
O00189	O00189	AP-4 complex subunit mu-1	AP4M1									23.1049	sp|O00189|AP4M1_HUMAN AP-4 complex subunit mu-1 OS=Homo sapiens OX=9606 GN=AP4M1 PE=1 SV=2	1	1	1	1	1	1	1	0	1	1	1	1	0	0	0	0	0	1	0	1	1	1	0	0	0	0	0	0	0	1	1	1	1	0	1	1
O00213	O00213	Amyloid beta A4 precursor protein-binding family B member 1	APBB1	26.7858	26.7729	26.6842	24.7533						sp|O00213|APBB1_HUMAN Amyloid-beta A4 precursor protein-binding family B member 1 OS=Homo sapiens OX=9606 GN=APBB1 PE=1 SV=2	1	6	6	6	6	6	4	5	5	4	4	4	4	5	4	4	5	5	4	5	5	4	4	5	2	0	0	0	1	1	6	6	4	5	5	4
P25054	P25054	Adenomatous polyposis coli protein	APC	25.1212	25.1185	25.0729							sp|P25054|APC_HUMAN Adenomatous polyposis coli protein OS=Homo sapiens OX=9606 GN=APC PE=1 SV=2	1	7	7	7	2	4	1	3	2	3	4	2	4	5	4	3	4	4	2	3	3	3	1	3	0	0	0	0	0	0	2	4	1	3	2	3
P27695	P27695	DNA-(apurinic or apyrimidinic site) lyase;DNA-(apurinic or apyrimidinic site) lyase, mitochondrial	APEX1	31.7727	30.9954	30.9559	31.9712	32.3779	32.7796	31.8436	31.3816	31.7052	sp|P27695|APEX1_HUMAN DNA-(apurinic or apyrimidinic site) lyase OS=Homo sapiens OX=9606 GN=APEX1 PE=1 SV=2	1	14	14	14	12	12	12	11	12	11	12	12	11	12	12	12	11	13	13	10	10	10	9	11	10	10	11	10	10	9	12	12	12	11	12	11
Q96BI3	Q96BI3	Gamma-secretase subunit APH-1A	APH1A	24.0128									sp|Q96BI3|APH1A_HUMAN Gamma-secretase subunit APH-1A OS=Homo sapiens OX=9606 GN=APH1A PE=1 SV=1	1	2	2	2	0	0	0	1	1	1	0	0	1	0	1	1	1	1	1	1	2	2	0	2	0	0	0	0	0	0	0	0	0	1	1	1
Q9BZZ5	Q9BZZ5	Apoptosis inhibitor 5	API5	27.333	27.2964	27.2465							sp|Q9BZZ5|API5_HUMAN Apoptosis inhibitor 5 OS=Homo sapiens OX=9606 GN=API5 PE=1 SV=3	1	7	7	7	6	6	7	6	6	6	6	5	5	5	5	6	6	3	6	7	6	4	6	6	1	1	1	1	1	1	6	6	7	6	6	6
Q9HDC9	Q9HDC9	Adipocyte plasma membrane-associated protein	APMAP	24.6359								25.7066	sp|Q9HDC9|APMAP_HUMAN Adipocyte plasma membrane-associated protein OS=Homo sapiens OX=9606 GN=APMAP PE=1 SV=2	1	3	3	3	0	0	2	1	1	0	2	2	0	0	0	0	1	3	1	0	1	1	1	1	1	1	1	1	1	2	0	0	2	1	1	0
Q9NRW3	Q9NRW3	DNA dC->dU-editing enzyme APOBEC-3C;DNA dC->dU-editing enzyme APOBEC-3F;DNA dC->dU-editing enzyme APOBEC-3D	APOBEC3C	25.2182									sp|Q9NRW3|ABC3C_HUMAN DNA dC->dU-editing enzyme APOBEC-3C OS=Homo sapiens OX=9606 GN=APOBEC3C PE=1 SV=2;sp|Q8IUX4|ABC3F_HUMAN DNA dC->dU-editing enzyme APOBEC-3F OS=Homo sapiens OX=9606 GN=APOBEC3F PE=1 SV=3;sp|Q96AK3|ABC3D_HUMAN DNA dC->dU-editing enzyme	3	1	1	1	0	0	1	0	0	1	1	1	1	1	1	0	1	1	1	1	1	1	1	0	0	0	0	0	0	0	0	0	1	0	0	1
Q9BQE5	Q9BQE5	Apolipoprotein L2	APOL2						25.0236				sp|Q9BQE5|APOL2_HUMAN Apolipoprotein L2 OS=Homo sapiens OX=9606 GN=APOL2 PE=1 SV=1	1	1	1	1	0	0	0	0	0	0	0	0	0	0	0	0	0	0	0	0	0	0	0	0	1	1	1	0	0	0	0	0	0	0	0	0
Q9UKG1	Q9UKG1	DCC-interacting protein 13-alpha	APPL1	25.5252	25.5252								sp|Q9UKG1|DP13A_HUMAN DCC-interacting protein 13-alpha OS=Homo sapiens OX=9606 GN=APPL1 PE=1 SV=1	1	4	4	4	3	3	1	0	1	3	0	1	3	2	2	2	4	1	2	2	2	1	0	1	0	0	0	0	0	0	3	3	1	0	1	3
Q8NEU8	Q8NEU8	DCC-interacting protein 13-beta	APPL2	22.079									sp|Q8NEU8|DP13B_HUMAN DCC-interacting protein 13-beta OS=Homo sapiens OX=9606 GN=APPL2 PE=1 SV=3	1	1	1	1	0	1	1	0	0	0	0	0	0	1	0	0	0	0	0	0	1	1	0	0	0	0	0	0	0	0	0	1	1	0	0	0
P07741	P07741	Adenine phosphoribosyltransferase	APRT	25.2385	25.1627	24.9663							sp|P07741|APT_HUMAN Adenine phosphoribosyltransferase OS=Homo sapiens OX=9606 GN=APRT PE=1 SV=2	1	3	3	3	1	1	3	3	3	3	2	3	3	2	3	3	3	0	3	2	2	3	2	3	0	0	0	0	0	0	1	1	3	3	3	3
O60306	O60306	Intron-binding protein aquarius	AQR	24.3026	23.7283	23.5369							sp|O60306|AQR_HUMAN RNA helicase aquarius OS=Homo sapiens OX=9606 GN=AQR PE=1 SV=4	1	3	3	3	0	2	2	1	2	1	1	1	0	1	2	1	1	2	2	0	2	2	2	1	0	0	0	1	0	0	0	2	2	1	2	1
P10398	P10398	Serine/threonine-protein kinase A-Raf	ARAF	26.127	26.0857	26.0186	25.2126					24.212	sp|P10398|ARAF_HUMAN Serine/threonine-protein kinase A-Raf OS=Homo sapiens OX=9606 GN=ARAF PE=1 SV=2	1	7	7	4	3	3	5	3	3	3	4	2	4	4	3	5	1	2	3	3	5	4	6	3	2	1	0	1	2	2	3	3	5	3	3	3
P48444	P48444	Coatomer subunit delta	ARCN1	30.269	30.2457	30.2245	29.8681	29.552	29.4215	29.6806	29.6798	29.7372	sp|P48444|COPD_HUMAN Coatomer subunit delta OS=Homo sapiens OX=9606 GN=ARCN1 PE=1 SV=1	1	18	18	18	16	15	16	16	16	14	14	15	15	14	16	15	12	13	15	15	17	17	16	15	11	11	7	8	8	8	16	15	16	16	16	14
P84077	P84077	ADP-ribosylation factor 1;ADP-ribosylation factor 3	ARF1	31.394	31.2118	31.1959	30.5173	30.3591	30.1511	30.202	29.7711	29.9784	sp|P84077|ARF1_HUMAN ADP-ribosylation factor 1 OS=Homo sapiens OX=9606 GN=ARF1 PE=1 SV=2;sp|P61204|ARF3_HUMAN ADP-ribosylation factor 3 OS=Homo sapiens OX=9606 GN=ARF3 PE=1 SV=2	2	10	10	5	10	10	10	10	10	10	9	10	10	10	10	9	9	10	9	10	10	10	9	10	8	5	7	6	8	8	10	10	10	10	10	10
P18085	P18085	ADP-ribosylation factor 4	ARF4	27.6305	27.3459	27.3253	27.6358	27.7712	27.5433	27.5267	27.6942	27.4371	sp|P18085|ARF4_HUMAN ADP-ribosylation factor 4 OS=Homo sapiens OX=9606 GN=ARF4 PE=1 SV=3	1	9	5	5	8	8	8	8	8	9	8	9	8	8	8	7	7	8	8	9	8	8	8	9	6	5	5	6	6	5	4	4	4	4	4	5
P84085	P84085	ADP-ribosylation factor 5	ARF5	27.5707	27.5348	27.4196		27.9011			26.767		sp|P84085|ARF5_HUMAN ADP-ribosylation factor 5 OS=Homo sapiens OX=9606 GN=ARF5 PE=1 SV=2	1	9	4	4	7	7	8	8	8	6	7	7	8	8	8	6	6	6	6	8	9	8	7	8	5	5	4	4	6	6	2	2	3	3	3	1
P62330	P62330	ADP-ribosylation factor 6	ARF6	26.1121	25.9225	25.9018		25.8459	26.1796	25.9599	25.2607		sp|P62330|ARF6_HUMAN ADP-ribosylation factor 6 OS=Homo sapiens OX=9606 GN=ARF6 PE=1 SV=2	1	4	4	4	3	3	4	4	4	3	4	4	3	4	4	4	2	2	3	4	4	3	4	4	1	2	2	2	2	1	3	3	4	4	4	3
Q8N6T3	Q8N6T3	ADP-ribosylation factor GTPase-activating protein 1	ARFGAP1	29.9549	29.9106	29.8515	28.0201	26.6017	26.4103	28.0355	28.6596	28.2975	sp|Q8N6T3|ARFG1_HUMAN ADP-ribosylation factor GTPase-activating protein 1 OS=Homo sapiens OX=9606 GN=ARFGAP1 PE=1 SV=2	1	15	15	15	13	13	13	13	15	14	13	13	14	14	14	12	13	11	13	15	13	13	11	13	5	4	3	5	7	7	13	13	13	13	15	14
Q8N6H7	Q8N6H7	ADP-ribosylation factor GTPase-activating protein 2	ARFGAP2	27.0239	26.854	26.7575	25.9904	26.9756	26.5446	26.5693	26.4905	26.5516	sp|Q8N6H7|ARFG2_HUMAN ADP-ribosylation factor GTPase-activating protein 2 OS=Homo sapiens OX=9606 GN=ARFGAP2 PE=1 SV=1	1	10	10	10	6	4	4	6	4	5	6	4	5	5	5	4	6	7	6	5	5	5	6	5	4	3	4	3	4	3	6	4	4	6	4	5
Q9NP61	Q9NP61	ADP-ribosylation factor GTPase-activating protein 3	ARFGAP3	26.1218	25.985	25.9337							sp|Q9NP61|ARFG3_HUMAN ADP-ribosylation factor GTPase-activating protein 3 OS=Homo sapiens OX=9606 GN=ARFGAP3 PE=1 SV=1	1	7	7	7	4	5	1	2	2	2	2	1	1	1	0	0	3	2	2	1	3	3	1	5	0	1	0	0	1	0	4	5	1	2	2	2
Q5TH69	Q5TH69	Brefeldin A-inhibited guanine nucleotide-exchange protein 3	ARFGEF3	24.9894	24.808	24.7743							sp|Q5TH69|BIG3_HUMAN Brefeldin A-inhibited guanine nucleotide-exchange protein 3 OS=Homo sapiens OX=9606 GN=ARFGEF3 PE=1 SV=3	1	7	7	7	5	6	4	1	3	4	1	2	3	4	4	3	4	3	4	5	4	5	2	4	0	0	0	0	0	0	5	6	4	1	3	4
P53367	P53367	Arfaptin-1	ARFIP1	27.0043	26.9716	26.9662							sp|P53367|ARFP1_HUMAN Arfaptin-1 OS=Homo sapiens OX=9606 GN=ARFIP1 PE=1 SV=2	1	8	8	8	4	5	6	8	4	7	5	6	6	6	6	5	6	3	7	5	5	5	5	7	1	1	1	1	1	0	4	5	6	8	4	7
P53365	P53365	Arfaptin-2	ARFIP2	24.3554									sp|P53365|ARFP2_HUMAN Arfaptin-2 OS=Homo sapiens OX=9606 GN=ARFIP2 PE=1 SV=1	1	3	3	3	2	2	2	1	2	2	2	1	1	1	1	1	2	2	1	1	1	1	1	2	0	0	0	1	1	0	2	2	2	1	2	2
P05089	P05089	Arginase-1	ARG1									24.5479	sp|P05089|ARGI1_HUMAN Arginase-1 OS=Homo sapiens OX=9606 GN=ARG1 PE=1 SV=2	1	1	1	1	0	0	0	0	0	0	0	0	0	0	0	1	0	0	0	0	0	0	0	0	0	1	0	0	0	1	0	0	0	0	0	0
Q9NWB6	Q9NWB6	Arginine and glutamate-rich protein 1	ARGLU1	28.4401	28.358	27.7491	27.9298	29.1719	29.0915	27.8072	26.8201	28.1331	sp|Q9NWB6|ARGL1_HUMAN Arginine and glutamate-rich protein 1 OS=Homo sapiens OX=9606 GN=ARGLU1 PE=1 SV=1	1	4	4	4	1	2	3	2	2	2	2	2	2	1	1	2	2	3	1	1	1	1	1	1	3	2	2	3	3	2	1	2	3	2	2	2
Q07960	Q07960	Rho GTPase-activating protein 1	ARHGAP1	27.1624	26.6874	26.5669	28.7975	26.0599	26.0737	25.5901	26.0941	26.1051	sp|Q07960|RHG01_HUMAN Rho GTPase-activating protein 1 OS=Homo sapiens OX=9606 GN=ARHGAP1 PE=1 SV=1	1	7	7	7	6	6	4	4	5	5	4	4	4	4	4	4	3	3	5	3	4	4	4	4	5	5	5	5	4	5	6	6	4	4	5	5
Q8IWW6	Q8IWW6	Rho GTPase-activating protein 12	ARHGAP12	24.9631	24.8462	24.7208							sp|Q8IWW6|RHG12_HUMAN Rho GTPase-activating protein 12 OS=Homo sapiens OX=9606 GN=ARHGAP12 PE=1 SV=1	1	3	3	3	1	1	2	2	3	2	0	1	2	1	2	2	0	0	1	3	3	2	1	3	0	0	0	0	0	0	1	1	2	2	3	2
Q68EM7	Q68EM7	Rho GTPase-activating protein 17	ARHGAP17	26.3054	26.2218	26.1433							sp|Q68EM7|RHG17_HUMAN Rho GTPase-activating protein 17 OS=Homo sapiens OX=9606 GN=ARHGAP17 PE=1 SV=1	1	6	6	6	5	5	5	6	6	6	4	5	5	4	5	6	3	3	6	6	5	6	5	4	0	0	1	0	0	0	5	5	5	6	6	6
Q5T5U3	Q5T5U3	Rho GTPase-activating protein 21	ARHGAP21	26.9144	26.8941	26.8577					26.3716		sp|Q5T5U3|RHG21_HUMAN Rho GTPase-activating protein 21 OS=Homo sapiens OX=9606 GN=ARHGAP21 PE=1 SV=2	1	13	13	13	9	10	9	10	9	12	6	8	12	11	11	12	8	9	12	12	12	12	5	9	1	2	1	1	2	1	9	10	9	10	9	12
Q9P227	Q9P227	Rho GTPase-activating protein 23	ARHGAP23	21.4272									sp|Q9P227|RHG23_HUMAN Rho GTPase-activating protein 23 OS=Homo sapiens OX=9606 GN=ARHGAP23 PE=1 SV=2	1	1	1	1	1	1	1	1	1	1	1	0	1	1	1	1	0	0	1	1	1	1	0	1	0	0	0	0	0	0	1	1	1	1	1	1
A7KAX9	A7KAX9	Rho GTPase-activating protein 32	ARHGAP32	23.5568	23.4519								sp|A7KAX9|RHG32_HUMAN Rho GTPase-activating protein 32 OS=Homo sapiens OX=9606 GN=ARHGAP32 PE=1 SV=1	2	3	3	3	2	2	0	1	0	0	0	0	0	1	1	0	2	1	0	1	0	0	0	0	0	0	0	0	0	0	2	2	0	1	0	0
Q9NRY4	Q9NRY4	Rho GTPase-activating protein 35	ARHGAP35	28.4609	28.4089	28.4028	25.6544	26.7568	26.45	26.7032	26.5681	26.1056	sp|Q9NRY4|RHG35_HUMAN Rho GTPase-activating protein 35 OS=Homo sapiens OX=9606 GN=ARHGAP35 PE=1 SV=3	1	27	27	27	19	20	19	19	23	19	16	16	19	15	17	16	16	15	21	17	19	23	17	22	3	5	3	4	4	7	19	20	19	19	23	19
Q13017	Q13017	Rho GTPase-activating protein 5	ARHGAP5	25.9722	25.9021	25.8382				25.288	25.189		sp|Q13017|RHG05_HUMAN Rho GTPase-activating protein 5 OS=Homo sapiens OX=9606 GN=ARHGAP5 PE=1 SV=2	1	7	7	7	7	6	5	4	4	4	4	3	5	5	5	5	5	4	2	5	4	4	5	6	1	1	1	2	2	1	7	6	5	4	4	4
P52565	P52565	Rho GDP-dissociation inhibitor 1	ARHGDIA								23.8078		sp|P52565|GDIR1_HUMAN Rho GDP-dissociation inhibitor 1 OS=Homo sapiens OX=9606 GN=ARHGDIA PE=1 SV=3	1	1	1	1	1	1	1	1	1	1	1	1	1	1	1	1	1	1	1	1	1	1	1	1	0	1	0	0	1	0	1	1	1	1	1	1
Q92888	Q92888	Rho guanine nucleotide exchange factor 1	ARHGEF1	22.2435									sp|Q92888|ARHG1_HUMAN Rho guanine nucleotide exchange factor 1 OS=Homo sapiens OX=9606 GN=ARHGEF1 PE=1 SV=2	1	1	1	1	1	1	1	0	0	0	0	0	0	0	0	0	0	1	1	1	1	1	0	0	0	0	0	0	0	0	1	1	1	0	0	0
O15013	O15013	Rho guanine nucleotide exchange factor 10	ARHGEF10	26.6711									sp|O15013|ARHGA_HUMAN Rho guanine nucleotide exchange factor 10 OS=Homo sapiens OX=9606 GN=ARHGEF10 PE=1 SV=4	1	4	4	4	2	2	1	3	2	3	2	2	3	2	3	3	2	2	2	2	2	3	3	2	1	0	0	0	1	0	2	2	1	3	2	3
Q9NZN5	Q9NZN5	Rho guanine nucleotide exchange factor 12	ARHGEF12	25.5504	25.4747	25.2868							sp|Q9NZN5|ARHGC_HUMAN Rho guanine nucleotide exchange factor 12 OS=Homo sapiens OX=9606 GN=ARHGEF12 PE=1 SV=1	1	5	5	5	4	3	0	0	1	0	0	0	4	4	5	1	2	1	1	4	2	4	1	0	0	0	0	0	2	0	4	3	0	0	1	0
Q5VV41	Q5VV41	Rho guanine nucleotide exchange factor 16	ARHGEF16	25.5995	25.3454	25.2086							sp|Q5VV41|ARHGG_HUMAN Rho guanine nucleotide exchange factor 16 OS=Homo sapiens OX=9606 GN=ARHGEF16 PE=1 SV=1	1	8	8	8	8	7	5	4	5	3	3	2	2	3	3	2	1	2	4	3	2	3	2	7	1	1	1	0	1	0	8	7	5	4	5	3
Q92974	Q92974	Rho guanine nucleotide exchange factor 2	ARHGEF2	27.3374	27.1986	27.098	26.9873	27.5057	27.335	28.0439	27.2005	27.1582	sp|Q92974|ARHG2_HUMAN Rho guanine nucleotide exchange factor 2 OS=Homo sapiens OX=9606 GN=ARHGEF2 PE=1 SV=4	1	13	13	13	10	8	12	12	12	11	9	12	9	10	12	11	10	11	9	11	11	11	9	10	5	5	4	5	4	3	10	8	12	12	12	11
Q14155	Q14155	Rho guanine nucleotide exchange factor 7	ARHGEF7	25.3052	25.0006	24.9777							sp|Q14155|ARHG7_HUMAN Rho guanine nucleotide exchange factor 7 OS=Homo sapiens OX=9606 GN=ARHGEF7 PE=1 SV=2	1	4	4	4	4	4	2	3	2	3	1	2	3	4	4	4	1	1	3	1	2	2	1	3	0	0	0	1	0	0	4	4	2	3	2	3
O43307	O43307	Rho guanine nucleotide exchange factor 9	ARHGEF9								21.851		sp|O43307|ARHG9_HUMAN Rho guanine nucleotide exchange factor 9 OS=Homo sapiens OX=9606 GN=ARHGEF9 PE=1 SV=3	1	1	1	1	0	0	1	0	0	0	1	0	1	1	1	1	1	1	1	1	1	1	1	1	0	0	0	0	1	0	0	0	1	0	0	0
O14497	O14497	AT-rich interactive domain-containing protein 1A	ARID1A	26.7189	26.6424	26.6344					26.5031		sp|O14497|ARI1A_HUMAN AT-rich interactive domain-containing protein 1A OS=Homo sapiens OX=9606 GN=ARID1A PE=1 SV=3	2	12	12	12	9	7	9	7	9	5	5	6	8	10	9	7	7	4	8	6	8	8	5	9	1	1	1	2	2	1	9	7	9	7	9	5
Q68CP9	Q68CP9	AT-rich interactive domain-containing protein 2	ARID2	25.3029	25.2972	25.2815							sp|Q68CP9|ARID2_HUMAN AT-rich interactive domain-containing protein 2 OS=Homo sapiens OX=9606 GN=ARID2 PE=1 SV=2	1	4	4	4	3	3	2	3	3	3	3	3	3	3	3	2	2	2	2	3	2	3	2	3	0	0	0	0	0	0	3	3	2	3	3	3
Q99856	Q99856	AT-rich interactive domain-containing protein 3A	ARID3A	25.677	25.5845	25.3678							sp|Q99856|ARI3A_HUMAN AT-rich interactive domain-containing protein 3A OS=Homo sapiens OX=9606 GN=ARID3A PE=1 SV=2	2	8	7	7	6	4	2	2	3	4	2	2	2	2	3	3	1	3	3	2	2	4	1	3	0	0	0	0	0	1	5	3	1	1	2	3
Q8IVW6	Q8IVW6	AT-rich interactive domain-containing protein 3B	ARID3B	28.7731	28.5003	28.4729	26.3455			24.9321	26.4903	25.8761	sp|Q8IVW6|ARI3B_HUMAN AT-rich interactive domain-containing protein 3B OS=Homo sapiens OX=9606 GN=ARID3B PE=1 SV=2	1	19	19	18	16	15	12	14	15	13	10	9	10	13	13	13	14	7	15	15	13	17	10	15	2	1	1	4	5	4	16	15	12	14	15	13
Q4LE39	Q4LE39	AT-rich interactive domain-containing protein 4B	ARID4B	24.6603	24.2346	23.8614							sp|Q4LE39|ARI4B_HUMAN AT-rich interactive domain-containing protein 4B OS=Homo sapiens OX=9606 GN=ARID4B PE=1 SV=2	1	3	3	3	3	1	2	1	0	1	1	1	1	2	1	1	1	1	1	2	1	2	1	1	1	0	0	0	0	0	3	1	2	1	0	1
P40616	P40616	ADP-ribosylation factor-like protein 1	ARL1	27.6196	27.5433	27.5305	26.9636	26.8901	27.1238	27.1416	27.1368	26.6087	sp|P40616|ARL1_HUMAN ADP-ribosylation factor-like protein 1 OS=Homo sapiens OX=9606 GN=ARL1 PE=1 SV=1	1	6	6	6	5	6	6	6	6	5	4	3	5	6	6	6	5	4	5	5	5	6	6	6	2	3	2	2	2	3	5	6	6	6	6	5
Q3SXY8	Q3SXY8	ADP-ribosylation factor-like protein 13B	ARL13B	24.9428	24.7862	24.7756							sp|Q3SXY8|AR13B_HUMAN ADP-ribosylation factor-like protein 13B OS=Homo sapiens OX=9606 GN=ARL13B PE=1 SV=1	1	4	4	4	3	3	2	2	2	4	2	3	4	2	1	3	3	2	3	3	3	3	3	1	0	0	0	0	0	1	3	3	2	2	2	4
P36404	P36404	ADP-ribosylation factor-like protein 2	ARL2	26.5742	26.571	26.5419	26.057		26.2001				sp|P36404|ARL2_HUMAN ADP-ribosylation factor-like protein 2 OS=Homo sapiens OX=9606 GN=ARL2 PE=1 SV=4	1	8	8	8	5	6	7	6	7	7	7	4	4	6	5	7	7	5	4	6	4	5	5	6	2	1	2	1	1	2	5	6	7	6	7	7
P36405	P36405	ADP-ribosylation factor-like protein 3	ARL3	27.4573	27.3829	27.1985							sp|P36405|ARL3_HUMAN ADP-ribosylation factor-like protein 3 OS=Homo sapiens OX=9606 GN=ARL3 PE=1 SV=2	1	5	5	5	4	3	4	4	5	5	4	3	3	4	3	3	3	2	4	4	4	3	4	5	1	0	2	0	0	0	4	3	4	4	5	5
Q9Y689	Q9Y689	ADP-ribosylation factor-like protein 5A;ADP-ribosylation factor-like protein 5B	ARL5A									23.4668	sp|Q9Y689|ARL5A_HUMAN ADP-ribosylation factor-like protein 5A OS=Homo sapiens OX=9606 GN=ARL5A PE=1 SV=1;sp|Q96KC2|ARL5B_HUMAN ADP-ribosylation factor-like protein 5B OS=Homo sapiens OX=9606 GN=ARL5B PE=1 SV=1	2	1	1	1	1	0	1	0	0	0	0	0	0	0	1	1	0	1	1	0	1	1	1	0	0	1	1	1	1	1	1	0	1	0	0	0
Q66PJ3	Q66PJ3	ADP-ribosylation factor-like protein 6-interacting protein 4	ARL6IP4	26.545	26.269	26.2354		25.5864	25.5549	25.5532	25.5517		sp|Q66PJ3|AR6P4_HUMAN ADP-ribosylation factor-like protein 6-interacting protein 4 OS=Homo sapiens OX=9606 GN=ARL6IP4 PE=1 SV=2	1	4	4	4	3	3	2	3	3	1	2	2	1	1	1	1	1	2	1	1	1	0	2	3	1	2	2	2	2	1	3	3	2	3	3	1
O75915	O75915	PRA1 family protein 3	ARL6IP5	25.553	25.4695	25.4138	28.3161	26.8197	26.8847	25.8805	26.9846	26.3709	sp|O75915|PRAF3_HUMAN PRA1 family protein 3 OS=Homo sapiens OX=9606 GN=ARL6IP5 PE=1 SV=1	1	4	4	4	2	2	2	2	3	2	2	3	2	2	2	3	2	1	2	3	2	2	2	2	4	4	3	3	3	4	2	2	2	2	3	2
Q9NVJ2	Q9NVJ2	ADP-ribosylation factor-like protein 8B	ARL8B	25.8038	25.7601	25.6809							sp|Q9NVJ2|ARL8B_HUMAN ADP-ribosylation factor-like protein 8B OS=Homo sapiens OX=9606 GN=ARL8B PE=1 SV=1	1	3	3	1	2	1	3	3	3	2	1	2	3	2	3	2	2	1	3	3	3	1	2	3	1	1	0	0	1	0	2	1	3	3	3	2
P27540	P27540	Aryl hydrocarbon receptor nuclear translocator	ARNT	22.6899									sp|P27540|ARNT_HUMAN Aryl hydrocarbon receptor nuclear translocator OS=Homo sapiens OX=9606 GN=ARNT PE=1 SV=1	1	1	1	1	0	1	1	1	0	1	0	1	0	0	0	0	0	0	0	0	0	0	0	0	0	0	0	0	0	0	0	1	1	1	0	1
Q92747	Q92747	Actin-related protein 2/3 complex subunit 1A	ARPC1A	25.2109									sp|Q92747|ARC1A_HUMAN Actin-related protein 2/3 complex subunit 1A OS=Homo sapiens OX=9606 GN=ARPC1A PE=2 SV=2	1	2	2	2	0	0	2	1	1	2	2	2	2	2	2	2	2	1	2	2	2	2	2	1	0	0	0	0	1	0	0	0	2	1	1	2
O15143	O15143	Actin-related protein 2/3 complex subunit 1B	ARPC1B	24.2137									sp|O15143|ARC1B_HUMAN Actin-related protein 2/3 complex subunit 1B OS=Homo sapiens OX=9606 GN=ARPC1B PE=1 SV=3	1	2	2	2	1	1	1	1	2	1	1	1	1	1	1	1	1	0	1	1	1	1	0	1	0	0	0	0	0	0	1	1	1	1	2	1
O15144	O15144	Actin-related protein 2/3 complex subunit 2	ARPC2	27.1637	27.0823	26.8631				25.5657	25.948		sp|O15144|ARPC2_HUMAN Actin-related protein 2/3 complex subunit 2 OS=Homo sapiens OX=9606 GN=ARPC2 PE=1 SV=1	1	7	7	7	4	6	5	6	6	5	5	5	5	4	5	3	4	3	5	4	4	5	4	5	1	0	0	2	2	1	4	6	5	6	6	5
O15145	O15145	Actin-related protein 2/3 complex subunit 3	ARPC3	26.6436	26.6234	26.3862							sp|O15145|ARPC3_HUMAN Actin-related protein 2/3 complex subunit 3 OS=Homo sapiens OX=9606 GN=ARPC3 PE=1 SV=3	1	2	2	2	2	2	1	1	1	1	1	1	1	1	1	1	2	2	1	1	1	1	1	1	0	0	0	0	0	1	2	2	1	1	1	1
P59998	P59998	Actin-related protein 2/3 complex subunit 4	ARPC4	26.6006	26.5982	26.5871	24.8604				25.6604	25.5556	sp|P59998|ARPC4_HUMAN Actin-related protein 2/3 complex subunit 4 OS=Homo sapiens OX=9606 GN=ARPC4 PE=1 SV=3	1	4	4	4	3	3	3	4	4	4	4	4	4	4	4	4	3	3	4	4	4	4	4	4	2	0	1	2	3	3	3	3	3	4	4	4
Q9BPX5	Q9BPX5	Actin-related protein 2/3 complex subunit 5-like protein	ARPC5L	23.6026	23.566								sp|Q9BPX5|ARP5L_HUMAN Actin-related protein 2/3 complex subunit 5-like protein OS=Homo sapiens OX=9606 GN=ARPC5L PE=1 SV=1	1	2	2	2	1	1	1	1	2	1	2	2	0	1	2	1	2	1	1	1	1	2	1	1	0	0	0	0	0	0	1	1	1	1	2	1
Q7Z6K5	Q7Z6K5	Arpin	ARPIN	31.0564	31.0265	30.6245		26.7646	26.602	28.7609	29.7403	29.1994	sp|Q7Z6K5|ARPIN_HUMAN Arpin OS=Homo sapiens OX=9606 GN=ARPIN PE=1 SV=1	1	6	6	6	5	5	6	6	6	6	6	6	6	5	6	6	5	5	6	6	6	6	6	5	1	2	2	4	4	4	5	5	6	6	6	6
P56211	P56211	cAMP-regulated phosphoprotein 19	ARPP19					24.6501					sp|P56211|ARP19_HUMAN cAMP-regulated phosphoprotein 19 OS=Homo sapiens OX=9606 GN=ARPP19 PE=1 SV=2	1	2	1	1	2	2	2	2	2	2	2	2	2	1	1	1	1	2	2	2	1	2	2	2	2	2	1	1	0	0	1	1	1	1	1	1
P32121	P32121	Beta-arrestin-2	ARRB2	26.1732	26.0697	25.9811						25.6309	sp|P32121|ARRB2_HUMAN Beta-arrestin-2 OS=Homo sapiens OX=9606 GN=ARRB2 PE=1 SV=2	1	5	5	5	2	3	3	4	5	2	3	4	2	4	2	3	4	5	3	2	2	2	2	3	0	0	0	0	1	2	2	3	3	4	5	2
Q8N5I2	Q8N5I2	Arrestin domain-containing protein 1	ARRDC1	25.6434	25.2372	25.1975							sp|Q8N5I2|ARRD1_HUMAN Arrestin domain-containing protein 1 OS=Homo sapiens OX=9606 GN=ARRDC1 PE=1 SV=1	1	4	4	4	1	1	1	2	3	1	1	2	1	2	1	2	0	1	1	2	1	1	1	1	2	3	3	3	3	3	1	1	1	2	3	1
Q9HBK9	Q9HBK9	Arsenite methyltransferase	AS3MT	25.093	25.0122								sp|Q9HBK9|AS3MT_HUMAN Arsenite methyltransferase OS=Homo sapiens OX=9606 GN=AS3MT PE=1 SV=3	1	3	3	3	3	3	3	1	1	3	2	2	0	1	1	1	2	1	1	1	2	3	2	3	0	0	0	0	0	0	3	3	3	1	1	3
Q9ULH1	Q9ULH1	Arf-GAP with SH3 domain, ANK repeat and PH domain-containing protein 1	ASAP1	24.1569	24.0952	24.0283							sp|Q9ULH1|ASAP1_HUMAN Arf-GAP with SH3 domain, ANK repeat and PH domain-containing protein 1 OS=Homo sapiens OX=9606 GN=ASAP1 PE=1 SV=4	1	3	3	3	2	3	1	2	2	1	2	0	1	2	2	0	0	0	1	1	1	0	1	2	0	0	0	0	0	0	2	3	1	2	2	1
Q8N9N2	Q8N9N2	Activating signal cointegrator 1 complex subunit 1	ASCC1	24.4692	24.4303	24.4141							sp|Q8N9N2|ASCC1_HUMAN Activating signal cointegrator 1 complex subunit 1 OS=Homo sapiens OX=9606 GN=ASCC1 PE=1 SV=1	1	5	5	5	2	1	3	2	2	1	1	1	1	1	2	2	1	0	2	2	2	2	2	3	0	0	0	0	0	0	2	1	3	2	2	1
Q9H1I8	Q9H1I8	Activating signal cointegrator 1 complex subunit 2	ASCC2	26.0664	25.7731	25.667							sp|Q9H1I8|ASCC2_HUMAN Activating signal cointegrator 1 complex subunit 2 OS=Homo sapiens OX=9606 GN=ASCC2 PE=1 SV=3	1	5	5	5	3	4	4	2	5	3	4	5	5	5	4	5	4	4	5	4	3	4	2	3	0	2	1	1	2	2	3	4	4	2	5	3
Q8N3C0	Q8N3C0	Activating signal cointegrator 1 complex subunit 3	ASCC3	28.6054	28.5837	28.5721	28.2501	27.458	27.0427	27.0655	28.445	27.6931	sp|Q8N3C0|ASCC3_HUMAN Activating signal cointegrator 1 complex subunit 3 OS=Homo sapiens OX=9606 GN=ASCC3 PE=1 SV=3	1	34	34	34	26	23	18	26	23	23	18	19	21	24	24	23	19	17	23	23	23	25	20	25	7	4	4	5	7	6	26	23	18	26	23	23
Q9NVP2	Q9NVP2	Histone chaperone ASF1B	ASF1B	27.5519	27.0684	27.0589					25.4352	25.2488	sp|Q9NVP2|ASF1B_HUMAN Histone chaperone ASF1B OS=Homo sapiens OX=9606 GN=ASF1B PE=1 SV=1	2	4	4	4	4	4	3	3	4	2	3	3	2	1	0	2	3	2	1	2	3	2	3	2	0	0	0	1	2	2	4	4	3	3	4	2
Q9UBL3	Q9UBL3	Set1/Ash2 histone methyltransferase complex subunit ASH2	ASH2L	26.3622	26.3021	26.1405					25.8375		sp|Q9UBL3|ASH2L_HUMAN Set1/Ash2 histone methyltransferase complex subunit ASH2 OS=Homo sapiens OX=9606 GN=ASH2L PE=1 SV=1	1	5	5	5	3	0	4	4	5	4	4	5	4	4	4	4	3	4	5	4	4	3	5	4	1	1	1	2	2	1	3	0	4	4	5	4
P08243	P08243	Asparagine synthetase [glutamine-hydrolyzing]	ASNS	30.4174	30.3943	30.3321	28.4141	27.3771	27.3015	28.2314	29.5734	29.2055	sp|P08243|ASNS_HUMAN Asparagine synthetase [glutamine-hydrolyzing] OS=Homo sapiens OX=9606 GN=ASNS PE=1 SV=4	1	22	22	22	16	14	17	18	19	17	14	15	14	14	14	15	13	17	16	16	17	15	13	17	10	5	6	8	9	10	16	14	17	18	19	17
L0R819	L0R819		ASNSD1	25.1479	25.1341	25.0806							sp|L0R819|ASURF_HUMAN ASNSD1 upstream open reading frame protein OS=Homo sapiens OX=9606 GN=ASDURF PE=1 SV=1	1	3	3	3	2	3	2	1	3	1	2	2	2	2	2	2	3	1	3	2	3	2	2	3	1	0	0	0	0	0	2	3	2	1	3	1
Q8IZT6	Q8IZT6	Abnormal spindle-like microcephaly-associated protein	ASPM	23.3824									sp|Q8IZT6|ASPM_HUMAN Abnormal spindle-like microcephaly-associated protein OS=Homo sapiens OX=9606 GN=ASPM PE=1 SV=2	1	1	1	1	0	0	0	0	0	1	0	0	0	0	0	1	0	1	0	0	0	0	0	0	0	0	0	0	0	0	0	0	0	0	0	1
Q9BZE9	Q9BZE9	Tether containing UBX domain for GLUT4	ASPSCR1	25.6469	25.6321	25.5044							sp|Q9BZE9|ASPC1_HUMAN Tether containing UBX domain for GLUT4 OS=Homo sapiens OX=9606 GN=ASPSCR1 PE=1 SV=1	1	5	5	5	3	3	4	1	2	3	3	3	4	3	5	4	4	3	4	3	3	3	3	4	1	0	0	1	1	0	3	3	4	1	2	3
Q7L266	Q7L266	Isoaspartyl peptidase/L-asparaginase;Isoaspartyl peptidase/L-asparaginase alpha chain;Isoaspartyl peptidase/L-asparaginase beta chain	ASRGL1	23.3358									sp|Q7L266|ASGL1_HUMAN Isoaspartyl peptidase/L-asparaginase OS=Homo sapiens OX=9606 GN=ASRGL1 PE=1 SV=2	1	1	1	1	1	1	1	1	1	0	0	1	0	0	0	0	0	0	0	0	1	1	0	1	0	0	0	0	0	0	1	1	1	1	1	0
P00966	P00966	Argininosuccinate synthase	ASS1	27.2155	27.0983	27.0399			27.2833	27.263	27.7196		sp|P00966|ASSY_HUMAN Argininosuccinate synthase OS=Homo sapiens OX=9606 GN=ASS1 PE=1 SV=2	1	10	10	10	8	9	8	7	9	7	9	9	6	7	7	7	7	6	4	8	9	8	5	6	2	2	2	3	4	2	8	9	8	7	9	7
Q8NBU5	Q8NBU5	ATPase family AAA domain-containing protein 1	ATAD1	26.1511	25.5291	25.2862							sp|Q8NBU5|ATAD1_HUMAN ATPase family AAA domain-containing protein 1 OS=Homo sapiens OX=9606 GN=ATAD1 PE=1 SV=1	1	3	3	3	2	2	0	2	2	1	1	0	0	1	1	1	2	2	1	2	3	3	2	2	0	0	0	0	0	0	2	2	0	2	2	1
Q6PL18	Q6PL18	ATPase family AAA domain-containing protein 2	ATAD2	24.0996	23.9061								sp|Q6PL18|ATAD2_HUMAN ATPase family AAA domain-containing protein 2 OS=Homo sapiens OX=9606 GN=ATAD2 PE=1 SV=1	1	3	3	2	1	2	3	1	1	1	2	1	1	2	1	1	1	2	2	2	1	2	0	1	0	0	0	0	0	0	1	2	3	1	1	1
Q9NVI7	Q9NVI7	ATPase family AAA domain-containing protein 3A	ATAD3A	28.6665	28.6087	28.3717	28.9493	29.1004	29.5477	28.783	28.9826	28.5614	sp|Q9NVI7|ATD3A_HUMAN ATPase family AAA domain-containing protein 3A OS=Homo sapiens OX=9606 GN=ATAD3A PE=1 SV=2	1	17	17	6	11	11	15	14	17	14	15	14	13	16	15	13	12	9	14	15	13	16	13	15	8	11	10	11	7	7	11	11	15	14	17	14
Q5T9A4	Q5T9A4	ATPase family AAA domain-containing protein 3B	ATAD3B	24.7131	24.4926	24.3297						25.0714	sp|Q5T9A4|ATD3B_HUMAN ATPase family AAA domain-containing protein 3B OS=Homo sapiens OX=9606 GN=ATAD3B PE=1 SV=1	1	13	3	2	8	9	10	9	13	9	11	11	9	11	11	7	9	6	10	10	9	11	9	11	7	9	8	9	6	8	1	2	2	2	3	2
Q96QE3	Q96QE3	ATPase family AAA domain-containing protein 5	ATAD5	26.4283	26.2797	26.1372							sp|Q96QE3|ATAD5_HUMAN ATPase family AAA domain-containing protein 5 OS=Homo sapiens OX=9606 GN=ATAD5 PE=1 SV=4	1	11	11	11	7	3	7	6	6	5	5	6	4	6	6	6	2	3	5	4	2	3	1	7	1	0	0	1	1	1	7	3	7	6	6	5
O95260	O95260	Arginyl-tRNA--protein transferase 1	ATE1	23.857	23.825								sp|O95260|ATE1_HUMAN Arginyl-tRNA--protein transferase 1 OS=Homo sapiens OX=9606 GN=ATE1 PE=1 SV=2	1	2	2	2	2	2	1	1	0	0	1	1	0	0	1	1	0	0	1	0	0	0	0	1	0	0	0	0	0	0	2	2	1	1	0	0
P15336	P15336	Cyclic AMP-dependent transcription factor ATF-2	ATF2	22.1924									sp|P15336|ATF2_HUMAN Cyclic AMP-dependent transcription factor ATF-2 OS=Homo sapiens OX=9606 GN=ATF2 PE=1 SV=4	1	1	1	1	1	1	1	1	1	1	0	1	0	0	0	0	0	0	1	0	0	0	0	1	0	0	0	0	0	0	1	1	1	1	1	1
P18847	P18847	Cyclic AMP-dependent transcription factor ATF-3	ATF3	27.0254	26.3793	26.276		25.7779			25.7423		sp|P18847|ATF3_HUMAN Cyclic AMP-dependent transcription factor ATF-3 OS=Homo sapiens OX=9606 GN=ATF3 PE=1 SV=2	1	3	3	3	1	0	3	2	3	1	3	3	2	1	0	1	0	0	2	1	0	0	1	3	1	2	1	1	2	1	1	0	3	2	3	1
P17544	P17544	Cyclic AMP-dependent transcription factor ATF-7	ATF7										sp|P17544|ATF7_HUMAN Cyclic AMP-dependent transcription factor ATF-7 OS=Homo sapiens OX=9606 GN=ATF7 PE=1 SV=2	1	1	1	1	0	1	0	0	0	0	0	0	0	0	0	0	0	0	0	0	0	0	0	0	0	0	0	0	0	0	0	1	0	0	0	0
Q6VMQ6	Q6VMQ6	Activating transcription factor 7-interacting protein 1	ATF7IP	25.4952	25.3295	25.3148							sp|Q6VMQ6|MCAF1_HUMAN Activating transcription factor 7-interacting protein 1 OS=Homo sapiens OX=9606 GN=ATF7IP PE=1 SV=3	1	6	6	6	4	4	2	3	3	4	2	2	3	2	3	3	1	1	2	4	4	6	3	6	0	0	0	0	0	0	4	4	2	3	3	4
Q2TAZ0	Q2TAZ0	Autophagy-related protein 2 homolog A	ATG2A	25.4103	24.8781	24.2153							sp|Q2TAZ0|ATG2A_HUMAN Autophagy-related protein 2 homolog A OS=Homo sapiens OX=9606 GN=ATG2A PE=1 SV=3	1	6	5	5	4	4	2	1	2	3	2	2	1	2	3	2	2	2	2	3	4	2	2	2	0	0	0	0	0	1	3	3	2	1	2	3
Q96BY7	Q96BY7	Autophagy-related protein 2 homolog B	ATG2B	31.0245	31.0143	30.8819	25.7805			27.2375	28.8973	28.563	sp|Q96BY7|ATG2B_HUMAN Autophagy-related protein 2 homolog B OS=Homo sapiens OX=9606 GN=ATG2B PE=1 SV=5	1	53	53	52	44	45	33	40	40	36	22	22	39	40	39	37	37	27	39	37	44	46	33	46	7	0	0	10	13	13	44	45	33	40	40	36
Q9NT62	Q9NT62	Ubiquitin-like-conjugating enzyme ATG3	ATG3	26.2646	26.227	26.189							sp|Q9NT62|ATG3_HUMAN Ubiquitin-like-conjugating enzyme ATG3 OS=Homo sapiens OX=9606 GN=ATG3 PE=1 SV=1	1	5	5	5	2	2	3	4	5	3	4	3	3	5	3	3	5	3	5	4	3	3	3	4	0	0	0	1	1	1	2	2	3	4	5	3
Q96DT6	Q96DT6	Cysteine protease ATG4C	ATG4C	24.6168	24.6085	24.521							sp|Q96DT6|ATG4C_HUMAN Cysteine protease ATG4C OS=Homo sapiens OX=9606 GN=ATG4C PE=1 SV=1	1	4	4	4	4	3	3	3	3	3	2	1	1	2	2	3	2	1	1	3	2	2	2	3	0	0	0	0	0	0	4	3	3	3	3	3
Q8WXF7	Q8WXF7	Atlastin-1	ATL1	24.6466	24.561	24.375							sp|Q8WXF7|ATLA1_HUMAN Atlastin-1 OS=Homo sapiens OX=9606 GN=ATL1 PE=1 SV=1	1	2	2	2	1	1	2	2	2	2	2	2	2	2	2	2	2	1	2	1	1	1	0	0	1	0	0	0	1	1	1	1	2	2	2	2
Q9HD20	Q9HD20	Manganese-transporting ATPase 13A1	ATP13A1	26.4804	26.4493	26.4443	30.8852	27.5415	27.9551	27.6993	29.039	28.5491	sp|Q9HD20|AT131_HUMAN Manganese-transporting ATPase 13A1 OS=Homo sapiens OX=9606 GN=ATP13A1 PE=1 SV=2	1	16	16	16	3	3	6	4	7	5	6	6	2	4	4	5	3	5	4	3	4	2	3	4	14	13	10	10	12	9	3	3	6	4	7	5
P05023	P05023	Sodium/potassium-transporting ATPase subunit alpha-1	ATP1A1	29.1906	28.9903	28.9079	29.3154	29.3511	29.4525	29.2423	29.3042	29.0613	sp|P05023|AT1A1_HUMAN Sodium/potassium-transporting ATPase subunit alpha-1 OS=Homo sapiens OX=9606 GN=ATP1A1 PE=1 SV=1	5	19	19	17	15	14	17	17	15	15	15	15	13	13	15	14	13	15	13	16	18	17	15	17	11	13	12	12	12	12	15	14	17	17	15	15
Q13733	Q13733	Sodium/potassium-transporting ATPase subunit alpha-4	ATP1A4								28.6464		sp|Q13733|AT1A4_HUMAN Sodium/potassium-transporting ATPase subunit alpha-4 OS=Homo sapiens OX=9606 GN=ATP1A4 PE=1 SV=3	1	3	1	1	2	2	3	2	2	3	3	3	2	3	2	2	3	3	3	2	2	2	2	3	2	2	2	2	1	0	1	1	1	0	0	1
P54709	P54709	Sodium/potassium-transporting ATPase subunit beta-3	ATP1B3	25.9534	25.8603	23.2442	26.2305	25.619	26.062	25.9496	25.8677	25.7856	sp|P54709|AT1B3_HUMAN Sodium/potassium-transporting ATPase subunit beta-3 OS=Homo sapiens OX=9606 GN=ATP1B3 PE=1 SV=1	1	2	2	2	1	2	0	1	0	2	0	0	1	1	1	1	1	1	1	1	0	0	2	1	2	2	2	2	2	2	1	2	0	1	0	2
P16615	P16615	Sarcoplasmic/endoplasmic reticulum calcium ATPase 2	ATP2A2	30.2722	30.0267	29.995	31.0549	30.5943	30.3969	30.2784	30.1739	30.3186	sp|P16615|AT2A2_HUMAN Sarcoplasmic/endoplasmic reticulum calcium ATPase 2 OS=Homo sapiens OX=9606 GN=ATP2A2 PE=1 SV=1	3	24	24	24	23	21	21	19	20	18	18	19	16	19	19	17	18	19	19	18	20	20	17	19	17	15	15	13	15	12	23	21	21	19	20	18
P20020	P20020	Plasma membrane calcium-transporting ATPase 1	ATP2B1	26.8748	26.823	26.7657	27.4227	26.5956	26.6811	26.4431	26.6457	26.9312	sp|P20020|AT2B1_HUMAN Plasma membrane calcium-transporting ATPase 1 OS=Homo sapiens OX=9606 GN=ATP2B1 PE=1 SV=4	2	11	11	7	8	6	10	9	9	11	11	9	9	8	10	10	9	8	11	11	10	10	8	9	4	3	3	5	4	5	8	6	10	9	9	11
Q01814	Q01814	Plasma membrane calcium-transporting ATPase 2	ATP2B2	23.4409									sp|Q01814|AT2B2_HUMAN Plasma membrane calcium-transporting ATPase 2 OS=Homo sapiens OX=9606 GN=ATP2B2 PE=1 SV=2	1	3	1	1	3	1	3	3	2	3	2	3	2	2	3	3	2	3	3	3	3	3	2	3	1	1	1	0	0	1	1	0	1	1	0	1
P23634	P23634	Plasma membrane calcium-transporting ATPase 4	ATP2B4									25.0127	sp|P23634|AT2B4_HUMAN Plasma membrane calcium-transporting ATPase 4 OS=Homo sapiens OX=9606 GN=ATP2B4 PE=1 SV=2	1	4	1	1	3	3	4	4	4	4	4	4	4	4	4	4	4	4	4	4	4	4	4	4	3	3	3	2	2	3	1	1	1	1	1	1
P25705	P25705	ATP synthase subunit alpha, mitochondrial	ATP5A1	32.389	32.351	32.3414	32.4197	32.2725	32.321	32.0986	32.332	32.1179	sp|P25705|ATPA_HUMAN ATP synthase subunit alpha, mitochondrial OS=Homo sapiens OX=9606 GN=ATP5F1A PE=1 SV=1	1	25	25	25	23	22	23	23	22	23	21	20	22	22	22	21	21	19	23	22	23	23	22	23	20	18	17	19	19	20	23	22	23	23	22	23
P06576	P06576	ATP synthase subunit beta, mitochondrial	ATP5B	30.8086	30.8075	30.6273	30.6318	30.686	30.7787	30.6609	30.5705	30.5535	sp|P06576|ATPB_HUMAN ATP synthase subunit beta, mitochondrial OS=Homo sapiens OX=9606 GN=ATP5F1B PE=1 SV=3	1	25	25	25	18	17	22	23	22	23	17	20	18	20	23	21	18	21	19	20	23	24	20	22	14	14	16	14	14	13	18	17	22	23	22	23
P36542	P36542	ATP synthase subunit gamma, mitochondrial	ATP5C1	29.8568	29.7945	29.7833	29.8407	29.2696	29.4451	29.4207	29.7399	29.3788	sp|P36542|ATPG_HUMAN ATP synthase subunit gamma, mitochondrial OS=Homo sapiens OX=9606 GN=ATP5F1C PE=1 SV=1	1	9	9	9	7	7	8	7	8	8	8	8	8	7	6	8	6	6	8	9	9	9	6	7	7	5	6	5	5	7	7	7	8	7	8	8
P24539	P24539	ATP synthase F(0) complex subunit B1, mitochondrial	ATP5F1				26.9922	27.3476	28.9557		24.6321		sp|P24539|AT5F1_HUMAN ATP synthase F(0) complex subunit B1, mitochondrial OS=Homo sapiens OX=9606 GN=ATP5PB PE=1 SV=2	1	3	3	3	2	2	1	1	2	2	0	1	2	1	1	1	2	1	1	1	1	1	2	1	2	2	2	1	2	1	2	2	1	1	2	2
O75947	O75947	ATP synthase subunit d, mitochondrial	ATP5H	27.4916	27.3789	27.3572						26.6137	sp|O75947|ATP5H_HUMAN ATP synthase subunit d, mitochondrial OS=Homo sapiens OX=9606 GN=ATP5PD PE=1 SV=3	1	6	6	6	1	1	6	6	4	6	5	5	6	6	5	6	4	4	4	4	2	2	3	2	1	1	1	1	1	2	1	1	6	6	4	6
P56134	P56134	ATP synthase subunit f, mitochondrial	ATP5J2	26.637	26.632	26.3765						25.2489	sp|P56134|ATPK_HUMAN ATP synthase subunit f, mitochondrial OS=Homo sapiens OX=9606 GN=ATP5MF PE=1 SV=3	1	2	2	2	2	1	2	2	2	2	2	1	1	2	2	2	1	2	2	2	2	2	1	2	1	1	1	1	1	2	2	1	2	2	2	2
O75964	O75964	ATP synthase subunit g, mitochondrial	ATP5L	28.2423	28.233	28.0913	28.0844	28.5337	28.7988	28.3695	27.7106	28.1058	sp|O75964|ATP5L_HUMAN ATP synthase subunit g, mitochondrial OS=Homo sapiens OX=9606 GN=ATP5MG PE=1 SV=3	1	4	4	4	3	2	3	3	3	4	2	2	3	3	3	3	3	2	2	3	4	4	4	2	2	2	2	2	2	2	3	2	3	3	3	4
P48047	P48047	ATP synthase subunit O, mitochondrial	ATP5O	27.6792	27.543	27.5416	28.0178	28.3554	28.3311	28.393	27.796	28.005	sp|P48047|ATPO_HUMAN ATP synthase subunit O, mitochondrial OS=Homo sapiens OX=9606 GN=ATP5PO PE=1 SV=1	1	7	7	7	5	4	6	6	6	7	7	7	6	6	6	6	6	4	6	7	7	7	5	4	5	2	3	5	4	4	5	4	6	6	6	7
Q15904	Q15904	V-type proton ATPase subunit S1	ATP6AP1	25.1094	24.9837	24.6663	32.0377	29.9977	29.8798	24.5366	28.1594	27.711	sp|Q15904|VAS1_HUMAN V-type proton ATPase subunit S1 OS=Homo sapiens OX=9606 GN=ATP6AP1 PE=1 SV=2	1	10	10	10	2	2	5	3	7	3	4	5	7	4	6	5	2	2	4	6	5	4	2	5	10	9	9	5	6	5	2	2	5	3	7	3
O75787	O75787	Renin receptor	ATP6AP2	25.3201	24.9548	24.7945	32.4895	29.7813	29.5269	25.6417	27.0585	28.1116	sp|O75787|RENR_HUMAN Renin receptor OS=Homo sapiens OX=9606 GN=ATP6AP2 PE=1 SV=2	1	11	11	11	1	2	5	3	5	2	3	4	2	1	3	2	2	3	4	4	0	1	1	4	10	10	10	6	8	8	1	2	5	3	5	2
Q93050	Q93050	V-type proton ATPase 116 kDa subunit a isoform 1	ATP6V0A1				27.6836	25.7285	25.9548		25.4741		sp|Q93050|VPP1_HUMAN V-type proton ATPase 116 kDa subunit a isoform 1 OS=Homo sapiens OX=9606 GN=ATP6V0A1 PE=1 SV=3	1	3	3	3	0	0	0	0	0	0	1	1	0	0	0	1	0	0	1	0	0	0	0	1	3	3	3	1	3	1	0	0	0	0	0	0
P38606	P38606	V-type proton ATPase catalytic subunit A	ATP6V1A	29.3657	29.0933	28.9336	27.5449	27.8168	27.8492	27.657	28.2863	27.8741	sp|P38606|VATA_HUMAN V-type proton ATPase catalytic subunit A OS=Homo sapiens OX=9606 GN=ATP6V1A PE=1 SV=2	1	19	19	19	15	13	17	16	17	14	15	14	15	13	14	13	13	10	13	14	14	13	10	15	5	6	6	7	6	5	15	13	17	16	17	14
P21281	P21281	V-type proton ATPase subunit B, brain isoform	ATP6V1B2	27.5909	27.5313	27.498				26.3127	27.3922	27.0513	sp|P21281|VATB2_HUMAN V-type proton ATPase subunit B, brain isoform OS=Homo sapiens OX=9606 GN=ATP6V1B2 PE=1 SV=3	2	12	12	12	7	7	10	7	7	10	9	9	10	7	9	7	9	6	9	7	7	8	8	7	2	1	0	3	3	2	7	7	10	7	7	10
P21283	P21283	V-type proton ATPase subunit C 1	ATP6V1C1	24.1962	23.7271	23.6735							sp|P21283|VATC1_HUMAN V-type proton ATPase subunit C 1 OS=Homo sapiens OX=9606 GN=ATP6V1C1 PE=1 SV=4	1	2	2	2	1	1	2	1	2	2	1	2	1	2	1	2	2	2	2	2	1	1	1	1	0	0	0	0	0	0	1	1	2	1	2	2
Q9Y5K8	Q9Y5K8	V-type proton ATPase subunit D	ATP6V1D	24.9655	24.8453	24.0381							sp|Q9Y5K8|VATD_HUMAN V-type proton ATPase subunit D OS=Homo sapiens OX=9606 GN=ATP6V1D PE=1 SV=1	1	3	3	3	2	2	1	2	2	2	1	1	1	1	1	1	1	1	1	2	3	2	1	3	0	0	0	0	0	0	2	2	1	2	2	2
P36543	P36543	V-type proton ATPase subunit E 1	ATP6V1E1	25.703	25.3741	25.3618						24.9006	sp|P36543|VATE1_HUMAN V-type proton ATPase subunit E 1 OS=Homo sapiens OX=9606 GN=ATP6V1E1 PE=1 SV=1	2	5	5	5	4	2	2	2	1	1	2	2	1	1	2	3	3	2	2	2	2	2	2	2	1	0	1	1	1	2	4	2	2	2	1	1
Q16864	Q16864	V-type proton ATPase subunit F	ATP6V1F	24.7267	24.3932	24.3019	28.6687	25.9762	25.6315	25.0403	25.505	25.3103	sp|Q16864|VATF_HUMAN V-type proton ATPase subunit F OS=Homo sapiens OX=9606 GN=ATP6V1F PE=1 SV=2	1	3	3	3	1	2	1	0	0	1	0	1	0	0	0	0	0	2	0	0	0	1	0	2	3	2	3	2	2	2	1	2	1	0	0	1
O75348	O75348	V-type proton ATPase subunit G 1;V-type proton ATPase subunit G 2	ATP6V1G1	26.0558	25.7293	25.6439							sp|O75348|VATG1_HUMAN V-type proton ATPase subunit G 1 OS=Homo sapiens OX=9606 GN=ATP6V1G1 PE=1 SV=3;sp|O95670|VATG2_HUMAN V-type proton ATPase subunit G 2 OS=Homo sapiens OX=9606 GN=ATP6V1G2 PE=1 SV=1	2	2	2	2	2	2	2	2	2	2	2	2	2	2	2	2	2	2	2	2	2	2	2	2	0	0	0	1	1	1	2	2	2	2	2	2
Q9UI12	Q9UI12	V-type proton ATPase subunit H	ATP6V1H	26.3588	26.2654	26.2365					26.4739	26.3799	sp|Q9UI12|VATH_HUMAN V-type proton ATPase subunit H OS=Homo sapiens OX=9606 GN=ATP6V1H PE=1 SV=1	1	5	5	5	3	3	4	5	5	5	4	5	4	4	5	5	5	4	4	5	4	4	4	3	1	1	1	1	2	2	3	3	4	5	5	5
Q9UII2	Q9UII2	ATPase inhibitor, mitochondrial	ATPIF1	23.7711									sp|Q9UII2|ATIF1_HUMAN ATPase inhibitor, mitochondrial OS=Homo sapiens OX=9606 GN=ATP5IF1 PE=1 SV=1	1	1	1	1	1	0	1	0	1	0	0	0	0	0	0	0	1	1	1	0	0	0	0	1	0	0	0	0	0	0	1	0	1	0	1	0
Q8WXE1	Q8WXE1	ATR-interacting protein	ATRIP	25.655	25.4536	25.2145							sp|Q8WXE1|ATRIP_HUMAN ATR-interacting protein OS=Homo sapiens OX=9606 GN=ATRIP PE=1 SV=1	1	3	3	3	2	2	3	2	2	2	2	3	3	3	3	3	2	2	2	2	3	3	3	3	1	1	1	1	1	1	2	2	3	2	2	2
P46100	P46100	Transcriptional regulator ATRX	ATRX	29.3922	28.9437	28.8264				25.9245	26.773	25.6776	sp|P46100|ATRX_HUMAN Transcriptional regulator ATRX OS=Homo sapiens OX=9606 GN=ATRX PE=1 SV=5	1	14	14	14	12	13	7	10	11	7	8	9	7	8	8	7	6	4	9	7	8	9	3	11	1	1	1	3	3	2	12	13	7	10	11	7
Q9UBB4	Q9UBB4	Ataxin-10	ATXN10	25.5555	25.3345	25.3077	25.1164	25.412	25.2385	25.5055	25.3248	25.4526	sp|Q9UBB4|ATX10_HUMAN Ataxin-10 OS=Homo sapiens OX=9606 GN=ATXN10 PE=1 SV=1	1	6	6	6	4	3	4	3	2	2	2	3	2	2	4	4	3	5	3	3	5	4	3	3	2	2	2	2	2	4	4	3	4	3	2	2
Q99700	Q99700	Ataxin-2	ATXN2	28.7242	28.7059	28.6076	28.8455	29.6321	29.6261	29.5404	28.9445	28.9777	sp|Q99700|ATX2_HUMAN Ataxin-2 OS=Homo sapiens OX=9606 GN=ATXN2 PE=1 SV=2	1	16	16	16	13	9	14	13	12	14	11	11	10	11	12	11	11	13	12	12	10	12	11	12	11	10	11	10	10	10	13	9	14	13	12	14
Q8WWM7	Q8WWM7	Ataxin-2-like protein	ATXN2L	31.8452	31.793	31.7506	30.7137	30.9551	30.9908	31.1152	31.4137	31.0771	sp|Q8WWM7|ATX2L_HUMAN Ataxin-2-like protein OS=Homo sapiens OX=9606 GN=ATXN2L PE=1 SV=2	1	31	31	31	28	29	28	29	28	27	25	28	28	27	28	26	27	24	27	27	28	29	22	28	22	20	19	19	18	18	28	29	28	29	28	27
P54252	P54252	Ataxin-3	ATXN3	26.4726	26.1028	25.9833							sp|P54252|ATX3_HUMAN Ataxin-3 OS=Homo sapiens OX=9606 GN=ATXN3 PE=1 SV=5	1	4	4	4	1	1	1	0	0	3	2	2	2	3	3	4	3	2	3	3	3	2	3	0	0	0	0	0	0	0	1	1	1	0	0	3
Q9Y679	Q9Y679	Ancient ubiquitous protein 1	AUP1	26.8551	26.419	26.2401	28.8899	26.4041	26.2892	26.0043	27.0214	24.7232	sp|Q9Y679|AUP1_HUMAN Ancient ubiquitous protein 1 OS=Homo sapiens OX=9606 GN=AUP1 PE=1 SV=2	1	9	9	9	3	3	4	3	5	6	2	4	2	3	3	2	3	3	5	4	4	3	3	4	8	5	7	5	6	2	3	3	4	3	5	6
O14965	O14965	Aurora kinase A	AURKA	24.1033	24.0077	23.7811							sp|O14965|AURKA_HUMAN Aurora kinase A OS=Homo sapiens OX=9606 GN=AURKA PE=1 SV=2	1	3	2	2	2	1	2	2	1	1	2	2	1	1	0	0	1	1	1	2	0	1	2	1	1	0	1	1	1	1	2	1	2	2	1	1
Q9NWT8	Q9NWT8	Aurora kinase A-interacting protein	AURKAIP1									27.0272	sp|Q9NWT8|AKIP_HUMAN Aurora kinase A-interacting protein OS=Homo sapiens OX=9606 GN=AURKAIP1 PE=1 SV=1	1	1	1	1	1	1	1	0	1	1	1	1	1	1	0	1	1	1	1	1	1	0	1	0	1	1	1	1	1	1	1	1	1	0	1	1
Q96GD4	Q96GD4	Aurora kinase B	AURKB	26.4365	26.3236	26.3219	26.1993	26.2046	26.2897	26.3286	26.1145	26.013	sp|Q96GD4|AURKB_HUMAN Aurora kinase B OS=Homo sapiens OX=9606 GN=AURKB PE=1 SV=3	2	7	7	6	3	4	3	5	3	2	4	4	5	4	3	3	4	3	2	6	4	3	5	2	3	3	2	3	3	4	3	4	3	5	3	2
Q9NQS1	Q9NQS1	Cell death regulator Aven	AVEN	25.4386	25.4002	25.2345							sp|Q9NQS1|AVEN_HUMAN Cell death regulator Aven OS=Homo sapiens OX=9606 GN=AVEN PE=1 SV=1	1	2	2	2	2	2	2	2	2	1	2	2	1	1	1	2	2	2	1	2	2	2	1	1	0	0	0	0	0	0	2	2	2	2	2	1
P25311	P25311	Zinc-alpha-2-glycoprotein	AZGP1										sp|P25311|ZA2G_HUMAN Zinc-alpha-2-glycoprotein OS=Homo sapiens OX=9606 GN=AZGP1 PE=1 SV=2	1	1	1	1	0	0	0	0	0	0	0	0	0	0	0	0	0	0	0	0	0	0	0	0	0	1	0	0	0	0	0	0	0	0	0	0
Q96L58	Q96L58	Beta-1,3-galactosyltransferase 6	B3GALT6	24.378	23.9999	23.995							sp|Q96L58|B3GT6_HUMAN Beta-1,3-galactosyltransferase 6 OS=Homo sapiens OX=9606 GN=B3GALT6 PE=1 SV=2	1	4	4	4	2	2	2	2	2	2	2	2	2	1	1	2	2	2	2	2	2	3	3	1	2	2	2	2	2	2	2	2	2	2	2	2
Q9NWV8	Q9NWV8	BRISC and BRCA1-A complex member 1	BABAM1	24.607	24.5961	24.4272							sp|Q9NWV8|BABA1_HUMAN BRISC and BRCA1-A complex member 1 OS=Homo sapiens OX=9606 GN=BABAM1 PE=1 SV=1	1	3	3	3	1	1	3	2	2	1	2	2	1	1	1	1	2	0	2	2	2	2	2	3	0	0	0	0	0	0	1	1	3	2	2	1
O95816	O95816	BAG family molecular chaperone regulator 2	BAG2	26.8226	26.7759	26.6554	27.134		26.672	26.4132	26.7196		sp|O95816|BAG2_HUMAN BAG family molecular chaperone regulator 2 OS=Homo sapiens OX=9606 GN=BAG2 PE=1 SV=1	1	4	4	4	3	3	4	3	4	4	3	4	4	4	4	4	3	4	4	4	4	4	3	4	2	1	2	2	2	1	3	3	4	3	4	4
O95817	O95817	BAG family molecular chaperone regulator 3	BAG3	28.1199	27.9494	27.8815				26.6854			sp|O95817|BAG3_HUMAN BAG family molecular chaperone regulator 3 OS=Homo sapiens OX=9606 GN=BAG3 PE=1 SV=3	1	12	12	12	9	7	10	6	9	9	5	7	7	9	7	9	7	6	10	5	9	9	5	11	1	0	0	2	0	0	9	7	10	6	9	9
P46379	P46379	Large proline-rich protein BAG6	BAG6	25.4568	25.3563	25.339	24.6541	24.7773	24.9744	26.5325	26.5445	26.7619	sp|P46379|BAG6_HUMAN Large proline-rich protein BAG6 OS=Homo sapiens OX=9606 GN=BAG6 PE=1 SV=2	1	7	7	7	4	1	3	3	4	4	2	4	1	3	4	4	3	6	5	3	4	3	5	2	2	4	4	4	4	4	4	1	3	3	4	4
Q9UQB8	Q9UQB8	Brain-specific angiogenesis inhibitor 1-associated protein 2	BAIAP2	28.6222	28.5286	28.341	29.0298	29.8872	29.6657	29.5133	29.1415	29.2678	sp|Q9UQB8|BAIP2_HUMAN Brain-specific angiogenesis inhibitor 1-associated protein 2 OS=Homo sapiens OX=9606 GN=BAIAP2 PE=1 SV=1	1	17	17	17	13	14	15	12	13	11	14	12	11	12	12	12	13	13	15	12	10	14	13	10	10	12	11	11	11	11	13	14	15	12	13	11
Q9UHR4	Q9UHR4	Brain-specific angiogenesis inhibitor 1-associated protein 2-like protein 1	BAIAP2L1	27.1293	27.0543	27.0514	27.9016	28.6795	28.5192	28.7513	28.2332	28.1561	sp|Q9UHR4|BI2L1_HUMAN Brain-specific angiogenesis inhibitor 1-associated protein 2-like protein 1 OS=Homo sapiens OX=9606 GN=BAIAP2L1 PE=1 SV=2	1	10	10	10	7	7	6	7	6	5	5	5	5	6	7	6	6	6	6	6	7	7	8	9	6	5	5	4	7	7	7	7	6	7	6	5
Q92560	Q92560	Ubiquitin carboxyl-terminal hydrolase BAP1	BAP1	24.7464	24.7397	24.704							sp|Q92560|BAP1_HUMAN Ubiquitin carboxyl-terminal hydrolase BAP1 OS=Homo sapiens OX=9606 GN=BAP1 PE=1 SV=2	1	4	4	4	4	4	3	3	3	4	1	4	1	3	2	4	3	2	4	4	4	3	1	4	0	0	0	1	0	0	4	4	3	3	3	4
Q8IXM2	Q8IXM2	Chromatin complexes subunit BAP18	BAP18	26.8839	26.8367	26.7856							sp|Q8IXM2|BAP18_HUMAN Chromatin complexes subunit BAP18 OS=Homo sapiens OX=9606 GN=BAP18 PE=1 SV=1	1	5	5	5	4	5	4	3	3	2	4	4	2	1	2	3	1	2	2	3	2	3	2	3	0	0	0	1	1	1	4	5	4	3	3	2
P80723	P80723	Brain acid soluble protein 1	BASP1	27.4511	27.2784	27.1744					25.4713		sp|P80723|BASP1_HUMAN Brain acid soluble protein 1 OS=Homo sapiens OX=9606 GN=BASP1 PE=1 SV=2	1	6	6	6	2	4	3	3	3	3	3	3	3	3	3	3	3	3	3	3	3	3	3	3	1	0	0	1	2	1	2	4	3	3	3	3
Q07812	Q07812	Apoptosis regulator BAX	BAX							20.9298			sp|Q07812|BAX_HUMAN Apoptosis regulator BAX OS=Homo sapiens OX=9606 GN=BAX PE=1 SV=1	1	2	2	2	0	0	1	0	0	1	0	0	1	1	1	1	1	0	1	1	0	0	0	0	0	1	0	1	0	0	0	0	1	0	0	1
Q9NRL2	Q9NRL2	Bromodomain adjacent to zinc finger domain protein 1A	BAZ1A	30.7378	30.4394	30.3793	28.6042	27.1986	27.062	26.3688	28.8829	28.7613	sp|Q9NRL2|BAZ1A_HUMAN Bromodomain adjacent to zinc finger domain protein 1A OS=Homo sapiens OX=9606 GN=BAZ1A PE=1 SV=2	1	33	33	33	28	28	28	29	24	23	21	24	21	22	24	20	19	15	18	22	25	23	21	28	9	6	4	7	9	8	28	28	28	29	24	23
Q9UIG0	Q9UIG0	Tyrosine-protein kinase BAZ1B	BAZ1B	30.9798	30.9407	30.8666	29.2683	29.2341	29.0988	29.4835	29.6868	29.8095	sp|Q9UIG0|BAZ1B_HUMAN Tyrosine-protein kinase BAZ1B OS=Homo sapiens OX=9606 GN=BAZ1B PE=1 SV=2	1	46	46	46	38	37	34	38	39	29	30	33	30	34	33	27	29	24	27	29	30	30	26	38	19	13	13	16	13	17	38	37	34	38	39	29
Q9UIF9	Q9UIF9	Bromodomain adjacent to zinc finger domain protein 2A	BAZ2A	28.0207	28.0058	27.9913							sp|Q9UIF9|BAZ2A_HUMAN Bromodomain adjacent to zinc finger domain protein 2A OS=Homo sapiens OX=9606 GN=BAZ2A PE=1 SV=4	1	14	14	14	1	8	11	11	10	7	10	9	10	11	10	11	8	1	11	9	9	9	10	10	1	0	1	1	1	1	1	8	11	11	10	7
Q8WY36	Q8WY36	HMG box transcription factor BBX	BBX	25.7364	25.5322	25.4315							sp|Q8WY36|BBX_HUMAN HMG box transcription factor BBX OS=Homo sapiens OX=9606 GN=BBX PE=1 SV=1	1	7	7	7	4	4	4	4	4	1	2	2	1	2	3	1	4	1	1	2	5	3	1	5	0	1	1	1	1	2	4	4	4	4	4	1
P51572	P51572	B-cell receptor-associated protein 31	BCAP31	27.4131	26.3538	26.1948	30.8107	28.3458	27.0724	27.2202	27.4476	27.0864	sp|P51572|BAP31_HUMAN B-cell receptor-associated protein 31 OS=Homo sapiens OX=9606 GN=BCAP31 PE=1 SV=3	1	6	6	6	2	2	2	3	3	3	3	3	2	3	3	3	2	1	4	2	2	2	3	2	5	4	3	3	4	4	2	2	2	3	3	3
P56945	P56945	Breast cancer anti-estrogen resistance protein 1	BCAR1	25.8712	25.7403	25.6664							sp|P56945|BCAR1_HUMAN Breast cancer anti-estrogen resistance protein 1 OS=Homo sapiens OX=9606 GN=BCAR1 PE=1 SV=2	1	7	7	7	3	3	4	4	3	5	4	5	3	5	4	6	3	4	5	5	6	6	4	4	0	0	0	0	0	0	3	3	4	4	3	5
O75934	O75934	Pre-mRNA-splicing factor SPF27	BCAS2	28.1841	28.0544	27.8938	27.8906	27.1676	27.7167	27.8725	27.7778	27.3357	sp|O75934|SPF27_HUMAN Pre-mRNA-splicing factor SPF27 OS=Homo sapiens OX=9606 GN=BCAS2 PE=1 SV=1	1	8	8	8	6	5	5	4	4	6	6	4	6	5	3	4	5	7	4	3	5	4	7	5	3	3	2	3	3	3	6	5	5	4	4	6
Q9H6U6	Q9H6U6	Breast carcinoma-amplified sequence 3	BCAS3	26.8192	26.655	26.5246					26.5112		sp|Q9H6U6|BCAS3_HUMAN Breast carcinoma-amplified sequence 3 OS=Homo sapiens OX=9606 GN=BCAS3 PE=1 SV=3	1	11	11	11	4	7	4	8	8	6	7	7	4	7	8	6	4	3	5	9	9	8	4	6	1	0	0	1	2	1	4	7	4	8	8	6
Q9P287	Q9P287	BRCA2 and CDKN1A-interacting protein	BCCIP	26.8231	26.7261	26.693		26.5876		26.6203	26.7221	25.7747	sp|Q9P287|BCCIP_HUMAN BRCA2 and CDKN1A-interacting protein OS=Homo sapiens OX=9606 GN=BCCIP PE=1 SV=1	1	4	4	4	4	4	4	4	4	4	4	4	3	3	3	4	4	4	3	4	4	4	4	3	1	2	1	2	2	3	4	4	4	4	4	4
O14874	O14874	[3-methyl-2-oxobutanoate dehydrogenase [lipoamide]] kinase, mitochondrial	BCKDK	23.3834									sp|O14874|BCKD_HUMAN [3-methyl-2-oxobutanoate dehydrogenase [lipoamide]] kinase, mitochondrial OS=Homo sapiens OX=9606 GN=BCKDK PE=1 SV=2	1	2	2	2	0	0	0	0	0	0	1	0	0	0	0	0	0	1	1	0	0	0	0	0	1	1	1	1	1	1	0	0	0	0	0	0
Q92843	Q92843	Bcl-2-like protein 2	BCL2L2									22.1877	sp|Q92843|B2CL2_HUMAN Bcl-2-like protein 2 OS=Homo sapiens OX=9606 GN=BCL2L2 PE=1 SV=2	1	1	1	1	1	1	0	1	1	1	0	0	0	1	0	0	1	1	0	0	1	1	1	1	1	0	1	1	1	1	1	1	0	1	1	1
Q8WUZ0	Q8WUZ0	B-cell CLL/lymphoma 7 protein family member C;B-cell CLL/lymphoma 7 protein family member B;B-cell CLL/lymphoma 7 protein family member A	BCL7C	23.1179									sp|Q8WUZ0|BCL7C_HUMAN B-cell CLL/lymphoma 7 protein family member C OS=Homo sapiens OX=9606 GN=BCL7C PE=1 SV=3;sp|Q9BQE9|BCL7B_HUMAN B-cell CLL/lymphoma 7 protein family member B OS=Homo sapiens OX=9606 GN=BCL7B PE=1 SV=1;sp|Q4VC05|BCL7A_HUMAN B-cell CLL/l	3	2	2	2	1	1	1	1	1	1	1	0	0	0	0	0	1	0	0	0	0	1	0	1	1	1	1	1	1	1	1	1	1	1	1	1
Q9NYF8	Q9NYF8	Bcl-2-associated transcription factor 1	BCLAF1	31.8906	31.8748	31.8436	29.4719	29.798	29.9596	30.4464	29.997	30.2476	sp|Q9NYF8|BCLF1_HUMAN Bcl-2-associated transcription factor 1 OS=Homo sapiens OX=9606 GN=BCLAF1 PE=1 SV=2	1	28	28	27	24	23	26	23	27	18	25	23	18	20	21	20	21	20	20	21	19	19	20	26	11	13	11	13	13	11	24	23	26	23	27	18
Q6W2J9	Q6W2J9	BCL-6 corepressor	BCOR	27.2375	27.2018	27.1034							sp|Q6W2J9|BCOR_HUMAN BCL-6 corepressor OS=Homo sapiens OX=9606 GN=BCOR PE=1 SV=1	1	19	19	19	12	12	10	10	14	8	10	8	7	8	9	7	4	5	10	10	10	10	7	13	1	1	0	1	0	2	12	12	10	10	14	8
P11274	P11274	Breakpoint cluster region protein	BCR	24.9844	24.6744	24.5777							sp|P11274|BCR_HUMAN Breakpoint cluster region protein OS=Homo sapiens OX=9606 GN=BCR PE=1 SV=2	1	5	5	5	4	4	2	1	1	0	0	0	1	2	2	1	2	1	1	1	2	3	1	2	0	0	0	0	0	0	4	4	2	1	1	0
Q5T5X7	Q5T5X7	BEN domain-containing protein 3	BEND3	25.1525									sp|Q5T5X7|BEND3_HUMAN BEN domain-containing protein 3 OS=Homo sapiens OX=9606 GN=BEND3 PE=1 SV=1	1	5	5	5	2	2	2	2	3	2	0	2	1	1	1	2	0	0	1	0	1	1	0	5	0	0	1	0	0	0	2	2	2	2	3	2
O15155	O15155	BET1 homolog	BET1	23.8646	23.8124	23.8016							sp|O15155|BET1_HUMAN BET1 homolog OS=Homo sapiens OX=9606 GN=BET1 PE=1 SV=1	1	2	2	2	2	2	1	1	1	1	1	1	1	1	1	1	0	0	1	1	2	1	0	2	1	1	1	1	1	1	2	2	1	1	1	1
Q8TD16	Q8TD16	Protein bicaudal D homolog 2	BICD2	26.0598									sp|Q8TD16|BICD2_HUMAN Protein bicaudal D homolog 2 OS=Homo sapiens OX=9606 GN=BICD2 PE=1 SV=1	1	5	5	5	1	2	0	1	1	2	0	1	2	2	2	1	4	2	2	2	2	2	1	2	0	0	1	0	0	0	1	2	0	1	1	2
Q9NR09	Q9NR09	Baculoviral IAP repeat-containing protein 6	BIRC6	24.4087	24.2036	24.0872							sp|Q9NR09|BIRC6_HUMAN Baculoviral IAP repeat-containing protein 6 OS=Homo sapiens OX=9606 GN=BIRC6 PE=1 SV=2	1	7	7	7	3	4	2	3	4	4	4	4	2	5	4	4	2	2	4	3	1	3	2	1	0	0	0	0	0	0	3	4	2	3	4	4
P54132	P54132	Bloom syndrome protein	BLM	26.848	26.5861	26.5364							sp|P54132|BLM_HUMAN Bloom syndrome protein OS=Homo sapiens OX=9606 GN=BLM PE=1 SV=1	1	9	9	9	6	3	5	4	4	2	4	4	3	3	4	4	3	2	4	3	5	5	1	4	1	1	1	1	1	1	6	3	5	4	4	2
Q6QNY1	Q6QNY1	Biogenesis of lysosome-related organelles complex 1 subunit 2	BLOC1S2	24.6258									sp|Q6QNY1|BL1S2_HUMAN Biogenesis of lysosome-related organelles complex 1 subunit 2 OS=Homo sapiens OX=9606 GN=BLOC1S2 PE=1 SV=1	1	2	2	2	2	1	0	1	1	1	0	0	0	1	0	1	0	0	0	0	0	0	1	1	0	0	0	0	0	1	2	1	0	1	1	1
P53004	P53004	Biliverdin reductase A	BLVRA	28.2277	28.0966	28.0772	27.2478	27.4332	27.4089	27.2713	27.3297	27.1777	sp|P53004|BIEA_HUMAN Biliverdin reductase A OS=Homo sapiens OX=9606 GN=BLVRA PE=1 SV=2	1	7	7	7	6	6	6	5	7	6	5	5	6	6	6	5	6	6	6	6	7	6	6	6	5	5	5	5	5	5	6	6	6	5	7	6
P35226	P35226	Polycomb complex protein BMI-1	BMI1	24.0461									sp|P35226|BMI1_HUMAN Polycomb complex protein BMI-1 OS=Homo sapiens OX=9606 GN=BMI1 PE=1 SV=2	1	1	1	1	0	0	1	1	0	0	0	1	1	0	1	1	0	0	1	1	0	0	0	1	0	0	0	0	0	0	0	0	1	1	0	0
Q9NSY1	Q9NSY1	BMP-2-inducible protein kinase	BMP2K									23.2634	sp|Q9NSY1|BMP2K_HUMAN BMP-2-inducible protein kinase OS=Homo sapiens OX=9606 GN=BMP2K PE=1 SV=2	1	1	1	1	1	1	1	0	0	0	1	1	0	0	0	0	0	0	0	0	0	0	0	0	0	0	0	0	0	1	1	1	1	0	0	0
Q14692	Q14692	Ribosome biogenesis protein BMS1 homolog	BMS1	28.0573	27.9929	27.9595	27.1749	27.5073	27.8989	27.8133	27.3431	27.4489	sp|Q14692|BMS1_HUMAN Ribosome biogenesis protein BMS1 homolog OS=Homo sapiens OX=9606 GN=BMS1 PE=1 SV=1	1	18	18	18	12	13	14	12	13	9	8	9	10	13	10	11	9	10	10	8	10	8	9	14	8	8	7	7	6	5	12	13	14	12	13	9
Q12981	Q12981	Vesicle transport protein SEC20	BNIP1	23.7273									sp|Q12981|SEC20_HUMAN Vesicle transport protein SEC20 OS=Homo sapiens OX=9606 GN=BNIP1 PE=1 SV=3	1	2	2	2	2	0	1	1	1	0	1	1	1	1	0	1	0	0	1	1	0	0	0	1	0	0	0	0	0	0	2	0	1	1	1	0
Q8NFC6	Q8NFC6	Biorientation of chromosomes in cell division protein 1-like 1	BOD1L1	28.6338	28.5825	28.4512				26.7542	26.0311	25.8653	sp|Q8NFC6|BD1L1_HUMAN Biorientation of chromosomes in cell division protein 1-like 1 OS=Homo sapiens OX=9606 GN=BOD1L1 PE=1 SV=2	1	22	22	22	18	19	13	15	15	14	10	10	14	16	15	14	12	7	16	16	12	12	9	17	2	2	2	5	4	4	18	19	13	15	15	14
Q9H3K6	Q9H3K6	BolA-like protein 2	BOLA2	29	28.9717	28.9711	29.3316	30.0036	30.1725	29.7508	29.3526	29.4164	sp|Q9H3K6|BOLA2_HUMAN BolA-like protein 2 OS=Homo sapiens OX=9606 GN=BOLA2 PE=1 SV=1	1	5	5	5	5	5	5	5	5	5	5	5	5	4	5	4	4	3	4	5	4	4	5	5	5	4	5	5	5	4	5	5	5	5	5	5
Q14137	Q14137	Ribosome biogenesis protein BOP1	BOP1	26.1206	26.1145	25.9434							sp|Q14137|BOP1_HUMAN Ribosome biogenesis protein BOP1 OS=Homo sapiens OX=9606 GN=BOP1 PE=1 SV=2	1	6	6	6	4	2	4	4	4	0	5	5	3	0	1	1	2	3	2	1	1	1	0	4	0	0	0	1	0	0	4	2	4	4	4	0
O95861	O95861	3(2),5-bisphosphate nucleotidase 1	BPNT1	28.7108	28.6445	28.4202				25.4322	26.6214	25.8133	sp|O95861|BPNT1_HUMAN 3(2),5-bisphosphate nucleotidase 1 OS=Homo sapiens OX=9606 GN=BPNT1 PE=1 SV=1	1	6	6	6	5	5	5	5	5	5	6	5	5	5	4	5	3	4	5	6	5	5	5	5	0	0	0	2	3	3	5	5	5	5	5	5
Q12830	Q12830	Nucleosome-remodeling factor subunit BPTF	BPTF	27.4949	27.4682	27.3974						27.1953	sp|Q12830|BPTF_HUMAN Nucleosome-remodeling factor subunit BPTF OS=Homo sapiens OX=9606 GN=BPTF PE=1 SV=3	1	17	17	17	10	7	13	13	13	10	10	12	10	10	13	12	8	9	10	7	10	11	8	13	1	0	1	0	2	3	10	7	13	13	13	10
Q7Z569	Q7Z569	BRCA1-associated protein	BRAP	30.8375	30.7915	30.5513	28.6178	28.9001	28.919	29.6146	29.3193	29.3116	sp|Q7Z569|BRAP_HUMAN BRCA1-associated protein OS=Homo sapiens OX=9606 GN=BRAP PE=1 SV=2	1	19	19	19	18	18	17	18	18	17	12	13	14	13	15	13	14	14	15	17	17	16	15	18	7	6	8	10	11	11	18	18	17	18	18	17
P38398	P38398	Breast cancer type 1 susceptibility protein	BRCA1	25.7369	25.7188	25.6211							sp|P38398|BRCA1_HUMAN Breast cancer type 1 susceptibility protein OS=Homo sapiens OX=9606 GN=BRCA1 PE=1 SV=2	1	3	3	3	2	2	0	0	1	0	0	1	0	0	0	0	0	0	0	0	2	2	0	3	0	0	0	0	0	0	2	2	0	0	1	0
P51587	P51587	Breast cancer type 2 susceptibility protein	BRCA2	22.717									sp|P51587|BRCA2_HUMAN Breast cancer type 2 susceptibility protein OS=Homo sapiens OX=9606 GN=BRCA2 PE=1 SV=3	1	2	2	2	0	0	0	0	0	0	0	0	0	0	0	0	1	0	0	0	0	1	0	1	0	0	0	0	0	0	0	0	0	0	0	0
P46736	P46736	Lys-63-specific deubiquitinase BRCC36	BRCC3	25.4239	25.4105	25.3978							sp|P46736|BRCC3_HUMAN Lys-63-specific deubiquitinase BRCC36 OS=Homo sapiens OX=9606 GN=BRCC3 PE=1 SV=2	1	3	3	3	2	1	3	2	3	2	2	2	2	2	3	3	2	2	1	2	3	2	2	3	0	0	0	0	0	0	2	1	3	2	3	2
P25440	P25440	Bromodomain-containing protein 2	BRD2	27.8928	27.7751	27.7566	26.2901		26.798	26.8037	26.219	25.4533	sp|P25440|BRD2_HUMAN Bromodomain-containing protein 2 OS=Homo sapiens OX=9606 GN=BRD2 PE=1 SV=2	1	15	15	15	13	13	13	12	12	9	12	11	5	8	8	8	9	8	8	7	9	9	8	14	4	1	2	3	4	2	13	13	13	12	12	9
Q15059	Q15059	Bromodomain-containing protein 3	BRD3	29.827	29.7861	29.6697	29.501	29.5226	29.4619	29.6809		28.9166	sp|Q15059|BRD3_HUMAN Bromodomain-containing protein 3 OS=Homo sapiens OX=9606 GN=BRD3 PE=1 SV=1	1	10	7	7	7	8	10	10	10	8	9	8	7	8	8	7	5	6	8	8	5	7	5	9	5	4	4	4	2	4	5	5	7	7	7	5
O60885	O60885	Bromodomain-containing protein 4	BRD4	30.4665	30.3951	30.3916	28.1349	26.1119	26.1778	27.9098	28.4611	28.5186	sp|O60885|BRD4_HUMAN Bromodomain-containing protein 4 OS=Homo sapiens OX=9606 GN=BRD4 PE=1 SV=2	2	20	20	17	17	17	19	20	19	18	15	16	18	16	18	17	13	17	18	20	18	19	17	19	7	3	2	5	7	6	17	17	19	20	19	18
Q9NPI1	Q9NPI1	Bromodomain-containing protein 7	BRD7	25.0652									sp|Q9NPI1|BRD7_HUMAN Bromodomain-containing protein 7 OS=Homo sapiens OX=9606 GN=BRD7 PE=1 SV=1	1	2	2	2	1	1	2	1	1	1	2	2	1	1	1	1	1	1	1	1	2	1	1	1	0	0	0	0	0	0	1	1	2	1	1	1
Q9H0E9	Q9H0E9	Bromodomain-containing protein 8	BRD8	23.4354									sp|Q9H0E9|BRD8_HUMAN Bromodomain-containing protein 8 OS=Homo sapiens OX=9606 GN=BRD8 PE=1 SV=2	1	2	2	2	1	0	1	2	1	1	0	1	0	2	1	0	1	1	0	0	0	1	2	0	0	0	0	1	0	0	1	0	1	2	1	1
Q9NXR7	Q9NXR7	BRCA1-A complex subunit BRE	BRE	24.4868									sp|Q9NXR7|BABA2_HUMAN BRISC and BRCA1-A complex member 2 OS=Homo sapiens OX=9606 GN=BABAM2 PE=1 SV=2	1	1	1	1	0	0	1	1	0	1	0	0	0	1	0	0	1	1	1	1	0	0	0	0	0	0	0	0	0	0	0	0	1	1	0	1
Q8WY22	Q8WY22	BRI3-binding protein	BRI3BP	25.5204	25.5111	25.4237	31.2806	27.8029	27.4487	27.0256	28.8119	27.0111	sp|Q8WY22|BRI3B_HUMAN BRI3-binding protein OS=Homo sapiens OX=9606 GN=BRI3BP PE=1 SV=1	2	4	4	4	1	1	1	1	2	2	0	2	3	3	2	2	1	1	2	2	2	2	1	1	4	4	4	2	3	2	1	1	1	1	2	2
Q9BX63	Q9BX63	Fanconi anemia group J protein	BRIP1	28.6364	28.457	28.411	26.6355				26.7301	25.958	sp|Q9BX63|FANCJ_HUMAN Fanconi anemia group J protein OS=Homo sapiens OX=9606 GN=BRIP1 PE=1 SV=2	1	25	25	25	21	19	13	19	18	17	9	12	12	15	17	15	16	13	17	16	17	16	18	22	2	0	0	0	7	5	21	19	13	19	18	17
Q8TDN6	Q8TDN6	Ribosome biogenesis protein BRX1 homolog	BRIX1	29.636	29.4458	29.3956	28.2996	29.116	28.8477	28.7513	28.1361	28.2148	sp|Q8TDN6|BRX1_HUMAN Ribosome biogenesis protein BRX1 homolog OS=Homo sapiens OX=9606 GN=BRIX1 PE=1 SV=2	1	10	10	10	7	8	8	8	8	9	8	9	8	8	8	8	8	8	9	9	8	9	8	7	4	5	4	4	5	4	7	8	8	8	8	9
Q8WUW1	Q8WUW1	Protein BRICK1	BRK1	26.1479	26.1185	25.7372							sp|Q8WUW1|BRK1_HUMAN Protein BRICK1 OS=Homo sapiens OX=9606 GN=BRK1 PE=1 SV=1	1	3	3	3	2	1	2	2	2	3	3	3	3	3	2	2	2	1	2	2	2	2	2	2	1	1	1	1	0	0	2	1	2	2	2	3
Q8IWQ3	Q8IWQ3	Serine/threonine-protein kinase BRSK2	BRSK2	25.774	25.7614	25.657							sp|Q8IWQ3|BRSK2_HUMAN Serine/threonine-protein kinase BRSK2 OS=Homo sapiens OX=9606 GN=BRSK2 PE=1 SV=3	2	5	5	5	4	2	3	2	4	2	3	2	2	2	3	5	3	3	4	4	3	3	2	4	0	0	0	0	1	0	4	2	3	2	4	2
Q9NW68	Q9NW68	BSD domain-containing protein 1	BSDC1	23.44									sp|Q9NW68|BSDC1_HUMAN BSD domain-containing protein 1 OS=Homo sapiens OX=9606 GN=BSDC1 PE=1 SV=1	1	1	1	1	1	1	0	1	1	0	0	0	0	0	0	0	1	0	0	1	1	1	0	1	0	0	0	0	0	0	1	1	0	1	1	0
P35613	P35613	Basigin	BSG	27.7779	27.5891	27.4991	28.5844	28.3229	28.6996	28.1643	28.5397	27.9315	sp|P35613|BASI_HUMAN Basigin OS=Homo sapiens OX=9606 GN=BSG PE=1 SV=2	1	6	6	6	6	5	5	4	6	5	5	5	4	4	4	4	5	4	4	5	5	5	5	4	5	4	5	4	4	4	6	5	5	4	6	5
O14981	O14981	TATA-binding protein-associated factor 172	BTAF1	26.6626	26.6309	26.4927							sp|O14981|BTAF1_HUMAN TATA-binding protein-associated factor 172 OS=Homo sapiens OX=9606 GN=BTAF1 PE=1 SV=2	1	11	11	11	8	9	5	9	7	6	4	6	7	6	9	5	5	7	7	10	5	9	6	7	1	0	0	1	1	1	8	9	5	9	7	6
P20290	P20290	Transcription factor BTF3	BTF3	29.2456	29.1734	29.1123			27.2265		26.8927		sp|P20290|BTF3_HUMAN Transcription factor BTF3 OS=Homo sapiens OX=9606 GN=BTF3 PE=1 SV=1	1	7	7	7	6	6	7	7	6	6	6	7	5	6	5	6	6	5	6	5	6	6	5	6	1	1	2	1	2	1	6	6	7	7	6	6
Q96K17	Q96K17	Transcription factor BTF3 homolog 4	BTF3L4	26.7246	26.5016	26.4502							sp|Q96K17|BT3L4_HUMAN Transcription factor BTF3 homolog 4 OS=Homo sapiens OX=9606 GN=BTF3L4 PE=1 SV=1	1	3	3	3	2	2	2	3	1	2	2	2	2	2	1	3	2	1	3	1	2	1	0	1	1	0	1	1	1	0	2	2	2	3	1	2
O60566	O60566	Mitotic checkpoint serine/threonine-protein kinase BUB1 beta	BUB1B	28.4797	28.3919	28.34				26.5682		26.4108	sp|O60566|BUB1B_HUMAN Mitotic checkpoint serine/threonine-protein kinase BUB1 beta OS=Homo sapiens OX=9606 GN=BUB1B PE=1 SV=3	1	22	22	22	17	13	14	12	15	12	12	12	11	16	15	15	12	13	14	15	14	16	13	14	0	0	1	2	0	3	17	13	14	12	15	12
O43684	O43684	Mitotic checkpoint protein BUB3	BUB3	30.543	30.1309	30.0816	30.9208	31.5933	31.7449	31.1263	30.8457	30.9692	sp|O43684|BUB3_HUMAN Mitotic checkpoint protein BUB3 OS=Homo sapiens OX=9606 GN=BUB3 PE=1 SV=1	1	12	12	12	9	10	8	10	10	11	10	10	8	8	9	10	11	9	10	9	11	10	9	10	7	8	8	7	9	7	9	10	8	10	10	11
Q9BRD0	Q9BRD0	BUD13 homolog	BUD13	24.753	24.5033								sp|Q9BRD0|BUD13_HUMAN BUD13 homolog OS=Homo sapiens OX=9606 GN=BUD13 PE=1 SV=1	1	3	3	3	2	2	1	1	1	1	1	1	1	0	2	1	0	0	1	1	0	1	0	2	0	0	0	0	0	0	2	2	1	1	1	1
P41223	P41223	Protein BUD31 homolog	BUD31	26.4	26.3103	26.1737	25.9675	26.5922	26.278	26.5075	26.024	26.3248	sp|P41223|BUD31_HUMAN Protein BUD31 homolog OS=Homo sapiens OX=9606 GN=BUD31 PE=1 SV=2	1	5	5	5	5	5	5	5	5	5	4	5	4	4	3	4	3	5	4	5	2	3	3	5	2	2	2	2	2	2	5	5	5	5	5	5
Q13895	Q13895	Bystin	BYSL	27.879	27.5373	27.5189	27.2703	27.266	27.5173	27.0319	27.4717	27.1809	sp|Q13895|BYST_HUMAN Bystin OS=Homo sapiens OX=9606 GN=BYSL PE=1 SV=3	1	8	8	8	5	6	7	6	6	5	7	6	7	7	6	5	5	5	6	6	7	7	7	7	3	2	3	3	2	3	5	6	7	6	6	5
Q7L1Q6	Q7L1Q6	Basic leucine zipper and W2 domain-containing protein 1	BZW1	26.4767	26.368	26.2627		26.4942					sp|Q7L1Q6|BZW1_HUMAN Basic leucine zipper and W2 domain-containing protein 1 OS=Homo sapiens OX=9606 GN=BZW1 PE=1 SV=1	1	5	5	5	4	4	4	3	4	2	4	3	3	3	4	4	3	3	4	3	3	4	3	3	1	3	2	3	1	0	4	4	4	3	4	2
Q9Y6E2	Q9Y6E2	Basic leucine zipper and W2 domain-containing protein 2	BZW2	25.4475	25.4369	25.4337							sp|Q9Y6E2|BZW2_HUMAN Basic leucine zipper and W2 domain-containing protein 2 OS=Homo sapiens OX=9606 GN=BZW2 PE=1 SV=1	1	3	3	3	2	2	2	2	3	2	3	3	3	1	2	3	3	1	2	2	2	2	3	1	0	0	0	0	0	1	2	2	2	2	3	2
Q9H6J7	Q9H6J7	UPF0705 protein C11orf49	C11orf49	30.9506	30.6681	30.6664	28.7005	27.0295	26.9299	28.8899	30.05	29.6867	sp|Q9H6J7|CK049_HUMAN UPF0705 protein C11orf49 OS=Homo sapiens OX=9606 GN=C11orf49 PE=1 SV=2	1	10	10	10	5	5	2	6	6	6	2	4	8	7	9	7	6	6	7	8	7	8	8	5	7	5	4	5	4	5	5	5	2	6	6	6
Q6ZUT1	Q6ZUT1	Uncharacterized protein C11orf57	C11orf57	26.9027									sp|Q6ZUT1|NKAP1_HUMAN Uncharacterized protein NKAPD1 OS=Homo sapiens OX=9606 GN=NKAPD1 PE=1 SV=2	1	3	3	3	0	0	3	0	1	0	2	3	1	0	1	0	0	0	1	1	1	1	0	1	0	0	0	0	0	0	0	0	3	0	1	0
E9PRG8	E9PRG8	Uncharacterized protein C11orf98	C11orf98	28.4372	28.0371	27.9088	27.8362	30.0464	29.8825	29.9811	29.1449	29.6723	sp|E9PRG8|CK098_HUMAN Uncharacterized protein C11orf98 OS=Homo sapiens OX=9606 GN=C11orf98 PE=4 SV=2	1	2	2	2	2	2	2	2	2	2	2	2	2	2	2	2	2	2	2	2	2	2	2	2	2	2	2	2	2	2	2	2	2	2	2	2
Q8N999	Q8N999	Uncharacterized protein C12orf29	C12orf29	27.7543	27.7476	27.2493							sp|Q8N999|CL029_HUMAN Uncharacterized protein C12orf29 OS=Homo sapiens OX=9606 GN=C12orf29 PE=1 SV=2	1	2	2	2	2	2	1	1	1	2	1	1	2	1	0	1	2	2	2	1	1	1	2	1	0	0	0	0	0	0	2	2	1	1	1	2
Q96C57	Q96C57	Uncharacterized protein C12orf43	C12orf43	25.4261	25.2624	25.2401							sp|Q96C57|CSTOS_HUMAN Protein CUSTOS OS=Homo sapiens OX=9606 GN=CUSTOS PE=1 SV=2	1	4	4	4	3	4	3	2	2	1	3	3	0	1	1	1	1	0	0	0	0	0	0	2	0	0	0	0	0	0	3	4	3	2	2	1
Q8N5I9	Q8N5I9	Uncharacterized protein C12orf45	C12orf45	29.2197	29.1061	29.0395	26.2501	25.9606		26.9797	28.0956	26.6832	sp|Q8N5I9|CL045_HUMAN Uncharacterized protein C12orf45 OS=Homo sapiens OX=9606 GN=C12orf45 PE=1 SV=2	1	6	6	6	5	5	4	5	5	4	4	4	5	4	4	4	4	4	4	4	4	5	4	4	3	3	1	4	5	3	5	5	4	5	5	4
Q99622	Q99622	Protein C10	C12orf57	24.0678									sp|Q99622|C10_HUMAN Protein C10 OS=Homo sapiens OX=9606 GN=C12orf57 PE=1 SV=1	1	2	2	2	1	1	1	2	2	1	0	1	1	0	0	1	0	0	0	1	1	1	2	2	0	0	0	1	0	0	1	1	1	2	2	1
Q9Y224	Q9Y224	UPF0568 protein C14orf166	C14orf166	28.9178	28.766	28.5555	28.9919	29.0393	29.2873	29.0074	28.9863	28.7527	sp|Q9Y224|RTRAF_HUMAN RNA transcription, translation and transport factor protein OS=Homo sapiens OX=9606 GN=RTRAF PE=1 SV=1	1	12	12	12	11	8	10	10	10	10	8	10	10	10	10	9	9	12	9	10	10	10	10	10	8	7	8	8	7	9	11	8	10	10	10	10
Q96GQ5	Q96GQ5	RUS1 family protein C16orf58	C16orf58				27.3073						sp|Q96GQ5|RUS1_HUMAN RUS1 family protein C16orf58 OS=Homo sapiens OX=9606 GN=C16orf58 PE=1 SV=2	1	3	3	3	0	0	1	1	0	1	1	1	0	1	0	0	0	0	0	0	0	1	0	1	3	0	0	0	1	0	0	0	1	1	0	1
Q9BSU1	Q9BSU1	UPF0183 protein C16orf70	C16orf70	25.9664	25.9299	25.4534							sp|Q9BSU1|CP070_HUMAN UPF0183 protein C16orf70 OS=Homo sapiens OX=9606 GN=C16orf70 PE=1 SV=1	1	5	5	5	3	1	5	2	2	3	1	2	4	3	3	4	3	1	4	1	4	5	4	4	0	0	0	0	0	0	3	1	5	2	2	3
Q96GS4	Q96GS4	Uncharacterized protein C17orf59	C17orf59	24.2503	24.2435	24.152							sp|Q96GS4|BORC6_HUMAN BLOC-1-related complex subunit 6 OS=Homo sapiens OX=9606 GN=BORCS6 PE=1 SV=2	1	3	3	3	3	1	2	1	1	2	1	2	1	2	1	1	3	2	2	1	0	1	0	2	0	0	0	0	0	0	3	1	2	1	1	2
Q53F19	Q53F19	Uncharacterized protein C17orf85	C17orf85	26.0027									sp|Q53F19|NCBP3_HUMAN Nuclear cap-binding protein subunit 3 OS=Homo sapiens OX=9606 GN=NCBP3 PE=1 SV=2	1	4	4	4	3	3	2	3	2	1	2	2	2	2	1	2	2	2	2	0	0	1	0	2	0	0	0	0	0	0	3	3	2	3	2	1
Q96B23	Q96B23	Uncharacterized protein C18orf25	C18orf25	23.2293									sp|Q96B23|CR025_HUMAN Uncharacterized protein C18orf25 OS=Homo sapiens OX=9606 GN=C18orf25 PE=1 SV=3	1	1	1	1	0	0	0	0	1	0	1	1	0	0	1	0	0	0	0	0	0	0	0	0	0	0	0	0	0	0	0	0	0	0	1	0
Q9UFG5	Q9UFG5	UPF0449 protein C19orf25	C19orf25	25.0205	25.0197	25.0097							sp|Q9UFG5|CS025_HUMAN UPF0449 protein C19orf25 OS=Homo sapiens OX=9606 GN=C19orf25 PE=1 SV=2	1	2	2	2	1	1	2	2	2	1	1	2	2	2	2	2	2	2	1	2	1	1	1	1	0	0	0	0	0	0	1	1	2	2	2	1
Q9BQ61	Q9BQ61	Uncharacterized protein C19orf43	C19orf43	31.3724	31.0105	30.9935	28.1406	28.7508	27.2267	28.54	29.2563	29.2363	sp|Q9BQ61|TRIR_HUMAN Telomerase RNA component interacting RNase OS=Homo sapiens OX=9606 GN=TRIR PE=1 SV=1	1	7	7	7	6	6	6	6	6	5	6	6	6	4	5	6	6	6	5	5	5	5	5	5	3	2	2	5	3	4	6	6	6	6	6	5
Q8N9M1	Q8N9M1	Uncharacterized protein C19orf47	C19orf47	26.6302	26.6259	26.606				26.0438	25.8487	25.8259	sp|Q8N9M1|CS047_HUMAN Uncharacterized protein C19orf47 OS=Homo sapiens OX=9606 GN=C19orf47 PE=1 SV=1	1	5	5	5	3	3	4	4	4	4	4	4	3	2	2	3	3	2	1	3	2	2	2	4	1	0	1	4	2	2	3	3	4	4	4	4
Q9BSF4	Q9BSF4	Uncharacterized protein C19orf52	C19orf52	25.8882	25.5833	25.152							sp|Q9BSF4|TIM29_HUMAN Mitochondrial import inner membrane translocase subunit Tim29 OS=Homo sapiens OX=9606 GN=TIMM29 PE=1 SV=2	1	3	3	3	1	1	2	1	2	1	1	1	1	1	1	1	0	0	1	2	1	2	1	2	0	0	0	0	0	0	1	1	2	1	2	1
Q9UNZ5	Q9UNZ5	Leydig cell tumor 10 kDa protein homolog	C19orf53	29.9263	28.8707	28.0201	30.4384	30.7846	30.9894	30.8579	30.2334	30.2975	sp|Q9UNZ5|L10K_HUMAN Leydig cell tumor 10 kDa protein homolog OS=Homo sapiens OX=9606 GN=C19orf53 PE=1 SV=1	1	3	3	3	2	2	3	2	2	3	2	3	2	2	2	1	2	2	3	3	2	2	2	2	3	2	3	3	3	2	2	2	3	2	2	3
Q5BKX5	Q5BKX5	UPF0692 protein C19orf54	C19orf54	24.7327	24.6427	24.6133							sp|Q5BKX5|CS054_HUMAN UPF0692 protein C19orf54 OS=Homo sapiens OX=9606 GN=C19orf54 PE=1 SV=2	1	2	2	2	2	2	2	1	1	1	2	2	2	2	2	2	2	1	1	1	1	1	1	1	0	0	0	1	1	1	2	2	2	1	1	1
Q6ZSJ8	Q6ZSJ8	Uncharacterized protein C1orf122	C1orf122									23.9367	sp|Q6ZSJ8|CA122_HUMAN Uncharacterized protein C1orf122 OS=Homo sapiens OX=9606 GN=C1orf122 PE=4 SV=2	1	1	1	1	1	1	1	1	1	1	1	1	1	1	1	1	1	1	1	1	1	1	1	1	1	0	0	1	1	1	1	1	1	1	1	1
Q9NWV4	Q9NWV4	UPF0587 protein C1orf123	C1orf123	27.4361	27.1561	27.1554							sp|Q9NWV4|CZIB_HUMAN CXXC motif containing zinc binding protein OS=Homo sapiens OX=9606 GN=CZIB PE=1 SV=1	1	3	3	3	3	3	3	2	1	2	3	3	1	1	1	3	2	2	3	3	2	3	3	2	0	0	0	0	0	0	3	3	3	2	1	2
Q8NDD1	Q8NDD1	Uncharacterized protein C1orf131	C1orf131	27.446	26.8107	26.548							sp|Q8NDD1|CA131_HUMAN Uncharacterized protein C1orf131 OS=Homo sapiens OX=9606 GN=C1orf131 PE=1 SV=4	1	5	5	5	3	3	5	3	3	2	4	4	1	2	3	3	2	2	3	1	1	4	2	5	2	1	1	2	2	0	3	3	5	3	3	2
Q8IYL3	Q8IYL3	UPF0688 protein C1orf174	C1orf174									27.9039	sp|Q8IYL3|CA174_HUMAN UPF0688 protein C1orf174 OS=Homo sapiens OX=9606 GN=C1orf174 PE=1 SV=2	1	1	1	1	1	1	1	1	1	1	1	1	1	1	1	1	1	1	1	1	1	1	1	1	1	1	1	1	1	1	1	1	1	1	1	1
Q9H425	Q9H425	Uncharacterized protein C1orf198	C1orf198	30.1633	29.857	29.803					28.0047	26.8365	sp|Q9H425|CA198_HUMAN Uncharacterized protein C1orf198 OS=Homo sapiens OX=9606 GN=C1orf198 PE=1 SV=1	1	10	10	10	9	9	10	10	10	8	9	9	8	8	9	8	9	7	9	10	7	9	8	10	2	1	0	1	2	3	9	9	10	10	10	8
Q9BWL3	Q9BWL3	Uncharacterized protein C1orf43	C1orf43								21.8878		sp|Q9BWL3|CA043_HUMAN Uncharacterized protein C1orf43 OS=Homo sapiens OX=9606 GN=C1orf43 PE=2 SV=1	1	1	1	1	0	0	0	0	0	0	0	0	0	0	0	0	0	0	0	0	0	0	0	0	1	0	0	0	1	0	0	0	0	0	0	0
Q8N6N3	Q8N6N3	UPF0690 protein C1orf52	C1orf52	27.8188	27.7984	27.5567				25.6862	25.8941	26.0353	sp|Q8N6N3|CA052_HUMAN UPF0690 protein C1orf52 OS=Homo sapiens OX=9606 GN=C1orf52 PE=1 SV=1	1	5	5	5	5	5	5	5	4	5	5	5	4	4	4	5	5	5	5	5	4	5	5	5	1	1	1	2	2	3	5	5	5	5	4	5
Q07021	Q07021	Complement component 1 Q subcomponent-binding protein, mitochondrial	C1QBP	31.0649	31.0024	30.9366	30.6251	29.7157	29.4523	29.2123	30.0107	30.142	sp|Q07021|C1QBP_HUMAN Complement component 1 Q subcomponent-binding protein, mitochondrial OS=Homo sapiens OX=9606 GN=C1QBP PE=1 SV=1	1	8	8	8	7	7	6	7	8	7	8	7	7	7	7	6	6	7	7	8	7	6	6	7	6	6	6	6	6	6	7	7	6	7	8	7
Q9GZN8	Q9GZN8	UPF0687 protein C20orf27	C20orf27	26.7929	26.5433	26.2282							sp|Q9GZN8|CT027_HUMAN UPF0687 protein C20orf27 OS=Homo sapiens OX=9606 GN=C20orf27 PE=1 SV=3	1	4	4	4	4	4	3	3	3	3	3	3	3	2	3	2	2	2	3	2	2	3	3	3	1	1	1	1	1	1	4	4	3	3	3	3
P57076	P57076	UPF0769 protein C21orf59	C21orf59	28.0244	27.9757	27.5644							sp|P57076|CF298_HUMAN Cilia- and flagella-associated protein 298 OS=Homo sapiens OX=9606 GN=CFAP298 PE=1 SV=1	1	10	10	10	8	7	7	8	6	4	4	8	2	5	4	2	3	0	5	4	5	6	3	8	1	0	0	1	1	1	8	7	7	8	6	4
O14523	O14523	C2 domain-containing protein 2-like	C2CD2L				27.2713	25.6557	25.8244				sp|O14523|C2C2L_HUMAN Phospholipid transfer protein C2CD2L OS=Homo sapiens OX=9606 GN=C2CD2L PE=1 SV=3	1	5	5	5	0	0	0	0	0	0	0	0	0	0	0	0	0	0	0	0	0	0	0	0	5	3	3	1	1	0	0	0	0	0	0	0
Q8WWC4	Q8WWC4	Uncharacterized protein C2orf47, mitochondrial	C2orf47	25.3161	25.2364	25.1616						23.6998	sp|Q8WWC4|MAIP1_HUMAN m-AAA protease-interacting protein 1, mitochondrial OS=Homo sapiens OX=9606 GN=MAIP1 PE=1 SV=1	1	3	3	3	2	2	2	2	1	2	2	2	2	2	3	2	2	2	2	2	2	2	2	2	1	0	1	1	1	2	2	2	2	2	1	2
Q9BVC5	Q9BVC5	Ashwin	C2orf49	25.5642	25.4175	25.3316							sp|Q9BVC5|ASHWN_HUMAN Ashwin OS=Homo sapiens OX=9606 GN=C2orf49 PE=1 SV=1	1	3	3	3	3	3	3	3	3	3	3	3	2	3	1	3	1	2	2	2	1	2	2	3	0	0	1	0	0	0	3	3	3	3	3	3
Q6NW34	Q6NW34	Uncharacterized protein C3orf17	C3orf17	26.7438	24.3206	24.2758							sp|Q6NW34|NEPRO_HUMAN Nucleolus and neural progenitor protein OS=Homo sapiens OX=9606 GN=NEPRO PE=1 SV=3	1	4	4	4	1	2	3	1	2	1	2	2	1	2	3	1	1	2	1	2	3	2	1	4	1	0	0	1	0	0	1	2	3	1	2	1
Q9NWY4	Q9NWY4	UPF0609 protein C4orf27	C4orf27	24.4912									sp|Q9NWY4|HPF1_HUMAN Histone PARylation factor 1 OS=Homo sapiens OX=9606 GN=HPF1 PE=1 SV=2	1	2	2	2	2	1	1	1	1	1	0	1	0	1	1	1	0	1	1	1	1	1	1	1	0	0	0	1	0	0	2	1	1	1	1	1
Q7Z6I8	Q7Z6I8	UPF0461 protein C5orf24	C5orf24	27.0484	26.9786	25.8652							sp|Q7Z6I8|CE024_HUMAN UPF0461 protein C5orf24 OS=Homo sapiens OX=9606 GN=C5orf24 PE=1 SV=1	1	3	3	3	2	2	2	1	2	2	2	2	2	2	2	1	2	2	2	2	1	1	2	1	0	0	1	0	0	1	2	2	2	1	2	2
Q6NTE8	Q6NTE8	UPF0544 protein C5orf45	C5orf45									22.5774	sp|Q6NTE8|MRNIP_HUMAN MRN complex-interacting protein OS=Homo sapiens OX=9606 GN=MRNIP PE=1 SV=2	1	1	1	1	1	1	1	1	0	0	0	0	0	0	0	0	0	1	0	0	0	0	0	1	0	0	0	1	1	1	1	1	1	1	0	0
A4QMS7	A4QMS7	Uncharacterized protein C5orf49	C5orf49	22.7602									sp|A4QMS7|CE049_HUMAN Uncharacterized protein C5orf49 OS=Homo sapiens OX=9606 GN=C5orf49 PE=2 SV=1	1	1	1	1	0	0	0	0	0	1	0	0	1	1	1	1	1	1	1	1	1	1	1	0	0	0	0	0	0	0	0	0	0	0	0	1
A6NDU8	A6NDU8	UPF0600 protein C5orf51	C5orf51	24.4274	24.3504	24.2392							sp|A6NDU8|CE051_HUMAN UPF0600 protein C5orf51 OS=Homo sapiens OX=9606 GN=C5orf51 PE=1 SV=1	1	3	3	3	1	1	1	2	1	1	1	3	2	3	3	1	1	1	2	2	2	2	2	1	0	0	0	0	0	1	1	1	1	2	1	1
Q9H6K1	Q9H6K1	Uncharacterized protein C6orf106	C6orf106	25.123	24.9464	24.906							sp|Q9H6K1|ILRUN_HUMAN Protein ILRUN OS=Homo sapiens OX=9606 GN=ILRUN PE=1 SV=2	1	2	2	2	1	1	1	0	0	2	1	1	1	1	1	1	2	1	2	2	2	1	2	1	0	0	0	0	0	0	1	1	1	0	0	2
Q7Z4R8	Q7Z4R8	UPF0669 protein C6orf120	C6orf120								23.3162		sp|Q7Z4R8|CF120_HUMAN UPF0669 protein C6orf120 OS=Homo sapiens OX=9606 GN=C6orf120 PE=1 SV=1	1	1	1	1	1	1	1	1	1	1	1	1	0	0	0	0	1	0	1	1	0	0	0	1	0	0	0	0	1	0	1	1	1	1	1	1
Q9BRJ6	Q9BRJ6	Uncharacterized protein C7orf50	C7orf50	26.6155	26.4447	26.3562	26.1813	26.855	26.7613	26.7868	26.5848	26.4537	sp|Q9BRJ6|CG050_HUMAN Uncharacterized protein C7orf50 OS=Homo sapiens OX=9606 GN=C7orf50 PE=1 SV=1	1	4	4	4	4	3	3	4	4	2	3	4	4	4	4	4	3	3	3	2	2	3	4	3	3	3	3	3	4	4	4	3	3	4	4	2
Q9H7E9	Q9H7E9	UPF0488 protein C8orf33	C8orf33									26.0735	sp|Q9H7E9|CH033_HUMAN UPF0488 protein C8orf33 OS=Homo sapiens OX=9606 GN=C8orf33 PE=1 SV=1	1	1	1	1	1	1	0	0	1	1	1	1	0	0	0	0	1	1	0	0	0	0	1	0	1	1	1	1	1	1	1	1	0	0	1	1
Q8N0T1	Q8N0T1	Uncharacterized protein C8orf59	C8orf59	28.1787	27.3011	27.0445	29.3285		29.9766	28.3319	28.8525	29.4886	sp|Q8N0T1|RBIS_HUMAN Ribosomal biogenesis factor OS=Homo sapiens OX=9606 GN=RBIS PE=1 SV=4	1	3	3	3	3	3	3	3	3	2	3	3	3	3	3	3	3	2	3	3	3	3	3	3	2	2	3	3	3	2	3	3	3	3	3	2
Q5T280	Q5T280	Putative methyltransferase C9orf114	C9orf114	28.1095	26.5583	26.2499	26.9295	27.5276	27.5799	29.141	27.3493	28.7164	sp|Q5T280|CI114_HUMAN Putative methyltransferase C9orf114 OS=Homo sapiens OX=9606 GN=SPOUT1 PE=1 SV=3	1	6	6	6	2	2	3	3	4	3	4	4	3	4	3	2	2	4	4	2	3	2	3	2	3	4	5	5	3	3	2	2	3	3	4	3
Q9BUH6	Q9BUH6	Protein PAXX	C9orf142	22.6427									sp|Q9BUH6|PAXX_HUMAN Protein PAXX OS=Homo sapiens OX=9606 GN=PAXX PE=1 SV=2	1	1	1	1	0	0	1	0	0	0	1	1	1	0	1	0	0	0	0	1	1	0	1	0	0	0	0	0	0	0	0	0	1	0	0	0
Q5T6V5	Q5T6V5	UPF0553 protein C9orf64	C9orf64	25.3263	25.3048								sp|Q5T6V5|QSPP_HUMAN Queuosine salvage protein OS=Homo sapiens OX=9606 GN=C9orf64 PE=1 SV=1	1	3	3	3	1	1	2	1	1	1	1	1	1	1	1	1	1	2	1	1	3	2	2	2	1	1	1	1	1	1	1	1	2	1	1	1
Q96LT7	Q96LT7	Protein C9orf72	C9orf72	24.3758	24.3138	24.1608							sp|Q96LT7|CI072_HUMAN Guanine nucleotide exchange C9orf72 OS=Homo sapiens OX=9606 GN=C9orf72 PE=1 SV=2	1	3	3	3	2	2	2	2	2	1	1	1	1	1	2	2	2	0	2	2	3	2	1	2	0	0	0	0	0	0	2	2	2	2	2	1
Q9NZ63	Q9NZ63	Uncharacterized protein C9orf78	C9orf78	27.2701	27.1607	27.0629							sp|Q9NZ63|TLS1_HUMAN Telomere length and silencing protein 1 homolog OS=Homo sapiens OX=9606 GN=C9orf78 PE=1 SV=1	1	5	5	5	2	5	5	4	4	4	4	4	5	5	3	5	3	2	2	4	5	5	3	4	0	0	0	0	1	1	2	5	5	4	4	4
Q9H8G2	Q9H8G2	Caspase activity and apoptosis inhibitor 1	CAAP1	24.3773									sp|Q9H8G2|CAAP1_HUMAN Caspase activity and apoptosis inhibitor 1 OS=Homo sapiens OX=9606 GN=CAAP1 PE=1 SV=2	1	2	2	2	1	0	2	1	1	0	1	1	0	0	0	0	0	0	0	0	0	0	0	1	0	0	0	0	0	0	1	0	2	1	1	0
O00555	O00555	Voltage-dependent P/Q-type calcium channel subunit alpha-1A	CACNA1A								24.5115		sp|O00555|CAC1A_HUMAN Voltage-dependent P/Q-type calcium channel subunit alpha-1A OS=Homo sapiens OX=9606 GN=CACNA1A PE=1 SV=3	1	1	1	1	0	0	1	1	1	1	1	0	1	1	0	0	1	0	1	1	1	1	1	0	0	1	1	1	1	0	0	0	1	1	1	1
Q8WUQ7	Q8WUQ7	Cactin	CACTIN	27.8596	27.7219	27.5037							sp|Q8WUQ7|CATIN_HUMAN Cactin OS=Homo sapiens OX=9606 GN=CACTIN PE=1 SV=3	1	11	11	11	9	10	6	8	7	6	6	6	6	5	6	6	5	3	5	6	7	4	6	10	0	0	0	1	1	1	9	10	6	8	7	6
Q86Y37	Q86Y37	CDK2-associated and cullin domain-containing protein 1	CACUL1	23.8074									sp|Q86Y37|CACL1_HUMAN CDK2-associated and cullin domain-containing protein 1 OS=Homo sapiens OX=9606 GN=CACUL1 PE=1 SV=1	1	2	2	2	0	1	2	1	0	0	1	2	1	1	1	2	1	1	1	2	1	2	1	0	0	0	0	0	0	0	0	1	2	1	0	0
Q9HB71	Q9HB71	Calcyclin-binding protein	CACYBP	31.82	31.4028	31.2779	31.7096	31.1245	31.0099	30.4734	30.9089	30.7072	sp|Q9HB71|CYBP_HUMAN Calcyclin-binding protein OS=Homo sapiens OX=9606 GN=CACYBP PE=1 SV=2	1	15	15	15	14	11	15	13	14	13	12	11	11	12	12	10	13	12	13	11	11	12	11	13	9	9	9	8	9	10	14	11	15	13	14	13
P27708	P27708	CAD protein;Glutamine-dependent carbamoyl-phosphate synthase;Aspartate carbamoyltransferase;Dihydroorotase	CAD	28.6851	28.6283	28.6079	28.6129	29.0547	28.8818	28.866	28.6212	28.7133	sp|P27708|PYR1_HUMAN CAD protein OS=Homo sapiens OX=9606 GN=CAD PE=1 SV=3	1	33	33	33	21	21	24	25	20	21	21	20	21	24	26	27	26	22	23	23	27	27	25	20	11	11	9	11	13	12	21	21	24	25	20	21
Q05682	Q05682	Caldesmon	CALD1	30.8244	30.6023	30.5898	26.9538	26.1724	27.285	28.3117	29.4835	28.6661	sp|Q05682|CALD1_HUMAN Caldesmon OS=Homo sapiens OX=9606 GN=CALD1 PE=1 SV=3	3	23	23	23	18	19	16	16	17	15	16	17	16	18	17	16	15	15	15	16	15	13	15	17	5	5	6	7	7	9	18	19	16	16	17	15
Q8IU85	Q8IU85	Calcium/calmodulin-dependent protein kinase type 1D	CAMK1D	25.5301	25.3888	25.3549							sp|Q8IU85|KCC1D_HUMAN Calcium/calmodulin-dependent protein kinase type 1D OS=Homo sapiens OX=9606 GN=CAMK1D PE=1 SV=1	2	6	6	6	2	3	5	3	3	4	3	4	3	2	1	3	5	5	5	3	2	5	2	4	0	0	0	0	0	0	2	3	5	3	3	4
Q13557	Q13557	Calcium/calmodulin-dependent protein kinase type II subunit delta;Calcium/calmodulin-dependent protein kinase type II subunit alpha	CAMK2D	26.0616	25.9882	25.9435	25.6094	26.0199	25.9781	26.1615	25.9687		sp|Q13557|KCC2D_HUMAN Calcium/calmodulin-dependent protein kinase type II subunit delta OS=Homo sapiens OX=9606 GN=CAMK2D PE=1 SV=3;sp|Q9UQM7|KCC2A_HUMAN Calcium/calmodulin-dependent protein kinase type II subunit alpha OS=Homo sapiens OX=9606 GN=CAMK2A PE	2	6	6	3	3	2	6	5	4	4	6	6	6	6	6	6	3	3	6	4	5	5	4	5	2	4	2	2	2	1	3	2	6	5	4	4
Q16566	Q16566	Calcium/calmodulin-dependent protein kinase type IV	CAMK4	25.6473	25.3445	25.3345							sp|Q16566|KCC4_HUMAN Calcium/calmodulin-dependent protein kinase type IV OS=Homo sapiens OX=9606 GN=CAMK4 PE=1 SV=1	1	5	4	4	3	3	3	4	3	3	4	3	3	3	4	4	3	3	2	3	4	4	2	4	1	1	0	1	1	1	3	3	2	3	2	3
Q8N5S9	Q8N5S9	Calcium/calmodulin-dependent protein kinase kinase 1	CAMKK1	22.3749									sp|Q8N5S9|KKCC1_HUMAN Calcium/calmodulin-dependent protein kinase kinase 1 OS=Homo sapiens OX=9606 GN=CAMKK1 PE=1 SV=2	1	1	1	1	1	1	1	0	0	1	1	1	1	1	1	0	1	0	0	1	1	1	1	0	0	0	0	0	0	0	1	1	1	0	0	1
P49069	P49069	Calcium signal-modulating cyclophilin ligand	CAMLG	27.6031	27.4902	26.9238	31.0278	28.4036	28.4063	25.6644	28.1222	27.6983	sp|P49069|CAMLG_HUMAN Calcium signal-modulating cyclophilin ligand OS=Homo sapiens OX=9606 GN=CAMLG PE=1 SV=1	1	6	6	6	2	2	3	3	4	4	2	2	1	2	3	4	1	0	3	2	1	1	3	5	6	4	3	2	5	3	2	2	3	3	4	4
Q5T5Y3	Q5T5Y3	Calmodulin-regulated spectrin-associated protein 1	CAMSAP1	28.4331	28.3182	28.2838	27.2768	27.1849	27.5862	27.3971	27.9071	27.8882	sp|Q5T5Y3|CAMP1_HUMAN Calmodulin-regulated spectrin-associated protein 1 OS=Homo sapiens OX=9606 GN=CAMSAP1 PE=1 SV=2	1	27	27	27	19	16	12	18	14	15	13	12	16	16	15	13	14	15	16	16	18	17	13	20	7	2	5	10	9	7	19	16	12	18	14	15
Q08AD1	Q08AD1	Calmodulin-regulated spectrin-associated protein 2	CAMSAP2	25.9299	25.7773	25.6528							sp|Q08AD1|CAMP2_HUMAN Calmodulin-regulated spectrin-associated protein 2 OS=Homo sapiens OX=9606 GN=CAMSAP2 PE=1 SV=3	1	8	8	8	3	4	5	5	4	4	3	3	2	3	4	3	3	1	4	4	4	6	3	7	1	1	0	1	2	1	3	4	5	5	4	4
Q9P1Y5	Q9P1Y5	Calmodulin-regulated spectrin-associated protein 3	CAMSAP3	24.7244	24.455	24.1029							sp|Q9P1Y5|CAMP3_HUMAN Calmodulin-regulated spectrin-associated protein 3 OS=Homo sapiens OX=9606 GN=CAMSAP3 PE=1 SV=2	1	4	4	4	2	2	2	1	0	1	1	2	0	2	2	1	2	1	2	1	1	1	0	2	0	0	0	0	0	1	2	2	2	1	0	1
Q86VP6	Q86VP6	Cullin-associated NEDD8-dissociated protein 1	CAND1	29.6081	29.5526	29.5035	29.5717	29.8514	29.8729	29.8182	29.632	29.446	sp|Q86VP6|CAND1_HUMAN Cullin-associated NEDD8-dissociated protein 1 OS=Homo sapiens OX=9606 GN=CAND1 PE=1 SV=2	2	25	25	25	17	18	19	22	19	19	17	20	21	20	21	20	18	19	19	21	21	22	19	17	17	16	14	16	14	16	17	18	19	22	19	19
P27824	P27824	Calnexin	CANX	29.2539	28.8511	28.7721	29.7018	29.2472	29.1369	28.9874	28.7314	28.8814	sp|P27824|CALX_HUMAN Calnexin OS=Homo sapiens OX=9606 GN=CANX PE=1 SV=2	1	13	13	13	7	6	10	12	10	10	11	11	11	12	13	12	9	8	12	12	11	9	11	9	9	7	7	9	8	6	7	6	10	12	10	10
Q01518	Q01518	Adenylyl cyclase-associated protein 1	CAP1	27.7787	27.746	27.7274	26.4917	26.3273	26.4924	26.4233	27.0009	26.2329	sp|Q01518|CAP1_HUMAN Adenylyl cyclase-associated protein 1 OS=Homo sapiens OX=9606 GN=CAP1 PE=1 SV=5	2	10	10	10	7	8	8	5	7	6	6	4	6	8	6	5	8	7	9	7	8	7	5	8	3	4	3	3	4	2	7	8	8	5	7	6
P07384	P07384	Calpain-1 catalytic subunit	CAPN1	26.1324	26.0876	25.9235							sp|P07384|CAN1_HUMAN Calpain-1 catalytic subunit OS=Homo sapiens OX=9606 GN=CAPN1 PE=1 SV=1	1	7	7	7	5	6	2	4	4	4	3	4	3	3	4	4	6	5	4	6	4	5	4	4	0	1	1	1	1	0	5	6	2	4	4	4
P17655	P17655	Calpain-2 catalytic subunit	CAPN2	25.7788									sp|P17655|CAN2_HUMAN Calpain-2 catalytic subunit OS=Homo sapiens OX=9606 GN=CAPN2 PE=1 SV=6	1	2	2	2	0	1	2	1	1	2	2	2	1	1	1	2	1	1	2	1	2	1	1	2	1	0	0	0	0	0	0	1	2	1	1	2
Q9Y6W3	Q9Y6W3	Calpain-7	CAPN7	25.6727	25.3975	25.3813							sp|Q9Y6W3|CAN7_HUMAN Calpain-7 OS=Homo sapiens OX=9606 GN=CAPN7 PE=1 SV=1	1	5	5	5	5	3	4	5	4	3	3	4	4	4	3	5	4	2	4	3	4	4	4	4	0	0	0	0	0	0	5	3	4	5	4	3
Q14444	Q14444	Caprin-1	CAPRIN1	30.0366	29.4523	29.4514	30.9862	31.5046	31.4643	31.0557	30.3663	30.7402	sp|Q14444|CAPR1_HUMAN Caprin-1 OS=Homo sapiens OX=9606 GN=CAPRIN1 PE=1 SV=2	1	13	13	13	11	10	12	13	13	12	8	9	11	11	10	11	10	9	12	11	11	11	10	10	8	7	7	7	7	6	11	10	12	13	13	12
P52907	P52907	F-actin-capping protein subunit alpha-1	CAPZA1	30.747	30.719	30.7105	27.9056	27.7394	27.7235	28.2502	28.9494	28.5114	sp|P52907|CAZA1_HUMAN F-actin-capping protein subunit alpha-1 OS=Homo sapiens OX=9606 GN=CAPZA1 PE=1 SV=3	1	13	13	11	12	12	12	11	13	13	11	10	13	13	13	13	11	11	11	13	13	9	9	13	8	7	6	8	8	8	12	12	12	11	13	13
P47755	P47755	F-actin-capping protein subunit alpha-2	CAPZA2	28.5242	28.4151	28.3184	27.2655				26.9819		sp|P47755|CAZA2_HUMAN F-actin-capping protein subunit alpha-2 OS=Homo sapiens OX=9606 GN=CAPZA2 PE=1 SV=3	1	11	9	9	9	9	9	10	11	10	9	9	9	9	9	9	9	7	10	10	10	11	8	10	4	2	2	2	3	2	7	7	7	8	9	8
P47756	P47756	F-actin-capping protein subunit beta	CAPZB	30.6227	30.6206	30.5572		27.211	27.5641	27.9274	28.5775	28.0687	sp|P47756|CAPZB_HUMAN F-actin-capping protein subunit beta OS=Homo sapiens OX=9606 GN=CAPZB PE=1 SV=4	1	12	12	12	9	10	9	9	9	11	8	9	10	9	9	9	10	8	10	10	9	8	11	9	1	3	3	4	4	5	9	10	9	9	9	11
Q9Y2V2	Q9Y2V2	Calcium-regulated heat stable protein 1	CARHSP1	25.2352	24.3541								sp|Q9Y2V2|CHSP1_HUMAN Calcium-regulated heat-stable protein 1 OS=Homo sapiens OX=9606 GN=CARHSP1 PE=1 SV=2	1	2	2	2	0	1	1	1	1	1	1	1	1	1	1	0	0	0	2	1	1	1	2	2	1	0	1	1	1	0	0	1	1	1	1	1
P49589	P49589	Cysteine--tRNA ligase, cytoplasmic	CARS	26.0488	25.9687	25.7977							sp|P49589|SYCC_HUMAN Cysteine--tRNA ligase, cytoplasmic OS=Homo sapiens OX=9606 GN=CARS1 PE=1 SV=3	1	10	10	10	6	5	5	5	6	6	7	6	3	5	4	4	3	4	6	4	4	4	4	4	1	1	1	3	3	1	6	5	5	5	6	6
Q8NG31	Q8NG31	Protein CASC5	CASC5	26.9796	26.9339	26.83							sp|Q8NG31|KNL1_HUMAN Kinetochore scaffold 1 OS=Homo sapiens OX=9606 GN=KNL1 PE=1 SV=3	1	14	14	14	10	7	6	8	8	11	3	4	8	6	10	11	11	6	7	10	10	11	8	10	0	1	0	0	0	1	10	7	6	8	8	11
P31944	P31944	Caspase-14;Caspase-14 subunit p17, mature form;Caspase-14 subunit p10, mature form;Caspase-14 subunit p20, intermediate form;Caspase-14 subunit p8, intermediate form	CASP14									25.8614	sp|P31944|CASPE_HUMAN Caspase-14 OS=Homo sapiens OX=9606 GN=CASP14 PE=1 SV=2	1	2	2	2	0	0	0	0	0	0	0	0	0	0	0	0	0	0	0	0	0	0	0	0	0	0	0	0	0	2	0	0	0	0	0	0
P42574	P42574	Caspase-3;Caspase-3 subunit p17;Caspase-3 subunit p12	CASP3	26.8553	26.7049	25.299						25.8377	sp|P42574|CASP3_HUMAN Caspase-3 OS=Homo sapiens OX=9606 GN=CASP3 PE=1 SV=2	1	3	3	3	3	3	1	2	2	1	0	1	0	1	1	1	1	0	2	0	0	0	0	2	1	1	1	1	1	2	3	3	1	2	2	1
Q14790	Q14790	Caspase-8;Caspase-8 subunit p18;Caspase-8 subunit p10	CASP8									22.4015	sp|Q14790|CASP8_HUMAN Caspase-8 OS=Homo sapiens OX=9606 GN=CASP8 PE=1 SV=1	1	2	2	2	1	1	1	1	1	1	1	1	1	1	1	1	1	0	1	1	1	1	1	1	1	0	0	0	1	1	1	1	1	1	1	1
Q9NQ75	Q9NQ75	Cas scaffolding protein family member 4	CASS4	21.877									sp|Q9NQ75|CASS4_HUMAN Cas scaffolding protein family member 4 OS=Homo sapiens OX=9606 GN=CASS4 PE=1 SV=2	1	1	1	1	0	0	0	0	0	0	0	0	1	1	1	1	0	0	1	0	0	0	1	0	0	0	0	0	0	0	0	0	0	0	0	0
P20810	P20810	Calpastatin	CAST	29.7253	29.3686	29.2867	29.0741	29.3031	29.7001	29.4202	28.9298	29.3705	sp|P20810|ICAL_HUMAN Calpastatin OS=Homo sapiens OX=9606 GN=CAST PE=1 SV=4	1	14	14	14	12	11	13	11	13	12	11	10	10	11	10	11	12	11	11	12	10	11	10	12	4	6	5	5	5	4	12	11	13	11	13	12
P04040	P04040	Catalase	CAT									25.0023	sp|P04040|CATA_HUMAN Catalase OS=Homo sapiens OX=9606 GN=CAT PE=1 SV=3	1	2	2	2	0	0	0	0	0	0	0	0	0	0	0	0	0	0	0	0	0	0	0	0	0	0	0	0	0	2	0	0	0	0	0	0
Q03135	Q03135	Caveolin-1	CAV1	23.6524									sp|Q03135|CAV1_HUMAN Caveolin-1 OS=Homo sapiens OX=9606 GN=CAV1 PE=1 SV=4	1	1	1	1	1	1	1	0	1	1	1	1	0	1	1	1	1	1	1	1	1	0	1	0	0	0	0	0	0	0	1	1	1	0	1	1
Q13951	Q13951	Core-binding factor subunit beta	CBFB	25.3891	25.2606	24.6078							sp|Q13951|PEBB_HUMAN Core-binding factor subunit beta OS=Homo sapiens OX=9606 GN=CBFB PE=1 SV=2	1	2	2	2	2	2	2	2	2	2	2	2	2	2	0	2	2	2	2	1	2	0	2	1	0	0	0	0	0	0	2	2	2	2	2	2
P22681	P22681	E3 ubiquitin-protein ligase CBL	CBL	26.7767	26.6237	26.5016							sp|P22681|CBL_HUMAN E3 ubiquitin-protein ligase CBL OS=Homo sapiens OX=9606 GN=CBL PE=1 SV=2	1	10	10	9	8	8	8	6	6	5	6	5	6	8	8	6	7	5	6	4	6	5	3	8	0	0	0	1	0	0	8	8	8	6	6	5
Q75N03	Q75N03	E3 ubiquitin-protein ligase Hakai	CBLL1	24.9115	24.8864	24.4804							sp|Q75N03|HAKAI_HUMAN E3 ubiquitin-protein ligase Hakai OS=Homo sapiens OX=9606 GN=CBLL1 PE=1 SV=1	1	4	4	4	2	2	2	2	0	2	1	1	1	1	1	1	1	1	1	1	0	1	0	3	0	0	1	1	1	0	2	2	2	2	0	2
P16152	P16152	Carbonyl reductase [NADPH] 1	CBR1	28.925	28.6305	28.1543	27.7114	28.5676	28.7872	29.0225	28.4223	28.5118	sp|P16152|CBR1_HUMAN Carbonyl reductase [NADPH] 1 OS=Homo sapiens OX=9606 GN=CBR1 PE=1 SV=3	1	12	12	10	7	9	8	7	8	10	8	8	8	8	8	8	10	8	8	11	10	9	9	6	9	9	9	9	10	9	7	9	8	7	8	10
P0DN79	P0DN79	Cystathionine beta-synthase	CBS	28.9178	28.8256	28.7494	27.0368	27.244	27.6241	27.6595	27.9339	27.5625	sp|P0DN79|CBSL_HUMAN Cystathionine beta-synthase-like protein OS=Homo sapiens OX=9606 GN=CBSL PE=1 SV=1;sp|P35520|CBS_HUMAN Cystathionine beta-synthase OS=Homo sapiens OX=9606 GN=CBS PE=1 SV=2	2	9	9	9	7	7	8	8	9	9	9	9	9	8	9	8	9	7	9	9	9	9	9	8	5	5	4	5	4	5	7	7	8	8	9	9
P83916	P83916	Chromobox protein homolog 1	CBX1	28.4501	28.3681	28.1314							sp|P83916|CBX1_HUMAN Chromobox protein homolog 1 OS=Homo sapiens OX=9606 GN=CBX1 PE=1 SV=1	1	4	3	3	4	4	3	2	3	2	4	4	3	3	3	3	2	1	4	2	3	3	1	3	1	1	1	1	2	1	3	3	2	1	2	1
Q14781	Q14781	Chromobox protein homolog 2	CBX2	24.8313	24.7563	24.5467					24.4829		sp|Q14781|CBX2_HUMAN Chromobox protein homolog 2 OS=Homo sapiens OX=9606 GN=CBX2 PE=1 SV=2	1	4	4	4	2	1	3	3	4	1	2	2	1	1	2	2	2	2	0	1	1	1	1	2	1	0	2	2	3	1	2	1	3	3	4	1
Q13185	Q13185	Chromobox protein homolog 3	CBX3	29.9633	29.7211	29.5772		27.1819	27.2326		28.3275	28.023	sp|Q13185|CBX3_HUMAN Chromobox protein homolog 3 OS=Homo sapiens OX=9606 GN=CBX3 PE=1 SV=4	1	5	5	4	5	5	5	5	5	4	5	5	4	4	4	5	3	3	4	4	4	4	4	5	1	2	2	1	3	2	5	5	5	5	5	4
P45973	P45973	Chromobox protein homolog 5	CBX5	27.8176	27.6165	27.4927						26.1639	sp|P45973|CBX5_HUMAN Chromobox protein homolog 5 OS=Homo sapiens OX=9606 GN=CBX5 PE=1 SV=1	1	5	5	5	4	5	4	4	4	4	5	4	4	4	4	4	5	3	4	5	5	5	5	4	1	1	1	1	1	2	4	5	4	4	4	4
Q9HC52	Q9HC52	Chromobox protein homolog 8	CBX8	26.5003	26.4331	26.3779				25.7154		25.8603	sp|Q9HC52|CBX8_HUMAN Chromobox protein homolog 8 OS=Homo sapiens OX=9606 GN=CBX8 PE=1 SV=3	2	10	10	10	6	3	7	5	6	3	5	4	2	5	3	3	4	3	5	3	5	6	2	8	1	2	2	3	1	4	6	3	7	5	6	3
Q6P1N0	Q6P1N0	Coiled-coil and C2 domain-containing protein 1A	CC2D1A	29.1242	28.5727	28.4741	28.9383	29.6885	29.3083	30.0149	29.312	29.4805	sp|Q6P1N0|C2D1A_HUMAN Coiled-coil and C2 domain-containing protein 1A OS=Homo sapiens OX=9606 GN=CC2D1A PE=1 SV=1	1	24	24	24	19	16	14	19	19	19	15	14	13	13	11	11	16	18	11	15	13	13	11	18	16	13	15	19	19	16	19	16	14	19	19	19
Q5T0F9	Q5T0F9	Coiled-coil and C2 domain-containing protein 1B	CC2D1B						26.7335				sp|Q5T0F9|C2D1B_HUMAN Coiled-coil and C2 domain-containing protein 1B OS=Homo sapiens OX=9606 GN=CC2D1B PE=1 SV=1	1	3	3	3	1	0	0	1	0	0	0	0	0	0	0	0	0	0	0	0	0	1	0	0	2	3	3	2	2	2	1	0	0	1	0	0
Q9P2K1	Q9P2K1	Coiled-coil and C2 domain-containing protein 2A	CC2D2A	27.6849	27.1847	27.1014							sp|Q9P2K1|C2D2A_HUMAN Coiled-coil and C2 domain-containing protein 2A OS=Homo sapiens OX=9606 GN=CC2D2A PE=1 SV=3	1	2	2	2	1	2	1	1	1	1	1	1	1	1	1	1	1	1	1	1	1	1	1	1	0	0	0	0	0	0	1	2	1	1	1	1
Q8IX12	Q8IX12	Cell division cycle and apoptosis regulator protein 1	CCAR1	26.9004	26.8509	26.7777	26.8641	27.4052	27.4072	27.3007	26.9726	27.0101	sp|Q8IX12|CCAR1_HUMAN Cell division cycle and apoptosis regulator protein 1 OS=Homo sapiens OX=9606 GN=CCAR1 PE=1 SV=2	1	9	9	9	7	5	8	8	8	6	7	7	6	8	7	7	7	6	8	6	8	8	8	8	5	7	5	5	5	5	7	5	8	8	8	6
Q8N163	Q8N163	Cell cycle and apoptosis regulator protein 2	CCAR2	28.9811	28.9737	28.9174	27.5998	27.9984	28.0867	28.1694	28.2108	28.015	sp|Q8N163|CCAR2_HUMAN Cell cycle and apoptosis regulator protein 2 OS=Homo sapiens OX=9606 GN=CCAR2 PE=1 SV=2	1	22	22	22	16	17	19	17	16	14	18	18	15	15	16	17	12	11	16	13	16	14	10	17	9	7	8	8	11	9	16	17	19	17	16	14
Q96ES7	Q96ES7	SAGA-associated factor 29 homolog	CCDC101	26.165	25.9753	25.7925							sp|Q96ES7|SGF29_HUMAN SAGA-associated factor 29 OS=Homo sapiens OX=9606 GN=SGF29 PE=1 SV=1	1	4	4	4	3	3	4	3	3	2	3	4	2	3	3	4	3	2	3	3	2	1	1	3	0	0	0	0	0	0	3	3	4	3	3	2
Q96NT0	Q96NT0	Coiled-coil domain-containing protein 115	CCDC115	27.7495			30.6246	28.7781	28.6894	27.2548	28.3637	28.3671	sp|Q96NT0|CC115_HUMAN Coiled-coil domain-containing protein 115 OS=Homo sapiens OX=9606 GN=CCDC115 PE=1 SV=1	1	3	3	3	1	0	1	0	1	0	0	0	0	0	0	1	1	3	1	1	0	0	0	0	3	3	3	2	3	3	1	0	1	0	1	0
Q96CT7	Q96CT7	Coiled-coil domain-containing protein 124	CCDC124	32.2231	31.9297	31.7342	32.9981	33.5632	33.7679	33.4012	32.3018	32.8353	sp|Q96CT7|CC124_HUMAN Coiled-coil domain-containing protein 124 OS=Homo sapiens OX=9606 GN=CCDC124 PE=1 SV=1	1	16	16	16	12	14	15	15	14	15	15	16	13	13	16	16	14	14	14	14	10	13	11	15	12	12	12	12	11	13	12	14	15	15	14	15
Q96JG6	Q96JG6	Coiled-coil domain-containing protein 132	CCDC132	25.0701	25.0046	24.9777							sp|Q96JG6|VPS50_HUMAN Syndetin OS=Homo sapiens OX=9606 GN=VPS50 PE=1 SV=3	1	7	7	7	4	4	4	2	3	4	4	3	1	3	2	4	3	2	4	3	3	5	1	4	0	0	0	0	0	1	4	4	4	2	3	4
Q6PK04	Q6PK04	Coiled-coil domain-containing protein 137	CCDC137	26.4886	26.4775	26.3894	26.8666	27.2548	27.3341	27.3618	27.0482	27.0083	sp|Q6PK04|CC137_HUMAN Coiled-coil domain-containing protein 137 OS=Homo sapiens OX=9606 GN=CCDC137 PE=1 SV=1	1	6	6	6	4	4	4	3	4	3	3	3	4	4	3	3	4	4	4	3	4	4	4	3	4	5	5	5	4	4	4	4	4	3	4	3
Q6PII3	Q6PII3	Coiled-coil domain-containing protein 174	CCDC174	25.3123	24.2384	24.1208							sp|Q6PII3|CC174_HUMAN Coiled-coil domain-containing protein 174 OS=Homo sapiens OX=9606 GN=CCDC174 PE=1 SV=3	1	2	2	2	1	2	0	1	1	1	2	1	1	0	1	2	0	1	1	1	1	0	0	1	0	0	0	0	0	0	1	2	0	1	1	1
O60826	O60826	Coiled-coil domain-containing protein 22	CCDC22	25.1356	25.1178	25.0084							sp|O60826|CCD22_HUMAN Coiled-coil domain-containing protein 22 OS=Homo sapiens OX=9606 GN=CCDC22 PE=1 SV=1	1	6	6	6	3	4	2	3	3	3	3	4	5	5	4	5	6	1	4	4	6	5	4	4	0	0	0	0	0	1	3	4	2	3	3	3
Q86WR0	Q86WR0	Coiled-coil domain-containing protein 25	CCDC25	30.7949	30.6841	30.4271	28.2235	27.1138	27.504	28.5657	28.8256	28.8517	sp|Q86WR0|CCD25_HUMAN Coiled-coil domain-containing protein 25 OS=Homo sapiens OX=9606 GN=CCDC25 PE=1 SV=2	1	9	9	9	9	9	9	9	8	9	7	8	9	9	6	9	7	9	8	8	9	8	8	9	4	3	3	3	5	4	9	9	9	9	8	9
Q96MW1	Q96MW1	Coiled-coil domain-containing protein 43	CCDC43	30.9176	30.6224	30.5587	27.4658	26.4895	26.6246	28.1724	29.3342	28.7703	sp|Q96MW1|CCD43_HUMAN Coiled-coil domain-containing protein 43 OS=Homo sapiens OX=9606 GN=CCDC43 PE=1 SV=2	1	8	8	8	7	8	8	7	8	8	8	7	8	8	7	7	6	7	8	7	6	7	7	7	5	3	3	6	7	4	7	8	8	7	8	8
Q96A33	Q96A33	Coiled-coil domain-containing protein 47	CCDC47	27.4331	27.4176	27.3613	31.2619	29.6895	29.7097	29.0866	30.0168	29.4364	sp|Q96A33|CCD47_HUMAN Coiled-coil domain-containing protein 47 OS=Homo sapiens OX=9606 GN=CCDC47 PE=1 SV=1	1	12	12	12	5	4	9	7	7	7	8	7	5	6	7	7	7	4	7	6	5	1	5	7	12	10	10	11	10	8	5	4	9	7	7	7
Q8IVM0	Q8IVM0	Coiled-coil domain-containing protein 50	CCDC50	29.197	29.1785	28.7704	27.0586						sp|Q8IVM0|CCD50_HUMAN Coiled-coil domain-containing protein 50 OS=Homo sapiens OX=9606 GN=CCDC50 PE=1 SV=1	1	10	10	10	7	8	9	6	8	6	5	8	6	8	7	7	5	6	5	7	7	5	6	7	2	1	1	0	1	0	7	8	9	6	8	6
Q9P031	Q9P031	Thyroid transcription factor 1-associated protein 26	CCDC59	28.0848	28.0213	27.895	28.8325	29.5091	29.5556	29.403	26.0014	29.0856	sp|Q9P031|TAP26_HUMAN Thyroid transcription factor 1-associated protein 26 OS=Homo sapiens OX=9606 GN=CCDC59 PE=1 SV=2	1	7	7	7	4	2	5	6	5	5	3	4	4	4	3	3	4	5	5	4	3	5	4	6	4	3	4	4	4	3	4	2	5	6	5	5
Q16204	Q16204	Coiled-coil domain-containing protein 6	CCDC6	26.3139	26.2691	26.2069							sp|Q16204|CCDC6_HUMAN Coiled-coil domain-containing protein 6 OS=Homo sapiens OX=9606 GN=CCDC6 PE=1 SV=2	1	5	5	5	2	2	2	2	3	3	2	2	2	3	2	2	2	3	2	2	1	2	3	3	0	0	0	0	0	0	2	2	2	2	3	3
A6NKD9	A6NKD9	Coiled-coil domain-containing protein 85C	CCDC85C	27.8338	27.7652	27.7382	26.5303			26.4201	26.8953	26.5546	sp|A6NKD9|CC85C_HUMAN Coiled-coil domain-containing protein 85C OS=Homo sapiens OX=9606 GN=CCDC85C PE=1 SV=1	1	11	11	11	8	8	7	9	8	8	7	7	8	7	8	6	8	7	7	9	8	7	7	9	4	0	1	4	7	3	8	8	7	9	8	8
Q9H6F5	Q9H6F5	Coiled-coil domain-containing protein 86	CCDC86	29.9123	29.744	29.686	30.5602	30.9381	31.1698	30.7254	30.0056	30.3982	sp|Q9H6F5|CCD86_HUMAN Coiled-coil domain-containing protein 86 OS=Homo sapiens OX=9606 GN=CCDC86 PE=1 SV=1	1	12	12	12	9	8	11	10	9	10	10	9	9	10	9	11	8	8	8	9	10	10	11	8	8	9	8	8	7	9	9	8	11	10	9	10
Q9BW85	Q9BW85	Coiled-coil domain-containing protein 94	CCDC94	27.7745	27.7455	27.7452							sp|Q9BW85|YJU2_HUMAN Splicing factor YJU2 OS=Homo sapiens OX=9606 GN=YJU2 PE=1 SV=1	1	10	10	10	7	8	7	7	8	4	7	6	2	3	2	4	6	4	7	4	4	7	3	7	1	0	0	1	0	1	7	8	7	7	8	4
Q96F63	Q96F63	Coiled-coil domain-containing protein 97	CCDC97	22.096									sp|Q96F63|CCD97_HUMAN Coiled-coil domain-containing protein 97 OS=Homo sapiens OX=9606 GN=CCDC97 PE=1 SV=1	1	1	1	1	0	0	1	1	0	0	1	0	0	1	0	1	1	0	1	0	0	0	0	1	0	0	0	0	0	0	0	0	1	1	0	0
P78396	P78396	Cyclin-A1	CCNA1	23.4183									sp|P78396|CCNA1_HUMAN Cyclin-A1 OS=Homo sapiens OX=9606 GN=CCNA1 PE=1 SV=1	1	1	1	1	0	0	0	0	0	1	0	0	1	1	1	1	1	0	1	1	1	1	1	0	0	0	0	0	0	0	0	0	0	0	0	1
P20248	P20248	Cyclin-A2	CCNA2	24.8867	24.6805	24.6744						23.6637	sp|P20248|CCNA2_HUMAN Cyclin-A2 OS=Homo sapiens OX=9606 GN=CCNA2 PE=1 SV=2	1	3	3	3	2	3	3	2	2	3	3	2	0	1	0	0	0	1	1	0	1	0	1	2	0	0	0	0	1	2	2	3	3	2	2	3
P14635	P14635	G2/mitotic-specific cyclin-B1	CCNB1	29.3938	28.8014	28.681	30.353	30.8793	30.6597	30.6537	30.0702	30.0918	sp|P14635|CCNB1_HUMAN G2/mitotic-specific cyclin-B1 OS=Homo sapiens OX=9606 GN=CCNB1 PE=1 SV=1	1	8	8	8	6	6	5	8	8	7	6	6	5	6	5	6	4	5	6	7	7	8	6	7	7	7	7	7	7	8	6	6	5	8	8	7
O95067	O95067	G2/mitotic-specific cyclin-B2	CCNB2	24.5824	24.5335	24.5277							sp|O95067|CCNB2_HUMAN G2/mitotic-specific cyclin-B2 OS=Homo sapiens OX=9606 GN=CCNB2 PE=1 SV=1	1	3	3	3	0	0	3	0	2	0	3	3	2	2	0	1	1	0	1	3	3	2	1	0	0	0	0	0	0	0	0	0	3	0	2	0
P24863	P24863	Cyclin-C	CCNC										sp|P24863|CCNC_HUMAN Cyclin-C OS=Homo sapiens OX=9606 GN=CCNC PE=1 SV=2	1	1	1	1	1	0	0	0	0	0	0	0	0	0	0	0	0	0	0	0	0	0	0	1	0	0	0	0	0	0	1	0	0	0	0	0
P51946	P51946	Cyclin-H	CCNH	24.667	24.5993	24.4529							sp|P51946|CCNH_HUMAN Cyclin-H OS=Homo sapiens OX=9606 GN=CCNH PE=1 SV=1	1	4	4	4	4	2	1	1	2	1	2	2	0	1	1	1	1	0	1	1	2	1	2	1	0	0	0	0	0	0	4	2	1	1	2	1
O75909	O75909	Cyclin-K	CCNK	28.6183	28.2164	28.1171	25.3461	26.2427	25.8684	26.4208		26.2015	sp|O75909|CCNK_HUMAN Cyclin-K OS=Homo sapiens OX=9606 GN=CCNK PE=1 SV=2	1	7	7	7	7	6	7	6	7	6	5	6	5	5	5	6	4	5	6	6	7	7	7	7	2	2	2	2	1	2	7	6	7	6	7	6
Q9UK58	Q9UK58	Cyclin-L1	CCNL1									22.1859	sp|Q9UK58|CCNL1_HUMAN Cyclin-L1 OS=Homo sapiens OX=9606 GN=CCNL1 PE=1 SV=1	1	1	1	1	1	1	1	1	1	1	1	1	0	1	0	1	1	0	1	1	1	0	1	1	0	0	0	1	0	1	1	1	1	1	1	1
Q96S94	Q96S94	Cyclin-L2	CCNL2	23.9566									sp|Q96S94|CCNL2_HUMAN Cyclin-L2 OS=Homo sapiens OX=9606 GN=CCNL2 PE=1 SV=1	1	2	2	2	2	1	0	0	1	1	0	1	0	1	0	1	1	1	1	1	1	1	0	2	0	0	0	0	0	0	2	1	0	0	1	1
O60563	O60563	Cyclin-T1	CCNT1	29.3698	29.3246	29.1269	27.7216	28.2209	28.0932	28.5064	28.7201	28.0049	sp|O60563|CCNT1_HUMAN Cyclin-T1 OS=Homo sapiens OX=9606 GN=CCNT1 PE=1 SV=1	1	13	13	12	11	11	9	11	11	9	9	8	7	9	9	7	6	6	7	8	8	9	6	11	9	5	6	5	7	4	11	11	9	11	11	9
O60583	O60583	Cyclin-T2	CCNT2	22.6093									sp|O60583|CCNT2_HUMAN Cyclin-T2 OS=Homo sapiens OX=9606 GN=CCNT2 PE=1 SV=2	1	2	1	1	1	2	1	1	1	0	0	1	0	0	0	0	0	0	0	0	0	1	0	1	0	0	0	0	0	0	1	1	1	1	1	0
O43303	O43303	Centriolar coiled-coil protein of 110 kDa	CCP110	24.8916	24.5961	24.589							sp|O43303|CP110_HUMAN Centriolar coiled-coil protein of 110 kDa OS=Homo sapiens OX=9606 GN=CCP110 PE=1 SV=3	1	4	4	4	2	3	2	3	2	2	1	1	3	2	2	3	2	2	2	2	3	3	0	4	0	0	0	0	0	0	2	3	2	3	2	2
O14618	O14618	Copper chaperone for superoxide dismutase	CCS	23.7681									sp|O14618|CCS_HUMAN Copper chaperone for superoxide dismutase OS=Homo sapiens OX=9606 GN=CCS PE=1 SV=1	1	1	1	1	1	1	0	1	0	1	1	0	0	0	0	0	0	0	0	0	0	0	0	0	0	0	0	0	0	0	1	1	0	1	0	1
P78371	P78371	T-complex protein 1 subunit beta	CCT2	31.2465	31.0747	31.0576	30.7256	30.9189	31.1815	31.1524	31.0709	30.6052	sp|P78371|TCPB_HUMAN T-complex protein 1 subunit beta OS=Homo sapiens OX=9606 GN=CCT2 PE=1 SV=4	1	29	29	29	27	24	27	24	25	28	25	25	26	29	26	28	23	22	26	28	26	26	27	25	20	15	16	16	20	19	27	24	27	24	25	28
P49368	P49368	T-complex protein 1 subunit gamma	CCT3	30.8641	30.7789	30.6793	30.9349	30.8347	31.0268	30.8067	30.8604	30.7388	sp|P49368|TCPG_HUMAN T-complex protein 1 subunit gamma OS=Homo sapiens OX=9606 GN=CCT3 PE=1 SV=4	1	23	23	23	17	18	17	19	17	21	13	19	19	20	19	18	16	15	17	18	18	17	17	16	15	16	15	14	15	16	17	18	17	19	17	21
P50991	P50991	T-complex protein 1 subunit delta	CCT4	30.9454	30.8653	30.8302	31.1145	31.1026	31.2395	31.0897	31.1069	30.9218	sp|P50991|TCPD_HUMAN T-complex protein 1 subunit delta OS=Homo sapiens OX=9606 GN=CCT4 PE=1 SV=4	1	19	19	19	13	13	17	19	18	17	17	16	15	13	14	13	11	13	15	17	16	16	16	17	12	11	14	13	13	12	13	13	17	19	18	17
P48643	P48643	T-complex protein 1 subunit epsilon	CCT5	30.4953	30.465	30.2793	30.0133	29.1777	30.1655	29.942	30.2882	29.7386	sp|P48643|TCPE_HUMAN T-complex protein 1 subunit epsilon OS=Homo sapiens OX=9606 GN=CCT5 PE=1 SV=1	1	22	22	22	20	19	19	20	19	19	16	18	13	13	15	14	15	19	19	17	18	17	13	19	11	7	10	9	10	8	20	19	19	20	19	19
P40227	P40227	T-complex protein 1 subunit zeta	CCT6A	31.017	30.961	30.9535	31.3177	31.203	31.2292	31.1473	31.4459	31.0425	sp|P40227|TCPZ_HUMAN T-complex protein 1 subunit zeta OS=Homo sapiens OX=9606 GN=CCT6A PE=1 SV=3	1	23	23	18	21	21	18	21	22	22	17	18	19	20	19	18	17	16	19	22	22	20	22	20	13	15	16	15	16	17	21	21	18	21	22	22
Q92526	Q92526	T-complex protein 1 subunit zeta-2	CCT6B									21.6433	sp|Q92526|TCPW_HUMAN T-complex protein 1 subunit zeta-2 OS=Homo sapiens OX=9606 GN=CCT6B PE=1 SV=5	1	6	1	1	6	5	5	5	6	5	6	5	6	5	5	4	6	6	6	6	6	6	6	4	4	3	3	5	4	6	1	0	0	1	1	0
Q99832	Q99832	T-complex protein 1 subunit eta	CCT7	30.3186	30.0318	30.0174	30.3436	30.3942	30.4991	30.545	30.6293	30.5008	sp|Q99832|TCPH_HUMAN T-complex protein 1 subunit eta OS=Homo sapiens OX=9606 GN=CCT7 PE=1 SV=2	1	23	23	23	19	19	18	17	19	21	15	19	16	20	19	16	13	13	17	20	19	19	20	19	11	10	11	8	12	11	19	19	18	17	19	21
P50990	P50990	T-complex protein 1 subunit theta	CCT8	36.9013	36.7484	36.4845	33.4665	32.3927	32.3568	34.3739	35.4258	34.7934	sp|P50990|TCPQ_HUMAN T-complex protein 1 subunit theta OS=Homo sapiens OX=9606 GN=CCT8 PE=1 SV=4	1	36	36	36	33	33	32	32	33	34	32	32	30	32	31	29	31	29	31	32	32	29	30	33	25	23	25	28	30	28	33	33	32	32	33	34
Q96SF2	Q96SF2	T-complex protein 1 subunit theta-like 2	CCT8L2	24.8806									sp|Q96SF2|TCPQM_HUMAN T-complex protein 1 subunit theta-like 2 OS=Homo sapiens OX=9606 GN=CCT8L2 PE=2 SV=2	1	1	1	1	0	0	0	0	0	1	1	1	1	1	0	1	1	0	1	1	1	1	1	0	0	0	0	0	0	0	0	0	0	0	0	1
P15812	P15812	T-cell surface glycoprotein CD1e, membrane-associated;T-cell surface glycoprotein CD1e, soluble	CD1E	24.339									sp|P15812|CD1E_HUMAN T-cell surface glycoprotein CD1e, membrane-associated OS=Homo sapiens OX=9606 GN=CD1E PE=1 SV=2	1	1	1	1	1	1	1	1	1	0	1	0	1	1	1	0	1	1	0	0	1	0	1	1	0	0	0	0	0	0	1	1	1	1	1	0
Q9Y5K6	Q9Y5K6	CD2-associated protein	CD2AP	33.5966	33.4715	33.4708	30.5412	28.9086	28.9992	31.098	32.1803	31.5969	sp|Q9Y5K6|CD2AP_HUMAN CD2-associated protein OS=Homo sapiens OX=9606 GN=CD2AP PE=1 SV=1	1	44	44	44	38	38	36	37	40	40	34	34	35	36	36	32	34	34	39	41	39	39	40	38	19	12	13	21	22	23	38	38	36	37	40	40
O95400	O95400	CD2 antigen cytoplasmic tail-binding protein 2	CD2BP2	26.5463	26.5444	26.4325							sp|O95400|CD2B2_HUMAN CD2 antigen cytoplasmic tail-binding protein 2 OS=Homo sapiens OX=9606 GN=CD2BP2 PE=1 SV=1	1	4	4	4	4	4	4	3	4	3	4	4	3	2	2	2	2	2	4	3	3	3	2	4	0	0	0	0	0	1	4	4	4	3	4	3
O15446	O15446	DNA-directed RNA polymerase I subunit RPA34	CD3EAP	25.8899	25.7959	25.7023							sp|O15446|RPA34_HUMAN DNA-directed RNA polymerase I subunit RPA34 OS=Homo sapiens OX=9606 GN=CD3EAP PE=1 SV=1	1	4	4	4	3	3	3	2	3	2	2	3	2	2	1	2	3	4	3	2	2	2	2	2	1	1	1	1	1	1	3	3	3	2	3	2
P14209	P14209	CD99 antigen	CD99	22.8622									sp|P14209|CD99_HUMAN CD99 antigen OS=Homo sapiens OX=9606 GN=CD99 PE=1 SV=1	1	1	1	1	0	1	0	0	1	1	1	1	1	0	1	0	1	1	1	1	0	0	1	0	0	0	0	0	0	0	0	1	0	0	1	1
O75794	O75794	Cell division cycle protein 123 homolog	CDC123	26.9404	26.7206	26.6859							sp|O75794|CD123_HUMAN Cell division cycle protein 123 homolog OS=Homo sapiens OX=9606 GN=CDC123 PE=1 SV=1	1	8	8	8	4	2	6	3	3	4	6	6	5	7	6	6	4	3	4	6	6	7	6	3	0	0	0	0	0	0	4	2	6	3	3	4
Q13042	Q13042	Cell division cycle protein 16 homolog	CDC16	26.095	26.0144	25.9807							sp|Q13042|CDC16_HUMAN Cell division cycle protein 16 homolog OS=Homo sapiens OX=9606 GN=CDC16 PE=1 SV=2	1	8	8	8	6	6	5	3	3	5	3	5	4	4	5	5	4	4	4	3	5	5	4	5	0	0	1	0	0	1	6	6	5	3	3	5
Q12834	Q12834	Cell division cycle protein 20 homolog	CDC20	25.3928			26.817				27.9844	26.975	sp|Q12834|CDC20_HUMAN Cell division cycle protein 20 homolog OS=Homo sapiens OX=9606 GN=CDC20 PE=1 SV=2	1	4	4	4	2	1	0	0	1	0	2	1	0	1	2	0	1	1	0	2	2	2	1	1	3	2	2	2	3	3	2	1	0	0	1	0
Q9UJX2	Q9UJX2	Cell division cycle protein 23 homolog	CDC23	28.9342	28.9247	28.9088	28.1633			28.6316	28.5493	28.3177	sp|Q9UJX2|CDC23_HUMAN Cell division cycle protein 23 homolog OS=Homo sapiens OX=9606 GN=CDC23 PE=1 SV=3	1	10	10	10	5	8	4	6	8	6	7	7	5	7	7	8	6	4	7	6	6	7	7	6	3	2	0	3	4	3	5	8	4	6	8	6
P30307	P30307	M-phase inducer phosphatase 3	CDC25C	25.7246	25.5276	25.5114							sp|P30307|MPIP3_HUMAN M-phase inducer phosphatase 3 OS=Homo sapiens OX=9606 GN=CDC25C PE=1 SV=2	1	4	4	4	3	4	3	2	2	3	3	2	1	3	2	2	4	4	0	2	2	2	1	3	0	0	0	0	1	0	3	4	3	2	2	3
P30260	P30260	Cell division cycle protein 27 homolog	CDC27	26.884	26.7622	26.7533	26.1068	26.3857	26.2914	26.4305		26.3641	sp|P30260|CDC27_HUMAN Cell division cycle protein 27 homolog OS=Homo sapiens OX=9606 GN=CDC27 PE=1 SV=2	1	11	11	11	9	9	4	5	6	6	4	4	6	6	6	7	7	4	5	6	7	7	6	9	3	3	2	2	1	3	9	9	4	5	6	6
Q16543	Q16543	Hsp90 co-chaperone Cdc37;Hsp90 co-chaperone Cdc37, N-terminally processed	CDC37	28.6805	28.66	28.6242	27.8891	27.5584	27.7022	27.5225		26.817	sp|Q16543|CDC37_HUMAN Hsp90 co-chaperone Cdc37 OS=Homo sapiens OX=9606 GN=CDC37 PE=1 SV=1	1	9	9	9	9	7	7	6	5	7	7	6	7	7	7	8	7	6	8	7	6	7	6	7	3	2	2	2	2	4	9	7	7	6	5	7
P60953	P60953	Cell division control protein 42 homolog	CDC42	25.5379	25.4912	25.4274							sp|P60953|CDC42_HUMAN Cell division control protein 42 homolog OS=Homo sapiens OX=9606 GN=CDC42 PE=1 SV=2	1	2	2	2	2	2	2	2	2	2	1	2	1	2	2	1	1	1	2	2	2	2	2	2	0	0	0	0	0	0	2	2	2	2	2	2
Q5VT25	Q5VT25	Serine/threonine-protein kinase MRCK alpha	CDC42BPA	22.7759									sp|Q5VT25|MRCKA_HUMAN Serine/threonine-protein kinase MRCK alpha OS=Homo sapiens OX=9606 GN=CDC42BPA PE=1 SV=1	1	3	3	2	1	0	1	0	0	1	0	1	1	2	1	1	1	0	2	1	0	0	0	0	0	0	0	0	0	0	1	0	1	0	0	1
Q9Y5S2	Q9Y5S2	Serine/threonine-protein kinase MRCK beta	CDC42BPB	24.11									sp|Q9Y5S2|MRCKB_HUMAN Serine/threonine-protein kinase MRCK beta OS=Homo sapiens OX=9606 GN=CDC42BPB PE=1 SV=2	1	3	2	2	0	0	1	0	0	1	0	0	0	1	0	0	0	0	0	0	0	0	0	1	0	0	0	0	0	0	0	0	1	0	0	1
Q99459	Q99459	Cell division cycle 5-like protein	CDC5L	30.1912	30.0712	29.9261	29.9584	30.3619	30.2672	30.358	30.012	30.1592	sp|Q99459|CDC5L_HUMAN Cell division cycle 5-like protein OS=Homo sapiens OX=9606 GN=CDC5L PE=1 SV=2	1	29	29	29	23	21	21	23	25	22	27	26	18	19	23	20	19	19	23	19	23	20	21	23	18	20	17	16	18	15	23	21	21	23	25	22
Q6P1J9	Q6P1J9	Parafibromin	CDC73	30.7463	30.3286	30.2802	31.38	32.1034	32.1625	31.9454	31.4645	31.5142	sp|Q6P1J9|CDC73_HUMAN Parafibromin OS=Homo sapiens OX=9606 GN=CDC73 PE=1 SV=1	1	29	29	29	19	21	22	22	26	26	20	24	24	23	24	23	24	24	26	23	21	21	21	23	23	23	23	25	20	19	19	21	22	22	26	26
Q69YH5	Q69YH5	Cell division cycle-associated protein 2	CDCA2	26.6046	26.4678	26.4031						24.5043	sp|Q69YH5|CDCA2_HUMAN Cell division cycle-associated protein 2 OS=Homo sapiens OX=9606 GN=CDCA2 PE=1 SV=2	1	9	9	9	5	3	7	7	6	4	3	5	2	4	4	4	4	2	2	5	3	3	1	5	1	0	1	1	1	3	5	3	7	7	6	4
Q99618	Q99618	Cell division cycle-associated protein 3	CDCA3	26.1867	26.0097	25.9806	25.1732				25.2456	24.9047	sp|Q99618|CDCA3_HUMAN Cell division cycle-associated protein 3 OS=Homo sapiens OX=9606 GN=CDCA3 PE=1 SV=1	1	5	5	5	5	4	4	4	3	3	1	1	2	3	3	1	4	3	1	3	2	4	2	4	3	0	1	1	3	3	5	4	4	4	3	3
Q96FF9	Q96FF9	Sororin	CDCA5	26.5345	26.4817	26.3352	25.3057	25.543	25.6371	25.8366	26.2598	25.8205	sp|Q96FF9|CDCA5_HUMAN Sororin OS=Homo sapiens OX=9606 GN=CDCA5 PE=1 SV=1	1	3	3	3	3	3	2	3	3	2	2	2	2	2	3	2	2	3	3	3	2	1	1	3	2	3	3	3	3	3	3	3	2	3	3	2
Q53HL2	Q53HL2	Borealin	CDCA8	27.3217	27.2108	27.1361	25.7905	26.3127	26.0043	26.29	26.4584	26.4016	sp|Q53HL2|BOREA_HUMAN Borealin OS=Homo sapiens OX=9606 GN=CDCA8 PE=1 SV=2	1	8	8	8	6	6	7	6	5	5	5	5	4	4	4	3	5	6	5	4	3	3	5	4	3	5	4	5	5	5	6	6	7	6	5	5
O14735	O14735	CDP-diacylglycerol--inositol 3-phosphatidyltransferase	CDIPT	26.8214	26.7327	26.7233						25.8967	sp|O14735|CDIPT_HUMAN CDP-diacylglycerol--inositol 3-phosphatidyltransferase OS=Homo sapiens OX=9606 GN=CDIPT PE=1 SV=1	1	4	4	4	4	3	4	3	3	4	3	4	3	4	4	4	3	3	4	4	4	4	4	3	2	1	1	1	2	3	4	3	4	3	3	4
P06493	P06493	Cyclin-dependent kinase 1	CDK1	30.6956	30.4813	30.4405	30.5667	30.8436	30.8973	30.9141	30.7604	30.7491	sp|P06493|CDK1_HUMAN Cyclin-dependent kinase 1 OS=Homo sapiens OX=9606 GN=CDK1 PE=1 SV=3	1	19	19	17	15	13	15	15	16	16	16	16	15	16	17	15	14	13	16	17	18	17	15	17	14	13	13	14	12	13	15	13	15	15	16	16
P21127	P21127	Cyclin-dependent kinase 11B;Cyclin-dependent kinase 11A	CDK11B	28.4704	28.4472	28.3895	26.4143		26.2869	26.2381	27.0846		sp|P21127|CD11B_HUMAN Cyclin-dependent kinase 11B OS=Homo sapiens OX=9606 GN=CDK11B PE=1 SV=4;sp|Q9UQ88|CD11A_HUMAN Cyclin-dependent kinase 11A OS=Homo sapiens OX=9606 GN=CDK11A PE=1 SV=4	3	18	18	18	13	11	12	10	12	11	9	9	10	9	11	6	10	5	7	10	9	10	8	13	5	2	3	5	5	2	13	11	12	10	12	11
Q9NYV4	Q9NYV4	Cyclin-dependent kinase 12	CDK12	28.012	27.9037	27.8079	27.1784	27.4048	26.6682	27.2165	27.3957	26.7932	sp|Q9NYV4|CDK12_HUMAN Cyclin-dependent kinase 12 OS=Homo sapiens OX=9606 GN=CDK12 PE=1 SV=2	1	15	14	13	11	9	10	13	14	14	9	9	8	10	9	9	9	7	11	11	12	11	10	13	7	5	5	4	6	5	10	9	9	12	13	13
Q14004	Q14004	Cyclin-dependent kinase 13	CDK13	23.7868	23.4081								sp|Q14004|CDK13_HUMAN Cyclin-dependent kinase 13 OS=Homo sapiens OX=9606 GN=CDK13 PE=1 SV=2	1	5	3	3	4	4	3	3	4	4	3	3	3	3	3	3	3	3	3	4	4	4	3	4	1	1	1	1	1	2	2	3	1	1	2	2
Q00536	Q00536	Cyclin-dependent kinase 16;Cyclin-dependent kinase 17	CDK16	24.9693	24.7933	24.7567							sp|Q00536|CDK16_HUMAN Cyclin-dependent kinase 16 OS=Homo sapiens OX=9606 GN=CDK16 PE=1 SV=1;sp|Q00537|CDK17_HUMAN Cyclin-dependent kinase 17 OS=Homo sapiens OX=9606 GN=CDK17 PE=1 SV=2	3	5	4	4	4	3	4	4	3	5	2	5	2	3	3	5	4	4	4	4	3	3	3	3	1	1	1	2	2	1	3	3	3	3	2	4
P24941	P24941	Cyclin-dependent kinase 2	CDK2	28.9137	28.7854	28.5354	27.1638	27.007	26.7584		27.4015	26.2588	sp|P24941|CDK2_HUMAN Cyclin-dependent kinase 2 OS=Homo sapiens OX=9606 GN=CDK2 PE=1 SV=2	2	15	13	13	12	9	12	13	13	11	10	9	9	10	11	10	8	8	13	11	15	13	11	11	9	4	4	5	6	5	11	9	11	12	12	10
O14519	O14519	Cyclin-dependent kinase 2-associated protein 1	CDK2AP1	23.5165									sp|O14519|CDKA1_HUMAN Cyclin-dependent kinase 2-associated protein 1 OS=Homo sapiens OX=9606 GN=CDK2AP1 PE=1 SV=1	1	1	1	1	0	0	1	1	1	1	0	1	1	1	1	0	1	1	0	1	0	0	0	0	0	0	0	0	0	0	0	0	1	1	1	1
P11802	P11802	Cyclin-dependent kinase 4	CDK4	24.9525	24.8302	24.8159							sp|P11802|CDK4_HUMAN Cyclin-dependent kinase 4 OS=Homo sapiens OX=9606 GN=CDK4 PE=1 SV=2	1	4	3	3	1	0	2	2	2	2	3	3	3	3	3	3	3	2	3	3	3	3	3	2	1	1	1	1	1	1	0	0	1	1	1	1
Q00535	Q00535	Cyclin-dependent-like kinase 5	CDK5	25.7404	25.638	25.5272	25.3108	25.1756	25.1633	25.2166	25.415	25.1851	sp|Q00535|CDK5_HUMAN Cyclin-dependent-like kinase 5 OS=Homo sapiens OX=9606 GN=CDK5 PE=1 SV=3	1	7	6	6	4	2	4	6	6	4	6	4	5	6	5	6	5	6	6	6	5	6	6	6	5	4	4	3	4	4	3	2	3	5	5	3
Q96JB5	Q96JB5	CDK5 regulatory subunit-associated protein 3	CDK5RAP3	25.2073	25.1803	25.1084							sp|Q96JB5|CK5P3_HUMAN CDK5 regulatory subunit-associated protein 3 OS=Homo sapiens OX=9606 GN=CDK5RAP3 PE=1 SV=2	1	6	6	6	4	3	6	5	6	4	6	5	4	5	6	5	3	3	5	4	4	3	2	4	2	1	0	1	1	1	4	3	6	5	6	4
Q00534	Q00534	Cyclin-dependent kinase 6	CDK6				21.9507						sp|Q00534|CDK6_HUMAN Cyclin-dependent kinase 6 OS=Homo sapiens OX=9606 GN=CDK6 PE=1 SV=1	1	2	1	1	2	1	2	1	1	1	2	2	1	2	1	1	2	2	2	1	1	1	1	1	2	1	1	1	1	1	1	1	1	0	0	0
P50613	P50613	Cyclin-dependent kinase 7	CDK7	27.0359	26.9395	26.8703							sp|P50613|CDK7_HUMAN Cyclin-dependent kinase 7 OS=Homo sapiens OX=9606 GN=CDK7 PE=1 SV=1	1	6	6	6	6	5	5	6	5	4	4	6	5	5	6	6	5	5	3	5	5	5	5	6	1	0	0	0	1	0	6	5	5	6	5	4
P50750	P50750	Cyclin-dependent kinase 9	CDK9	28.7578	28.6443	28.5332	27.0381	27.3614	27.1694	27.4744	27.6071	27.4665	sp|P50750|CDK9_HUMAN Cyclin-dependent kinase 9 OS=Homo sapiens OX=9606 GN=CDK9 PE=1 SV=3	3	11	10	10	9	8	7	9	9	8	8	6	8	8	8	7	6	8	7	8	6	5	7	9	4	5	5	4	3	6	8	8	6	8	8	7
Q5VV42	Q5VV42	Threonylcarbamoyladenosine tRNA methylthiotransferase	CDKAL1	26.7543	26.4963	26.3137	30.1209	27.6046	27.4555	26.8679	28.1197	27.8053	sp|Q5VV42|CDKAL_HUMAN Threonylcarbamoyladenosine tRNA methylthiotransferase OS=Homo sapiens OX=9606 GN=CDKAL1 PE=1 SV=1	1	12	12	12	5	5	6	2	4	2	3	3	5	3	3	3	3	4	4	5	7	5	5	4	11	11	10	8	10	8	5	5	6	2	4	2
P46527	P46527	Cyclin-dependent kinase inhibitor 1B	CDKN1B	24.291	24.2748								sp|P46527|CDN1B_HUMAN Cyclin-dependent kinase inhibitor 1B OS=Homo sapiens OX=9606 GN=CDKN1B PE=1 SV=1	1	2	2	2	1	0	2	0	0	0	1	2	0	0	0	0	0	0	0	0	0	0	0	0	0	0	0	0	0	0	1	0	2	0	0	0
P42771	P42771	Cyclin-dependent kinase inhibitor 2A	CDKN2A	25.7568	25.6136	25.4419							sp|P42771|CDN2A_HUMAN Cyclin-dependent kinase inhibitor 2A OS=Homo sapiens OX=9606 GN=CDKN2A PE=1 SV=2	2	3	3	3	2	2	3	2	2	3	3	3	3	3	3	3	3	3	3	3	3	3	3	3	0	0	0	0	1	0	2	2	3	2	2	3
Q9NXV6	Q9NXV6	CDKN2A-interacting protein	CDKN2AIP	27.6703	27.6622	27.4189				26.3236	26.7396	26.3537	sp|Q9NXV6|CARF_HUMAN CDKN2A-interacting protein OS=Homo sapiens OX=9606 GN=CDKN2AIP PE=1 SV=3	1	13	13	13	10	10	10	7	7	7	9	9	9	9	10	10	8	7	8	11	11	11	9	9	0	1	0	3	3	4	10	10	10	7	7	7
Q96HQ2	Q96HQ2	CDKN2AIP N-terminal-like protein	CDKN2AIPNL	23.6536									sp|Q96HQ2|C2AIL_HUMAN CDKN2AIP N-terminal-like protein OS=Homo sapiens OX=9606 GN=CDKN2AIPNL PE=1 SV=1	1	1	1	1	0	0	1	1	1	1	1	1	1	1	1	1	1	0	1	1	0	0	0	0	0	0	0	0	0	0	0	0	1	1	1	1
O95674	O95674	Phosphatidate cytidylyltransferase 2	CDS2	23.2135									sp|O95674|CDS2_HUMAN Phosphatidate cytidylyltransferase 2 OS=Homo sapiens OX=9606 GN=CDS2 PE=1 SV=1	1	1	1	1	0	0	1	1	0	1	0	0	0	1	1	0	0	1	0	1	1	1	1	0	0	0	0	0	0	0	0	0	1	1	0	1
Q15517	Q15517	Corneodesmosin	CDSN									24.8988	sp|Q15517|CDSN_HUMAN Corneodesmosin OS=Homo sapiens OX=9606 GN=CDSN PE=1 SV=3	1	1	1	1	0	0	0	0	0	0	0	0	0	0	0	0	0	0	0	0	0	0	0	0	0	1	1	0	0	1	0	0	0	0	0	0
Q9UKY7	Q9UKY7	Protein CDV3 homolog	CDV3	30.6829	30.5903	30.5306	27.2523	26.6674	26.9409	28.4238	29.2573	28.8566	sp|Q9UKY7|CDV3_HUMAN Protein CDV3 homolog OS=Homo sapiens OX=9606 GN=CDV3 PE=1 SV=1	1	12	12	12	11	11	11	12	10	12	10	11	11	9	11	8	10	10	11	11	12	11	11	11	2	2	3	4	8	5	11	11	11	12	10	12
Q9Y232	Q9Y232	Chromodomain Y-like protein	CDYL							22.7805			sp|Q9Y232|CDYL_HUMAN Chromodomain Y-like protein OS=Homo sapiens OX=9606 GN=CDYL PE=1 SV=2	1	1	1	1	1	0	0	1	1	0	0	0	0	0	0	0	0	0	0	0	0	0	0	1	0	0	1	1	0	0	1	0	0	1	1	0
P53567	P53567	CCAAT/enhancer-binding protein gamma	CEBPG	23.5471									sp|P53567|CEBPG_HUMAN CCAAT/enhancer-binding protein gamma OS=Homo sapiens OX=9606 GN=CEBPG PE=1 SV=1	1	1	1	1	1	1	1	1	1	1	1	1	0	0	0	0	1	1	0	0	0	0	0	1	0	0	0	0	0	0	1	1	1	1	1	1
Q03701	Q03701	CCAAT/enhancer-binding protein zeta	CEBPZ	27.4668	27.0301	27.0247	25.8801	25.8621	25.8956	25.8926	26.4382	26.0338	sp|Q03701|CEBPZ_HUMAN CCAAT/enhancer-binding protein zeta OS=Homo sapiens OX=9606 GN=CEBPZ PE=1 SV=3	1	15	15	15	9	7	12	8	9	5	11	11	5	5	6	5	8	4	6	5	5	7	4	10	4	3	4	5	3	3	9	7	12	8	9	5
O95319	O95319	CUGBP Elav-like family member 2	CELF2	27.4868	27.2172	26.9469						25.1621	sp|O95319|CELF2_HUMAN CUGBP Elav-like family member 2 OS=Homo sapiens OX=9606 GN=CELF2 PE=1 SV=1	1	3	3	3	2	2	3	3	3	3	3	3	3	3	3	3	2	2	3	3	3	3	3	3	1	0	0	1	1	2	2	2	3	3	3	3
Q03188	Q03188	Centromere protein C	CENPC	27.1465	26.7666	26.709	25.5963			25.2153	25.8096		sp|Q03188|CENPC_HUMAN Centromere protein C OS=Homo sapiens OX=9606 GN=CENPC PE=1 SV=2	1	13	13	13	8	9	9	7	8	7	8	9	5	4	8	5	8	3	6	4	3	5	3	11	3	1	0	2	2	1	8	9	9	7	8	7
P49454	P49454	Centromere protein F	CENPF	25.7139									sp|P49454|CENPF_HUMAN Centromere protein F OS=Homo sapiens OX=9606 GN=CENPF PE=1 SV=3	1	1	1	1	1	1	0	1	1	0	0	0	1	0	0	0	0	0	0	0	0	1	0	0	0	0	0	0	0	0	1	1	0	1	1	0
Q9H3R5	Q9H3R5	Centromere protein H	CENPH	24.0219									sp|Q9H3R5|CENPH_HUMAN Centromere protein H OS=Homo sapiens OX=9606 GN=CENPH PE=1 SV=1	1	2	2	2	1	1	2	1	1	0	0	0	0	1	0	0	1	1	1	0	0	0	0	2	0	0	0	0	0	0	1	1	2	1	1	0
Q9NSP4	Q9NSP4	Centromere protein M	CENPM									22.6069	sp|Q9NSP4|CENPM_HUMAN Centromere protein M OS=Homo sapiens OX=9606 GN=CENPM PE=1 SV=1	1	1	1	1	0	0	1	1	1	1	1	1	1	1	1	1	1	1	1	1	1	1	1	1	0	0	0	1	1	1	0	0	1	1	1	1
Q96BT3	Q96BT3	Centromere protein T	CENPT	24.1402	24.0996	23.7315							sp|Q96BT3|CENPT_HUMAN Centromere protein T OS=Homo sapiens OX=9606 GN=CENPT PE=1 SV=2	1	2	2	2	2	2	2	2	1	0	1	1	0	0	0	0	0	0	0	0	0	1	0	2	0	0	0	0	0	0	2	2	2	2	1	0
Q7Z7K6	Q7Z7K6	Centromere protein V	CENPV	29.4242	29.3747	29.2223	28.6506	29.4235	29.6432	29.4419	28.5177	29.5067	sp|Q7Z7K6|CENPV_HUMAN Centromere protein V OS=Homo sapiens OX=9606 GN=CENPV PE=1 SV=1	1	7	7	7	3	4	6	6	6	6	6	6	6	4	6	5	5	5	5	5	4	4	4	5	4	5	5	3	5	3	3	4	6	6	6	6
Q66GS9	Q66GS9	Centrosomal protein of 135 kDa	CEP135	26.9357									sp|Q66GS9|CP135_HUMAN Centrosomal protein of 135 kDa OS=Homo sapiens OX=9606 GN=CEP135 PE=1 SV=2	1	4	4	4	1	0	3	1	2	0	1	0	0	1	2	0	0	0	1	1	0	0	2	0	1	0	0	1	0	1	1	0	3	1	2	0
Q5SW79	Q5SW79	Centrosomal protein of 170 kDa	CEP170	31.4643	31.246	31.1607	28.1018	28.0089	27.6494	29.4038	29.9047	29.2397	sp|Q5SW79|CE170_HUMAN Centrosomal protein of 170 kDa OS=Homo sapiens OX=9606 GN=CEP170 PE=1 SV=1	2	51	51	50	38	39	38	37	42	41	33	34	36	36	39	41	32	31	37	40	41	37	35	38	13	11	11	15	22	14	38	39	38	37	42	41
Q9Y4F5	Q9Y4F5	Centrosomal protein of 170 kDa protein B	CEP170B	23.9684									sp|Q9Y4F5|C170B_HUMAN Centrosomal protein of 170 kDa protein B OS=Homo sapiens OX=9606 GN=CEP170B PE=1 SV=4	1	3	2	2	3	3	3	2	2	3	2	2	3	3	2	2	1	2	2	2	2	1	2	2	0	0	0	0	0	0	2	2	2	1	1	2
Q8TEP8	Q8TEP8	Centrosomal protein of 192 kDa	CEP192	25.8531	25.511	25.3892							sp|Q8TEP8|CE192_HUMAN Centrosomal protein of 192 kDa OS=Homo sapiens OX=9606 GN=CEP192 PE=1 SV=3	1	11	11	11	4	4	5	4	6	6	1	1	6	7	8	5	7	2	5	4	5	9	1	9	1	2	0	0	1	0	4	4	5	4	6	6
Q5VT06	Q5VT06	Centrosome-associated protein 350	CEP350	22.6639									sp|Q5VT06|CE350_HUMAN Centrosome-associated protein 350 OS=Homo sapiens OX=9606 GN=CEP350 PE=1 SV=1	1	2	2	2	1	0	0	1	1	0	0	0	0	0	1	1	1	1	1	0	0	1	0	1	0	0	0	0	0	0	1	0	0	1	1	0
Q9BYV8	Q9BYV8	Centrosomal protein of 41 kDa	CEP41	27.2301	27.0568	26.9933					25.5953	25.6617	sp|Q9BYV8|CEP41_HUMAN Centrosomal protein of 41 kDa OS=Homo sapiens OX=9606 GN=CEP41 PE=1 SV=1	1	6	6	6	4	2	5	4	4	2	6	5	3	4	3	3	3	4	3	5	3	3	6	5	1	1	1	1	2	2	4	2	5	4	4	2
Q9C0F1	Q9C0F1	Centrosomal protein of 44 kDa	CEP44	25.0408	24.9393	24.9081							sp|Q9C0F1|CEP44_HUMAN Centrosomal protein of 44 kDa OS=Homo sapiens OX=9606 GN=CEP44 PE=1 SV=2	1	2	2	2	2	2	0	1	1	2	1	1	2	2	2	2	2	2	2	2	1	2	2	2	0	0	0	0	0	0	2	2	0	1	1	2
Q53EZ4	Q53EZ4	Centrosomal protein of 55 kDa	CEP55	25.9894	25.9264	25.9062							sp|Q53EZ4|CEP55_HUMAN Centrosomal protein of 55 kDa OS=Homo sapiens OX=9606 GN=CEP55 PE=1 SV=3	1	7	7	7	5	4	2	1	1	4	2	1	2	2	3	2	6	4	2	2	3	3	1	2	0	0	0	1	0	0	5	4	2	1	1	4
Q6P2H3	Q6P2H3	Centrosomal protein of 85 kDa	CEP85	25.174	24.5639	24.4997							sp|Q6P2H3|CEP85_HUMAN Centrosomal protein of 85 kDa OS=Homo sapiens OX=9606 GN=CEP85 PE=1 SV=1	1	3	3	3	3	1	2	2	1	1	2	2	2	2	2	3	2	2	3	3	3	3	2	2	0	0	0	0	0	0	3	1	2	2	1	1
Q8IW35	Q8IW35	Centrosomal protein of 97 kDa	CEP97	25.55	25.3728	25.3028							sp|Q8IW35|CEP97_HUMAN Centrosomal protein of 97 kDa OS=Homo sapiens OX=9606 GN=CEP97 PE=1 SV=1	1	7	7	7	4	4	1	4	3	4	3	4	4	5	5	2	4	6	3	3	2	3	2	5	0	0	0	0	0	0	4	4	1	4	3	4
Q9Y6K0	Q9Y6K0	Choline/ethanolaminephosphotransferase 1	CEPT1	24.9411	24.8208	24.8077							sp|Q9Y6K0|CEPT1_HUMAN Choline/ethanolaminephosphotransferase 1 OS=Homo sapiens OX=9606 GN=CEPT1 PE=1 SV=1	1	2	2	2	2	1	1	1	1	1	1	1	1	1	1	1	1	0	1	1	2	2	1	2	0	0	0	0	1	0	2	1	1	1	1	1
P41208	P41208	Centrin-2	CETN2	24.3805									sp|P41208|CETN2_HUMAN Centrin-2 OS=Homo sapiens OX=9606 GN=CETN2 PE=1 SV=1	1	2	2	2	0	0	2	1	1	1	2	1	0	1	1	1	0	0	2	2	0	0	0	0	0	0	0	0	1	0	0	0	2	1	1	1
O15182	O15182	Centrin-3	CETN3	23.1482									sp|O15182|CETN3_HUMAN Centrin-3 OS=Homo sapiens OX=9606 GN=CETN3 PE=1 SV=2	1	1	1	1	1	1	1	1	1	0	1	1	1	0	0	1	1	0	1	0	0	0	0	1	0	0	0	0	0	0	1	1	1	1	1	0
Q9Y6A4	Q9Y6A4	Cilia- and flagella-associated protein 20	CFAP20	28.7334	28.255	28.1153	28.59	29.2175	28.8997	29.0173	28.428	28.6285	sp|Q9Y6A4|CFA20_HUMAN Cilia- and flagella-associated protein 20 OS=Homo sapiens OX=9606 GN=CFAP20 PE=1 SV=1	1	6	6	6	5	4	6	5	6	5	6	6	5	6	6	5	6	5	6	6	5	5	5	5	5	5	5	5	5	5	5	4	6	5	6	5
Q96G28	Q96G28	Cilia- and flagella-associated protein 36	CFAP36	27.4392	27.1473	27.0313							sp|Q96G28|CFA36_HUMAN Cilia- and flagella-associated protein 36 OS=Homo sapiens OX=9606 GN=CFAP36 PE=1 SV=2	1	7	7	7	7	5	5	6	6	5	4	5	6	5	5	5	5	4	5	4	4	4	4	6	0	0	0	0	1	0	7	5	5	6	6	5
Q9UEE9	Q9UEE9	Craniofacial development protein 1	CFDP1	29.3287	29.1792	29.0961							sp|Q9UEE9|CFDP1_HUMAN Craniofacial development protein 1 OS=Homo sapiens OX=9606 GN=CFDP1 PE=1 SV=1	1	6	6	6	6	6	3	4	6	4	3	4	3	3	3	3	2	3	3	4	3	4	2	6	0	0	0	0	1	1	6	6	3	4	6	4
P23528	P23528	Cofilin-1	CFL1	30.5516	30.342	30.1803	30.0995	29.9962	30.0048	29.9991	30.1376	29.929	sp|P23528|COF1_HUMAN Cofilin-1 OS=Homo sapiens OX=9606 GN=CFL1 PE=1 SV=3	1	9	9	5	7	7	8	7	8	8	6	7	7	8	7	7	8	7	8	7	8	8	8	8	4	4	4	4	4	5	7	7	8	7	8	8
Q9Y281	Q9Y281	Cofilin-2	CFL2	24.9138	24.6675	24.585							sp|Q9Y281|COF2_HUMAN Cofilin-2 OS=Homo sapiens OX=9606 GN=CFL2 PE=1 SV=1	1	7	3	3	5	5	6	5	6	6	4	5	5	6	5	5	4	4	4	4	5	6	6	5	2	1	1	1	2	2	2	2	2	2	2	2
Q13111	Q13111	Chromatin assembly factor 1 subunit A	CHAF1A	26.658	26.137								sp|Q13111|CAF1A_HUMAN Chromatin assembly factor 1 subunit A OS=Homo sapiens OX=9606 GN=CHAF1A PE=1 SV=3	1	3	3	3	1	2	2	2	3	2	2	2	1	2	2	2	2	1	1	1	2	2	2	1	0	0	0	0	1	1	1	2	2	2	3	2
Q13112	Q13112	Chromatin assembly factor 1 subunit B	CHAF1B	27.959	27.797	27.6784	27.6844	28.0107	28.109	28.3389	27.8671	28.0036	sp|Q13112|CAF1B_HUMAN Chromatin assembly factor 1 subunit B OS=Homo sapiens OX=9606 GN=CHAF1B PE=1 SV=1	1	9	9	9	6	7	9	8	8	9	8	9	8	8	8	7	7	3	8	7	6	8	6	5	4	4	3	5	4	4	6	7	9	8	8	9
Q96JM3	Q96JM3	Chromosome alignment-maintaining phosphoprotein 1	CHAMP1	28.9074	28.8718	28.782		24.8952			27.0963	25.6901	sp|Q96JM3|CHAP1_HUMAN Chromosome alignment-maintaining phosphoprotein 1 OS=Homo sapiens OX=9606 GN=CHAMP1 PE=1 SV=2	1	19	19	19	18	17	14	15	18	12	13	11	12	10	11	12	13	12	14	13	12	11	10	16	1	2	0	1	3	2	18	17	14	15	18	12
Q96BP2	Q96BP2	Coiled-coil-helix-coiled-coil-helix domain-containing protein 1	CHCHD1								25.8796		sp|Q96BP2|CHCH1_HUMAN Coiled-coil-helix-coiled-coil-helix domain-containing protein 1 OS=Homo sapiens OX=9606 GN=CHCHD1 PE=1 SV=1	1	1	1	1	0	0	0	0	0	0	0	0	0	0	0	0	0	0	0	0	0	0	1	0	1	1	1	0	1	0	0	0	0	0	0	0
Q9Y6H1	Q9Y6H1	Coiled-coil-helix-coiled-coil-helix domain-containing protein 2;Putative coiled-coil-helix-coiled-coil-helix domain-containing protein CHCHD2P9, mitochondrial	CHCHD2									26.7828	sp|Q9Y6H1|CHCH2_HUMAN Coiled-coil-helix-coiled-coil-helix domain-containing protein 2 OS=Homo sapiens OX=9606 GN=CHCHD2 PE=1 SV=1;sp|Q5T1J5|CHCH9_HUMAN Putative coiled-coil-helix-coiled-coil-helix domain-containing protein CHCHD2P9, mitochondrial OS=Homo s	2	1	1	1	1	1	1	1	1	1	1	1	1	1	1	1	1	1	1	1	1	1	1	1	1	1	1	1	1	1	1	1	1	1	1	1
Q9NX63	Q9NX63	MICOS complex subunit MIC19	CHCHD3				28.9841						sp|Q9NX63|MIC19_HUMAN MICOS complex subunit MIC19 OS=Homo sapiens OX=9606 GN=CHCHD3 PE=1 SV=1	1	3	3	3	1	0	1	1	1	1	1	1	1	1	1	1	1	1	1	1	1	2	2	1	2	1	1	1	0	1	1	0	1	1	1	1
O14646	O14646	Chromodomain-helicase-DNA-binding protein 1	CHD1	24.9174	24.8864	24.6563							sp|O14646|CHD1_HUMAN Chromodomain-helicase-DNA-binding protein 1 OS=Homo sapiens OX=9606 GN=CHD1 PE=1 SV=2	1	5	5	3	2	3	3	2	2	2	2	1	1	1	1	2	2	0	1	3	3	4	3	4	0	0	0	0	0	0	2	3	3	2	2	2
Q12873	Q12873	Chromodomain-helicase-DNA-binding protein 3	CHD3	24.9003									sp|Q12873|CHD3_HUMAN Chromodomain-helicase-DNA-binding protein 3 OS=Homo sapiens OX=9606 GN=CHD3 PE=1 SV=3	1	15	5	5	10	10	11	11	11	12	10	8	10	9	11	9	7	6	11	9	9	11	6	10	5	3	3	3	3	3	1	3	2	2	1	2
Q14839	Q14839	Chromodomain-helicase-DNA-binding protein 4	CHD4	32.1555	32.0733	32.0607	29.6895	30.4083	29.9293	30.6342	30.7867	30.5991	sp|Q14839|CHD4_HUMAN Chromodomain-helicase-DNA-binding protein 4 OS=Homo sapiens OX=9606 GN=CHD4 PE=1 SV=2	2	71	71	61	59	53	49	60	63	58	48	50	46	49	54	48	41	39	49	55	55	57	43	61	19	21	16	20	20	21	59	53	49	60	63	58
Q9P2D1	Q9P2D1	Chromodomain-helicase-DNA-binding protein 7	CHD7	26.12	25.3742	25.3486							sp|Q9P2D1|CHD7_HUMAN Chromodomain-helicase-DNA-binding protein 7 OS=Homo sapiens OX=9606 GN=CHD7 PE=1 SV=3	2	12	9	9	6	5	6	6	8	7	4	5	7	6	6	5	7	5	7	7	8	8	6	7	2	3	2	4	2	1	3	3	3	4	6	5
Q9HCK8	Q9HCK8	Chromodomain-helicase-DNA-binding protein 8	CHD8	29.0823	28.9758	28.8365				26.2692	25.1658	24.8467	sp|Q9HCK8|CHD8_HUMAN Chromodomain-helicase-DNA-binding protein 8 OS=Homo sapiens OX=9606 GN=CHD8 PE=1 SV=5	1	27	27	24	23	21	18	16	17	15	14	14	16	19	20	20	19	11	21	20	19	20	15	21	1	1	0	2	4	3	23	21	18	16	17	15
Q8IWX8	Q8IWX8	Calcium homeostasis endoplasmic reticulum protein	CHERP	29.958	29.7533	29.6874	25.9023		27.6248	27.8698	26.7128	27.4985	sp|Q8IWX8|CHERP_HUMAN Calcium homeostasis endoplasmic reticulum protein OS=Homo sapiens OX=9606 GN=CHERP PE=1 SV=3	1	18	18	18	15	15	15	16	17	15	15	12	12	12	12	10	11	9	13	13	13	11	10	16	3	1	3	3	4	2	15	15	15	16	17	15
Q5VXU3	Q5VXU3	Cysteine-rich hydrophobic domain-containing protein 1	CHIC1									24.3458	sp|Q5VXU3|CHIC1_HUMAN Cysteine-rich hydrophobic domain-containing protein 1 OS=Homo sapiens OX=9606 GN=CHIC1 PE=2 SV=2	1	1	1	1	0	0	1	0	0	0	0	1	1	0	0	1	1	1	0	0	1	0	1	0	0	0	0	0	0	1	0	0	1	0	0	0
Q9BWS9	Q9BWS9	Chitinase domain-containing protein 1	CHID1	30.7137	30.2302	30.104	30.9887	31.58	31.7951	31.3942	30.7512	30.8435	sp|Q9BWS9|CHID1_HUMAN Chitinase domain-containing protein 1 OS=Homo sapiens OX=9606 GN=CHID1 PE=1 SV=1	1	13	13	13	8	9	10	10	12	10	10	11	10	12	11	10	8	9	9	10	9	8	10	9	9	9	9	8	9	9	8	9	10	10	12	10
P35790	P35790	Choline kinase alpha	CHKA	24.3834	23.936	23.8531							sp|P35790|CHKA_HUMAN Choline kinase alpha OS=Homo sapiens OX=9606 GN=CHKA PE=1 SV=3	1	2	2	2	1	1	1	2	2	2	1	2	1	1	1	2	2	2	1	1	1	2	2	2	0	0	0	0	1	0	1	1	1	2	2	2
P26374	P26374	Rab proteins geranylgeranyltransferase component A 2	CHML	23.5427									sp|P26374|RAE2_HUMAN Rab proteins geranylgeranyltransferase component A 2 OS=Homo sapiens OX=9606 GN=CHML PE=1 SV=2	1	1	1	1	1	1	1	1	1	0	1	0	1	0	1	1	1	1	1	1	0	1	0	0	0	0	0	0	0	0	1	1	1	1	1	0
O43633	O43633	Charged multivesicular body protein 2a	CHMP2A									23.8329	sp|O43633|CHM2A_HUMAN Charged multivesicular body protein 2a OS=Homo sapiens OX=9606 GN=CHMP2A PE=1 SV=1	1	1	1	1	0	0	0	0	0	0	0	0	0	0	0	0	0	0	0	0	0	0	0	0	1	1	1	1	1	1	0	0	0	0	0	0
Q9UQN3	Q9UQN3	Charged multivesicular body protein 2b	CHMP2B	30.3331	30.3196	30.1974	29.8691	29.8853	30.2393	30.2254	30.1194	29.895	sp|Q9UQN3|CHM2B_HUMAN Charged multivesicular body protein 2b OS=Homo sapiens OX=9606 GN=CHMP2B PE=1 SV=1	2	5	5	5	5	4	5	5	5	4	4	4	4	5	4	5	3	3	5	5	4	5	4	5	3	3	4	4	4	2	5	4	5	5	5	4
Q9BY43	Q9BY43	Charged multivesicular body protein 4a	CHMP4A	23.5167									sp|Q9BY43|CHM4A_HUMAN Charged multivesicular body protein 4a OS=Homo sapiens OX=9606 GN=CHMP4A PE=1 SV=3	1	1	1	1	1	1	1	1	1	1	1	1	1	1	1	1	1	1	1	1	1	1	0	1	0	0	0	0	0	0	1	1	1	1	1	1
Q9H444	Q9H444	Charged multivesicular body protein 4b	CHMP4B	30.2216	30.2027	30.1557	28.3072	27.0762	27.0357	27.9688	28.9297	27.9919	sp|Q9H444|CHM4B_HUMAN Charged multivesicular body protein 4b OS=Homo sapiens OX=9606 GN=CHMP4B PE=1 SV=1	1	7	7	7	6	7	6	6	6	6	6	6	5	6	6	6	5	7	6	6	6	7	6	6	5	4	4	5	4	5	6	7	6	6	6	6
Q96CF2	Q96CF2	Charged multivesicular body protein 4c	CHMP4C									22.7562	sp|Q96CF2|CHM4C_HUMAN Charged multivesicular body protein 4c OS=Homo sapiens OX=9606 GN=CHMP4C PE=1 SV=1	1	1	1	1	1	0	1	1	1	1	1	1	0	0	0	0	1	1	1	1	1	1	0	1	0	0	0	0	0	1	1	0	1	1	1	1
Q9NZZ3	Q9NZZ3	Charged multivesicular body protein 5	CHMP5	28.1029	28.0419	27.9822	26.691	25.7256	25.5185	26.8207		27.0084	sp|Q9NZZ3|CHMP5_HUMAN Charged multivesicular body protein 5 OS=Homo sapiens OX=9606 GN=CHMP5 PE=1 SV=1	1	4	4	4	2	4	4	4	3	3	4	3	4	4	2	4	4	2	4	3	3	3	3	4	2	2	2	2	1	3	2	4	4	4	3	3
Q8WUX9	Q8WUX9	Charged multivesicular body protein 7	CHMP7	24.1115	23.9594	23.9579							sp|Q8WUX9|CHMP7_HUMAN Charged multivesicular body protein 7 OS=Homo sapiens OX=9606 GN=CHMP7 PE=1 SV=1	1	3	3	3	2	2	0	1	0	1	0	1	1	1	1	2	1	0	0	1	0	1	2	2	1	0	0	0	1	0	2	2	0	1	0	1
Q9UHD1	Q9UHD1	Cysteine and histidine-rich domain-containing protein 1	CHORDC1	30.195	29.4783	29.4017		28.925	27.9179		28.6795		sp|Q9UHD1|CHRD1_HUMAN Cysteine and histidine-rich domain-containing protein 1 OS=Homo sapiens OX=9606 GN=CHORDC1 PE=1 SV=2	1	10	10	10	7	8	7	7	7	5	5	5	4	6	6	5	8	8	5	4	5	6	4	7	1	2	2	1	2	1	7	8	7	7	7	5
Q99653	Q99653	Calcineurin B homologous protein 1	CHP1									23.0105	sp|Q99653|CHP1_HUMAN Calcineurin B homologous protein 1 OS=Homo sapiens OX=9606 GN=CHP1 PE=1 SV=3	1	2	2	2	1	1	1	1	0	1	0	1	0	1	0	0	1	0	0	0	0	0	0	1	1	1	1	1	1	1	1	1	1	1	0	1
Q8WUD6	Q8WUD6	Cholinephosphotransferase 1	CHPT1									23.4509	sp|Q8WUD6|CHPT1_HUMAN Cholinephosphotransferase 1 OS=Homo sapiens OX=9606 GN=CHPT1 PE=1 SV=1	1	1	1	1	1	1	0	1	1	1	1	1	0	0	1	0	1	1	0	1	1	1	1	1	1	1	1	0	1	1	1	1	0	1	1	1
P0CG12	P0CG12	Chromosome transmission fidelity protein 8 homolog isoform 2	CHTF8	25.0752	24.9415	24.7587	28.2645	27.8669	28.0812	28.261	28.277	28.63	sp|P0CG12|DERPC_HUMAN Decreased expression in renal and prostate cancer protein OS=Homo sapiens OX=9606 GN=DERPC PE=1 SV=1	1	5	5	5	2	1	1	2	2	3	3	4	2	1	2	3	4	1	2	1	1	1	4	2	5	4	4	5	5	5	2	1	1	2	2	3
Q9Y3Y2	Q9Y3Y2	Chromatin target of PRMT1 protein	CHTOP	30.1246	30.0806	29.7322	31.3521	31.6213	31.9098	31.9355	31.3316	31.0293	sp|Q9Y3Y2|CHTOP_HUMAN Chromatin target of PRMT1 protein OS=Homo sapiens OX=9606 GN=CHTOP PE=1 SV=2	1	7	7	7	4	4	7	6	7	7	7	6	7	7	5	6	3	5	5	4	3	2	5	4	7	7	7	5	7	5	4	4	7	6	7	7
O15111	O15111	Inhibitor of nuclear factor kappa-B kinase subunit alpha	CHUK	22.7582									sp|O15111|IKKA_HUMAN Inhibitor of nuclear factor kappa-B kinase subunit alpha OS=Homo sapiens OX=9606 GN=CHUK PE=1 SV=2	1	2	2	2	1	0	1	2	1	1	1	1	1	1	1	1	1	1	1	1	1	1	1	1	1	1	1	1	1	1	1	0	1	2	1	1
Q6FI81	Q6FI81	Anamorsin	CIAPIN1	32.274	32.1106	32.0967	28.8917	28.0585	28.0692	29.59	30.4275	30.0519	sp|Q6FI81|CPIN1_HUMAN Anamorsin OS=Homo sapiens OX=9606 GN=CIAPIN1 PE=1 SV=2	1	13	13	13	12	12	13	13	13	12	13	12	13	13	13	13	12	11	12	12	13	12	13	12	6	5	4	8	10	9	12	12	13	13	13	12
Q14011	Q14011	Cold-inducible RNA-binding protein	CIRBP	28.3974	28.3295	28.259	29.2277	29.73	29.5963	29.8114	29.2779	29.5572	sp|Q14011|CIRBP_HUMAN Cold-inducible RNA-binding protein OS=Homo sapiens OX=9606 GN=CIRBP PE=1 SV=1	1	4	4	4	4	4	4	4	4	4	4	3	4	4	4	4	4	3	4	4	4	4	4	4	3	3	3	3	4	3	4	4	4	4	4	4
Q969X6	Q969X6	Cirhin	CIRH1A	25.6478	25.3724	25.3113							sp|Q969X6|UTP4_HUMAN U3 small nucleolar RNA-associated protein 4 homolog OS=Homo sapiens OX=9606 GN=UTP4 PE=1 SV=1	1	6	6	6	5	3	5	3	5	4	3	4	4	4	4	2	3	3	2	5	4	4	2	5	1	0	0	0	0	0	5	3	5	3	5	4
Q8N5K1	Q8N5K1	CDGSH iron-sulfur domain-containing protein 2	CISD2	25.551	25.4948	25.1656	32.39	29.3871	29.3346	27.6248	29.6398	28.784	sp|Q8N5K1|CISD2_HUMAN CDGSH iron-sulfur domain-containing protein 2 OS=Homo sapiens OX=9606 GN=CISD2 PE=1 SV=1	1	6	6	6	3	3	3	4	4	3	3	3	3	3	4	4	3	3	3	4	4	3	2	3	6	5	6	4	6	4	3	3	3	4	4	3
O14578	O14578	Citron Rho-interacting kinase	CIT	25.1806									sp|O14578|CTRO_HUMAN Citron Rho-interacting kinase OS=Homo sapiens OX=9606 GN=CIT PE=1 SV=2	1	2	2	2	0	0	0	0	0	0	0	0	0	0	0	0	2	1	0	0	0	0	0	0	0	1	0	1	0	1	0	0	0	0	0	0
Q9ULV3	Q9ULV3	Cip1-interacting zinc finger protein	CIZ1	27.1988	27.1895	27.0388					26.5647		sp|Q9ULV3|CIZ1_HUMAN Cip1-interacting zinc finger protein OS=Homo sapiens OX=9606 GN=CIZ1 PE=1 SV=2	1	10	10	10	9	8	7	6	7	5	5	5	4	6	6	6	5	6	4	4	5	4	1	8	0	0	1	1	2	1	9	8	7	6	7	5
Q8WWK9	Q8WWK9	Cytoskeleton-associated protein 2	CKAP2	29.0075	28.979	28.9499	29.5932	30.1203	30.2506	30.248	29.7806	29.7635	sp|Q8WWK9|CKAP2_HUMAN Cytoskeleton-associated protein 2 OS=Homo sapiens OX=9606 GN=CKAP2 PE=1 SV=1	1	9	9	9	9	8	7	7	8	7	7	6	7	6	6	6	6	6	6	6	7	6	5	7	5	5	5	5	6	6	9	8	7	7	8	7
Q07065	Q07065	Cytoskeleton-associated protein 4	CKAP4	30.4417	30.374	30.2904	32.189	31.2981	31.3238	31.2678	31.7204	31.4673	sp|Q07065|CKAP4_HUMAN Cytoskeleton-associated protein 4 OS=Homo sapiens OX=9606 GN=CKAP4 PE=1 SV=2	1	29	29	29	20	22	24	24	22	24	24	24	23	24	23	25	23	23	25	20	22	21	21	22	26	20	22	26	27	21	20	22	24	24	22	24
Q14008	Q14008	Cytoskeleton-associated protein 5	CKAP5	30.8051	30.7659	30.721	27.8508	28.1605	28.2224	29.0047	29.361	28.9458	sp|Q14008|CKAP5_HUMAN Cytoskeleton-associated protein 5 OS=Homo sapiens OX=9606 GN=CKAP5 PE=1 SV=3	1	50	50	50	42	40	37	40	36	40	35	38	41	43	45	44	43	37	44	43	39	40	35	39	9	9	10	14	17	11	42	40	37	40	36	40
P12277	P12277	Creatine kinase B-type	CKB	27.1079	27.0984	27.0221	25.6861				26.4428		sp|P12277|KCRB_HUMAN Creatine kinase B-type OS=Homo sapiens OX=9606 GN=CKB PE=1 SV=1	1	9	9	9	7	7	8	7	6	7	7	7	6	5	6	6	7	6	7	7	7	8	6	6	2	1	0	1	3	1	7	7	8	7	6	7
P12532	P12532	Creatine kinase U-type, mitochondrial	CKMT1A	26.4369	26.3679	26.3276	26.2603	25.9193	27.5856	26.6491	26.1675	26.32	sp|P12532|KCRU_HUMAN Creatine kinase U-type, mitochondrial OS=Homo sapiens OX=9606 GN=CKMT1A PE=1 SV=1	1	5	5	5	5	3	2	3	4	3	2	4	2	3	2	3	2	4	3	1	3	2	3	2	4	4	4	4	4	2	5	3	2	3	4	3
P61024	P61024	Cyclin-dependent kinases regulatory subunit 1	CKS1B	27.6449	27.4266	27.3276							sp|P61024|CKS1_HUMAN Cyclin-dependent kinases regulatory subunit 1 OS=Homo sapiens OX=9606 GN=CKS1B PE=1 SV=1	1	2	2	2	2	2	1	2	2	2	1	2	1	1	1	2	1	0	1	1	2	1	2	2	0	0	0	0	0	0	2	2	1	2	2	2
P33552	P33552	Cyclin-dependent kinases regulatory subunit 2	CKS2	25.7068	25.4615	25.3494							sp|P33552|CKS2_HUMAN Cyclin-dependent kinases regulatory subunit 2 OS=Homo sapiens OX=9606 GN=CKS2 PE=1 SV=1	1	2	2	2	2	2	2	2	2	1	1	1	1	1	1	1	0	0	0	2	2	2	2	2	0	0	0	0	0	0	2	2	2	2	2	1
Q7Z460	Q7Z460	CLIP-associating protein 1	CLASP1	24.9914	24.8512	24.7056							sp|Q7Z460|CLAP1_HUMAN CLIP-associating protein 1 OS=Homo sapiens OX=9606 GN=CLASP1 PE=1 SV=1	2	8	8	8	4	1	2	1	2	4	2	4	3	4	2	2	2	0	4	3	1	1	1	1	0	0	0	1	0	1	4	1	2	1	2	4
Q96S66	Q96S66	Chloride channel CLIC-like protein 1	CLCC1	26.6842	26.4369	26.4244	32.2646	30.5885	30.269	29.0394	29.2653	29.3423	sp|Q96S66|CLCC1_HUMAN Chloride channel CLIC-like protein 1 OS=Homo sapiens OX=9606 GN=CLCC1 PE=1 SV=1	1	15	15	15	4	4	5	4	4	5	0	2	4	4	7	3	6	4	4	5	4	6	4	6	15	12	13	10	10	7	4	4	5	4	4	5
P51798	P51798	H(+)/Cl(-) exchange transporter 7	CLCN7	27.3174	27.2366	27.156	27.8657			25.7686			sp|P51798|CLCN7_HUMAN H(+)/Cl(-) exchange transporter 7 OS=Homo sapiens OX=9606 GN=CLCN7 PE=1 SV=2	1	9	9	9	5	4	6	8	7	6	6	6	7	7	5	7	5	2	6	7	7	6	5	7	5	2	2	3	2	1	5	4	6	8	7	6
O00299	O00299	Chloride intracellular channel protein 1	CLIC1	28.1574	28.1349	28.1211				26.0893	26.2557	25.9313	sp|O00299|CLIC1_HUMAN Chloride intracellular channel protein 1 OS=Homo sapiens OX=9606 GN=CLIC1 PE=1 SV=4	1	7	7	7	6	6	5	5	5	6	4	4	3	5	3	3	6	6	5	4	3	3	4	4	1	1	1	3	5	3	6	6	5	5	5	6
Q9Y696	Q9Y696	Chloride intracellular channel protein 4	CLIC4	29.2956	29.0516	28.9523					27.8635	27.4264	sp|Q9Y696|CLIC4_HUMAN Chloride intracellular channel protein 4 OS=Homo sapiens OX=9606 GN=CLIC4 PE=1 SV=4	1	2	2	2	2	2	2	2	2	2	2	1	1	1	1	1	1	2	1	1	1	1	1	2	1	0	0	1	1	1	2	2	2	2	2	2
Q14677	Q14677	Clathrin interactor 1	CLINT1	31.7568	31.6638	31.5334	28.3691	27.9815	27.2871	29.0051	30.1556	29.7175	sp|Q14677|EPN4_HUMAN Clathrin interactor 1 OS=Homo sapiens OX=9606 GN=CLINT1 PE=1 SV=1	1	20	20	20	19	18	17	17	17	17	18	16	18	17	17	17	19	16	16	16	18	18	16	17	7	6	4	9	10	10	19	18	17	17	17	17
Q96DZ5	Q96DZ5	CAP-Gly domain-containing linker protein 3	CLIP3								24.5755		sp|Q96DZ5|CLIP3_HUMAN CAP-Gly domain-containing linker protein 3 OS=Homo sapiens OX=9606 GN=CLIP3 PE=1 SV=3	1	1	1	1	0	0	0	0	0	0	0	0	1	1	0	0	0	0	0	0	0	0	0	0	0	0	0	0	1	0	0	0	0	0	0	0
P49761	P49761	Dual specificity protein kinase CLK3	CLK3								23.499		sp|P49761|CLK3_HUMAN Dual specificity protein kinase CLK3 OS=Homo sapiens OX=9606 GN=CLK3 PE=1 SV=3	1	1	1	1	1	1	1	1	1	1	0	1	1	1	1	1	0	1	0	1	1	0	1	1	0	0	0	0	1	0	1	1	1	1	1	1
Q96JQ2	Q96JQ2	Calmin	CLMN	27.2805	27.1973	27.1735					26.5935		sp|Q96JQ2|CLMN_HUMAN Calmin OS=Homo sapiens OX=9606 GN=CLMN PE=1 SV=1	1	16	16	16	12	13	4	7	7	7	4	3	5	7	7	8	8	9	7	6	4	7	5	10	0	1	1	1	2	1	12	13	4	7	7	7
Q9NWW5	Q9NWW5	Ceroid-lipofuscinosis neuronal protein 6	CLN6	21.6185									sp|Q9NWW5|CLN6_HUMAN Ceroid-lipofuscinosis neuronal protein 6 OS=Homo sapiens OX=9606 GN=CLN6 PE=1 SV=1	1	1	1	1	1	1	1	1	1	1	1	1	1	1	1	1	1	1	1	1	1	1	1	1	0	0	0	0	0	0	1	1	1	1	1	1
P54105	P54105	Methylosome subunit pICln	CLNS1A	27.1094	27.0321	27.0206					25.8886	25.8179	sp|P54105|ICLN_HUMAN Methylosome subunit pICln OS=Homo sapiens OX=9606 GN=CLNS1A PE=1 SV=1	1	3	3	3	3	3	3	3	3	3	3	2	1	2	1	3	3	3	2	2	2	3	1	3	0	0	0	1	2	2	3	3	3	3	3	3
Q92989	Q92989	Polyribonucleotide 5-hydroxyl-kinase Clp1	CLP1	25.4584	25.2875	25.1588							sp|Q92989|CLP1_HUMAN Polyribonucleotide 5-hydroxyl-kinase Clp1 OS=Homo sapiens OX=9606 GN=CLP1 PE=1 SV=1	1	3	3	3	1	1	2	3	2	3	3	3	3	3	3	3	2	1	3	2	2	2	3	2	2	1	1	1	1	0	1	1	2	3	2	3
Q9H078	Q9H078	Caseinolytic peptidase B protein homolog	CLPB	26.6384	26.1159	26.0266	26.472	26.6216	26.6934	26.6756	26.0147	26.3331	sp|Q9H078|CLPB_HUMAN Caseinolytic peptidase B protein homolog OS=Homo sapiens OX=9606 GN=CLPB PE=1 SV=1	1	8	8	8	4	5	3	4	4	5	3	3	2	2	3	4	1	8	3	3	3	5	5	4	4	2	3	5	4	3	4	5	3	4	4	5
Q16740	Q16740	ATP-dependent Clp protease proteolytic subunit, mitochondrial	CLPP									23.2171	sp|Q16740|CLPP_HUMAN ATP-dependent Clp protease proteolytic subunit, mitochondrial OS=Homo sapiens OX=9606 GN=CLPP PE=1 SV=1	1	1	1	1	0	0	0	0	0	1	0	0	1	1	0	1	1	1	1	0	1	1	1	0	1	0	0	0	1	1	0	0	0	0	0	1
O96005	O96005	Cleft lip and palate transmembrane protein 1	CLPTM1	27.1243	27.0479	26.8772	27.5643	26.5943	26.7353	26.3288	26.5363	26.3923	sp|O96005|CLPT1_HUMAN Cleft lip and palate transmembrane protein 1 OS=Homo sapiens OX=9606 GN=CLPTM1 PE=1 SV=1	1	8	8	8	4	3	6	5	5	4	4	3	6	5	5	6	4	3	6	5	5	6	4	5	5	4	3	3	3	3	4	3	6	5	5	4
Q96KA5	Q96KA5	Cleft lip and palate transmembrane protein 1-like protein	CLPTM1L	26.0113	25.9878	25.7968						24.6636	sp|Q96KA5|CLP1L_HUMAN Cleft lip and palate transmembrane protein 1-like protein OS=Homo sapiens OX=9606 GN=CLPTM1L PE=1 SV=1	1	4	4	4	3	2	3	2	2	3	2	3	2	3	3	3	3	3	2	3	4	3	4	2	1	0	0	0	1	2	3	2	3	2	2	3
O76031	O76031	ATP-dependent Clp protease ATP-binding subunit clpX-like, mitochondrial	CLPX	25.2492	25.0245	25.0026							sp|O76031|CLPX_HUMAN ATP-dependent Clp protease ATP-binding subunit clpX-like, mitochondrial OS=Homo sapiens OX=9606 GN=CLPX PE=1 SV=2	1	4	4	4	3	3	3	4	4	4	4	3	4	4	4	4	4	3	4	4	4	4	4	4	2	2	2	2	2	2	3	3	3	4	4	4
P09496	P09496	Clathrin light chain A	CLTA	27.5062	26.9756	26.4213							sp|P09496|CLCA_HUMAN Clathrin light chain A OS=Homo sapiens OX=9606 GN=CLTA PE=1 SV=1	1	4	4	4	1	2	4	2	4	3	3	4	3	3	4	3	1	1	4	4	4	4	4	2	1	1	1	1	1	2	1	2	4	2	4	3
Q00610	Q00610	Clathrin heavy chain 1	CLTC	30.0316	29.624	29.4988	29.4413	29.8501	29.8932	29.513	29.1752	29.247	sp|Q00610|CLH1_HUMAN Clathrin heavy chain 1 OS=Homo sapiens OX=9606 GN=CLTC PE=1 SV=5	1	39	39	30	17	15	27	25	24	28	24	25	26	28	25	25	24	23	26	32	33	31	30	18	17	15	17	14	16	13	17	15	27	25	24	28
P53675	P53675	Clathrin heavy chain 2	CLTCL1	25.5541									sp|P53675|CLH2_HUMAN Clathrin heavy chain 2 OS=Homo sapiens OX=9606 GN=CLTCL1 PE=1 SV=2	1	10	1	1	5	4	6	6	6	7	5	7	6	6	4	5	6	6	6	8	8	8	7	4	2	2	2	2	3	4	0	0	0	0	0	0
O75153	O75153	Clustered mitochondria protein homolog	CLUH	27.3023	27.2691	27.2595					26.804		sp|O75153|CLU_HUMAN Clustered mitochondria protein homolog OS=Homo sapiens OX=9606 GN=CLUH PE=1 SV=2	2	17	17	17	12	10	10	12	9	14	11	11	11	10	11	12	11	9	10	12	12	12	11	10	3	3	3	2	5	1	12	10	10	12	9	14
Q8NFW8	Q8NFW8	N-acylneuraminate cytidylyltransferase	CMAS	28.3127	28.0773	27.9853	28.5614	28.9202	28.898	29.033	28.7896	28.7374	sp|Q8NFW8|NEUA_HUMAN N-acylneuraminate cytidylyltransferase OS=Homo sapiens OX=9606 GN=CMAS PE=1 SV=2	1	11	11	11	10	9	7	7	7	6	9	7	7	7	7	7	6	7	7	6	5	7	9	8	6	7	4	5	6	6	10	9	7	7	7	6
Q7Z7K0	Q7Z7K0	COX assembly mitochondrial protein homolog	CMC1										sp|Q7Z7K0|COXM1_HUMAN COX assembly mitochondrial protein homolog OS=Homo sapiens OX=9606 GN=CMC1 PE=1 SV=1	1	1	1	1	0	0	1	1	0	0	0	0	0	0	0	0	0	0	0	0	0	0	0	0	0	0	0	0	0	0	0	0	1	1	0	0
P30085	P30085	UMP-CMP kinase	CMPK1	26.5682	26.5302	26.4925						25.1227	sp|P30085|KCY_HUMAN UMP-CMP kinase OS=Homo sapiens OX=9606 GN=CMPK1 PE=1 SV=3	1	5	5	5	5	5	4	5	4	5	5	5	5	5	5	5	3	3	5	5	5	5	5	4	0	0	0	0	1	2	5	5	4	5	4	5
Q8N1G2	Q8N1G2	Cap-specific mRNA (nucleoside-2-O-)-methyltransferase 1	CMTR1	27.163	27.0453	26.8489						26.1472	sp|Q8N1G2|CMTR1_HUMAN Cap-specific mRNA (nucleoside-2-O-)-methyltransferase 1 OS=Homo sapiens OX=9606 GN=CMTR1 PE=1 SV=1	1	9	9	9	7	6	8	6	6	5	8	7	5	8	8	6	4	3	6	7	6	7	7	4	2	3	1	2	2	2	7	6	8	6	6	5
Q96KP4	Q96KP4	Cytosolic non-specific dipeptidase	CNDP2	25.5349	25.3663	25.322							sp|Q96KP4|CNDP2_HUMAN Cytosolic non-specific dipeptidase OS=Homo sapiens OX=9606 GN=CNDP2 PE=1 SV=2	1	6	6	6	5	3	2	3	3	3	2	2	3	2	3	2	1	2	4	2	2	2	4	2	2	0	1	1	2	1	5	3	2	3	3	3
Q9P003	Q9P003	Protein cornichon homolog 4	CNIH4									26.942	sp|Q9P003|CNIH4_HUMAN Protein cornichon homolog 4 OS=Homo sapiens OX=9606 GN=CNIH4 PE=1 SV=1	1	1	1	1	1	1	1	1	1	1	1	1	1	1	1	0	1	1	1	1	1	1	1	1	1	1	1	1	1	1	1	1	1	1	1	1
Q99439	Q99439	Calponin-2	CNN2	27.2586	27.0957	26.9606							sp|Q99439|CNN2_HUMAN Calponin-2 OS=Homo sapiens OX=9606 GN=CNN2 PE=1 SV=4	1	6	5	5	4	3	2	2	3	3	2	3	3	3	3	3	3	3	3	2	2	2	2	2	1	1	1	1	1	2	3	2	1	1	2	2
Q15417	Q15417	Calponin-3	CNN3	31.6364	31.4463	31.3511	30.3874	30.0861	29.976	30.5526	31.188	30.8494	sp|Q15417|CNN3_HUMAN Calponin-3 OS=Homo sapiens OX=9606 GN=CNN3 PE=1 SV=1	1	14	14	13	14	13	12	13	13	13	10	9	12	11	12	12	11	10	11	13	12	13	13	13	5	6	5	7	7	7	14	13	12	13	13	13
A5YKK6	A5YKK6	CCR4-NOT transcription complex subunit 1	CNOT1	28.4977	28.4505	28.3532	25.0564	25.331	26.485	26.0329	26.16	26.5508	sp|A5YKK6|CNOT1_HUMAN CCR4-NOT transcription complex subunit 1 OS=Homo sapiens OX=9606 GN=CNOT1 PE=1 SV=2	1	25	25	25	14	15	16	15	16	18	15	16	16	13	19	18	15	13	15	17	20	20	17	17	4	3	4	4	5	6	14	15	16	15	16	18
Q9H9A5	Q9H9A5	CCR4-NOT transcription complex subunit 10	CNOT10	26.2409	26.2173	26.2064							sp|Q9H9A5|CNO10_HUMAN CCR4-NOT transcription complex subunit 10 OS=Homo sapiens OX=9606 GN=CNOT10 PE=1 SV=1	1	6	6	6	4	4	5	3	3	3	5	5	2	3	3	4	5	3	3	3	3	3	2	3	1	0	0	1	1	2	4	4	5	3	3	3
Q9UKZ1	Q9UKZ1	CCR4-NOT transcription complex subunit 11	CNOT11	26.4499	26.1482	26.1277							sp|Q9UKZ1|CNO11_HUMAN CCR4-NOT transcription complex subunit 11 OS=Homo sapiens OX=9606 GN=CNOT11 PE=1 SV=1	1	5	5	5	3	3	2	2	2	2	3	2	2	2	2	2	3	2	3	3	5	5	4	4	0	0	0	0	0	0	3	3	2	2	2	2
Q9NZN8	Q9NZN8	CCR4-NOT transcription complex subunit 2	CNOT2	25.5153	25.2976	25.2194							sp|Q9NZN8|CNOT2_HUMAN CCR4-NOT transcription complex subunit 2 OS=Homo sapiens OX=9606 GN=CNOT2 PE=1 SV=1	1	2	2	2	1	1	1	1	1	2	1	2	2	1	1	2	2	1	1	2	2	2	2	1	0	0	0	0	0	0	1	1	1	1	1	2
O75175	O75175	CCR4-NOT transcription complex subunit 3	CNOT3	25.0564	24.9305	24.5761							sp|O75175|CNOT3_HUMAN CCR4-NOT transcription complex subunit 3 OS=Homo sapiens OX=9606 GN=CNOT3 PE=1 SV=1	1	4	4	4	3	2	2	3	2	3	3	2	3	3	4	3	3	2	2	3	3	3	2	3	0	0	0	0	0	1	3	2	2	3	2	3
Q9UIV1	Q9UIV1	CCR4-NOT transcription complex subunit 7	CNOT7	23.9752									sp|Q9UIV1|CNOT7_HUMAN CCR4-NOT transcription complex subunit 7 OS=Homo sapiens OX=9606 GN=CNOT7 PE=1 SV=3	1	2	2	2	1	2	2	1	1	1	1	2	2	2	1	1	1	1	1	1	1	1	1	1	0	0	0	1	0	0	1	2	2	1	1	1
Q9UFF9	Q9UFF9	CCR4-NOT transcription complex subunit 8	CNOT8	25.7047									sp|Q9UFF9|CNOT8_HUMAN CCR4-NOT transcription complex subunit 8 OS=Homo sapiens OX=9606 GN=CNOT8 PE=1 SV=1	1	3	3	3	0	0	0	0	2	0	0	1	0	1	1	1	1	0	1	1	3	2	1	1	0	0	0	0	0	0	0	0	0	0	2	0
Q13057	Q13057	Bifunctional coenzyme A synthase;Phosphopantetheine adenylyltransferase;Dephospho-CoA kinase	COASY	26.4885	26.4643	26.2282	25.955	26.1467	25.3356	25.4606	25.737	25.878	sp|Q13057|COASY_HUMAN Bifunctional coenzyme A synthase OS=Homo sapiens OX=9606 GN=COASY PE=1 SV=4	1	7	7	7	5	6	5	4	4	5	4	4	4	5	4	4	5	5	5	4	4	4	4	5	4	3	4	4	3	3	5	6	5	4	4	5
Q53SF7	Q53SF7	Cordon-bleu protein-like 1	COBLL1	25.5722	25.5429	25.5258						25.0981	sp|Q53SF7|COBL1_HUMAN Cordon-bleu protein-like 1 OS=Homo sapiens OX=9606 GN=COBLL1 PE=1 SV=3	1	6	6	6	2	3	4	2	2	3	2	3	3	5	4	2	4	2	4	5	4	2	3	3	0	0	0	0	1	2	2	3	4	2	2	3
Q8WTW3	Q8WTW3	Conserved oligomeric Golgi complex subunit 1	COG1	24.5299	24.5233	24.4931							sp|Q8WTW3|COG1_HUMAN Conserved oligomeric Golgi complex subunit 1 OS=Homo sapiens OX=9606 GN=COG1 PE=1 SV=1	1	7	7	7	4	4	4	4	4	4	4	3	3	2	3	3	4	4	3	1	3	4	3	1	0	0	0	0	0	0	4	4	4	4	4	4
Q96JB2	Q96JB2	Conserved oligomeric Golgi complex subunit 3	COG3								23.7631		sp|Q96JB2|COG3_HUMAN Conserved oligomeric Golgi complex subunit 3 OS=Homo sapiens OX=9606 GN=COG3 PE=1 SV=3	1	1	1	1	0	0	0	0	0	0	0	0	0	0	0	0	0	0	0	0	0	0	0	0	0	0	0	0	1	0	0	0	0	0	0	0
Q9H9E3	Q9H9E3	Conserved oligomeric Golgi complex subunit 4	COG4	23.3296									sp|Q9H9E3|COG4_HUMAN Conserved oligomeric Golgi complex subunit 4 OS=Homo sapiens OX=9606 GN=COG4 PE=1 SV=3	1	1	1	1	1	1	1	1	1	1	1	1	0	0	0	0	0	0	0	0	0	0	0	0	0	0	0	0	0	0	1	1	1	1	1	1
P38432	P38432	Coilin	COIL	27.1936	27.1101	26.8278					25.4094		sp|P38432|COIL_HUMAN Coilin OS=Homo sapiens OX=9606 GN=COIL PE=1 SV=1	1	6	6	6	6	6	6	6	6	5	4	5	3	3	5	6	5	5	4	4	2	4	3	6	1	1	1	1	2	1	6	6	6	6	6	5
Q05707	Q05707	Collagen alpha-1(XIV) chain	COL14A1	24.2564									sp|Q05707|COEA1_HUMAN Collagen alpha-1(XIV) chain OS=Homo sapiens OX=9606 GN=COL14A1 PE=1 SV=3	1	4	4	4	0	1	1	2	1	1	1	1	1	1	1	1	1	1	1	1	1	1	1	0	3	2	3	1	1	0	0	1	1	2	1	1
Q14993	Q14993	Collagen alpha-1(XIX) chain	COL19A1	25.3297									sp|Q14993|COJA1_HUMAN Collagen alpha-1(XIX) chain OS=Homo sapiens OX=9606 GN=COL19A1 PE=1 SV=3	1	1	1	1	1	1	1	1	1	1	1	1	1	1	1	1	1	1	1	1	1	1	1	0	0	0	0	0	0	0	1	1	1	1	1	1
P02452	P02452	Collagen alpha-1(I) chain	COL1A1	23.8287									sp|P02452|CO1A1_HUMAN Collagen alpha-1(I) chain OS=Homo sapiens OX=9606 GN=COL1A1 PE=1 SV=5	1	2	2	2	0	0	1	1	1	1	1	1	1	1	1	1	1	0	1	1	1	1	1	1	1	0	1	0	1	0	0	0	1	1	1	1
Q86X83	Q86X83	COMM domain-containing protein 2	COMMD2	24.9449	24.7548	24.6427							sp|Q86X83|COMD2_HUMAN COMM domain-containing protein 2 OS=Homo sapiens OX=9606 GN=COMMD2 PE=1 SV=2	1	3	3	3	3	3	0	2	1	2	1	0	2	3	3	1	3	1	1	2	2	1	1	2	0	0	0	0	1	1	3	3	0	2	1	2
Q9UBI1	Q9UBI1	COMM domain-containing protein 3	COMMD3	25.4783	25.3237	25.2279							sp|Q9UBI1|COMD3_HUMAN COMM domain-containing protein 3 OS=Homo sapiens OX=9606 GN=COMMD3 PE=1 SV=1	1	4	4	4	4	3	4	3	4	4	4	4	4	4	4	4	3	3	4	4	4	4	2	2	0	0	0	0	1	1	4	3	4	3	4	4
Q9H0A8	Q9H0A8	COMM domain-containing protein 4	COMMD4	25.1628									sp|Q9H0A8|COMD4_HUMAN COMM domain-containing protein 4 OS=Homo sapiens OX=9606 GN=COMMD4 PE=1 SV=1	1	3	3	3	1	0	1	1	1	0	1	2	1	1	1	1	0	0	0	2	2	3	1	1	0	1	0	0	0	0	1	0	1	1	1	0
Q9NX08	Q9NX08	COMM domain-containing protein 8	COMMD8	27.9531	27.7628	27.5561							sp|Q9NX08|COMD8_HUMAN COMM domain-containing protein 8 OS=Homo sapiens OX=9606 GN=COMMD8 PE=1 SV=1	1	6	6	6	5	5	6	4	5	5	6	6	4	4	4	4	4	4	6	6	6	6	6	5	1	0	0	0	0	0	5	5	6	4	5	5
Q9P000	Q9P000	COMM domain-containing protein 9	COMMD9	23.599									sp|Q9P000|COMD9_HUMAN COMM domain-containing protein 9 OS=Homo sapiens OX=9606 GN=COMMD9 PE=1 SV=2	1	1	1	1	0	0	1	1	1	1	1	1	1	1	0	1	1	0	0	1	0	0	0	0	0	0	0	0	0	0	0	0	1	1	1	1
P53621	P53621	Coatomer subunit alpha;Xenin;Proxenin	COPA	30.4048	30.2358	29.8816	30.9863	31.1389	31.1884	30.684	30.6719	30.6347	sp|P53621|COPA_HUMAN Coatomer subunit alpha OS=Homo sapiens OX=9606 GN=COPA PE=1 SV=2	1	38	38	38	25	23	33	31	24	29	30	28	29	32	30	29	23	22	32	33	31	34	33	26	23	26	26	26	23	19	25	23	33	31	24	29
P53618	P53618	Coatomer subunit beta	COPB1	29.0675	28.9745	28.8708	28.3276	28.4634	28.6761	28.5201	28.5762	28.2405	sp|P53618|COPB_HUMAN Coatomer subunit beta OS=Homo sapiens OX=9606 GN=COPB1 PE=1 SV=3	1	23	23	23	20	19	15	19	17	18	14	14	16	14	14	18	12	12	15	18	17	17	16	16	8	8	9	6	8	7	20	19	15	19	17	18
P35606	P35606	Coatomer subunit beta	COPB2	26.6584	26.6136	26.6072	26.2135			26.4823	25.8831	26.4407	sp|P35606|COPB2_HUMAN Coatomer subunit beta OS=Homo sapiens OX=9606 GN=COPB2 PE=1 SV=2	1	11	11	11	8	8	8	3	6	7	6	7	4	6	7	4	7	6	6	6	7	7	7	5	7	3	4	3	4	4	8	8	8	3	6	7
O14579	O14579	Coatomer subunit epsilon	COPE	27.425	27.3829	27.0443	27.7957	27.818	27.9205	27.9384	27.3077	27.3294	sp|O14579|COPE_HUMAN Coatomer subunit epsilon OS=Homo sapiens OX=9606 GN=COPE PE=1 SV=3	1	10	10	10	6	5	9	8	7	6	6	6	7	8	6	6	6	6	8	6	7	7	4	7	4	4	3	3	4	4	6	5	9	8	7	6
Q9Y678	Q9Y678	Coatomer subunit gamma-1	COPG1	25.8275	25.7979	25.6565							sp|Q9Y678|COPG1_HUMAN Coatomer subunit gamma-1 OS=Homo sapiens OX=9606 GN=COPG1 PE=1 SV=1	1	9	7	7	4	5	7	6	5	6	5	6	5	6	5	4	6	5	3	7	5	5	6	3	4	4	2	3	3	2	3	4	5	4	3	5
Q9UBF2	Q9UBF2	Coatomer subunit gamma-2	COPG2	33.5361	33.4517	33.4516	31.1753	29.8093	29.903	31.4048	32.3594	31.6908	sp|Q9UBF2|COPG2_HUMAN Coatomer subunit gamma-2 OS=Homo sapiens OX=9606 GN=COPG2 PE=1 SV=1	1	36	36	33	32	31	31	31	32	32	26	31	31	32	34	31	30	32	30	32	31	32	30	30	21	16	16	20	21	23	32	31	31	31	32	32
Q9NQ92	Q9NQ92	Coordinator of PRMT5 and differentiation stimulator	COPRS	26.879	26.7796	26.6941							sp|Q9NQ92|COPRS_HUMAN Coordinator of PRMT5 and differentiation stimulator OS=Homo sapiens OX=9606 GN=COPRS PE=1 SV=3	1	3	3	3	2	3	2	3	3	3	3	3	3	3	3	2	3	2	3	2	3	3	3	3	0	0	0	0	0	0	2	3	2	3	3	3
P61201	P61201	COP9 signalosome complex subunit 2	COPS2	26.0544	25.925	25.886	24.4045	25.4902	25.3301	24.6667	24.5806	24.7926	sp|P61201|CSN2_HUMAN COP9 signalosome complex subunit 2 OS=Homo sapiens OX=9606 GN=COPS2 PE=1 SV=1	1	5	5	5	3	2	4	4	4	5	5	4	4	4	5	5	4	4	3	5	5	4	5	4	3	2	2	3	3	2	3	2	4	4	4	5
Q9UNS2	Q9UNS2	COP9 signalosome complex subunit 3	COPS3	27.1824	26.8734	26.8072	25.7457		26.4604	26.2077	26.0512	25.765	sp|Q9UNS2|CSN3_HUMAN COP9 signalosome complex subunit 3 OS=Homo sapiens OX=9606 GN=COPS3 PE=1 SV=3	1	6	6	6	6	4	3	2	3	2	3	4	2	4	3	3	3	5	2	3	3	4	4	5	3	1	3	3	4	2	6	4	3	2	3	2
Q9BT78	Q9BT78	COP9 signalosome complex subunit 4	COPS4	27.3637	27.1939	27.164	25.7706	26.6053	26.6787	26.81	26.503		sp|Q9BT78|CSN4_HUMAN COP9 signalosome complex subunit 4 OS=Homo sapiens OX=9606 GN=COPS4 PE=1 SV=1	1	10	10	10	9	8	10	6	9	10	9	9	6	10	10	9	8	8	9	8	8	8	8	9	5	3	3	4	5	2	9	8	10	6	9	10
Q92905	Q92905	COP9 signalosome complex subunit 5	COPS5	25.7879	25.7556	25.7477				25.7914		25.6636	sp|Q92905|CSN5_HUMAN COP9 signalosome complex subunit 5 OS=Homo sapiens OX=9606 GN=COPS5 PE=1 SV=4	1	3	3	3	2	2	2	2	2	2	3	2	3	3	3	2	2	1	3	2	2	2	2	2	1	2	1	2	1	2	2	2	2	2	2	2
Q7L5N1	Q7L5N1	COP9 signalosome complex subunit 6	COPS6	26.0035	25.954	25.9385							sp|Q7L5N1|CSN6_HUMAN COP9 signalosome complex subunit 6 OS=Homo sapiens OX=9606 GN=COPS6 PE=1 SV=1	1	5	5	5	4	4	3	2	4	2	3	4	2	2	2	2	3	2	3	3	4	4	2	4	0	1	0	1	0	0	4	4	3	2	4	2
Q9UBW8	Q9UBW8	COP9 signalosome complex subunit 7a	COPS7A	25.7248	25.6965	25.6604	24.9076		25.2226	25.3209	25.3819		sp|Q9UBW8|CSN7A_HUMAN COP9 signalosome complex subunit 7a OS=Homo sapiens OX=9606 GN=COPS7A PE=1 SV=1	1	4	4	4	4	4	4	4	3	4	4	4	4	4	4	4	2	3	4	4	4	4	3	3	2	0	2	2	2	1	4	4	4	4	3	4
Q99627	Q99627	COP9 signalosome complex subunit 8	COPS8	25.7393	25.7025	25.6381		24.6018		24.8176	25.1687		sp|Q99627|CSN8_HUMAN COP9 signalosome complex subunit 8 OS=Homo sapiens OX=9606 GN=COPS8 PE=1 SV=1	1	3	3	3	2	2	2	1	2	1	2	2	1	2	2	2	1	1	2	2	2	2	1	1	2	2	1	3	2	2	2	2	2	1	2	1
P61923	P61923	Coatomer subunit zeta-1	COPZ1	28.2645	28.068	27.9887	27.1435				27.4571	26.7195	sp|P61923|COPZ1_HUMAN Coatomer subunit zeta-1 OS=Homo sapiens OX=9606 GN=COPZ1 PE=1 SV=1	1	5	5	5	4	4	4	4	4	4	5	5	4	4	4	3	4	4	4	4	4	4	4	4	3	1	0	1	3	3	4	4	4	4	4	4
P31146	P31146	Coronin-1A	CORO1A	25.355	25.0689	25.0515							sp|P31146|COR1A_HUMAN Coronin-1A OS=Homo sapiens OX=9606 GN=CORO1A PE=1 SV=4	1	3	3	3	2	3	1	2	2	2	0	0	0	1	0	1	1	1	1	1	1	1	1	2	0	0	0	0	0	0	2	3	1	2	2	2
Q9BR76	Q9BR76	Coronin-1B	CORO1B	34.6197	34.0666	33.8484	31.1974	28.8021	29.5386	31.9416	33.1204	32.7565	sp|Q9BR76|COR1B_HUMAN Coronin-1B OS=Homo sapiens OX=9606 GN=CORO1B PE=1 SV=1	2	17	17	17	14	15	14	15	15	15	12	13	13	14	15	14	12	12	15	15	16	17	17	15	9	6	7	8	10	10	14	15	14	15	15	15
Q9ULV4	Q9ULV4	Coronin-1C	CORO1C	32.3846	32.3477	32.2032	30.1991	30.6513	30.8346	31.311	31.2033	30.7541	sp|Q9ULV4|COR1C_HUMAN Coronin-1C OS=Homo sapiens OX=9606 GN=CORO1C PE=1 SV=1	1	18	18	18	11	13	13	14	13	12	13	12	13	12	13	12	9	8	12	12	13	15	15	12	8	7	8	9	9	10	11	13	13	14	13	12
P57737	P57737	Coronin-7	CORO7	27.1308	27.1202	27.0572					26.216	25.8776	sp|P57737|CORO7_HUMAN Coronin-7 OS=Homo sapiens OX=9606 GN=CORO7 PE=1 SV=2	1	10	10	10	7	7	8	7	7	9	8	7	7	7	6	5	9	8	7	7	6	6	8	7	1	0	0	0	2	2	7	7	8	7	7	9
Q14061	Q14061	Cytochrome c oxidase copper chaperone	COX17									26.9292	sp|Q14061|COX17_HUMAN Cytochrome c oxidase copper chaperone OS=Homo sapiens OX=9606 GN=COX17 PE=1 SV=2	1	1	1	1	1	1	1	1	1	1	0	0	0	1	0	0	0	1	0	0	1	1	0	0	1	1	1	1	1	1	1	1	1	1	1	1
P13073	P13073	Cytochrome c oxidase subunit 4 isoform 1, mitochondrial	COX4I1	22.9657									sp|P13073|COX41_HUMAN Cytochrome c oxidase subunit 4 isoform 1, mitochondrial OS=Homo sapiens OX=9606 GN=COX4I1 PE=1 SV=1	1	2	2	2	2	0	1	1	2	0	0	0	0	0	0	0	0	1	0	1	1	2	0	0	0	0	0	0	0	0	2	0	1	1	2	0
P20674	P20674	Cytochrome c oxidase subunit 5A, mitochondrial	COX5A	26.4873	26.2087	26.1103	27.1554	26.9093	27.2492	27.0395	27.5129		sp|P20674|COX5A_HUMAN Cytochrome c oxidase subunit 5A, mitochondrial OS=Homo sapiens OX=9606 GN=COX5A PE=1 SV=2	1	5	5	5	3	3	2	2	2	2	2	2	3	3	4	3	2	3	2	4	4	5	5	2	3	4	3	3	3	2	3	3	2	2	2	2
O75976	O75976	Carboxypeptidase D	CPD	26.5537	26.4571	26.3568					25.8161		sp|O75976|CBPD_HUMAN Carboxypeptidase D OS=Homo sapiens OX=9606 GN=CPD PE=1 SV=2	1	10	10	10	8	6	9	8	7	6	8	9	7	7	6	5	6	6	9	7	7	8	8	8	1	1	1	1	2	1	8	6	9	8	7	6
Q17RY0	Q17RY0	Cytoplasmic polyadenylation element-binding protein 4	CPEB4	26.4416	25.5439	25.4913							sp|Q17RY0|CPEB4_HUMAN Cytoplasmic polyadenylation element-binding protein 4 OS=Homo sapiens OX=9606 GN=CPEB4 PE=1 SV=1	1	2	2	2	1	0	2	1	1	1	2	2	2	2	2	2	2	0	2	1	2	2	2	2	0	0	0	0	0	0	1	0	2	1	1	1
O14810	O14810	Complexin-1	CPLX1								25.7963		sp|O14810|CPLX1_HUMAN Complexin-1 OS=Homo sapiens OX=9606 GN=CPLX1 PE=1 SV=1	1	1	1	1	1	1	1	1	1	1	1	1	1	1	1	1	0	0	1	1	1	1	1	1	0	0	0	0	1	0	1	1	1	1	1	1
Q99829	Q99829	Copine-1	CPNE1	26.7693	26.5574	26.378							sp|Q99829|CPNE1_HUMAN Copine-1 OS=Homo sapiens OX=9606 GN=CPNE1 PE=1 SV=1	1	5	5	5	2	3	4	4	3	4	3	3	3	4	3	4	2	3	3	4	4	4	2	2	1	1	1	1	1	1	2	3	4	4	3	4
O75131	O75131	Copine-3	CPNE3	26.6546	26.5825	26.5254	25.9694	26.4346		26.4469	26.4467	26.1482	sp|O75131|CPNE3_HUMAN Copine-3 OS=Homo sapiens OX=9606 GN=CPNE3 PE=1 SV=1	5	5	4	4	4	5	4	4	5	3	3	3	3	2	2	3	2	4	3	4	3	2	2	4	3	3	2	2	3	3	3	4	3	3	4	2
Q86YQ8	Q86YQ8	Copine-8	CPNE8	28.1335	28.0774	28.0619					26.4737	26.7915	sp|Q86YQ8|CPNE8_HUMAN Copine-8 OS=Homo sapiens OX=9606 GN=CPNE8 PE=1 SV=2	3	14	14	13	11	11	9	12	13	10	6	8	6	6	5	9	6	5	6	10	9	9	9	12	1	1	1	1	2	3	11	11	9	12	13	10
Q10570	Q10570	Cleavage and polyadenylation specificity factor subunit 1	CPSF1	27.8152	27.812	27.7634	27.3318	27.7118	27.6103	27.6223	27.6717	27.545	sp|Q10570|CPSF1_HUMAN Cleavage and polyadenylation specificity factor subunit 1 OS=Homo sapiens OX=9606 GN=CPSF1 PE=1 SV=2	1	19	19	19	11	13	15	17	17	13	14	14	13	12	13	14	11	12	14	14	12	13	13	16	7	7	7	7	6	5	11	13	15	17	17	13
Q9P2I0	Q9P2I0	Cleavage and polyadenylation specificity factor subunit 2	CPSF2	26.5479	26.5423	26.4952							sp|Q9P2I0|CPSF2_HUMAN Cleavage and polyadenylation specificity factor subunit 2 OS=Homo sapiens OX=9606 GN=CPSF2 PE=1 SV=2	1	7	7	7	5	5	4	4	6	5	4	5	3	5	4	6	2	4	4	4	1	2	2	4	2	1	1	2	2	0	5	5	4	4	6	5
Q9UKF6	Q9UKF6	Cleavage and polyadenylation specificity factor subunit 3	CPSF3	28.7732	28.7726	28.6725	27.2971	26.9318	25.9969	26.8677	27.124	27.294	sp|Q9UKF6|CPSF3_HUMAN Cleavage and polyadenylation specificity factor subunit 3 OS=Homo sapiens OX=9606 GN=CPSF3 PE=1 SV=1	1	11	11	11	9	8	8	8	8	8	8	8	8	7	8	8	7	6	8	8	8	8	7	9	5	4	3	4	2	3	9	8	8	8	8	8
O95639	O95639	Cleavage and polyadenylation specificity factor subunit 4	CPSF4	25.0662	24.8099	24.7414							sp|O95639|CPSF4_HUMAN Cleavage and polyadenylation specificity factor subunit 4 OS=Homo sapiens OX=9606 GN=CPSF4 PE=1 SV=1	1	3	3	3	2	1	2	3	2	1	2	1	1	1	1	1	1	1	1	2	1	1	1	3	0	1	0	0	0	0	2	1	2	3	2	1
Q16630	Q16630	Cleavage and polyadenylation specificity factor subunit 6	CPSF6	30.4169	30.2748	30.1915	29.3342	29.4466	29.4919	29.9376	30.0036	29.8327	sp|Q16630|CPSF6_HUMAN Cleavage and polyadenylation specificity factor subunit 6 OS=Homo sapiens OX=9606 GN=CPSF6 PE=1 SV=2	1	10	10	10	10	10	9	10	10	10	9	9	9	9	9	9	8	7	9	10	10	9	8	9	7	6	6	8	8	8	10	10	9	10	10	10
Q8N684	Q8N684	Cleavage and polyadenylation specificity factor subunit 7	CPSF7	28.7216	28.69	28.6594	28.0839	28.1054	28.2958	28.0216	28.5588	28.2481	sp|Q8N684|CPSF7_HUMAN Cleavage and polyadenylation specificity factor subunit 7 OS=Homo sapiens OX=9606 GN=CPSF7 PE=1 SV=1	1	12	12	12	11	8	10	9	11	10	10	9	8	9	9	8	8	10	9	8	10	11	9	11	6	6	6	8	7	6	11	8	10	9	11	10
Q9H3G5	Q9H3G5	Probable serine carboxypeptidase CPVL	CPVL	28.0151	27.9648	27.9381					27.0087	26.4652	sp|Q9H3G5|CPVL_HUMAN Probable serine carboxypeptidase CPVL OS=Homo sapiens OX=9606 GN=CPVL PE=1 SV=2	1	10	10	10	8	8	8	8	8	9	8	7	7	8	7	8	7	7	8	6	6	6	6	8	0	0	1	0	3	2	8	8	8	8	8	9
P43155	P43155	Carnitine O-acetyltransferase	CRAT	25.7026	25.4568	25.3026							sp|P43155|CACP_HUMAN Carnitine O-acetyltransferase OS=Homo sapiens OX=9606 GN=CRAT PE=1 SV=5	1	5	5	5	3	2	4	2	4	4	3	4	2	3	2	3	3	2	3	3	3	2	3	3	0	2	2	2	2	2	3	2	4	2	4	4
Q9P021	Q9P021	Cysteine-rich PDZ-binding protein	CRIPT	26.1772	25.9443	25.831			28.2394	28.5472	27.2932	26.9733	sp|Q9P021|CRIPT_HUMAN Cysteine-rich PDZ-binding protein OS=Homo sapiens OX=9606 GN=CRIPT PE=1 SV=1	1	2	2	2	2	2	1	1	2	2	2	2	1	2	1	2	2	2	2	1	2	1	1	2	1	1	2	2	2	2	2	2	1	1	2	2
P46108	P46108	Adapter molecule crk	CRK	31.7092	31.6967	31.669	29.6512	27.8838	27.7824	28.9952	30.3984	29.6193	sp|P46108|CRK_HUMAN Adapter molecule crk OS=Homo sapiens OX=9606 GN=CRK PE=1 SV=2	1	20	20	20	16	18	16	15	17	16	14	13	15	16	17	16	15	17	15	17	16	15	14	15	11	8	6	9	11	12	16	18	16	15	17	16
P46109	P46109	Crk-like protein	CRKL	30.8077	30.6367	30.6088	29.7637	29.7136	29.5681	29.7894	30.3949	29.8666	sp|P46109|CRKL_HUMAN Crk-like protein OS=Homo sapiens OX=9606 GN=CRKL PE=1 SV=1	1	17	17	17	13	14	13	14	14	16	11	12	16	16	15	16	17	15	16	16	14	15	16	15	10	10	11	10	11	10	13	14	13	14	14	16
Q14194	Q14194	Dihydropyrimidinase-related protein 1	CRMP1	28.0495	27.9217	27.8171					27.358	26.4901	sp|Q14194|DPYL1_HUMAN Dihydropyrimidinase-related protein 1 OS=Homo sapiens OX=9606 GN=CRMP1 PE=1 SV=1	1	15	11	11	13	13	13	13	12	13	13	13	13	12	12	12	9	11	13	14	12	14	11	15	4	4	3	4	6	5	9	9	9	9	8	9
Q9BZJ0	Q9BZJ0	Crooked neck-like protein 1	CRNKL1	26.6986	26.5678	26.4625							sp|Q9BZJ0|CRNL1_HUMAN Crooked neck-like protein 1 OS=Homo sapiens OX=9606 GN=CRNKL1 PE=1 SV=4	1	7	7	7	5	5	6	6	6	4	6	5	6	6	6	6	4	4	4	5	6	5	6	4	1	0	1	2	2	2	5	5	6	6	6	4
Q53ET0	Q53ET0	CREB-regulated transcription coactivator 2	CRTC2	22.2514									sp|Q53ET0|CRTC2_HUMAN CREB-regulated transcription coactivator 2 OS=Homo sapiens OX=9606 GN=CRTC2 PE=1 SV=2	1	2	2	2	1	1	1	0	0	0	0	1	0	0	0	0	0	1	0	0	1	1	1	1	0	0	0	0	0	0	1	1	1	0	0	0
Q68DQ2	Q68DQ2	Very large A-kinase anchor protein	CRYBG3	26.0299	25.9261	25.755							sp|Q68DQ2|CRBG3_HUMAN Very large A-kinase anchor protein OS=Homo sapiens OX=9606 GN=CRYBG3 PE=1 SV=3	1	12	12	12	3	4	2	2	3	3	3	1	5	9	9	7	6	4	5	3	6	1	3	4	0	0	0	0	0	1	3	4	2	2	3	3
O75390	O75390	Citrate synthase, mitochondrial	CS	27.6111	27.4445	27.4247	26.3366	25.5694	25.9847	25.4744	26.0332	26.0395	sp|O75390|CISY_HUMAN Citrate synthase, mitochondrial OS=Homo sapiens OX=9606 GN=CS PE=1 SV=2	1	10	10	10	8	7	6	5	6	5	5	6	6	6	6	6	7	7	5	5	2	5	4	7	2	2	2	2	2	2	8	7	6	5	6	5
O75534	O75534	Cold shock domain-containing protein E1	CSDE1	32.079	32.0315	32.0206	30.048	29.0468	28.9208	30.0859	31.1374	30.5436	sp|O75534|CSDE1_HUMAN Cold shock domain-containing protein E1 OS=Homo sapiens OX=9606 GN=CSDE1 PE=1 SV=2	1	32	32	32	30	29	27	28	28	28	27	27	29	26	26	27	25	21	29	27	28	28	26	29	18	10	7	17	20	15	30	29	27	28	28	28
P55060	P55060	Exportin-2	CSE1L	32.6596	32.4973	32.4804	32.0755	32.4435	32.6198	32.3545	32.216	32.2444	sp|P55060|XPO2_HUMAN Exportin-2 OS=Homo sapiens OX=9606 GN=CSE1L PE=1 SV=3	1	22	22	22	15	17	16	16	19	13	17	17	13	15	15	15	14	14	17	16	14	14	14	16	12	11	9	10	10	12	15	17	16	16	19	13
P41240	P41240	Tyrosine-protein kinase CSK	CSK	26.5375	26.4125	26.3008	26.7111	26.3143	26.9365	26.4704	26.9109	26.4329	sp|P41240|CSK_HUMAN Tyrosine-protein kinase CSK OS=Homo sapiens OX=9606 GN=CSK PE=1 SV=1	2	8	8	8	5	5	7	7	7	7	7	7	4	6	7	6	5	6	5	6	6	6	4	7	3	3	3	3	2	3	5	5	7	7	7	7
P48729	P48729	Casein kinase I isoform alpha	CSNK1A1	30.5937	29.9215	29.4904	31.1251	31.7086	31.8169	31.645	31.2755	31.2239	sp|P48729|KC1A_HUMAN Casein kinase I isoform alpha OS=Homo sapiens OX=9606 GN=CSNK1A1 PE=1 SV=2	2	13	13	13	11	12	9	11	11	10	9	9	10	10	9	9	10	12	12	11	11	11	11	10	10	10	10	11	11	10	11	12	9	11	11	10
P48730	P48730	Casein kinase I isoform delta	CSNK1D	24.5626	23.4882	23.4522	27.4475	28.0372	27.9803	27.8553	27.5656	27.5606	sp|P48730|KC1D_HUMAN Casein kinase I isoform delta OS=Homo sapiens OX=9606 GN=CSNK1D PE=1 SV=2	1	8	3	3	7	4	4	6	6	4	3	4	4	4	5	5	6	6	2	5	3	4	2	6	6	5	6	6	6	6	2	1	1	1	1	1
P49674	P49674	Casein kinase I isoform epsilon	CSNK1E	28.9499	27.8203	27.722	29.6546	30.3335	30.2992	30.3732	29.8775	29.8902	sp|P49674|KC1E_HUMAN Casein kinase I isoform epsilon OS=Homo sapiens OX=9606 GN=CSNK1E PE=1 SV=1	1	9	9	4	8	7	4	6	7	5	3	5	4	4	5	4	6	7	3	6	4	5	3	8	7	6	7	7	7	7	8	7	4	6	7	5
P68400	P68400	Casein kinase II subunit alpha;Casein kinase II subunit alpha 3	CSNK2A1	29.7368	29.5107	29.4021						25.7239	sp|P68400|CSK21_HUMAN Casein kinase II subunit alpha OS=Homo sapiens OX=9606 GN=CSNK2A1 PE=1 SV=1;sp|Q8NEV1|CSK23_HUMAN Casein kinase II subunit alpha 3 OS=Homo sapiens OX=9606 GN=CSNK2A3 PE=1 SV=2	2	17	17	17	16	14	15	13	11	11	14	15	9	12	13	13	14	9	11	10	9	9	11	12	0	1	0	0	1	4	16	14	15	13	11	11
P19784	P19784	Casein kinase II subunit alpha	CSNK2A2	28.4963	28.4371	28.4368						26.6988	sp|P19784|CSK22_HUMAN Casein kinase II subunit alpha OS=Homo sapiens OX=9606 GN=CSNK2A2 PE=1 SV=1	1	15	15	15	14	11	14	12	11	14	12	11	9	11	10	10	8	6	10	12	12	12	8	13	1	0	0	0	1	3	14	11	14	12	11	14
P67870	P67870	Casein kinase II subunit beta	CSNK2B	28.773	28.5479	28.4759	27.1162	26.3475	27.4058	26.8788	26.9403	28.1449	sp|P67870|CSK2B_HUMAN Casein kinase II subunit beta OS=Homo sapiens OX=9606 GN=CSNK2B PE=1 SV=1	1	3	3	3	3	3	3	3	3	3	3	2	2	3	3	3	3	1	3	3	2	3	3	3	1	1	1	1	1	1	3	3	3	3	3	3
P21291	P21291	Cysteine and glycine-rich protein 1	CSRP1	24.0974									sp|P21291|CSRP1_HUMAN Cysteine and glycine-rich protein 1 OS=Homo sapiens OX=9606 GN=CSRP1 PE=1 SV=3	1	1	1	1	1	0	1	0	1	0	1	0	0	0	0	0	0	1	0	1	0	1	0	1	0	0	0	0	0	0	1	0	1	0	1	0
Q16527	Q16527	Cysteine and glycine-rich protein 2	CSRP2	29.8055	29.502	29.4254	30.5073	30.5163	30.691	30.4594	30.4221	30.068	sp|Q16527|CSRP2_HUMAN Cysteine and glycine-rich protein 2 OS=Homo sapiens OX=9606 GN=CSRP2 PE=1 SV=3	1	5	5	5	5	5	4	4	4	4	4	4	4	4	4	4	5	5	4	4	4	3	4	4	4	2	3	4	3	4	5	5	4	4	4	4
P04080	P04080	Cystatin-B	CSTB	29.113	29.0972	28.9457	28.6936	29.6646	29.9091	29.6594	29.1285	28.8839	sp|P04080|CYTB_HUMAN Cystatin-B OS=Homo sapiens OX=9606 GN=CSTB PE=1 SV=2	1	3	3	3	3	3	3	3	3	3	3	3	3	3	3	3	3	3	3	3	3	3	3	3	3	3	3	3	3	3	3	3	3	3	3	3
Q05048	Q05048	Cleavage stimulation factor subunit 1	CSTF1					25.5219					sp|Q05048|CSTF1_HUMAN Cleavage stimulation factor subunit 1 OS=Homo sapiens OX=9606 GN=CSTF1 PE=1 SV=1	1	3	3	3	0	0	1	0	0	0	2	0	1	0	0	1	0	1	0	0	0	0	0	0	1	2	1	0	2	1	0	0	1	0	0	0
P33240	P33240	Cleavage stimulation factor subunit 2	CSTF2	27.246	27.0976	27.0469							sp|P33240|CSTF2_HUMAN Cleavage stimulation factor subunit 2 OS=Homo sapiens OX=9606 GN=CSTF2 PE=1 SV=1	1	9	9	5	7	4	5	6	6	7	8	6	5	5	6	6	5	4	5	4	5	8	3	6	1	0	1	0	1	1	7	4	5	6	6	7
Q9H0L4	Q9H0L4	Cleavage stimulation factor subunit 2 tau variant	CSTF2T	26.1269	25.8999	25.7089	24.9562				25.7125		sp|Q9H0L4|CSTFT_HUMAN Cleavage stimulation factor subunit 2 tau variant OS=Homo sapiens OX=9606 GN=CSTF2T PE=1 SV=1	1	6	2	2	6	5	2	4	3	5	5	5	4	4	4	4	3	3	4	3	3	5	3	2	3	0	1	1	3	2	2	2	1	1	0	2
Q12996	Q12996	Cleavage stimulation factor subunit 3	CSTF3	28.0349	27.6108	27.3344	28.0593	28.5243	28.916	28.4188	27.8278	28.034	sp|Q12996|CSTF3_HUMAN Cleavage stimulation factor subunit 3 OS=Homo sapiens OX=9606 GN=CSTF3 PE=1 SV=1	1	14	14	14	9	10	8	12	12	8	9	8	9	9	9	8	8	12	9	5	6	7	7	10	9	6	7	7	7	6	9	10	8	12	12	8
P56545	P56545	C-terminal-binding protein 2	CTBP2	25.8513	25.8254	25.7811							sp|P56545|CTBP2_HUMAN C-terminal-binding protein 2 OS=Homo sapiens OX=9606 GN=CTBP2 PE=1 SV=1	2	5	5	5	4	4	3	4	3	5	3	4	3	3	3	4	5	4	5	3	3	3	3	3	1	0	1	0	0	1	4	4	3	4	3	5
P49711	P49711	Transcriptional repressor CTCF	CTCF	28.7818	28.7215	28.6277	27.5417	27.633	28.135	27.7404	27.6968		sp|P49711|CTCF_HUMAN Transcriptional repressor CTCF OS=Homo sapiens OX=9606 GN=CTCF PE=1 SV=1	2	6	6	6	4	4	6	6	6	5	6	5	4	5	5	5	4	3	5	6	6	6	5	6	2	1	1	3	2	1	4	4	6	6	6	5
Q9Y5B0	Q9Y5B0	RNA polymerase II subunit A C-terminal domain phosphatase	CTDP1	24.4933	24.4461	24.3804							sp|Q9Y5B0|CTDP1_HUMAN RNA polymerase II subunit A C-terminal domain phosphatase OS=Homo sapiens OX=9606 GN=CTDP1 PE=1 SV=3	1	3	3	3	1	1	3	2	2	2	2	2	3	1	2	2	2	1	2	2	1	0	2	1	0	0	0	0	1	1	1	1	3	2	2	2
O43310	O43310	CBP80/20-dependent translation initiation factor	CTIF	24.1806									sp|O43310|CTIF_HUMAN CBP80/20-dependent translation initiation factor OS=Homo sapiens OX=9606 GN=CTIF PE=1 SV=1	1	2	2	2	1	2	1	0	0	0	0	0	0	1	1	0	0	1	0	0	0	0	0	1	0	0	0	0	1	0	1	2	1	0	0	0
P35221	P35221	Catenin alpha-1	CTNNA1	25.6061	25.5157	25.2298					25.079		sp|P35221|CTNA1_HUMAN Catenin alpha-1 OS=Homo sapiens OX=9606 GN=CTNNA1 PE=1 SV=1	1	7	7	4	4	5	5	3	6	4	6	5	5	4	3	3	4	2	3	6	6	5	3	6	1	1	1	1	2	1	4	5	5	3	6	4
Q9UBT7	Q9UBT7	Alpha-catulin	CTNNAL1	24.5991	24.4816	24.2585							sp|Q9UBT7|CTNL1_HUMAN Alpha-catulin OS=Homo sapiens OX=9606 GN=CTNNAL1 PE=1 SV=2	1	2	2	2	2	2	2	2	2	1	1	1	0	1	1	2	0	0	1	1	2	2	0	2	0	0	0	0	0	0	2	2	2	2	2	1
P35222	P35222	Catenin beta-1	CTNNB1	23.5708									sp|P35222|CTNB1_HUMAN Catenin beta-1 OS=Homo sapiens OX=9606 GN=CTNNB1 PE=1 SV=1	1	3	2	2	2	1	2	2	2	2	1	2	2	2	3	2	2	2	2	2	2	1	2	1	1	1	1	0	1	1	1	1	1	1	1	1
Q9NSA3	Q9NSA3	Beta-catenin-interacting protein 1	CTNNBIP1	22.8412									sp|Q9NSA3|CNBP1_HUMAN Beta-catenin-interacting protein 1 OS=Homo sapiens OX=9606 GN=CTNNBIP1 PE=1 SV=1	1	1	1	1	1	0	0	0	0	0	1	0	1	0	0	0	0	1	1	0	0	0	1	0	0	0	0	0	0	0	1	0	0	0	0	0
Q8WYA6	Q8WYA6	Beta-catenin-like protein 1	CTNNBL1	26.0241	25.9832	25.9731							sp|Q8WYA6|CTBL1_HUMAN Beta-catenin-like protein 1 OS=Homo sapiens OX=9606 GN=CTNNBL1 PE=1 SV=1	1	6	6	6	4	3	4	3	4	1	2	3	2	1	1	1	2	1	1	2	1	1	1	3	0	0	0	1	1	1	4	3	4	3	4	1
O60716	O60716	Catenin delta-1	CTNND1	28.0861	27.9501	27.9218	25.7662			26.1263	26.4168	26.3433	sp|O60716|CTND1_HUMAN Catenin delta-1 OS=Homo sapiens OX=9606 GN=CTNND1 PE=1 SV=1	1	15	15	15	9	9	12	10	10	9	10	11	10	13	12	12	14	9	12	11	13	13	12	11	2	1	0	5	3	6	9	9	12	10	10	9
P17812	P17812	CTP synthase 1	CTPS1	31.9312	31.9107	31.885	29.5536	29.5446	29.389	30.1354	30.667	30.1382	sp|P17812|PYRG1_HUMAN CTP synthase 1 OS=Homo sapiens OX=9606 GN=CTPS1 PE=1 SV=2	1	17	17	15	16	15	15	17	17	15	16	15	13	13	13	16	14	15	14	16	16	16	14	17	11	10	10	10	12	12	16	15	15	17	17	15
Q6PD62	Q6PD62	RNA polymerase-associated protein CTR9 homolog	CTR9	24.9131	24.9031								sp|Q6PD62|CTR9_HUMAN RNA polymerase-associated protein CTR9 homolog OS=Homo sapiens OX=9606 GN=CTR9 PE=1 SV=1	1	3	3	3	2	3	1	1	2	0	1	0	1	1	1	1	1	1	1	1	1	1	0	1	0	0	0	0	0	0	2	3	1	1	2	0
Q14247	Q14247	Src substrate cortactin	CTTN	33.4931	33.486	33.4654	30.7537	29.6183	29.4403	31.444	32.583	31.9883	sp|Q14247|SRC8_HUMAN Src substrate cortactin OS=Homo sapiens OX=9606 GN=CTTN PE=1 SV=2	1	28	28	28	24	24	26	26	26	26	26	27	27	27	26	26	24	22	26	27	27	22	22	25	20	11	9	18	20	17	24	24	26	26	26	26
Q9P2B4	Q9P2B4	CTTNBP2 N-terminal-like protein	CTTNBP2NL	27.2326	27.0591	27.0245							sp|Q9P2B4|CT2NL_HUMAN CTTNBP2 N-terminal-like protein OS=Homo sapiens OX=9606 GN=CTTNBP2NL PE=1 SV=2	1	7	7	7	4	6	3	4	3	3	2	3	2	3	3	3	3	2	3	2	3	4	1	4	2	2	2	2	1	1	4	6	3	4	3	3
Q9H467	Q9H467	CUE domain-containing protein 2	CUEDC2	26.3284	26.0431	25.9566							sp|Q9H467|CUED2_HUMAN CUE domain-containing protein 2 OS=Homo sapiens OX=9606 GN=CUEDC2 PE=1 SV=1	1	3	3	3	1	1	2	1	1	2	2	2	2	2	2	2	1	1	1	2	2	2	2	2	0	0	0	1	1	1	1	1	2	1	1	2
Q13616	Q13616	Cullin-1	CUL1	25.6863	25.5992	25.5692			25.577			25.2549	sp|Q13616|CUL1_HUMAN Cullin-1 OS=Homo sapiens OX=9606 GN=CUL1 PE=1 SV=2	1	7	7	7	3	2	3	3	4	3	2	2	2	3	2	4	4	4	3	1	3	4	2	1	2	2	3	0	2	2	3	2	3	3	4	3
Q13617	Q13617	Cullin-2	CUL2	25.4255	25.3721	25.315							sp|Q13617|CUL2_HUMAN Cullin-2 OS=Homo sapiens OX=9606 GN=CUL2 PE=1 SV=2	1	5	5	5	1	2	3	2	2	5	4	3	5	4	4	3	3	2	5	2	4	3	3	2	0	1	0	0	0	0	1	2	3	2	2	5
Q13618	Q13618	Cullin-3	CUL3	25.6039	25.4844	25.4392							sp|Q13618|CUL3_HUMAN Cullin-3 OS=Homo sapiens OX=9606 GN=CUL3 PE=1 SV=2	1	6	6	6	3	2	6	4	5	4	3	5	2	2	5	1	5	2	3	3	4	4	4	4	0	0	0	1	0	0	3	2	6	4	5	4
Q13619	Q13619	Cullin-4A	CUL4A	25.8568	25.8221	25.82		25.8474	25.8084				sp|Q13619|CUL4A_HUMAN Cullin-4A OS=Homo sapiens OX=9606 GN=CUL4A PE=1 SV=3	1	13	6	6	9	8	8	10	9	8	8	11	10	11	10	9	10	9	10	8	9	10	9	9	3	4	4	2	3	5	3	2	2	4	3	2
Q13620	Q13620	Cullin-4B	CUL4B	29.8747	29.6129	29.5471	26.3984	25.9179	26.5958	26.0628	26.5077	27.6927	sp|Q13620|CUL4B_HUMAN Cullin-4B OS=Homo sapiens OX=9606 GN=CUL4B PE=1 SV=4	1	27	27	20	20	20	20	20	21	18	19	19	17	15	17	17	19	18	20	17	15	18	13	20	6	3	4	4	6	8	20	20	20	20	21	18
Q93034	Q93034	Cullin-5	CUL5	24.0288	24.0161	23.9869							sp|Q93034|CUL5_HUMAN Cullin-5 OS=Homo sapiens OX=9606 GN=CUL5 PE=1 SV=4	1	4	4	4	3	2	3	1	2	1	1	3	1	3	3	3	2	0	2	3	2	3	1	2	0	0	0	1	1	0	3	2	3	1	2	1
O60888	O60888	Protein CutA	CUTA	25.4682	25.1881	24.9656							sp|O60888|CUTA_HUMAN Protein CutA OS=Homo sapiens OX=9606 GN=CUTA PE=1 SV=2	1	2	2	2	2	2	2	2	2	2	1	1	1	1	1	1	1	1	1	2	2	2	2	2	0	0	0	0	1	0	2	2	2	2	2	2
Q9NTM9	Q9NTM9	Copper homeostasis protein cutC homolog	CUTC	26.8488	26.6085	26.4251	27.8954	28.5311	28.4058	28.0803	27.8868	27.8953	sp|Q9NTM9|CUTC_HUMAN Copper homeostasis protein cutC homolog OS=Homo sapiens OX=9606 GN=CUTC PE=1 SV=1	1	3	3	3	2	2	2	3	2	2	2	2	2	2	2	3	3	2	2	3	2	2	3	3	2	2	2	2	2	2	2	2	2	3	2	2
P39880	P39880	Homeobox protein cut-like 1;Protein CASP	CUX1	27.2508	27.1958	26.8644						28.7014	sp|P39880|CUX1_HUMAN Homeobox protein cut-like 1 OS=Homo sapiens OX=9606 GN=CUX1 PE=1 SV=3;sp|Q13948|CASP_HUMAN Protein CASP OS=Homo sapiens OX=9606 GN=CUX1 PE=1 SV=2	2	11	11	11	7	6	6	3	5	3	5	4	3	5	5	4	3	3	3	2	1	1	0	7	1	1	0	2	2	2	7	6	6	3	5	3
Q9P013	Q9P013	Spliceosome-associated protein CWC15 homolog	CWC15	30.8113	30.7354	30.6454					28.9127	28.3078	sp|Q9P013|CWC15_HUMAN Spliceosome-associated protein CWC15 homolog OS=Homo sapiens OX=9606 GN=CWC15 PE=1 SV=2	1	6	6	6	6	6	6	6	6	6	6	6	6	6	5	6	5	5	6	6	6	6	6	6	1	1	1	1	5	3	6	6	6	6	6	6
Q9NXE8	Q9NXE8	Pre-mRNA-splicing factor CWC25 homolog	CWC25	23.8908									sp|Q9NXE8|CWC25_HUMAN Pre-mRNA-splicing factor CWC25 homolog OS=Homo sapiens OX=9606 GN=CWC25 PE=1 SV=1	1	2	2	2	2	2	1	1	1	1	1	1	1	1	1	1	1	1	1	1	1	1	1	2	0	0	0	0	0	0	2	2	1	1	1	1
Q6UX04	Q6UX04	Peptidyl-prolyl cis-trans isomerase CWC27 homolog	CWC27	25.7548	25.7427	25.4835							sp|Q6UX04|CWC27_HUMAN Spliceosome-associated protein CWC27 homolog OS=Homo sapiens OX=9606 GN=CWC27 PE=1 SV=1	1	5	5	5	3	3	2	3	3	1	3	3	2	2	1	2	2	2	2	2	0	1	1	2	0	0	0	0	0	0	3	3	2	3	3	1
Q69YN2	Q69YN2	CWF19-like protein 1	CWF19L1	28.462	28.2759	28.2753	27.4495	27.6095	28.1937	27.5912	27.8753	27.8118	sp|Q69YN2|C19L1_HUMAN CWF19-like protein 1 OS=Homo sapiens OX=9606 GN=CWF19L1 PE=1 SV=2	1	9	9	9	8	8	8	6	7	5	7	7	7	7	7	6	8	6	7	7	7	7	6	6	3	5	5	3	3	4	8	8	8	6	7	5
Q2TBE0	Q2TBE0	CWF19-like protein 2	CWF19L2	26.7226	26.6155	26.185							sp|Q2TBE0|C19L2_HUMAN CWF19-like protein 2 OS=Homo sapiens OX=9606 GN=CWF19L2 PE=1 SV=4	1	9	9	9	6	8	3	5	4	1	2	3	0	0	1	1	1	0	1	3	3	1	1	5	0	1	0	0	0	0	6	8	3	5	4	1
P78310	P78310	Coxsackievirus and adenovirus receptor	CXADR	25.3346	25.0516	24.956							sp|P78310|CXAR_HUMAN Coxsackievirus and adenovirus receptor OS=Homo sapiens OX=9606 GN=CXADR PE=1 SV=1	1	3	3	3	3	3	2	2	2	1	3	2	2	3	2	2	2	1	2	2	3	3	3	2	1	0	0	1	1	1	3	3	2	2	2	1
Q9H5V9	Q9H5V9	UPF0428 protein CXorf56	CXorf56	31.8672	31.8299	31.7771	29.3817	29.4015	29.4552	29.9527	30.9454	30.491	sp|Q9H5V9|CX056_HUMAN UPF0428 protein CXorf56 OS=Homo sapiens OX=9606 GN=CXorf56 PE=1 SV=1	1	7	7	7	7	7	7	7	7	6	7	6	5	7	7	6	7	7	7	7	7	7	7	7	6	7	6	7	7	6	7	7	7	7	7	6
Q6NSI4	Q6NSI4	Uncharacterized protein CXorf57	CXorf57	27.3499	27.3126	27.1647		26.1333		26.3525	27.2652	26.6611	sp|Q6NSI4|RADX_HUMAN RPA-related protein RADX OS=Homo sapiens OX=9606 GN=RADX PE=1 SV=2	1	14	14	14	7	8	9	10	11	7	6	8	6	7	8	7	7	8	7	9	6	8	8	10	1	2	1	2	3	5	7	8	9	10	11	7
Q9P0U4	Q9P0U4	CXXC-type zinc finger protein 1	CXXC1	24.6932									sp|Q9P0U4|CXXC1_HUMAN CXXC-type zinc finger protein 1 OS=Homo sapiens OX=9606 GN=CXXC1 PE=1 SV=2	1	2	2	2	1	2	0	1	1	0	0	0	1	0	0	0	1	1	1	1	1	1	1	1	0	0	1	0	0	1	1	2	0	1	1	0
O43169	O43169	Cytochrome b5 type B	CYB5B	25.939	25.7699	25.75	26.6656						sp|O43169|CYB5B_HUMAN Cytochrome b5 type B OS=Homo sapiens OX=9606 GN=CYB5B PE=1 SV=3	1	3	3	3	2	2	3	2	2	3	3	2	3	2	3	3	1	2	3	3	2	3	3	3	2	1	0	0	1	1	2	2	3	2	2	3
P00387	P00387	NADH-cytochrome b5 reductase 3;NADH-cytochrome b5 reductase 3 membrane-bound form;NADH-cytochrome b5 reductase 3 soluble form	CYB5R3	28.0372	27.6456	27.6323	28.1384	27.9027	27.7489	27.7478	27.9001	27.678	sp|P00387|NB5R3_HUMAN NADH-cytochrome b5 reductase 3 OS=Homo sapiens OX=9606 GN=CYB5R3 PE=1 SV=3	1	8	8	8	7	6	7	6	6	6	6	6	4	5	5	6	5	5	6	7	8	7	6	7	6	5	6	6	6	5	7	6	7	6	6	6
Q7L1T6	Q7L1T6	Cytochrome b5 reductase 4	CYB5R4	27.7372	27.6822	27.0395					25.1264	24.5878	sp|Q7L1T6|NB5R4_HUMAN Cytochrome b5 reductase 4 OS=Homo sapiens OX=9606 GN=CYB5R4 PE=1 SV=1	1	12	12	12	8	11	10	10	10	8	10	9	4	5	4	7	8	8	7	8	8	8	7	8	0	0	1	1	3	3	8	11	10	10	10	8
P13498	P13498	Cytochrome b-245 light chain	CYBA	27.2548	27.0612	27.0216	27.1408	26.6081	27.0884	26.7441	26.9593	26.5263	sp|P13498|CY24A_HUMAN Cytochrome b-245 light chain OS=Homo sapiens OX=9606 GN=CYBA PE=1 SV=3	1	3	3	3	1	1	2	3	2	2	2	2	3	3	2	3	2	1	3	2	2	3	2	3	3	3	2	2	3	2	1	1	2	3	2	2
P08574	P08574	Cytochrome c1, heme protein, mitochondrial	CYC1	26.0482	24.909	24.2434							sp|P08574|CY1_HUMAN Cytochrome c1, heme protein, mitochondrial OS=Homo sapiens OX=9606 GN=CYC1 PE=1 SV=3	1	2	2	2	1	1	2	2	0	1	1	2	2	2	1	2	1	1	2	1	1	1	1	1	0	0	0	0	1	0	1	1	2	2	0	1
P99999	P99999	Cytochrome c	CYCS	32.9133	32.8341	32.7093	32.6977	33.5447	33.9479	33.9831	33.0292	32.9809	sp|P99999|CYC_HUMAN Cytochrome c OS=Homo sapiens OX=9606 GN=CYCS PE=1 SV=2	2	8	8	8	7	7	8	8	8	8	8	8	8	8	8	8	7	8	8	8	8	8	8	8	6	5	5	5	5	7	7	7	8	8	8	8
Q7L576	Q7L576	Cytoplasmic FMR1-interacting protein 1	CYFIP1	26.2707	26.215	26.0765	25.4673						sp|Q7L576|CYFP1_HUMAN Cytoplasmic FMR1-interacting protein 1 OS=Homo sapiens OX=9606 GN=CYFIP1 PE=1 SV=1	1	19	9	9	12	13	13	12	12	14	10	10	7	10	11	9	11	12	7	12	13	15	13	13	6	4	4	4	3	5	5	5	6	5	5	6
Q96F07	Q96F07	Cytoplasmic FMR1-interacting protein 2	CYFIP2	28.3082	28.1003	28.022	27.8454	27.8479	28.0805	28.1571	27.8025	27.6365	sp|Q96F07|CYFP2_HUMAN Cytoplasmic FMR1-interacting protein 2 OS=Homo sapiens OX=9606 GN=CYFIP2 PE=1 SV=2	1	19	19	9	12	14	13	15	15	15	14	13	9	12	13	12	13	14	10	13	15	15	13	14	6	6	5	5	5	6	12	14	13	15	15	15
Q9NQC7	Q9NQC7	Ubiquitin carboxyl-terminal hydrolase CYLD	CYLD	26.8241	26.8013	26.6866							sp|Q9NQC7|CYLD_HUMAN Ubiquitin carboxyl-terminal hydrolase CYLD OS=Homo sapiens OX=9606 GN=CYLD PE=1 SV=1	1	9	9	9	8	9	8	6	7	8	4	5	3	7	7	7	7	5	7	7	9	8	8	8	0	0	1	0	1	0	8	9	8	6	7	8
Q16850	Q16850	Lanosterol 14-alpha demethylase	CYP51A1									24.8796	sp|Q16850|CP51A_HUMAN Lanosterol 14-alpha demethylase OS=Homo sapiens OX=9606 GN=CYP51A1 PE=1 SV=3	1	2	2	2	0	0	0	1	1	0	0	0	0	0	0	0	0	1	1	0	0	0	0	0	1	1	1	1	1	1	0	0	0	1	1	0
Q9H1C7	Q9H1C7	Cysteine-rich and transmembrane domain-containing protein 1	CYSTM1									25.2445	sp|Q9H1C7|CYTM1_HUMAN Cysteine-rich and transmembrane domain-containing protein 1 OS=Homo sapiens OX=9606 GN=CYSTM1 PE=1 SV=1	1	1	1	1	0	0	1	1	1	0	1	1	0	0	0	1	1	0	1	1	1	1	1	0	1	0	0	1	1	1	0	0	1	1	1	0
Q9UI36	Q9UI36	Dachshund homolog 1	DACH1	27.3782	27.1374	27.0804				25.5057	26.5178	25.9301	sp|Q9UI36|DACH1_HUMAN Dachshund homolog 1 OS=Homo sapiens OX=9606 GN=DACH1 PE=1 SV=4	2	5	5	5	5	5	4	4	4	4	3	3	4	4	4	3	2	2	4	4	4	4	3	4	0	0	0	3	4	3	5	5	4	4	4	4
P61803	P61803	Dolichyl-diphosphooligosaccharide--protein glycosyltransferase subunit DAD1	DAD1	27.0168	26.8971	26.8192	27.5676	27.732	27.7096	26.8803	27.5709	27.1945	sp|P61803|DAD1_HUMAN Dolichyl-diphosphooligosaccharide--protein glycosyltransferase subunit DAD1 OS=Homo sapiens OX=9606 GN=DAD1 PE=1 SV=3	1	3	3	3	3	2	3	3	3	3	2	3	2	3	3	2	2	3	3	3	3	3	3	2	3	3	3	2	3	3	3	2	3	3	3	3
P51397	P51397	Death-associated protein 1	DAP	22.9536									sp|P51397|DAP1_HUMAN Death-associated protein 1 OS=Homo sapiens OX=9606 GN=DAP PE=1 SV=3	1	1	1	1	1	1	0	1	1	0	1	1	0	0	0	0	0	0	1	0	0	0	0	0	0	0	0	0	0	0	1	1	0	1	1	0
P51398	P51398	28S ribosomal protein S29, mitochondrial	DAP3	25.8803	25.5749	25.5336	25.0619	24.9822					sp|P51398|RT29_HUMAN 28S ribosomal protein S29, mitochondrial OS=Homo sapiens OX=9606 GN=DAP3 PE=1 SV=1	1	6	6	6	3	3	5	3	3	3	6	6	3	3	3	4	4	4	2	3	4	3	3	2	2	2	0	1	0	1	3	3	5	3	3	3
P14868	P14868	Aspartate--tRNA ligase, cytoplasmic	DARS	30.4223	30.3826	30.3543	30.3488	30.6607	30.7621	30.6166	30.5387	30.3336	sp|P14868|SYDC_HUMAN Aspartate--tRNA ligase, cytoplasmic OS=Homo sapiens OX=9606 GN=DARS1 PE=1 SV=2	1	23	23	23	18	17	20	19	21	21	16	18	19	19	20	19	17	18	20	20	20	19	18	19	15	15	16	15	16	15	18	17	20	19	21	21
Q6PI48	Q6PI48	Aspartate--tRNA ligase, mitochondrial	DARS2	26.4498	26.3606	26.3206	26.052		26.1619	26.1602	26.0944		sp|Q6PI48|SYDM_HUMAN Aspartate--tRNA ligase, mitochondrial OS=Homo sapiens OX=9606 GN=DARS2 PE=1 SV=1	1	8	8	8	2	1	7	5	4	4	5	5	5	5	6	6	4	4	6	4	4	4	4	4	3	1	2	2	3	1	2	1	7	5	4	4
Q96EP5	Q96EP5	DAZ-associated protein 1	DAZAP1	26.8021	26.7608	26.6767	26.5513					26.2336	sp|Q96EP5|DAZP1_HUMAN DAZ-associated protein 1 OS=Homo sapiens OX=9606 GN=DAZAP1 PE=1 SV=1	1	3	3	3	2	2	2	3	2	2	3	3	2	3	3	3	3	3	3	2	2	2	2	2	2	1	1	1	1	2	2	2	2	3	2	2
Q16643	Q16643	Drebrin	DBN1	30.1552	30.1004	30.0702	24.6554			25.1178	26.0442	26.342	sp|Q16643|DREB_HUMAN Drebrin OS=Homo sapiens OX=9606 GN=DBN1 PE=1 SV=4	1	16	16	16	14	14	13	14	12	15	13	13	13	13	15	14	14	12	13	11	12	12	10	14	2	1	1	2	2	4	14	14	13	14	12	15
Q9UJU6	Q9UJU6	Drebrin-like protein	DBNL	30.4523	30.3597	30.1273	27.2566	26.7103	25.9059	27.521	28.7938	28.202	sp|Q9UJU6|DBNL_HUMAN Drebrin-like protein OS=Homo sapiens OX=9606 GN=DBNL PE=1 SV=1	1	12	12	12	12	11	12	11	12	12	10	9	12	12	12	12	11	10	11	12	12	12	10	12	3	4	3	4	7	6	12	11	12	11	12	12
Q9UK59	Q9UK59	Lariat debranching enzyme	DBR1	24.8838	23.9419	23.7722							sp|Q9UK59|DBR1_HUMAN Lariat debranching enzyme OS=Homo sapiens OX=9606 GN=DBR1 PE=1 SV=2	1	2	2	2	2	1	1	2	2	1	0	2	1	1	0	1	1	2	2	0	1	1	0	2	1	1	1	0	0	1	2	1	1	2	2	1
P11182	P11182	Lipoamide acyltransferase component of branched-chain alpha-keto acid dehydrogenase complex, mitochondrial	DBT	28.0492									sp|P11182|ODB2_HUMAN Lipoamide acyltransferase component of branched-chain alpha-keto acid dehydrogenase complex, mitochondrial OS=Homo sapiens OX=9606 GN=DBT PE=1 SV=3	1	2	2	2	0	0	0	0	0	0	1	0	1	1	1	0	0	0	0	1	0	0	0	0	0	1	1	0	0	1	0	0	0	0	0	0
Q9NV06	Q9NV06	DDB1- and CUL4-associated factor 13	DCAF13	27.2438	26.8283	26.7671				26.1383		25.8801	sp|Q9NV06|DCA13_HUMAN DDB1- and CUL4-associated factor 13 OS=Homo sapiens OX=9606 GN=DCAF13 PE=1 SV=2	1	5	5	5	3	3	2	4	3	3	3	3	2	3	3	2	3	3	3	3	2	2	3	3	1	1	2	2	2	2	3	3	2	4	3	3
P61962	P61962	DDB1- and CUL4-associated factor 7	DCAF7	27.4413	27.4409	27.3684				26.2279			sp|P61962|DCAF7_HUMAN DDB1- and CUL4-associated factor 7 OS=Homo sapiens OX=9606 GN=DCAF7 PE=1 SV=1	1	6	6	6	4	5	6	6	6	5	5	5	3	4	5	4	5	4	5	5	3	4	5	4	1	1	0	2	1	1	4	5	6	6	6	5
Q8WVC6	Q8WVC6	Dephospho-CoA kinase domain-containing protein	DCAKD	24.4723	24.1245	24.0598							sp|Q8WVC6|DCAKD_HUMAN Dephospho-CoA kinase domain-containing protein OS=Homo sapiens OX=9606 GN=DCAKD PE=1 SV=1	1	2	2	2	1	1	2	1	1	1	1	0	2	1	2	1	1	1	2	1	2	1	2	1	0	0	0	0	0	0	1	1	2	1	1	1
P81605	P81605	Dermcidin;Survival-promoting peptide;DCD-1	DCD	24.6264									sp|P81605|DCD_HUMAN Dermcidin OS=Homo sapiens OX=9606 GN=DCD PE=1 SV=2	1	2	2	2	2	0	0	0	0	0	1	0	0	1	0	1	1	0	0	0	0	0	0	0	1	1	1	0	1	1	2	0	0	0	0	0
O15075	O15075	Serine/threonine-protein kinase DCLK1	DCLK1	25.1482	24.8398	24.7015						25.5994	sp|O15075|DCLK1_HUMAN Serine/threonine-protein kinase DCLK1 OS=Homo sapiens OX=9606 GN=DCLK1 PE=1 SV=2	1	4	4	4	3	3	2	3	1	3	2	2	1	2	1	2	3	3	3	3	2	2	2	2	1	1	0	1	1	2	3	3	2	3	1	3
Q6PJP8	Q6PJP8	DNA cross-link repair 1A protein	DCLRE1A	22.1102									sp|Q6PJP8|DCR1A_HUMAN DNA cross-link repair 1A protein OS=Homo sapiens OX=9606 GN=DCLRE1A PE=1 SV=3	1	1	1	1	1	1	0	0	0	0	0	0	0	0	0	0	0	0	0	0	0	0	0	0	0	0	0	0	0	0	1	1	0	0	0	0
Q9NPI6	Q9NPI6	mRNA-decapping enzyme 1A	DCP1A	27.7902	27.7579	27.7272				25.6582	26.0846		sp|Q9NPI6|DCP1A_HUMAN mRNA-decapping enzyme 1A OS=Homo sapiens OX=9606 GN=DCP1A PE=1 SV=3	1	11	11	11	8	7	10	7	9	9	5	8	7	10	10	9	7	6	6	8	9	10	7	8	1	1	0	2	2	1	8	7	10	7	9	9
Q8IZD4	Q8IZD4	mRNA-decapping enzyme 1B	DCP1B	28.0483	27.8125	27.8073					26.8394		sp|Q8IZD4|DCP1B_HUMAN mRNA-decapping enzyme 1B OS=Homo sapiens OX=9606 GN=DCP1B PE=1 SV=2	1	15	15	15	9	9	10	10	11	12	11	10	9	11	11	11	5	6	12	12	10	9	6	11	0	0	0	1	3	1	9	9	10	10	11	12
Q14203	Q14203	Dynactin subunit 1	DCTN1	28.5875	28.5639	28.472	27.3924	27.5122	28.4212	28.1277	27.5961	27.4394	sp|Q14203|DCTN1_HUMAN Dynactin subunit 1 OS=Homo sapiens OX=9606 GN=DCTN1 PE=1 SV=3	1	24	24	24	16	15	18	16	17	15	15	14	15	15	17	19	14	14	18	17	16	17	15	19	4	5	7	8	6	4	16	15	18	16	17	15
Q13561	Q13561	Dynactin subunit 2	DCTN2	28.1505	28.1468	28.0788	27.2497	26.8131	27.0847	26.9537	27.6213	27.3285	sp|Q13561|DCTN2_HUMAN Dynactin subunit 2 OS=Homo sapiens OX=9606 GN=DCTN2 PE=1 SV=4	1	13	13	13	12	11	12	13	13	13	10	11	13	12	13	13	12	11	12	12	12	12	11	11	6	4	3	6	5	7	12	11	12	13	13	13
Q9UJW0	Q9UJW0	Dynactin subunit 4	DCTN4	25.4786	25.4112	25.367	24.8703						sp|Q9UJW0|DCTN4_HUMAN Dynactin subunit 4 OS=Homo sapiens OX=9606 GN=DCTN4 PE=1 SV=1	1	5	5	5	2	3	4	3	3	4	4	4	3	4	4	4	3	3	3	3	3	2	2	3	3	0	0	0	1	1	2	3	4	3	3	4
Q9H773	Q9H773	dCTP pyrophosphatase 1	DCTPP1	25.7248	25.1678	25.0481	25.0537	25.1908	25.0461	25.4025	24.9983	25.0173	sp|Q9H773|DCTP1_HUMAN dCTP pyrophosphatase 1 OS=Homo sapiens OX=9606 GN=DCTPP1 PE=1 SV=1	1	3	3	3	2	2	2	1	1	2	2	2	2	2	2	1	2	2	2	2	1	1	1	1	3	2	2	2	2	2	2	2	2	1	1	2
Q96GG9	Q96GG9	DCN1-like protein 1	DCUN1D1	23.3861									sp|Q96GG9|DCNL1_HUMAN DCN1-like protein 1 OS=Homo sapiens OX=9606 GN=DCUN1D1 PE=1 SV=1	1	1	1	1	1	1	1	0	1	1	1	1	0	0	0	1	1	0	1	0	0	1	1	1	0	0	0	0	0	0	1	1	1	0	1	1
Q9BTE7	Q9BTE7	DCN1-like protein 5	DCUN1D5	23.0455									sp|Q9BTE7|DCNL5_HUMAN DCN1-like protein 5 OS=Homo sapiens OX=9606 GN=DCUN1D5 PE=1 SV=1	1	1	1	1	1	1	0	0	0	0	0	0	0	0	0	0	1	1	0	1	0	0	0	0	0	0	0	0	0	0	1	1	0	0	0	0
Q16531	Q16531	DNA damage-binding protein 1	DDB1	26.4392	26.2028	26.1208			25.8078	25.8787	25.8337	25.6465	sp|Q16531|DDB1_HUMAN DNA damage-binding protein 1 OS=Homo sapiens OX=9606 GN=DDB1 PE=1 SV=1	1	6	6	6	4	4	6	4	5	5	4	6	3	4	5	5	5	5	5	4	6	6	5	5	1	1	2	2	2	2	4	4	6	4	5	5
Q8IXT1	Q8IXT1	DNA damage-induced apoptosis suppressor protein	DDIAS				28.2647						sp|Q8IXT1|DDIAS_HUMAN DNA damage-induced apoptosis suppressor protein OS=Homo sapiens OX=9606 GN=DDIAS PE=2 SV=2	1	3	3	3	1	1	1	1	1	1	1	1	1	0	1	1	1	1	2	1	0	1	1	1	2	1	0	0	1	1	1	1	1	1	1	1
P39656	P39656	Dolichyl-diphosphooligosaccharide--protein glycosyltransferase 48 kDa subunit	DDOST	28.107	27.7549	27.6919	30.697	29.5661	29.5329	28.262	28.3709	28.2472	sp|P39656|OST48_HUMAN Dolichyl-diphosphooligosaccharide--protein glycosyltransferase 48 kDa subunit OS=Homo sapiens OX=9606 GN=DDOST PE=1 SV=4	1	13	13	13	10	10	8	10	10	9	8	9	9	10	11	10	9	5	10	10	11	12	12	10	10	8	9	8	8	8	10	10	8	10	10	9
Q96HY6	Q96HY6	DDRGK domain-containing protein 1	DDRGK1	26.6823	26.682	26.6196	28.2336	26.4038	26.2991	26.9091	27.1639	26.5472	sp|Q96HY6|DDRGK_HUMAN DDRGK domain-containing protein 1 OS=Homo sapiens OX=9606 GN=DDRGK1 PE=1 SV=2	1	4	4	4	0	1	3	3	2	2	4	4	4	4	4	4	3	3	4	3	3	2	2	4	4	3	3	2	3	2	0	1	3	3	2	2
Q92499	Q92499	ATP-dependent RNA helicase DDX1	DDX1	30.1121	29.7297	29.6588	30.1505	30.3506	29.922	29.9935	29.9133	29.8852	sp|Q92499|DDX1_HUMAN ATP-dependent RNA helicase DDX1 OS=Homo sapiens OX=9606 GN=DDX1 PE=1 SV=2	1	22	22	22	17	18	18	16	16	15	14	16	18	17	16	18	14	13	16	19	18	16	17	18	11	11	10	11	13	12	17	18	18	16	16	15
Q13206	Q13206	Probable ATP-dependent RNA helicase DDX10	DDX10	30.5967	30.5819	30.4901	26.858	27.2108	25.5369	25.8112	28.0423	27.4301	sp|Q13206|DDX10_HUMAN Probable ATP-dependent RNA helicase DDX10 OS=Homo sapiens OX=9606 GN=DDX10 PE=1 SV=2	1	28	28	28	24	23	24	26	25	24	22	19	21	20	22	18	17	14	21	21	21	19	17	26	6	4	5	4	7	6	24	23	24	26	25	24
Q92841	Q92841	Probable ATP-dependent RNA helicase DDX17	DDX17	33.7797	33.2612	33.1895	34.4133	34.8668	34.9536	34.6887	34.2784	34.3972	sp|Q92841|DDX17_HUMAN Probable ATP-dependent RNA helicase DDX17 OS=Homo sapiens OX=9606 GN=DDX17 PE=1 SV=2	1	27	26	21	27	26	27	26	27	27	25	26	25	26	27	22	26	24	26	26	27	26	26	24	26	24	24	26	25	24	26	25	26	25	26	26
Q9NVP1	Q9NVP1	ATP-dependent RNA helicase DDX18	DDX18	29.7109	29.6548	29.5962	29.836	29.7376	30.2509	29.7387	29.5658	29.5783	sp|Q9NVP1|DDX18_HUMAN ATP-dependent RNA helicase DDX18 OS=Homo sapiens OX=9606 GN=DDX18 PE=1 SV=2	1	16	16	16	15	14	15	16	16	14	12	14	15	13	14	14	12	13	14	16	13	14	15	15	7	6	7	7	6	10	15	14	15	16	16	14
Q9NUU7	Q9NUU7	ATP-dependent RNA helicase DDX19A;ATP-dependent RNA helicase DDX19B	DDX19A	27.4611	27.4181	27.3797	26.8838	26.8272	26.7021	26.6838	27.1469	26.5546	sp|Q9NUU7|DD19A_HUMAN ATP-dependent RNA helicase DDX19A OS=Homo sapiens OX=9606 GN=DDX19A PE=1 SV=1;sp|Q9UMR2|DD19B_HUMAN ATP-dependent RNA helicase DDX19B OS=Homo sapiens OX=9606 GN=DDX19B PE=1 SV=1	2	11	11	11	9	9	9	7	5	6	5	7	5	6	5	6	5	6	6	6	8	7	5	5	3	4	5	5	4	5	9	9	9	7	5	6
Q9UHI6	Q9UHI6	Probable ATP-dependent RNA helicase DDX20	DDX20	26.5639	26.5578	26.3891	26.5836	26.7658		26.8561		26.7403	sp|Q9UHI6|DDX20_HUMAN Probable ATP-dependent RNA helicase DDX20 OS=Homo sapiens OX=9606 GN=DDX20 PE=1 SV=2	1	8	8	8	3	3	5	5	6	6	4	4	8	7	7	5	3	3	4	7	7	6	6	3	3	3	2	2	1	2	3	3	5	5	6	6
Q9NR30	Q9NR30	Nucleolar RNA helicase 2	DDX21	33.0935	33.0447	32.9521	33.3244	33.3838	33.4856	33.176	33.1676	33.0062	sp|Q9NR30|DDX21_HUMAN Nucleolar RNA helicase 2 OS=Homo sapiens OX=9606 GN=DDX21 PE=1 SV=5	1	39	39	37	35	35	34	35	35	35	36	37	35	36	35	35	35	36	34	34	36	37	34	37	32	31	33	31	32	33	35	35	34	35	35	35
Q9BUQ8	Q9BUQ8	Probable ATP-dependent RNA helicase DDX23	DDX23	28.5762	28.4097	28.2455	27.4583	27.1931	27.1492	27.5043	27.6274	27.279	sp|Q9BUQ8|DDX23_HUMAN Probable ATP-dependent RNA helicase DDX23 OS=Homo sapiens OX=9606 GN=DDX23 PE=1 SV=3	1	15	15	15	12	12	13	13	12	13	13	13	12	12	12	12	9	11	12	13	9	9	13	13	8	5	6	9	7	8	12	12	13	13	12	13
Q9GZR7	Q9GZR7	ATP-dependent RNA helicase DDX24	DDX24	28.5223	28.4543	28.351	28.6332	28.8051	28.9946	28.656	28.8808	28.3582	sp|Q9GZR7|DDX24_HUMAN ATP-dependent RNA helicase DDX24 OS=Homo sapiens OX=9606 GN=DDX24 PE=1 SV=1	1	19	19	19	9	9	13	11	13	13	12	12	12	12	12	12	14	10	13	11	12	13	11	14	9	8	6	9	9	6	9	9	13	11	13	13
Q96GQ7	Q96GQ7	Probable ATP-dependent RNA helicase DDX27	DDX27	29.2028	29.0601	29.0542	29.0964	29.4874	29.2436	29.3804	29.0879	29.1926	sp|Q96GQ7|DDX27_HUMAN Probable ATP-dependent RNA helicase DDX27 OS=Homo sapiens OX=9606 GN=DDX27 PE=1 SV=2	1	20	20	20	16	16	17	15	17	14	16	16	16	14	16	13	11	13	14	14	13	14	14	15	13	14	13	16	16	12	16	16	17	15	17	14
Q9H8H2	Q9H8H2	Probable ATP-dependent RNA helicase DDX31	DDX31	27.0676	26.9924	26.8932							sp|Q9H8H2|DDX31_HUMAN Probable ATP-dependent RNA helicase DDX31 OS=Homo sapiens OX=9606 GN=DDX31 PE=1 SV=2	1	8	8	8	5	5	5	4	5	4	4	5	5	3	3	3	3	3	4	3	3	2	3	4	1	1	1	1	1	0	5	5	5	4	5	4
O00148	O00148	ATP-dependent RNA helicase DDX39A	DDX39A	26.6217	26.2549	26.1933	25.8883				26.0524	25.8268	sp|O00148|DX39A_HUMAN ATP-dependent RNA helicase DDX39A OS=Homo sapiens OX=9606 GN=DDX39A PE=1 SV=2	1	14	3	3	13	14	14	12	13	12	13	14	12	11	13	12	10	11	13	14	14	14	12	13	8	8	8	7	8	10	3	3	3	3	2	2
Q13838	Q13838	Spliceosome RNA helicase DDX39B	DDX39B	30.8224	30.695	30.6852	30.1657	29.7761	29.9691	29.9706	30.3402	29.9768	sp|Q13838|DX39B_HUMAN Spliceosome RNA helicase DDX39B OS=Homo sapiens OX=9606 GN=DDX39B PE=1 SV=1	1	16	16	5	13	14	16	12	14	12	15	15	11	11	12	12	13	12	13	14	14	14	13	13	8	9	10	7	8	10	13	14	16	12	14	12
O00571	O00571	ATP-dependent RNA helicase DDX3X;ATP-dependent RNA helicase DDX3Y	DDX3X	32.7414	32.692	32.6366	33.1282	33.4235	33.5444	33.6606	33.2868	33.243	sp|O00571|DDX3X_HUMAN ATP-dependent RNA helicase DDX3X OS=Homo sapiens OX=9606 GN=DDX3X PE=1 SV=3;sp|O15523|DDX3Y_HUMAN ATP-dependent RNA helicase DDX3Y OS=Homo sapiens OX=9606 GN=DDX3Y PE=1 SV=2	3	38	38	37	33	32	32	33	33	33	31	32	34	33	29	28	29	32	32	32	32	31	31	31	29	29	32	30	30	28	33	32	32	33	33	33
Q9UJV9	Q9UJV9	Probable ATP-dependent RNA helicase DDX41	DDX41	26.4734	26.176	26.1334							sp|Q9UJV9|DDX41_HUMAN Probable ATP-dependent RNA helicase DDX41 OS=Homo sapiens OX=9606 GN=DDX41 PE=1 SV=2	1	4	4	4	3	3	4	3	4	4	4	4	3	3	3	3	4	2	3	4	4	4	4	4	0	1	0	1	1	2	3	3	4	3	4	4
Q86XP3	Q86XP3	ATP-dependent RNA helicase DDX42	DDX42	30.8863	30.6906	30.6143	27.4191	25.5788	24.9724	27.722	28.8833	28.5963	sp|Q86XP3|DDX42_HUMAN ATP-dependent RNA helicase DDX42 OS=Homo sapiens OX=9606 GN=DDX42 PE=1 SV=1	1	29	29	29	28	28	25	26	26	25	21	22	20	21	20	23	23	19	25	25	22	23	18	29	8	5	3	9	11	13	28	28	25	26	26	25
Q7L014	Q7L014	Probable ATP-dependent RNA helicase DDX46	DDX46	33.0463	32.8134	32.8065	30.8221	30.8189	30.7609	31.4447	31.9576	31.451	sp|Q7L014|DDX46_HUMAN Probable ATP-dependent RNA helicase DDX46 OS=Homo sapiens OX=9606 GN=DDX46 PE=1 SV=2	1	46	46	46	40	41	40	44	42	35	40	38	40	39	40	39	36	37	37	39	40	40	34	42	20	24	17	24	25	28	40	41	40	44	42	35
Q9H0S4	Q9H0S4	Probable ATP-dependent RNA helicase DDX47	DDX47	28.2225	28.1244	28.0709	28.4499	28.3993	28.6929	28.1929	28.0533	27.9802	sp|Q9H0S4|DDX47_HUMAN Probable ATP-dependent RNA helicase DDX47 OS=Homo sapiens OX=9606 GN=DDX47 PE=1 SV=1	1	11	11	11	8	7	9	9	10	9	9	9	9	9	9	10	7	6	9	9	9	9	9	10	9	7	6	6	5	6	8	7	9	9	10	9
Q9Y6V7	Q9Y6V7	Probable ATP-dependent RNA helicase DDX49	DDX49	26.7729	26.5088	26.4915					25.663	24.9204	sp|Q9Y6V7|DDX49_HUMAN Probable ATP-dependent RNA helicase DDX49 OS=Homo sapiens OX=9606 GN=DDX49 PE=1 SV=1	1	8	8	8	6	7	8	5	6	3	6	7	4	6	4	4	4	5	6	4	4	3	4	7	2	2	2	2	2	2	6	7	8	5	6	3
P17844	P17844	Probable ATP-dependent RNA helicase DDX5	DDX5	32.3564	31.8004	31.7992	32.8072	33.3748	33.2686	33.2743	32.8618	32.9775	sp|P17844|DDX5_HUMAN Probable ATP-dependent RNA helicase DDX5 OS=Homo sapiens OX=9606 GN=DDX5 PE=1 SV=1	1	27	21	21	26	25	25	26	26	26	23	25	23	22	25	25	22	23	25	25	26	26	25	26	23	25	25	24	23	22	20	19	19	20	20	20
Q9BQ39	Q9BQ39	ATP-dependent RNA helicase DDX50	DDX50	28.9561	28.9129	28.8792	29.0193	28.9196	28.9205	28.5134	28.7263	28.6751	sp|Q9BQ39|DDX50_HUMAN ATP-dependent RNA helicase DDX50 OS=Homo sapiens OX=9606 GN=DDX50 PE=1 SV=1	1	20	18	18	15	15	17	18	18	14	14	16	14	13	15	14	13	11	14	15	16	15	14	16	13	12	8	11	10	10	13	13	15	16	16	12
Q9Y2R4	Q9Y2R4	Probable ATP-dependent RNA helicase DDX52	DDX52	27.2255	27.2242	27.2029	26.5745	26.5703	26.6464		26.6914	26.8582	sp|Q9Y2R4|DDX52_HUMAN Probable ATP-dependent RNA helicase DDX52 OS=Homo sapiens OX=9606 GN=DDX52 PE=1 SV=3	1	9	9	9	7	7	8	5	6	6	5	6	6	6	6	6	6	6	6	6	6	7	5	5	2	2	2	1	2	2	7	7	8	5	6	6
Q8TDD1	Q8TDD1	ATP-dependent RNA helicase DDX54	DDX54	34.0238	33.9667	33.9574	34.4386	34.163	34.3492	34.1027	34.0721	33.8216	sp|Q8TDD1|DDX54_HUMAN ATP-dependent RNA helicase DDX54 OS=Homo sapiens OX=9606 GN=DDX54 PE=1 SV=2	1	20	20	20	13	14	15	15	15	15	12	15	14	14	16	16	16	14	14	15	13	16	14	13	11	12	10	10	11	10	13	14	15	15	15	15
Q8NHQ9	Q8NHQ9	ATP-dependent RNA helicase DDX55	DDX55	27.2459	27.0876	26.9995			25.6655			25.7727	sp|Q8NHQ9|DDX55_HUMAN ATP-dependent RNA helicase DDX55 OS=Homo sapiens OX=9606 GN=DDX55 PE=1 SV=3	1	13	13	13	9	9	8	8	6	6	9	8	5	4	6	5	4	2	7	6	7	4	7	9	1	1	2	1	1	2	9	9	8	8	6	6
Q9NY93	Q9NY93	Probable ATP-dependent RNA helicase DDX56	DDX56	27.3923	27.3357	27.2921		27.3232	27.1838	27.2594	27.8574	27.0398	sp|Q9NY93|DDX56_HUMAN Probable ATP-dependent RNA helicase DDX56 OS=Homo sapiens OX=9606 GN=DDX56 PE=1 SV=1	1	12	12	12	9	9	7	9	9	9	9	8	9	10	8	9	7	5	9	9	10	10	10	9	2	4	5	4	3	4	9	9	7	9	9	9
Q5T1V6	Q5T1V6	Probable ATP-dependent RNA helicase DDX59	DDX59	24.9726									sp|Q5T1V6|DDX59_HUMAN Probable ATP-dependent RNA helicase DDX59 OS=Homo sapiens OX=9606 GN=DDX59 PE=1 SV=1	1	4	4	4	4	2	1	0	0	1	0	0	0	0	0	0	0	1	0	0	0	0	0	1	0	0	0	0	0	0	4	2	1	0	0	1
P26196	P26196	Probable ATP-dependent RNA helicase DDX6	DDX6	31.8655	31.2241	31.088	32.6806	33.1727	33.1901	33.332	32.8449	32.9073	sp|P26196|DDX6_HUMAN Probable ATP-dependent RNA helicase DDX6 OS=Homo sapiens OX=9606 GN=DDX6 PE=1 SV=2	1	18	18	18	16	15	13	17	17	13	11	11	11	12	12	12	12	13	12	11	14	17	11	18	11	11	11	11	11	11	16	15	13	17	17	13
O75398	O75398	Deformed epidermal autoregulatory factor 1 homolog	DEAF1	24.5968	24.2804	24.2631							sp|O75398|DEAF1_HUMAN Deformed epidermal autoregulatory factor 1 homolog OS=Homo sapiens OX=9606 GN=DEAF1 PE=1 SV=1	1	2	2	2	2	2	0	1	2	1	1	1	0	2	1	1	1	0	1	1	1	0	2	1	0	0	0	0	0	0	2	2	0	1	2	1
O15121	O15121	Sphingolipid delta(4)-desaturase DES1	DEGS1	24.0827	23.1973	23.1879							sp|O15121|DEGS1_HUMAN Sphingolipid delta(4)-desaturase DES1 OS=Homo sapiens OX=9606 GN=DEGS1 PE=1 SV=1	1	2	2	2	0	0	1	0	0	0	1	0	0	2	1	2	2	2	1	1	0	2	1	0	1	1	0	0	0	0	0	0	1	0	0	0
P35659	P35659	Protein DEK	DEK	27.8849	27.7374	27.6405		27.6178	27.9429	27.7769	26.4926	27.0308	sp|P35659|DEK_HUMAN Protein DEK OS=Homo sapiens OX=9606 GN=DEK PE=1 SV=1	1	7	7	7	5	5	5	5	3	4	6	5	5	2	5	5	3	4	4	5	4	3	6	4	1	2	2	2	3	3	5	5	5	5	3	4
Q9ULE3	Q9ULE3	DENN domain-containing protein 2A	DENND2A				22.8425						sp|Q9ULE3|DEN2A_HUMAN DENN domain-containing protein 2A OS=Homo sapiens OX=9606 GN=DENND2A PE=2 SV=4	1	1	1	1	0	0	1	0	0	0	1	1	1	1	1	1	1	1	1	1	1	1	1	0	1	0	0	0	0	0	0	0	1	0	0	0
Q7Z401	Q7Z401	C-myc promoter-binding protein	DENND4A	22.6341									sp|Q7Z401|MYCPP_HUMAN C-myc promoter-binding protein OS=Homo sapiens OX=9606 GN=DENND4A PE=1 SV=2	1	1	1	1	1	1	1	1	0	0	0	1	0	0	1	0	1	1	0	0	1	0	0	0	0	0	0	0	0	0	1	1	1	1	0	0
Q5VZ89	Q5VZ89	DENN domain-containing protein 4C	DENND4C	27.6558	27.5947	27.4961						25.512	sp|Q5VZ89|DEN4C_HUMAN DENN domain-containing protein 4C OS=Homo sapiens OX=9606 GN=DENND4C PE=1 SV=3	1	20	20	20	16	15	10	15	15	14	6	6	11	13	14	14	11	9	10	12	16	13	8	14	0	0	0	1	1	2	16	15	10	15	15	14
O43583	O43583	Density-regulated protein	DENR	26.7757	26.7703	26.6041	26.7096	27.7683	27.2758	26.9895	26.6048	26.8775	sp|O43583|DENR_HUMAN Density-regulated protein OS=Homo sapiens OX=9606 GN=DENR PE=1 SV=2	1	4	4	4	4	3	2	3	3	2	2	3	3	3	3	2	4	4	3	2	2	2	2	2	3	3	3	3	3	3	4	3	2	3	3	2
Q8WUY9	Q8WUY9	DEP domain-containing protein 1B	DEPDC1B	28.4286	28.1799	28.0784	27.9797		26.9226		27.5365	27.2097	sp|Q8WUY9|DEP1B_HUMAN DEP domain-containing protein 1B OS=Homo sapiens OX=9606 GN=DEPDC1B PE=1 SV=2	1	12	12	12	10	9	8	10	10	10	7	7	8	10	10	7	10	8	10	9	11	9	9	11	4	1	2	2	4	3	10	9	8	10	10	10
Q9BUN8	Q9BUN8	Derlin-1	DERL1	26.0246									sp|Q9BUN8|DERL1_HUMAN Derlin-1 OS=Homo sapiens OX=9606 GN=DERL1 PE=1 SV=1	1	2	2	2	1	1	2	1	2	2	2	2	1	2	2	2	0	1	2	2	1	1	1	1	1	0	0	0	0	0	1	1	2	1	2	2
Q9GZP9	Q9GZP9	Derlin-2	DERL2	24.1731									sp|Q9GZP9|DERL2_HUMAN Derlin-2 OS=Homo sapiens OX=9606 GN=DERL2 PE=1 SV=1	1	2	2	2	1	1	1	0	2	1	0	2	1	0	0	0	1	2	1	1	1	0	1	0	0	0	0	0	0	0	1	1	1	0	2	1
O00273	O00273	DNA fragmentation factor subunit alpha	DFFA	25.0413	24.6325								sp|O00273|DFFA_HUMAN DNA fragmentation factor subunit alpha OS=Homo sapiens OX=9606 GN=DFFA PE=1 SV=1	1	4	4	4	3	3	1	1	1	1	1	1	2	1	0	0	1	2	0	0	1	2	2	2	0	0	0	0	0	0	3	3	1	1	1	1
O60443	O60443	Non-syndromic hearing impairment protein 5	DFNA5	25.2669	25.1427	24.8514							sp|O60443|GSDME_HUMAN Gasdermin-E OS=Homo sapiens OX=9606 GN=GSDME PE=1 SV=2	1	4	4	4	3	3	2	3	3	4	1	2	3	3	4	2	2	1	3	3	3	3	1	4	0	1	0	0	1	1	3	3	2	3	3	4
Q96DF8	Q96DF8	Protein DGCR14	DGCR14	25.4656	25.3921	25.3744						24.8775	sp|Q96DF8|ESS2_HUMAN Splicing factor ESS-2 homolog OS=Homo sapiens OX=9606 GN=ESS2 PE=1 SV=1	1	6	6	6	6	5	5	5	5	2	5	6	1	3	2	2	5	2	3	3	3	3	2	5	0	1	1	1	1	1	6	5	5	5	5	2
Q8WYQ5	Q8WYQ5	Microprocessor complex subunit DGCR8	DGCR8	25.5742	25.3435	25.0299							sp|Q8WYQ5|DGCR8_HUMAN Microprocessor complex subunit DGCR8 OS=Homo sapiens OX=9606 GN=DGCR8 PE=1 SV=1	1	4	4	4	3	3	3	3	3	1	2	1	2	1	2	2	2	1	2	3	3	2	1	3	0	0	0	0	0	1	3	3	3	3	3	1
Q86XP1	Q86XP1	Diacylglycerol kinase eta	DGKH	23.5736									sp|Q86XP1|DGKH_HUMAN Diacylglycerol kinase eta OS=Homo sapiens OX=9606 GN=DGKH PE=1 SV=1	1	2	2	2	1	1	2	1	1	0	2	1	1	0	0	1	0	0	1	0	0	0	0	0	0	1	0	0	0	0	1	1	2	1	1	0
Q9UBM7	Q9UBM7	7-dehydrocholesterol reductase	DHCR7	26.7624	26.6399	26.6382	29.0358	25.3717	27.9646	26.9079	27.4811	26.855	sp|Q9UBM7|DHCR7_HUMAN 7-dehydrocholesterol reductase OS=Homo sapiens OX=9606 GN=DHCR7 PE=1 SV=1	1	5	5	5	4	3	4	5	5	2	3	3	3	5	5	5	4	3	5	5	3	3	3	5	4	2	5	4	4	4	4	3	4	5	5	2
P00374	P00374	Dihydrofolate reductase	DHFR	27.7389	27.536	27.2882	26.581	27.0794	26.9393	26.7286	26.4988		sp|P00374|DYR_HUMAN Dihydrofolate reductase OS=Homo sapiens OX=9606 GN=DHFR PE=1 SV=2	2	6	6	6	2	2	2	2	2	3	2	2	3	3	3	4	3	3	2	4	3	3	2	2	5	4	4	3	3	1	2	2	2	2	2	3
P49366	P49366	Deoxyhypusine synthase	DHPS	26.4106	26.3497	26.2862							sp|P49366|DHYS_HUMAN Deoxyhypusine synthase OS=Homo sapiens OX=9606 GN=DHPS PE=1 SV=1	1	6	6	6	6	4	4	4	5	5	2	4	5	6	6	5	5	3	6	5	6	6	3	5	0	0	0	0	1	0	6	4	4	4	5	5
Q9Y394	Q9Y394	Dehydrogenase/reductase SDR family member 7	DHRS7	25.2693	25.0201	24.9112	30.8287	27.5836	28.5265	27.1069	28.7572	27.6702	sp|Q9Y394|DHRS7_HUMAN Dehydrogenase/reductase SDR family member 7 OS=Homo sapiens OX=9606 GN=DHRS7 PE=1 SV=1	1	6	6	6	0	0	1	2	1	1	2	2	2	2	1	3	0	2	1	1	0	1	0	1	6	5	5	4	5	5	0	0	1	2	1	1
Q6IAN0	Q6IAN0	Dehydrogenase/reductase SDR family member 7B	DHRS7B	24.9108	24.9056	24.8046							sp|Q6IAN0|DRS7B_HUMAN Dehydrogenase/reductase SDR family member 7B OS=Homo sapiens OX=9606 GN=DHRS7B PE=1 SV=2	1	2	2	2	1	2	2	2	1	2	1	1	1	2	1	1	2	2	1	1	2	1	1	1	1	0	0	1	1	1	1	2	2	2	1	2
O43143	O43143	Pre-mRNA-splicing factor ATP-dependent RNA helicase DHX15	DHX15	30.9895	30.9237	30.9075	30.5216	30.6751	30.7105	30.5747	30.6687	30.6013	sp|O43143|DHX15_HUMAN Pre-mRNA-splicing factor ATP-dependent RNA helicase DHX15 OS=Homo sapiens OX=9606 GN=DHX15 PE=1 SV=2	1	33	33	32	27	28	29	27	28	28	29	30	27	28	27	25	21	21	26	26	27	27	27	27	17	15	16	14	18	16	27	28	29	27	28	28
O60231	O60231	Putative pre-mRNA-splicing factor ATP-dependent RNA helicase DHX16	DHX16	28.0726	27.9229	27.8621					26.7828	26.6436	sp|O60231|DHX16_HUMAN Pre-mRNA-splicing factor ATP-dependent RNA helicase DHX16 OS=Homo sapiens OX=9606 GN=DHX16 PE=1 SV=2	1	21	20	20	15	14	20	16	18	15	18	18	14	14	15	13	15	16	15	13	12	14	14	16	3	2	2	1	4	6	14	13	19	15	17	14
Q7Z478	Q7Z478	ATP-dependent RNA helicase DHX29	DHX29	29.7679	29.6881	29.4774	27.253	26.8421	26.8215	27.6511	27.5277	27.667	sp|Q7Z478|DHX29_HUMAN ATP-dependent RNA helicase DHX29 OS=Homo sapiens OX=9606 GN=DHX29 PE=1 SV=2	1	36	36	36	26	25	27	24	28	25	22	23	23	20	28	23	21	18	24	22	29	29	24	31	6	6	7	7	7	7	26	25	27	24	28	25
Q7L2E3	Q7L2E3	Putative ATP-dependent RNA helicase DHX30	DHX30	28.1157	27.9461	27.9271	28.4616	28.0535	28.2974	27.7605	28.0828	27.9074	sp|Q7L2E3|DHX30_HUMAN ATP-dependent RNA helicase DHX30 OS=Homo sapiens OX=9606 GN=DHX30 PE=1 SV=1	1	21	21	21	10	12	13	12	14	13	14	14	15	15	14	15	11	12	13	17	17	17	17	14	7	8	7	7	7	9	10	12	13	12	14	13
Q9H6R0	Q9H6R0	Putative ATP-dependent RNA helicase DHX33	DHX33	24.3028	24.2813	24.1847							sp|Q9H6R0|DHX33_HUMAN ATP-dependent RNA helicase DHX33 OS=Homo sapiens OX=9606 GN=DHX33 PE=1 SV=2	1	3	3	3	0	1	2	1	1	1	1	2	1	1	2	2	3	1	2	3	3	3	2	1	0	0	0	1	0	0	0	1	2	1	1	1
Q9H5Z1	Q9H5Z1	Probable ATP-dependent RNA helicase DHX35	DHX35	25.5675	25.4614	25.1987							sp|Q9H5Z1|DHX35_HUMAN Probable ATP-dependent RNA helicase DHX35 OS=Homo sapiens OX=9606 GN=DHX35 PE=1 SV=2	1	6	6	6	5	6	2	3	3	3	3	3	3	3	4	3	2	1	3	3	3	4	2	4	0	0	0	0	1	1	5	6	2	3	3	3
Q9H2U1	Q9H2U1	ATP-dependent RNA helicase DHX36	DHX36	26.6023	26.3415	26.2468						25.7419	sp|Q9H2U1|DHX36_HUMAN ATP-dependent DNA/RNA helicase DHX36 OS=Homo sapiens OX=9606 GN=DHX36 PE=1 SV=2	1	11	11	10	8	7	6	7	9	7	5	4	4	4	5	4	6	4	6	4	7	6	4	6	3	3	3	3	2	4	8	7	6	7	9	7
Q8IY37	Q8IY37	Probable ATP-dependent RNA helicase DHX37	DHX37	27.1211	27.1085	26.9812	27.4432	27.7369	28.1326	27.9802	27.4432	27.5325	sp|Q8IY37|DHX37_HUMAN Probable ATP-dependent RNA helicase DHX37 OS=Homo sapiens OX=9606 GN=DHX37 PE=1 SV=1	1	12	12	12	8	7	9	10	10	9	5	8	7	10	10	9	9	10	8	9	8	9	9	8	4	5	5	5	5	6	8	7	9	10	10	9
Q92620	Q92620	Pre-mRNA-splicing factor ATP-dependent RNA helicase PRP16	DHX38	28.8208	28.5831	28.5241	25.4236	26.422		26.0566	26.0499	25.2156	sp|Q92620|PRP16_HUMAN Pre-mRNA-splicing factor ATP-dependent RNA helicase PRP16 OS=Homo sapiens OX=9606 GN=DHX38 PE=1 SV=2	1	22	22	22	18	16	18	14	17	16	16	16	10	14	12	10	12	11	14	11	13	12	15	17	5	2	1	4	6	5	18	16	18	14	17	16
Q8IX18	Q8IX18	Probable ATP-dependent RNA helicase DHX40	DHX40	25.8413	25.5117	25.5049							sp|Q8IX18|DHX40_HUMAN Probable ATP-dependent RNA helicase DHX40 OS=Homo sapiens OX=9606 GN=DHX40 PE=1 SV=2	1	6	6	6	2	2	6	4	3	5	3	4	4	5	5	4	5	5	5	6	5	5	4	3	0	0	1	0	1	1	2	2	6	4	3	5
Q6P158	Q6P158	Putative ATP-dependent RNA helicase DHX57	DHX57	24.7367									sp|Q6P158|DHX57_HUMAN Putative ATP-dependent RNA helicase DHX57 OS=Homo sapiens OX=9606 GN=DHX57 PE=1 SV=2	1	6	5	5	3	2	5	3	3	3	3	2	1	2	3	4	4	2	3	4	4	3	2	2	1	2	1	1	1	1	2	1	4	3	3	3
Q14562	Q14562	ATP-dependent RNA helicase DHX8	DHX8	27.7167	27.7063	27.6384	25.6994			26.4625	26.5456		sp|Q14562|DHX8_HUMAN ATP-dependent RNA helicase DHX8 OS=Homo sapiens OX=9606 GN=DHX8 PE=1 SV=1	1	20	19	19	14	16	16	16	15	12	14	17	12	12	16	10	14	9	14	15	15	14	13	15	5	2	2	2	4	2	13	15	15	15	14	11
Q08211	Q08211	ATP-dependent RNA helicase A	DHX9	31.9505	31.9455	31.9114	31.9348	31.9913	32.0695	31.9856	31.9835	31.8516	sp|Q08211|DHX9_HUMAN ATP-dependent RNA helicase A OS=Homo sapiens OX=9606 GN=DHX9 PE=1 SV=4	1	37	37	37	34	32	34	34	35	31	30	34	30	34	31	32	32	32	33	34	34	32	33	34	27	24	25	25	23	25	34	32	34	34	35	31
Q9NR28	Q9NR28	Diablo homolog, mitochondrial	DIABLO	28.8096									sp|Q9NR28|DBLOH_HUMAN Diablo homolog, mitochondrial OS=Homo sapiens OX=9606 GN=DIABLO PE=1 SV=1	1	3	3	3	1	0	0	1	1	1	1	1	1	0	1	0	1	1	1	2	0	1	0	1	1	0	1	1	1	0	1	0	0	1	1	1
O60610	O60610	Protein diaphanous homolog 1	DIAPH1	26.5485	26.3695	25.9345							sp|O60610|DIAP1_HUMAN Protein diaphanous homolog 1 OS=Homo sapiens OX=9606 GN=DIAPH1 PE=1 SV=2	1	8	8	8	4	3	3	3	3	1	1	2	4	2	3	2	5	3	2	3	2	3	2	2	1	1	2	1	1	1	4	3	3	3	3	1
Q9NSV4	Q9NSV4	Protein diaphanous homolog 3	DIAPH3	24.7912									sp|Q9NSV4|DIAP3_HUMAN Protein diaphanous homolog 3 OS=Homo sapiens OX=9606 GN=DIAPH3 PE=1 SV=4	1	5	5	5	3	3	3	2	4	0	0	2	3	4	3	1	5	4	5	4	2	2	2	2	1	1	1	1	3	0	3	3	3	2	4	0
Q9UPY3	Q9UPY3	Endoribonuclease Dicer	DICER1	28.4427	27.9709	27.9643					28.0454		sp|Q9UPY3|DICER_HUMAN Endoribonuclease Dicer OS=Homo sapiens OX=9606 GN=DICER1 PE=1 SV=3	1	24	24	24	20	20	12	15	17	13	8	9	13	12	13	13	10	12	12	12	14	14	10	17	1	1	1	1	3	1	20	20	12	15	17	13
Q9BTC0	Q9BTC0	Death-inducer obliterator 1	DIDO1	29.0628	28.8482	28.7987	27.579	27.2122	27.7809	28.0145	28.0617	27.701	sp|Q9BTC0|DIDO1_HUMAN Death-inducer obliterator 1 OS=Homo sapiens OX=9606 GN=DIDO1 PE=1 SV=5	1	32	32	32	20	19	21	23	23	17	17	17	18	20	21	18	17	10	19	15	15	17	13	25	11	4	9	12	12	8	20	19	21	23	23	17
Q68CQ4	Q68CQ4	Digestive organ expansion factor homolog	DIEXF	24.4328	23.9477	23.7596							sp|Q68CQ4|DIEXF_HUMAN Digestive organ expansion factor homolog OS=Homo sapiens OX=9606 GN=DIEXF PE=1 SV=2	1	4	4	4	1	1	3	1	2	1	3	2	0	1	1	2	2	0	1	1	1	2	1	4	0	0	0	0	0	0	1	1	3	1	2	1
Q9UNQ2	Q9UNQ2	Probable dimethyladenosine transferase	DIMT1	26.5099	26.5075	26.4426							sp|Q9UNQ2|DIM1_HUMAN Probable dimethyladenosine transferase OS=Homo sapiens OX=9606 GN=DIMT1 PE=1 SV=1	1	8	8	8	7	3	3	6	7	5	4	4	5	5	7	7	6	5	8	7	7	5	5	5	1	1	1	1	1	1	7	3	3	6	7	5
Q14689	Q14689	Disco-interacting protein 2 homolog A	DIP2A	28.2049	28.1867	28.0845	27.5886		27.6994	27.5872	27.6125	26.8447	sp|Q14689|DIP2A_HUMAN Disco-interacting protein 2 homolog A OS=Homo sapiens OX=9606 GN=DIP2A PE=1 SV=2	2	23	23	20	18	17	16	14	14	17	14	15	13	16	14	15	16	12	15	13	14	14	15	15	4	3	4	4	11	6	18	17	16	14	14	17
Q9P265	Q9P265	Disco-interacting protein 2 homolog B	DIP2B	27.8823	27.5454	27.5385	27.6216	28.4677	28.4946	28.3242	28.1056	28.144	sp|Q9P265|DIP2B_HUMAN Disco-interacting protein 2 homolog B OS=Homo sapiens OX=9606 GN=DIP2B PE=1 SV=3	1	22	19	19	16	15	17	18	19	16	14	13	14	15	15	14	16	18	15	17	17	15	15	19	14	12	14	14	15	10	14	13	15	16	17	14
Q9Y2L1	Q9Y2L1	Exosome complex exonuclease RRP44	DIS3	28.5227	28.4869	28.4003	28.095	28.3788	28.4265	28.1698	28.5479	28.1027	sp|Q9Y2L1|RRP44_HUMAN Exosome complex exonuclease RRP44 OS=Homo sapiens OX=9606 GN=DIS3 PE=1 SV=2	1	21	21	21	15	14	19	16	15	16	15	16	18	17	16	16	14	12	15	19	19	17	18	17	9	10	10	10	8	10	15	14	19	16	15	16
Q8TF46	Q8TF46	DIS3-like exonuclease 1	DIS3L	25.8079	25.7539	25.38							sp|Q8TF46|DI3L1_HUMAN DIS3-like exonuclease 1 OS=Homo sapiens OX=9606 GN=DIS3L PE=1 SV=2	1	7	7	7	5	6	4	5	5	4	1	1	2	5	4	4	4	4	3	3	4	3	2	5	0	0	0	0	0	0	5	6	4	5	5	4
O60832	O60832	H/ACA ribonucleoprotein complex subunit 4	DKC1	29.3112	29.2887	29.1638	28.9808	28.9601	29.1471	29.2385	28.0498	28.8095	sp|O60832|DKC1_HUMAN H/ACA ribonucleoprotein complex subunit DKC1 OS=Homo sapiens OX=9606 GN=DKC1 PE=1 SV=3	1	17	17	17	11	9	14	10	11	6	11	12	10	10	10	12	11	10	8	13	13	12	12	12	4	6	5	5	5	5	11	9	14	10	11	6
P10515	P10515	Dihydrolipoyllysine-residue acetyltransferase component of pyruvate dehydrogenase complex, mitochondrial	DLAT	25.8166	25.3371	25.1532	26.5309		26.8695	26.576		26.2379	sp|P10515|ODP2_HUMAN Dihydrolipoyllysine-residue acetyltransferase component of pyruvate dehydrogenase complex, mitochondrial OS=Homo sapiens OX=9606 GN=DLAT PE=1 SV=3	1	5	5	5	1	1	3	3	3	4	3	3	4	3	2	3	2	2	2	1	0	1	0	2	2	2	2	2	1	2	1	1	3	3	3	4
P09622	P09622	Dihydrolipoyl dehydrogenase, mitochondrial	DLD	26.9166	26.9084	26.8056	27.1931	26.3462		26.4983	26.6327		sp|P09622|DLDH_HUMAN Dihydrolipoyl dehydrogenase, mitochondrial OS=Homo sapiens OX=9606 GN=DLD PE=1 SV=2	1	6	6	6	4	2	4	5	3	4	4	3	3	4	4	4	1	3	3	3	4	4	2	4	2	2	1	2	3	1	4	2	4	5	3	4
Q12959	Q12959	Disks large homolog 1	DLG1	27.7955	27.7205	27.7066							sp|Q12959|DLG1_HUMAN Disks large homolog 1 OS=Homo sapiens OX=9606 GN=DLG1 PE=1 SV=2	2	16	16	16	12	11	12	11	13	10	9	11	9	9	11	12	8	5	11	10	11	10	5	15	2	0	1	1	1	1	12	11	12	11	13	10
Q92796	Q92796	Disks large homolog 3	DLG3	25.4249	24.3746	24.1694	24.6593	25.0946		25.0433	24.7641	25.4885	sp|Q92796|DLG3_HUMAN Disks large homolog 3 OS=Homo sapiens OX=9606 GN=DLG3 PE=1 SV=2	1	2	2	2	1	1	1	1	1	2	2	2	0	1	1	1	2	2	2	1	1	1	1	2	2	2	1	2	2	2	1	1	1	1	1	2
Q8TDM6	Q8TDM6	Disks large homolog 5	DLG5	23.8925									sp|Q8TDM6|DLG5_HUMAN Disks large homolog 5 OS=Homo sapiens OX=9606 GN=DLG5 PE=1 SV=4	1	3	3	3	2	1	0	0	2	1	0	0	1	0	2	1	2	1	1	2	1	2	0	1	0	0	0	0	0	0	2	1	0	0	2	1
Q15398	Q15398	Disks large-associated protein 5	DLGAP5	28.8051	28.7331	28.6355	26.6228	27.4298	27.0334	27.8869	27.9307	27.0617	sp|Q15398|DLGP5_HUMAN Disks large-associated protein 5 OS=Homo sapiens OX=9606 GN=DLGAP5 PE=1 SV=2	1	21	21	21	16	14	17	18	16	17	16	15	14	17	18	16	13	12	18	19	19	14	13	16	4	5	4	6	7	3	16	14	17	18	16	17
P36957	P36957	Dihydrolipoyllysine-residue succinyltransferase component of 2-oxoglutarate dehydrogenase complex, mitochondrial	DLST	24.7352	24.6762	24.3119							sp|P36957|ODO2_HUMAN Dihydrolipoyllysine-residue succinyltransferase component of 2-oxoglutarate dehydrogenase complex, mitochondrial OS=Homo sapiens OX=9606 GN=DLST PE=1 SV=4	1	3	3	3	2	2	2	2	1	2	2	2	2	2	2	2	1	3	2	2	1	1	2	2	0	0	0	0	0	0	2	2	2	2	1	2
P56179	P56179	Homeobox protein DLX-6;Homeobox protein DLX-1;Homeobox protein DLX-5;Homeobox protein DLX-2	DLX6	24.3792									sp|P56179|DLX6_HUMAN Homeobox protein DLX-6 OS=Homo sapiens OX=9606 GN=DLX6 PE=2 SV=2;sp|P56177|DLX1_HUMAN Homeobox protein DLX-1 OS=Homo sapiens OX=9606 GN=DLX1 PE=1 SV=3;sp|P56178|DLX5_HUMAN Homeobox protein DLX-5 OS=Homo sapiens OX=9606 GN=DLX5 PE=1 SV=	4	2	2	2	2	2	1	2	2	1	2	1	0	0	0	1	1	0	0	1	0	0	1	2	0	0	0	0	0	0	2	2	1	2	2	1
Q9NPF5	Q9NPF5	DNA methyltransferase 1-associated protein 1	DMAP1	26.5575	26.5093	26.3825	26.2851	26.4293	26.3005	26.2807	26.7519	26.5506	sp|Q9NPF5|DMAP1_HUMAN DNA methyltransferase 1-associated protein 1 OS=Homo sapiens OX=9606 GN=DMAP1 PE=1 SV=1	1	10	10	10	5	6	6	6	6	5	7	7	4	6	4	5	6	5	7	8	5	7	5	6	3	3	4	4	4	3	5	6	6	6	6	5
P11532	P11532	Dystrophin	DMD	25.4358									sp|P11532|DMD_HUMAN Dystrophin OS=Homo sapiens OX=9606 GN=DMD PE=1 SV=3	1	3	2	2	1	1	2	2	3	3	1	2	3	3	2	1	1	1	3	1	2	1	0	2	1	0	1	1	1	0	1	1	1	1	2	2
Q9NVR5	Q9NVR5	Protein kintoun	DNAAF2	26.7939	26.729	26.6491							sp|Q9NVR5|KTU_HUMAN Protein kintoun OS=Homo sapiens OX=9606 GN=DNAAF2 PE=1 SV=2	1	5	5	5	4	4	4	4	5	4	4	3	4	4	4	4	4	4	4	4	4	4	4	5	0	0	0	1	1	1	4	4	4	4	5	4
Q86Y56	Q86Y56	Dynein assembly factor 5, axonemal	DNAAF5	24.1742	23.9979								sp|Q86Y56|DAAF5_HUMAN Dynein assembly factor 5, axonemal OS=Homo sapiens OX=9606 GN=DNAAF5 PE=1 SV=4	1	4	4	4	0	0	3	0	2	2	2	3	0	0	2	0	1	1	3	2	1	1	1	2	0	0	0	0	1	0	0	0	3	0	2	2
P31689	P31689	DnaJ homolog subfamily A member 1	DNAJA1	28.9878	28.9869	28.9511	28.983	28.8001	29.2262	28.7292	28.962	28.7702	sp|P31689|DNJA1_HUMAN DnaJ homolog subfamily A member 1 OS=Homo sapiens OX=9606 GN=DNAJA1 PE=1 SV=2	1	12	12	12	9	10	8	8	9	9	9	10	10	10	8	9	9	8	9	10	7	8	7	9	6	5	4	5	6	5	9	10	8	8	9	9
O60884	O60884	DnaJ homolog subfamily A member 2	DNAJA2	28.9652	28.8846	28.8073	29.2744	28.4305		28.2353	28.2497	26.7852	sp|O60884|DNJA2_HUMAN DnaJ homolog subfamily A member 2 OS=Homo sapiens OX=9606 GN=DNAJA2 PE=1 SV=1	1	9	9	9	8	5	9	9	9	8	7	6	6	8	7	6	8	4	8	9	9	9	7	9	5	1	1	2	5	2	8	5	9	9	9	8
Q96EY1	Q96EY1	DnaJ homolog subfamily A member 3, mitochondrial	DNAJA3	27.0676	27.0581	27.0577	27.6767	28.1401	27.8343	27.6796	27.4267	27.5123	sp|Q96EY1|DNJA3_HUMAN DnaJ homolog subfamily A member 3, mitochondrial OS=Homo sapiens OX=9606 GN=DNAJA3 PE=1 SV=2	1	7	7	7	5	3	6	5	4	5	6	5	6	6	6	5	6	4	6	6	6	6	6	4	3	3	3	3	3	4	5	3	6	5	4	5
P25685	P25685	DnaJ homolog subfamily B member 1	DNAJB1	30.4531	30.4049	30.4007	28.0358	27.9121	27.8535	28.6973	29.4938	28.8434	sp|P25685|DNJB1_HUMAN DnaJ homolog subfamily B member 1 OS=Homo sapiens OX=9606 GN=DNAJB1 PE=1 SV=4	1	16	16	16	9	8	15	13	13	15	11	11	12	13	11	13	11	14	12	15	10	11	13	12	7	5	5	7	7	4	9	8	15	13	13	15
O75190	O75190	DnaJ homolog subfamily B member 6	DNAJB6	26.1642	25.9047	25.2116						25.2097	sp|O75190|DNJB6_HUMAN DnaJ homolog subfamily B member 6 OS=Homo sapiens OX=9606 GN=DNAJB6 PE=1 SV=2	2	6	6	5	2	2	1	1	1	4	1	1	2	0	0	0	2	2	0	4	3	2	1	2	1	1	2	1	2	2	2	2	1	1	1	4
Q96KC8	Q96KC8	DnaJ homolog subfamily C member 1	DNAJC1				27.5206		26.3978				sp|Q96KC8|DNJC1_HUMAN DnaJ homolog subfamily C member 1 OS=Homo sapiens OX=9606 GN=DNAJC1 PE=1 SV=1	1	3	3	3	1	1	0	0	0	0	0	1	0	0	0	0	1	0	0	0	0	0	0	0	3	2	3	0	2	2	1	1	0	0	0	0
Q8IXB1	Q8IXB1	DnaJ homolog subfamily C member 10	DNAJC10	23.9109									sp|Q8IXB1|DJC10_HUMAN DnaJ homolog subfamily C member 10 OS=Homo sapiens OX=9606 GN=DNAJC10 PE=1 SV=2	1	2	2	2	1	0	0	2	1	1	1	0	1	2	1	1	2	1	2	2	1	1	1	1	0	0	0	0	0	0	1	0	0	2	1	1
Q9NVH1	Q9NVH1	DnaJ homolog subfamily C member 11	DNAJC11	27.8483	27.7904	27.7861	27.1034		27.2188		27.2431		sp|Q9NVH1|DJC11_HUMAN DnaJ homolog subfamily C member 11 OS=Homo sapiens OX=9606 GN=DNAJC11 PE=1 SV=2	1	11	11	11	3	5	8	7	5	7	5	4	7	7	7	6	6	6	6	8	5	5	3	5	2	1	2	1	2	0	3	5	8	7	5	7
Q9UKB3	Q9UKB3	DnaJ homolog subfamily C member 12	DNAJC12						23.9685				sp|Q9UKB3|DJC12_HUMAN DnaJ homolog subfamily C member 12 OS=Homo sapiens OX=9606 GN=DNAJC12 PE=1 SV=1	1	2	2	2	1	0	1	1	1	1	0	0	1	1	1	0	0	0	0	0	0	2	1	1	0	0	1	0	0	0	1	0	1	1	1	1
O75165	O75165	DnaJ homolog subfamily C member 13	DNAJC13	25.7233	25.585	25.4298							sp|O75165|DJC13_HUMAN DnaJ homolog subfamily C member 13 OS=Homo sapiens OX=9606 GN=DNAJC13 PE=1 SV=5	1	7	7	7	3	3	6	5	4	6	2	4	4	7	5	5	4	5	4	5	3	5	5	2	0	0	0	0	0	0	3	3	6	5	4	6
Q9NVM6	Q9NVM6	DnaJ homolog subfamily C member 17	DNAJC17	24.7081									sp|Q9NVM6|DJC17_HUMAN DnaJ homolog subfamily C member 17 OS=Homo sapiens OX=9606 GN=DNAJC17 PE=1 SV=1	1	3	3	3	1	1	2	2	1	1	1	2	1	2	2	1	1	0	1	1	2	2	1	2	0	0	0	0	1	1	1	1	2	2	1	1
Q99543	Q99543	DnaJ homolog subfamily C member 2;DnaJ homolog subfamily C member 2, N-terminally processed	DNAJC2	28.8054	28.4738	28.2288	29.3393	30.0263	29.9588	29.5782	28.9027	28.8534	sp|Q99543|DNJC2_HUMAN DnaJ homolog subfamily C member 2 OS=Homo sapiens OX=9606 GN=DNAJC2 PE=1 SV=4	1	16	16	16	9	11	12	12	9	9	10	12	11	11	10	8	8	11	10	10	10	9	12	10	9	9	10	9	11	10	9	11	12	12	9	9
Q5F1R6	Q5F1R6	DnaJ homolog subfamily C member 21	DNAJC21	24.7777	24.4169								sp|Q5F1R6|DJC21_HUMAN DnaJ homolog subfamily C member 21 OS=Homo sapiens OX=9606 GN=DNAJC21 PE=1 SV=2	1	4	4	4	3	2	1	1	2	2	1	3	1	2	2	1	1	1	2	3	2	3	1	1	1	1	1	1	1	0	3	2	1	1	2	2
O75061	O75061	Putative tyrosine-protein phosphatase auxilin	DNAJC6	24.5494	23.975	23.867							sp|O75061|AUXI_HUMAN Putative tyrosine-protein phosphatase auxilin OS=Homo sapiens OX=9606 GN=DNAJC6 PE=1 SV=3	1	4	4	4	2	3	0	2	3	3	1	2	3	2	2	2	1	2	2	2	1	2	0	2	0	0	0	0	1	0	2	3	0	2	3	3
Q99615	Q99615	DnaJ homolog subfamily C member 7	DNAJC7	27.728	27.6415	27.6207	27.5214	28.0911	28.1209	27.1823	26.8453	27.6805	sp|Q99615|DNJC7_HUMAN DnaJ homolog subfamily C member 7 OS=Homo sapiens OX=9606 GN=DNAJC7 PE=1 SV=2	1	8	8	8	5	5	7	8	7	8	6	6	6	7	8	8	8	6	8	7	8	8	7	6	4	3	3	4	3	4	5	5	7	8	7	8
O75937	O75937	DnaJ homolog subfamily C member 8	DNAJC8	30.0411	30.0157	29.7903	28.7161	27.6751	27.9546	28.4735	29.5648	28.7355	sp|O75937|DNJC8_HUMAN DnaJ homolog subfamily C member 8 OS=Homo sapiens OX=9606 GN=DNAJC8 PE=1 SV=2	1	7	7	7	7	7	7	7	7	7	7	7	7	7	7	7	7	5	7	7	7	7	7	7	2	2	2	3	2	2	7	7	7	7	7	7
Q8WXX5	Q8WXX5	DnaJ homolog subfamily C member 9	DNAJC9	27.8916	27.6677	27.6108	27.9577	28.1417	27.9616	28.001	26.6063	27.8199	sp|Q8WXX5|DNJC9_HUMAN DnaJ homolog subfamily C member 9 OS=Homo sapiens OX=9606 GN=DNAJC9 PE=1 SV=1	1	7	7	7	7	7	5	5	6	4	6	5	4	5	5	5	4	6	4	4	2	3	4	6	5	3	3	4	3	5	7	7	5	5	6	4
Q96M86	Q96M86	Dynein heavy chain domain-containing protein 1	DNHD1	22.3727									sp|Q96M86|DNHD1_HUMAN Dynein heavy chain domain-containing protein 1 OS=Homo sapiens OX=9606 GN=DNHD1 PE=2 SV=2	1	1	1	1	0	0	0	0	0	1	0	0	1	1	1	1	1	1	1	1	1	1	1	1	0	0	0	0	0	0	0	0	0	0	0	1
Q05193	Q05193	Dynamin-1	DNM1	22.1549									sp|Q05193|DYN1_HUMAN Dynamin-1 OS=Homo sapiens OX=9606 GN=DNM1 PE=1 SV=2	1	5	1	1	4	4	4	4	4	5	5	4	4	3	3	3	5	3	4	3	3	2	4	2	2	1	1	2	1	1	0	0	0	0	1	1
O00429	O00429	Dynamin-1-like protein	DNM1L	29.0067	28.8866	28.7624	26.4399	27.126	26.1223	27.2277	27.9529	27.5921	sp|O00429|DNM1L_HUMAN Dynamin-1-like protein OS=Homo sapiens OX=9606 GN=DNM1L PE=1 SV=2	1	21	21	21	18	17	20	16	18	16	16	13	15	15	17	15	16	14	16	18	18	18	15	18	3	5	2	5	6	7	18	17	20	16	18	16
P50570	P50570	Dynamin-2	DNM2	27.3383	27.2022	27.099	27.3423	27.4956	27.3892	27.656	27.2461	27.4379	sp|P50570|DYN2_HUMAN Dynamin-2 OS=Homo sapiens OX=9606 GN=DNM2 PE=1 SV=2	2	14	14	10	11	10	11	8	8	11	8	9	9	9	9	8	9	9	9	11	11	9	11	7	3	2	2	4	2	3	11	10	11	8	8	11
Q6XZF7	Q6XZF7	Dynamin-binding protein	DNMBP	24.969	24.8403	24.7886							sp|Q6XZF7|DNMBP_HUMAN Dynamin-binding protein OS=Homo sapiens OX=9606 GN=DNMBP PE=1 SV=1	1	4	4	4	2	3	3	4	4	2	1	2	3	3	3	3	2	2	3	3	3	1	0	4	0	0	0	0	0	0	2	3	3	4	4	2
P26358	P26358	DNA (cytosine-5)-methyltransferase 1	DNMT1	30.2347	30.0887	30.0728	30.3575	30.6828	30.7572	30.5773	30.4641	30.5982	sp|P26358|DNMT1_HUMAN DNA (cytosine-5)-methyltransferase 1 OS=Homo sapiens OX=9606 GN=DNMT1 PE=1 SV=2	1	36	36	36	29	24	27	28	27	27	28	30	26	25	23	24	30	26	25	25	23	26	26	25	16	18	17	16	15	16	29	24	27	28	27	27
Q9Y6K1	Q9Y6K1	DNA (cytosine-5)-methyltransferase 3A	DNMT3A	22.401									sp|Q9Y6K1|DNM3A_HUMAN DNA (cytosine-5)-methyltransferase 3A OS=Homo sapiens OX=9606 GN=DNMT3A PE=1 SV=4	1	1	1	1	0	0	1	1	0	0	1	1	0	0	0	0	0	0	0	0	0	0	0	1	0	0	0	0	0	0	0	0	1	1	0	0
Q5QJE6	Q5QJE6	Deoxynucleotidyltransferase terminal-interacting protein 2	DNTTIP2	28.7002	28.538	28.516	26.9507	27.151	27.0737	27.3206	27.1831	27.8311	sp|Q5QJE6|TDIF2_HUMAN Deoxynucleotidyltransferase terminal-interacting protein 2 OS=Homo sapiens OX=9606 GN=DNTTIP2 PE=1 SV=2	1	16	16	16	14	12	14	14	14	6	14	12	7	11	11	7	10	9	11	7	11	10	7	15	4	5	5	5	5	4	14	12	14	14	14	6
Q8N1I0	Q8N1I0	Dedicator of cytokinesis protein 4	DOCK4	25.0128	24.5839	24.4312							sp|Q8N1I0|DOCK4_HUMAN Dedicator of cytokinesis protein 4 OS=Homo sapiens OX=9606 GN=DOCK4 PE=1 SV=3	1	5	5	5	3	2	2	1	1	3	3	3	1	2	2	2	1	2	3	2	4	2	1	3	0	0	0	0	1	1	3	2	2	1	1	3
Q96N67	Q96N67	Dedicator of cytokinesis protein 7	DOCK7	27.5946	27.5426	27.5137	27.0343	27.5111	27.4164	27.3365	27.2967	26.9865	sp|Q96N67|DOCK7_HUMAN Dedicator of cytokinesis protein 7 OS=Homo sapiens OX=9606 GN=DOCK7 PE=1 SV=4	1	21	21	19	14	14	11	12	11	7	8	10	11	10	13	10	12	9	12	8	11	11	7	14	2	2	2	3	4	6	14	14	11	12	11	7
Q86YN1	Q86YN1	Dolichyldiphosphatase 1	DOLPP1									21.7658	sp|Q86YN1|DOPP1_HUMAN Dolichyldiphosphatase 1 OS=Homo sapiens OX=9606 GN=DOLPP1 PE=2 SV=1	1	1	1	1	1	1	1	1	1	1	1	1	1	1	1	1	1	1	1	1	1	1	1	1	0	0	0	0	0	1	1	1	1	1	1	1
Q9NYP3	Q9NYP3	Protein downstream neighbor of Son	DONSON	25.1407									sp|Q9NYP3|DONS_HUMAN Protein downstream neighbor of Son OS=Homo sapiens OX=9606 GN=DONSON PE=1 SV=2	1	3	3	3	3	2	1	1	1	1	1	1	0	1	0	0	1	2	0	1	0	0	0	1	1	0	1	0	1	2	3	2	1	1	1	1
Q9BVM2	Q9BVM2	Protein DPCD	DPCD	25.9899	25.9337	25.9276							sp|Q9BVM2|DPCD_HUMAN Protein DPCD OS=Homo sapiens OX=9606 GN=DPCD PE=1 SV=2	1	5	5	5	4	2	2	1	4	3	2	3	2	4	4	3	3	3	4	4	4	4	4	3	1	1	1	1	1	1	4	2	2	1	4	3
Q92785	Q92785	Zinc finger protein ubi-d4	DPF2	24.1827	24.1203	24.0014							sp|Q92785|REQU_HUMAN Zinc finger protein ubi-d4 OS=Homo sapiens OX=9606 GN=DPF2 PE=1 SV=2	1	2	2	2	0	0	2	0	1	0	2	2	0	0	0	0	1	0	0	0	0	0	0	0	0	0	0	0	0	0	0	0	2	0	1	0
Q92784	Q92784	Zinc finger protein DPF3	DPF3	22.2171									sp|Q92784|DPF3_HUMAN Zinc finger protein DPF3 OS=Homo sapiens OX=9606 GN=DPF3 PE=1 SV=3	1	1	1	1	0	0	0	1	1	0	0	0	1	0	0	0	0	0	0	0	0	1	1	0	0	0	0	0	0	0	0	0	0	1	1	0
Q9H2P9	Q9H2P9	Diphthine synthase	DPH5	26.8891	26.7894	26.7669						24.9686	sp|Q9H2P9|DPH5_HUMAN Diphthine methyl ester synthase OS=Homo sapiens OX=9606 GN=DPH5 PE=1 SV=2	1	6	6	6	3	4	5	4	4	5	4	5	4	3	4	3	3	3	4	4	3	4	4	5	0	0	0	0	1	2	3	4	5	4	4	5
O60762	O60762	Dolichol-phosphate mannosyltransferase subunit 1	DPM1	26.3529	26.2605	26.2389							sp|O60762|DPM1_HUMAN Dolichol-phosphate mannosyltransferase subunit 1 OS=Homo sapiens OX=9606 GN=DPM1 PE=1 SV=1	1	5	5	5	4	4	3	1	3	3	3	3	3	3	3	3	2	3	2	3	4	4	4	4	0	0	0	0	0	1	4	4	3	1	3	3
Q9P2X0	Q9P2X0	Dolichol-phosphate mannosyltransferase subunit 3	DPM3	23.9699									sp|Q9P2X0|DPM3_HUMAN Dolichol-phosphate mannosyltransferase subunit 3 OS=Homo sapiens OX=9606 GN=DPM3 PE=1 SV=2	1	1	1	1	0	0	1	1	1	0	1	1	1	1	1	1	1	1	1	1	1	1	1	1	0	0	0	0	0	0	0	0	1	1	1	0
Q9C005	Q9C005	Protein dpy-30 homolog	DPY30	26.6043	26.3648	26.074							sp|Q9C005|DPY30_HUMAN Protein dpy-30 homolog OS=Homo sapiens OX=9606 GN=DPY30 PE=1 SV=1	1	3	3	3	3	2	1	2	2	2	2	2	2	2	2	2	2	2	2	1	3	1	2	3	0	0	0	0	0	0	3	2	1	2	2	2
Q16555	Q16555	Dihydropyrimidinase-related protein 2	DPYSL2	31.8345	31.8053	31.7707	28.8132	27.2984	27.3874	29.3247	30.4522	29.7059	sp|Q16555|DPYL2_HUMAN Dihydropyrimidinase-related protein 2 OS=Homo sapiens OX=9606 GN=DPYSL2 PE=1 SV=1	1	25	25	20	22	24	24	23	23	24	22	20	21	23	23	22	21	20	21	23	23	23	22	23	12	5	5	7	17	14	22	24	24	23	23	24
Q14195	Q14195	Dihydropyrimidinase-related protein 3	DPYSL3	30.4657	30.4485	30.2706	27.9542	26.2496	25.9124	28.1907	29.09	28.2368	sp|Q14195|DPYL3_HUMAN Dihydropyrimidinase-related protein 3 OS=Homo sapiens OX=9606 GN=DPYSL3 PE=1 SV=1	2	22	18	16	19	20	19	21	21	20	19	18	17	20	20	19	18	17	19	19	20	21	20	21	10	7	6	10	12	9	15	16	15	17	17	16
O14531	O14531	Dihydropyrimidinase-related protein 4	DPYSL4	30.4431	30.2744	30.2683	25.4483			27.4756	28.8131	28.4844	sp|O14531|DPYL4_HUMAN Dihydropyrimidinase-related protein 4 OS=Homo sapiens OX=9606 GN=DPYSL4 PE=1 SV=2	1	19	18	18	15	14	17	18	18	17	13	14	17	15	16	15	13	16	15	13	16	18	18	19	2	0	0	5	8	9	15	14	16	17	17	16
Q9BPU6	Q9BPU6	Dihydropyrimidinase-related protein 5	DPYSL5	33.4914	33.4845	33.3743	32.7197	32.8203	31.5596	32.5294	32.7699	32.5527	sp|Q9BPU6|DPYL5_HUMAN Dihydropyrimidinase-related protein 5 OS=Homo sapiens OX=9606 GN=DPYSL5 PE=1 SV=1	1	24	24	24	23	19	20	19	19	18	19	18	17	17	19	17	19	19	19	17	21	20	20	23	5	4	6	6	7	9	23	19	20	19	19	18
Q01658	Q01658	Protein Dr1	DR1	25.0781	24.6782	24.6434							sp|Q01658|NC2B_HUMAN Protein Dr1 OS=Homo sapiens OX=9606 GN=DR1 PE=1 SV=1	1	3	3	3	2	1	2	1	1	3	2	2	2	2	2	2	2	1	2	2	1	2	1	2	0	0	1	1	1	1	2	1	2	1	1	3
Q9Y295	Q9Y295	Developmentally-regulated GTP-binding protein 1	DRG1	30.8776	30.2552	30.2031	31.1558	31.8141	31.8167	31.8454	31.2892	31.2246	sp|Q9Y295|DRG1_HUMAN Developmentally-regulated GTP-binding protein 1 OS=Homo sapiens OX=9606 GN=DRG1 PE=1 SV=1	1	16	16	15	15	14	14	15	14	15	14	15	13	12	12	12	12	14	15	13	13	13	14	14	13	12	12	13	10	11	15	14	14	15	14	15
P55039	P55039	Developmentally-regulated GTP-binding protein 2	DRG2	27.7945	27.7178	27.6682	26.4368	26.0603			26.526		sp|P55039|DRG2_HUMAN Developmentally-regulated GTP-binding protein 2 OS=Homo sapiens OX=9606 GN=DRG2 PE=1 SV=1	1	8	7	7	6	5	6	6	7	6	6	6	5	6	6	7	6	6	7	8	7	6	6	7	3	3	2	2	4	2	5	4	5	5	6	5
Q9NRR4	Q9NRR4	Ribonuclease 3	DROSHA	25.5132	25.4812	25.2515							sp|Q9NRR4|RNC_HUMAN Ribonuclease 3 OS=Homo sapiens OX=9606 GN=DROSHA PE=1 SV=2	1	4	4	4	3	2	3	3	3	3	0	2	2	1	2	2	1	1	1	2	3	3	2	3	1	1	1	1	1	0	3	2	3	3	3	3
Q02413	Q02413	Desmoglein-1	DSG1					28.4431	25.7143			27.4533	sp|Q02413|DSG1_HUMAN Desmoglein-1 OS=Homo sapiens OX=9606 GN=DSG1 PE=1 SV=2	1	6	6	6	0	0	0	0	1	0	0	0	0	0	0	0	0	0	0	0	0	0	0	0	0	5	3	0	1	4	0	0	0	0	1	0
Q14126	Q14126	Desmoglein-2	DSG2	27.5037	27.4772	27.4531							sp|Q14126|DSG2_HUMAN Desmoglein-2 OS=Homo sapiens OX=9606 GN=DSG2 PE=1 SV=2	1	13	13	13	6	6	8	6	8	6	5	7	9	10	10	7	8	3	8	10	11	10	5	10	1	1	0	1	0	1	6	6	8	6	8	6
Q9H410	Q9H410	Kinetochore-associated protein DSN1 homolog	DSN1	23.3746									sp|Q9H410|DSN1_HUMAN Kinetochore-associated protein DSN1 homolog OS=Homo sapiens OX=9606 GN=DSN1 PE=1 SV=2	1	2	2	2	2	2	2	0	1	0	0	0	1	0	0	0	0	0	0	0	0	0	0	1	0	0	0	0	0	0	2	2	2	0	1	0
P15924	P15924	Desmoplakin	DSP	29.1967	29.0639	29.0151	28.7235	30.5476	29.2143	28.9112	28.7618	29.3244	sp|P15924|DESP_HUMAN Desmoplakin OS=Homo sapiens OX=9606 GN=DSP PE=1 SV=3	1	44	44	44	24	20	27	26	25	23	26	27	24	30	25	27	26	22	23	30	27	28	27	29	16	14	17	16	17	17	24	20	27	26	25	23
Q03001	Q03001	Dystonin	DST	27.8234	27.7221	27.7199					25.1775	26.0077	sp|Q03001|DYST_HUMAN Dystonin OS=Homo sapiens OX=9606 GN=DST PE=1 SV=4	1	23	23	22	13	16	8	11	9	13	6	5	12	15	15	15	10	10	16	16	18	17	9	15	1	2	1	2	4	4	13	16	8	11	9	13
P60981	P60981	Destrin	DSTN	26.0148	25.7238	25.694							sp|P60981|DEST_HUMAN Destrin OS=Homo sapiens OX=9606 GN=DSTN PE=1 SV=3	1	2	2	2	2	2	2	2	2	2	1	1	2	2	1	1	1	1	1	2	2	1	1	1	1	1	1	1	1	1	2	2	2	2	2	2
Q8TEA8	Q8TEA8	D-tyrosyl-tRNA(Tyr) deacylase 1	DTD1	26.108	25.893	25.7205			25.5564	24.9387			sp|Q8TEA8|DTD1_HUMAN D-aminoacyl-tRNA deacylase 1 OS=Homo sapiens OX=9606 GN=DTD1 PE=1 SV=2	1	2	2	2	2	2	2	2	2	1	2	2	2	1	1	2	2	2	2	1	1	0	1	2	1	1	2	2	1	1	2	2	2	2	2	1
O60941	O60941	Dystrobrevin beta;Dystrobrevin alpha	DTNB	24.6826	24.4503	24.3209							sp|O60941|DTNB_HUMAN Dystrobrevin beta OS=Homo sapiens OX=9606 GN=DTNB PE=1 SV=1;sp|Q9Y4J8|DTNA_HUMAN Dystrobrevin alpha OS=Homo sapiens OX=9606 GN=DTNA PE=1 SV=2	2	2	2	2	1	1	2	1	1	1	1	1	1	1	1	1	2	2	1	2	1	2	1	1	1	1	0	1	1	1	1	1	2	1	1	1
Q9NRD9	Q9NRD9	Dual oxidase 1;Dual oxidase 2	DUOX1	27.3791									sp|Q9NRD9|DUOX1_HUMAN Dual oxidase 1 OS=Homo sapiens OX=9606 GN=DUOX1 PE=1 SV=1;sp|Q9NRD8|DUOX2_HUMAN Dual oxidase 2 OS=Homo sapiens OX=9606 GN=DUOX2 PE=1 SV=2	2	4	4	4	1	1	2	2	2	0	0	1	1	1	0	0	1	1	1	0	2	1	2	3	1	1	1	1	1	0	1	1	2	2	2	0
Q9NX74	Q9NX74	tRNA-dihydrouridine(20) synthase [NAD(P)+]-like	DUS2	24.3498									sp|Q9NX74|DUS2L_HUMAN tRNA-dihydrouridine(20) synthase [NAD(P)+]-like OS=Homo sapiens OX=9606 GN=DUS2 PE=1 SV=1	1	2	2	2	2	1	1	1	1	1	1	1	1	1	1	1	1	1	1	1	1	1	1	1	0	0	0	0	0	0	2	1	1	1	1	1
P33316	P33316	Deoxyuridine 5-triphosphate nucleotidohydrolase, mitochondrial	DUT	29.5566	29.4201	29.3892	28.0719	28.483	28.495	28.37	28.5625	28.7079	sp|P33316|DUT_HUMAN Deoxyuridine 5-triphosphate nucleotidohydrolase, mitochondrial OS=Homo sapiens OX=9606 GN=DUT PE=1 SV=4	1	5	5	5	4	4	4	4	4	4	4	4	4	3	4	4	4	4	4	4	4	4	4	5	3	4	4	3	2	3	4	4	4	4	4	4
O14640	O14640	Segment polarity protein dishevelled homolog DVL-1;Putative segment polarity protein dishevelled homolog DVL1P1	DVL1	27.131	26.9576	26.803	25.8339	25.9223				25.618	sp|O14640|DVL1_HUMAN Segment polarity protein dishevelled homolog DVL-1 OS=Homo sapiens OX=9606 GN=DVL1 PE=1 SV=2;sp|P54792|DVLP1_HUMAN Putative segment polarity protein dishevelled homolog DVL1P1 OS=Homo sapiens OX=9606 GN=DVL1P1 PE=5 SV=1	2	9	7	7	7	6	5	5	6	9	5	7	7	7	8	7	6	6	9	8	9	8	7	7	3	4	1	4	4	5	5	4	3	3	4	7
O14641	O14641	Segment polarity protein dishevelled homolog DVL-2	DVL2	30.1309	30.111	29.9174	26.6742	26.1796	26.3518	28.2675	28.893	28.4865	sp|O14641|DVL2_HUMAN Segment polarity protein dishevelled homolog DVL-2 OS=Homo sapiens OX=9606 GN=DVL2 PE=1 SV=1	1	16	16	13	12	13	12	14	14	15	10	10	12	12	14	13	11	10	13	14	14	14	13	15	5	4	3	6	8	5	12	13	12	14	14	15
Q92997	Q92997	Segment polarity protein dishevelled homolog DVL-3	DVL3	30.2792	30.2326	30.1273	27.1671	26.7457	26.3776	28.5774	29.6431	28.9411	sp|Q92997|DVL3_HUMAN Segment polarity protein dishevelled homolog DVL-3 OS=Homo sapiens OX=9606 GN=DVL3 PE=1 SV=2	1	12	9	8	11	11	11	12	11	11	10	11	10	10	11	10	11	8	11	11	11	11	9	12	3	4	2	8	9	8	9	9	9	9	9	8
Q14204	Q14204	Cytoplasmic dynein 1 heavy chain 1	DYNC1H1	29.9057	29.8305	29.7136	29.8274	30.1978	30.5132	30.0701	29.8217	29.8631	sp|Q14204|DYHC1_HUMAN Cytoplasmic dynein 1 heavy chain 1 OS=Homo sapiens OX=9606 GN=DYNC1H1 PE=1 SV=5	1	82	82	82	53	46	61	48	54	56	52	56	53	59	58	59	53	51	56	61	60	63	59	44	35	32	34	30	30	34	53	46	61	48	54	56
Q13409	Q13409	Cytoplasmic dynein 1 intermediate chain 2	DYNC1I2	25.9359	25.7289	25.7131							sp|Q13409|DC1I2_HUMAN Cytoplasmic dynein 1 intermediate chain 2 OS=Homo sapiens OX=9606 GN=DYNC1I2 PE=1 SV=3	1	3	3	3	2	2	3	3	3	2	2	3	3	3	3	2	2	3	1	2	2	2	2	3	0	1	1	0	0	0	2	2	3	3	3	2
Q9Y6G9	Q9Y6G9	Cytoplasmic dynein 1 light intermediate chain 1	DYNC1LI1	25.3487	25.1302	24.8687							sp|Q9Y6G9|DC1L1_HUMAN Cytoplasmic dynein 1 light intermediate chain 1 OS=Homo sapiens OX=9606 GN=DYNC1LI1 PE=1 SV=3	1	4	4	4	2	2	3	4	4	3	2	3	1	2	4	3	4	3	3	3	2	3	3	3	1	1	1	1	1	1	2	2	3	4	4	3
O43237	O43237	Cytoplasmic dynein 1 light intermediate chain 2	DYNC1LI2	27.8419	27.7115	27.655		26.2022		26.019	26.1514		sp|O43237|DC1L2_HUMAN Cytoplasmic dynein 1 light intermediate chain 2 OS=Homo sapiens OX=9606 GN=DYNC1LI2 PE=1 SV=1	1	13	13	13	10	11	9	7	8	7	10	9	6	7	9	8	7	8	8	7	6	7	6	8	1	2	0	4	2	1	10	11	9	7	8	7
Q96FJ2	Q96FJ2	Dynein light chain 2, cytoplasmic;Dynein light chain 1, cytoplasmic	DYNLL2	28.8652	28.5923	28.4984	27.7162	28.2368		28.0417	27.4398	27.7727	sp|Q96FJ2|DYL2_HUMAN Dynein light chain 2, cytoplasmic OS=Homo sapiens OX=9606 GN=DYNLL2 PE=1 SV=1;sp|P63167|DYL1_HUMAN Dynein light chain 1, cytoplasmic OS=Homo sapiens OX=9606 GN=DYNLL1 PE=1 SV=1	2	2	2	2	2	2	1	2	2	1	1	1	2	2	2	2	2	1	2	2	2	2	1	2	1	1	1	1	1	1	2	2	1	2	2	1
Q9NP97	Q9NP97	Dynein light chain roadblock-type 1;Dynein light chain roadblock-type 2	DYNLRB1	25.7728	25.7621	25.6547	25.7469		25.1122	25.0298	25.4718	25.3924	sp|Q9NP97|DLRB1_HUMAN Dynein light chain roadblock-type 1 OS=Homo sapiens OX=9606 GN=DYNLRB1 PE=1 SV=3;sp|Q8TF09|DLRB2_HUMAN Dynein light chain roadblock-type 2 OS=Homo sapiens OX=9606 GN=DYNLRB2 PE=1 SV=1	2	3	3	3	3	3	3	3	3	3	3	3	2	2	2	2	3	3	3	3	3	3	3	3	3	1	2	2	3	3	3	3	3	3	3	3
P63172	P63172	Dynein light chain Tctex-type 1	DYNLT1	24.6257	24.3493	24.1305							sp|P63172|DYLT1_HUMAN Dynein light chain Tctex-type 1 OS=Homo sapiens OX=9606 GN=DYNLT1 PE=1 SV=1	1	1	1	1	1	0	1	1	1	1	1	1	1	1	1	1	1	1	1	1	0	1	0	0	0	0	0	0	0	0	1	0	1	1	1	1
Q86Y13	Q86Y13	E3 ubiquitin-protein ligase DZIP3	DZIP3	21.5042									sp|Q86Y13|DZIP3_HUMAN E3 ubiquitin-protein ligase DZIP3 OS=Homo sapiens OX=9606 GN=DZIP3 PE=1 SV=2	1	3	3	3	1	1	0	0	1	0	0	0	0	1	0	0	0	0	0	0	0	0	0	1	0	0	0	0	0	0	1	1	0	0	1	0
O00716	O00716	Transcription factor E2F3	E2F3	25.9436	25.9196	24.7479							sp|O00716|E2F3_HUMAN Transcription factor E2F3 OS=Homo sapiens OX=9606 GN=E2F3 PE=1 SV=1	1	4	4	4	3	3	2	2	1	2	3	2	2	2	2	2	3	3	2	2	2	2	2	2	0	0	0	0	1	1	3	3	2	2	1	2
Q16254	Q16254	Transcription factor E2F4	E2F4	25.6887	25.6728	25.2921							sp|Q16254|E2F4_HUMAN Transcription factor E2F4 OS=Homo sapiens OX=9606 GN=E2F4 PE=1 SV=2	1	5	5	4	3	3	2	3	3	4	1	1	4	4	4	3	5	3	4	3	3	3	3	2	0	0	0	0	0	0	3	3	2	3	3	4
O75461	O75461	Transcription factor E2F6	E2F6	26.8642	26.6858	26.5649							sp|O75461|E2F6_HUMAN Transcription factor E2F6 OS=Homo sapiens OX=9606 GN=E2F6 PE=1 SV=1	1	6	6	6	4	5	6	6	6	4	4	4	4	4	4	4	2	3	5	5	5	5	3	5	1	0	0	0	0	0	4	5	6	6	6	4
Q9HAK2	Q9HAK2	Transcription factor COE2;Transcription factor COE1;Transcription factor COE3;Transcription factor COE4	EBF2	23.3182									sp|Q9HAK2|COE2_HUMAN Transcription factor COE2 OS=Homo sapiens OX=9606 GN=EBF2 PE=2 SV=4;sp|Q9UH73|COE1_HUMAN Transcription factor COE1 OS=Homo sapiens OX=9606 GN=EBF1 PE=1 SV=2;sp|Q9H4W6|COE3_HUMAN Transcription factor COE3 OS=Homo sapiens OX=9606 GN=EBF3	4	2	2	2	1	2	1	1	0	0	0	0	0	0	0	0	1	0	1	0	0	0	1	0	0	0	1	0	0	0	1	2	1	1	0	0
Q99848	Q99848	Probable rRNA-processing protein EBP2	EBNA1BP2	29.3294	29.2681	29.2574	28.8825	29.323	29.2075	29.0693	28.7813	28.8121	sp|Q99848|EBP2_HUMAN Probable rRNA-processing protein EBP2 OS=Homo sapiens OX=9606 GN=EBNA1BP2 PE=1 SV=2	1	9	9	9	6	6	8	6	7	7	7	7	7	7	8	7	7	7	8	7	7	7	8	6	6	5	6	6	6	5	6	6	8	6	7	7
Q15125	Q15125	3-beta-hydroxysteroid-Delta(8),Delta(7)-isomerase	EBP	26.3607									sp|Q15125|EBP_HUMAN 3-beta-hydroxysteroid-Delta(8),Delta(7)-isomerase OS=Homo sapiens OX=9606 GN=EBP PE=1 SV=3	1	1	1	1	0	1	1	1	1	1	1	1	0	1	1	1	0	0	0	1	1	1	1	1	1	0	1	0	1	1	0	1	1	1	1	1
O95905	O95905	Protein SGT1	ECD	29.7816	29.755	29.5199				25.1703	27.0247	26.2595	sp|O95905|ECD_HUMAN Protein ecdysoneless homolog OS=Homo sapiens OX=9606 GN=ECD PE=1 SV=1	1	17	17	17	17	16	15	15	14	11	12	11	10	13	14	12	10	8	11	15	16	16	11	16	1	1	1	3	3	3	17	16	15	15	14	11
Q13011	Q13011	Delta(3,5)-Delta(2,4)-dienoyl-CoA isomerase, mitochondrial	ECH1	25.0064	24.3296		25.9202			24.9124	25.359	25.4798	sp|Q13011|ECH1_HUMAN Delta(3,5)-Delta(2,4)-dienoyl-CoA isomerase, mitochondrial OS=Homo sapiens OX=9606 GN=ECH1 PE=1 SV=2	1	4	4	4	1	0	0	0	1	2	0	0	0	1	1	1	1	0	1	1	1	2	0	0	4	2	1	3	2	2	1	0	0	0	1	2
Q9NTX5	Q9NTX5	Ethylmalonyl-CoA decarboxylase	ECHDC1	28.3526	28.0464	27.7653				25.4104	26.262	25.4055	sp|Q9NTX5|ECHD1_HUMAN Ethylmalonyl-CoA decarboxylase OS=Homo sapiens OX=9606 GN=ECHDC1 PE=1 SV=2	1	11	11	11	11	10	11	10	7	10	10	11	6	7	6	8	8	8	7	9	8	9	11	8	1	0	1	3	2	2	11	10	11	10	7	10
Q5VYK3	Q5VYK3	Proteasome-associated protein ECM29 homolog	ECM29	25.2196	25.14	25.061							sp|Q5VYK3|ECM29_HUMAN Proteasome adapter and scaffold protein ECM29 OS=Homo sapiens OX=9606 GN=ECPAS PE=1 SV=2	1	5	5	5	3	1	3	2	2	4	4	3	3	4	3	4	3	3	4	4	3	4	4	3	1	1	1	1	1	0	3	1	3	2	2	4
Q96F86	Q96F86	Enhancer of mRNA-decapping protein 3	EDC3	26.5484	26.5101	26.5012			25.8793	26.0675	24.822	25.9296	sp|Q96F86|EDC3_HUMAN Enhancer of mRNA-decapping protein 3 OS=Homo sapiens OX=9606 GN=EDC3 PE=1 SV=1	1	7	7	7	5	6	3	4	4	3	3	2	4	3	4	3	3	3	4	4	4	5	4	4	2	1	2	3	3	2	5	6	3	4	4	3
Q6P2E9	Q6P2E9	Enhancer of mRNA-decapping protein 4	EDC4	29.5128	29.4312	29.3448		27.2302	27.0761	26.891	27.338	25.7745	sp|Q6P2E9|EDC4_HUMAN Enhancer of mRNA-decapping protein 4 OS=Homo sapiens OX=9606 GN=EDC4 PE=1 SV=1	1	25	25	25	20	20	18	19	22	20	17	16	16	16	19	18	18	14	16	22	21	22	16	20	1	2	2	4	2	4	20	20	18	19	22	20
O60869	O60869	Endothelial differentiation-related factor 1	EDF1	32.8973	32.6046	32.1922	33.9645	34.7148	34.8581	34.8197	33.9347	34.1686	sp|O60869|EDF1_HUMAN Endothelial differentiation-related factor 1 OS=Homo sapiens OX=9606 GN=EDF1 PE=1 SV=1	1	7	7	7	5	5	7	6	7	6	7	6	6	7	6	6	7	5	7	7	7	6	6	6	6	6	7	7	7	7	5	5	7	6	7	6
O75530	O75530	Polycomb protein EED	EED	25.608	25.4967	25.4882							sp|O75530|EED_HUMAN Polycomb protein EED OS=Homo sapiens OX=9606 GN=EED PE=1 SV=2	1	6	6	6	3	3	5	4	3	3	4	4	4	4	3	4	3	3	3	3	3	3	2	4	1	1	1	1	0	0	3	3	5	4	3	3
P68104	P68104	Elongation factor 1-alpha 1;Putative elongation factor 1-alpha-like 3	EEF1A1	35.1874	35.1427	35.1352	35.1331	35.2023	35.4635	35.2108	35.3448	35.0248	sp|P68104|EF1A1_HUMAN Elongation factor 1-alpha 1 OS=Homo sapiens OX=9606 GN=EEF1A1 PE=1 SV=1;sp|Q5VTE0|EF1A3_HUMAN Putative elongation factor 1-alpha-like 3 OS=Homo sapiens OX=9606 GN=EEF1A1P5 PE=5 SV=1	2	16	16	8	13	13	13	13	13	14	12	15	11	14	12	13	12	12	14	15	14	15	14	14	11	11	10	10	11	11	13	13	13	13	13	14
Q05639	Q05639	Elongation factor 1-alpha 2	EEF1A2	27.9125	27.7792	27.7184							sp|Q05639|EF1A2_HUMAN Elongation factor 1-alpha 2 OS=Homo sapiens OX=9606 GN=EEF1A2 PE=1 SV=1	1	12	4	4	12	12	12	12	12	11	11	12	9	11	10	10	11	11	12	11	11	11	11	12	8	7	7	8	8	8	4	4	4	4	4	3
P24534	P24534	Elongation factor 1-beta	EEF1B2	28.9943	28.8637	28.6803	28.0302	27.8648	27.9123	27.9313	28.0448	27.7813	sp|P24534|EF1B_HUMAN Elongation factor 1-beta OS=Homo sapiens OX=9606 GN=EEF1B2 PE=1 SV=3	1	5	5	5	5	5	5	5	5	5	4	5	4	4	4	4	3	3	5	4	5	4	5	5	4	4	5	4	5	5	5	5	5	5	5	5
P29692	P29692	Elongation factor 1-delta	EEF1D	29.2123	29.0894	28.98	28.3876	28.2611	28.1973	28.2215	28.5378	28.2749	sp|P29692|EF1D_HUMAN Elongation factor 1-delta OS=Homo sapiens OX=9606 GN=EEF1D PE=1 SV=5	1	9	9	9	8	7	9	9	7	8	9	8	7	8	8	8	9	7	9	8	9	9	8	8	7	5	5	5	5	4	8	7	9	9	7	8
O43324	O43324	Eukaryotic translation elongation factor 1 epsilon-1	EEF1E1	27.5402	27.3095	27.3013	27.876	28.382	28.3554	28.376	27.9058	27.9534	sp|O43324|MCA3_HUMAN Eukaryotic translation elongation factor 1 epsilon-1 OS=Homo sapiens OX=9606 GN=EEF1E1 PE=1 SV=1	1	8	8	8	7	8	6	5	5	6	7	7	7	6	6	5	5	6	6	7	6	5	7	6	3	3	3	3	3	4	7	8	6	5	5	6
P26641	P26641	Elongation factor 1-gamma	EEF1G	30.7307	30.6187	30.6132	29.9335	29.743	30.1312	30.1333	30.0435	29.7953	sp|P26641|EF1G_HUMAN Elongation factor 1-gamma OS=Homo sapiens OX=9606 GN=EEF1G PE=1 SV=3	1	16	16	16	14	13	13	11	11	11	10	13	11	11	12	11	10	10	10	12	12	12	11	11	9	8	10	10	9	9	14	13	13	11	11	11
P13639	P13639	Elongation factor 2	EEF2	33.4278	33.1706	33.1573	32.7918	32.7185	32.6271	32.4702	32.8369	32.4452	sp|P13639|EF2_HUMAN Elongation factor 2 OS=Homo sapiens OX=9606 GN=EEF2 PE=1 SV=4	1	33	33	32	28	25	29	28	30	32	25	28	31	30	30	27	27	22	26	31	30	32	27	29	22	21	18	19	21	18	28	25	29	28	30	32
O00418	O00418	Eukaryotic elongation factor 2 kinase	EEF2K	25.3228	25.3177	25.2987							sp|O00418|EF2K_HUMAN Eukaryotic elongation factor 2 kinase OS=Homo sapiens OX=9606 GN=EEF2K PE=1 SV=2	1	7	7	7	4	5	3	3	3	2	3	2	3	3	2	2	5	2	2	3	2	3	1	1	0	0	0	0	1	0	4	5	3	3	3	2
Q9BUP0	Q9BUP0	EF-hand domain-containing protein D1	EFHD1	27.7142	27.55	27.4561				26.5251	26.6736		sp|Q9BUP0|EFHD1_HUMAN EF-hand domain-containing protein D1 OS=Homo sapiens OX=9606 GN=EFHD1 PE=1 SV=1	1	9	7	7	5	7	6	6	6	5	5	6	5	5	6	7	8	7	6	7	6	6	6	7	2	1	2	3	4	1	3	5	4	4	4	3
Q96C19	Q96C19	EF-hand domain-containing protein D2	EFHD2	30.9976	30.8999	30.8955	28.7671	27.559	27.6104	29.5617	30.2996	29.8067	sp|Q96C19|EFHD2_HUMAN EF-hand domain-containing protein D2 OS=Homo sapiens OX=9606 GN=EFHD2 PE=1 SV=1	1	14	14	12	13	12	11	11	13	12	11	11	10	11	12	9	11	9	12	10	10	9	9	12	6	4	3	9	9	7	13	12	11	11	13	12
P98172	P98172	Ephrin-B1	EFNB1	24.77	23.8636								sp|P98172|EFNB1_HUMAN Ephrin-B1 OS=Homo sapiens OX=9606 GN=EFNB1 PE=1 SV=1	1	2	2	2	2	2	1	1	0	1	0	0	1	1	1	1	0	1	0	1	1	1	0	1	0	0	0	0	0	0	2	2	1	1	0	1
Q7Z2Z2	Q7Z2Z2	Elongation factor Tu GTP-binding domain-containing protein 1	EFTUD1	26.1987	25.9493	25.9336							sp|Q7Z2Z2|EFL1_HUMAN Elongation factor-like GTPase 1 OS=Homo sapiens OX=9606 GN=EFL1 PE=1 SV=2	1	9	9	9	6	4	7	5	4	4	3	4	5	5	5	3	2	3	4	6	3	3	4	7	0	0	0	0	0	0	6	4	7	5	4	4
Q15029	Q15029	116 kDa U5 small nuclear ribonucleoprotein component	EFTUD2	30.2388	30.1707	30.1385	29.2026	28.7757	29.1666	29.2868	29.4388	29.08	sp|Q15029|U5S1_HUMAN 116 kDa U5 small nuclear ribonucleoprotein component OS=Homo sapiens OX=9606 GN=EFTUD2 PE=1 SV=1	1	32	31	31	28	25	29	30	30	28	28	25	28	28	27	29	28	21	26	27	28	28	24	30	13	10	13	16	13	12	27	24	28	29	29	27
Q9GZT9	Q9GZT9	Egl nine homolog 1	EGLN1	29.3228	28.9356	28.7663	29.9766	30.4248	30.5397	30.4958	30.1381	29.8396	sp|Q9GZT9|EGLN1_HUMAN Egl nine homolog 1 OS=Homo sapiens OX=9606 GN=EGLN1 PE=1 SV=1	2	10	10	10	6	6	6	7	7	8	7	6	4	6	5	7	8	8	6	7	5	5	7	8	8	8	8	8	7	5	6	6	6	7	7	8
Q8NDI1	Q8NDI1	EH domain-binding protein 1	EHBP1	27.2404	27.0627	26.8872					26.4335	25.3668	sp|Q8NDI1|EHBP1_HUMAN EH domain-binding protein 1 OS=Homo sapiens OX=9606 GN=EHBP1 PE=1 SV=3	2	14	14	14	11	9	4	6	6	7	3	5	6	6	8	8	10	5	5	7	7	7	4	7	2	1	1	1	2	2	11	9	4	6	6	7
Q9H4M9	Q9H4M9	EH domain-containing protein 1	EHD1	23.5225									sp|Q9H4M9|EHD1_HUMAN EH domain-containing protein 1 OS=Homo sapiens OX=9606 GN=EHD1 PE=1 SV=2	1	2	2	2	1	0	1	1	1	2	1	0	1	0	1	2	1	0	1	2	2	2	1	2	0	0	0	0	0	0	1	0	1	1	1	2
Q9H223	Q9H223	EH domain-containing protein 4	EHD4	25.135	24.8316	24.7368							sp|Q9H223|EHD4_HUMAN EH domain-containing protein 4 OS=Homo sapiens OX=9606 GN=EHD4 PE=1 SV=1	1	4	4	4	2	1	1	2	2	2	2	3	1	4	3	3	2	2	3	4	4	4	2	3	0	0	0	0	0	0	2	1	1	2	2	2
Q9H9B1	Q9H9B1	Histone-lysine N-methyltransferase EHMT1	EHMT1	25.1906	25.0981	24.2257							sp|Q9H9B1|EHMT1_HUMAN Histone-lysine N-methyltransferase EHMT1 OS=Homo sapiens OX=9606 GN=EHMT1 PE=1 SV=4	1	5	5	5	3	2	1	3	2	2	2	3	1	1	1	1	2	1	1	2	1	1	1	2	0	1	1	1	1	0	3	2	1	3	2	2
Q96KQ7	Q96KQ7	Histone-lysine N-methyltransferase EHMT2	EHMT2	24.6752	24.5295	24.5136							sp|Q96KQ7|EHMT2_HUMAN Histone-lysine N-methyltransferase EHMT2 OS=Homo sapiens OX=9606 GN=EHMT2 PE=1 SV=3	1	3	3	3	0	2	1	0	0	0	1	2	1	2	0	0	0	1	0	2	0	0	1	2	0	1	0	0	1	0	0	2	1	0	0	0
O14681	O14681	Etoposide-induced protein 2.4 homolog	EI24	23.4643			26.3403	24.6777		24.5065	24.4178		sp|O14681|EI24_HUMAN Etoposide-induced protein 2.4 homolog OS=Homo sapiens OX=9606 GN=EI24 PE=1 SV=4	1	2	2	2	0	0	1	0	0	1	2	1	1	0	1	0	0	0	0	0	0	0	0	0	2	2	1	2	2	1	0	0	1	0	0	1
P41567	P41567	Eukaryotic translation initiation factor 1	EIF1	28.2833	26.5443	26.3917	27.1722	28.1868	28.05	27.7366	27.0785	27.5451	sp|P41567|EIF1_HUMAN Eukaryotic translation initiation factor 1 OS=Homo sapiens OX=9606 GN=EIF1 PE=1 SV=1	1	4	4	2	3	3	0	3	3	4	1	2	1	0	2	0	1	3	1	2	1	2	3	2	3	2	2	2	3	3	3	3	0	3	3	4
P47813	P47813	Eukaryotic translation initiation factor 1A, X-chromosomal;Eukaryotic translation initiation factor 1A, Y-chromosomal	EIF1AX	25.7552	25.4869	25.3509							sp|P47813|IF1AX_HUMAN Eukaryotic translation initiation factor 1A, X-chromosomal OS=Homo sapiens OX=9606 GN=EIF1AX PE=1 SV=2;sp|O14602|IF1AY_HUMAN Eukaryotic translation initiation factor 1A, Y-chromosomal OS=Homo sapiens OX=9606 GN=EIF1AY PE=1 SV=4	2	4	4	4	4	3	4	3	3	4	3	3	2	4	3	4	2	1	3	4	4	3	3	3	0	0	0	0	0	1	4	3	4	3	3	4
O60739	O60739	Eukaryotic translation initiation factor 1b	EIF1B	24.158									sp|O60739|EIF1B_HUMAN Eukaryotic translation initiation factor 1b OS=Homo sapiens OX=9606 GN=EIF1B PE=1 SV=2	1	3	1	1	2	2	0	3	1	3	1	2	0	0	1	0	1	3	1	1	1	2	2	1	2	2	2	2	2	2	0	0	0	1	0	1
Q9BY44	Q9BY44	Eukaryotic translation initiation factor 2A;Eukaryotic translation initiation factor 2A, N-terminally processed	EIF2A	31.3601	31.2508	31.026	30.5153	30.3035	30.4845	30.2431	30.8425	30.5447	sp|Q9BY44|EIF2A_HUMAN Eukaryotic translation initiation factor 2A OS=Homo sapiens OX=9606 GN=EIF2A PE=1 SV=3	1	26	26	26	23	23	23	22	22	20	21	22	20	19	19	19	19	19	18	21	19	21	22	23	13	15	15	14	17	16	23	23	23	22	22	20
P19525	P19525	Interferon-induced, double-stranded RNA-activated protein kinase	EIF2AK2	27.1258	27.1216	26.9576						26.1831	sp|P19525|E2AK2_HUMAN Interferon-induced, double-stranded RNA-activated protein kinase OS=Homo sapiens OX=9606 GN=EIF2AK2 PE=1 SV=2	1	10	10	10	6	6	6	8	8	8	7	10	7	9	7	6	6	7	7	5	6	7	8	6	1	1	1	1	2	3	6	6	6	8	8	8
Q9P2K8	Q9P2K8	Eukaryotic translation initiation factor 2-alpha kinase 4	EIF2AK4	25.9677	25.7076								sp|Q9P2K8|E2AK4_HUMAN eIF-2-alpha kinase GCN2 OS=Homo sapiens OX=9606 GN=EIF2AK4 PE=1 SV=3	1	2	2	2	1	1	2	2	2	2	2	2	1	2	2	0	0	1	1	2	2	1	1	2	0	0	0	0	1	0	1	1	2	2	2	2
Q14232	Q14232	Translation initiation factor eIF-2B subunit alpha	EIF2B1	25.6151	25.5957	25.1732							sp|Q14232|EI2BA_HUMAN Translation initiation factor eIF-2B subunit alpha OS=Homo sapiens OX=9606 GN=EIF2B1 PE=1 SV=1	1	5	5	5	4	4	3	0	3	4	2	4	1	3	1	1	3	1	3	4	2	3	5	1	1	1	1	1	1	1	4	4	3	0	3	4
P49770	P49770	Translation initiation factor eIF-2B subunit beta	EIF2B2	25.2365	25.1145	24.996							sp|P49770|EI2BB_HUMAN Translation initiation factor eIF-2B subunit beta OS=Homo sapiens OX=9606 GN=EIF2B2 PE=1 SV=3	1	3	3	3	1	1	2	2	2	2	3	3	2	2	2	2	0	1	1	3	2	1	1	1	0	0	0	0	0	1	1	1	2	2	2	2
Q9NR50	Q9NR50	Translation initiation factor eIF-2B subunit gamma	EIF2B3	24.0878	24.0632	23.9709							sp|Q9NR50|EI2BG_HUMAN Translation initiation factor eIF-2B subunit gamma OS=Homo sapiens OX=9606 GN=EIF2B3 PE=1 SV=1	1	3	3	3	2	2	3	3	2	1	2	1	2	3	3	2	2	2	2	3	3	2	1	2	1	1	1	0	1	2	2	2	3	3	2	1
Q9UI10	Q9UI10	Translation initiation factor eIF-2B subunit delta	EIF2B4	26.8519	26.5687	26.5136							sp|Q9UI10|EI2BD_HUMAN Translation initiation factor eIF-2B subunit delta OS=Homo sapiens OX=9606 GN=EIF2B4 PE=1 SV=2	1	8	8	8	5	4	7	4	3	6	7	7	4	4	4	4	6	7	6	7	7	6	4	3	2	3	2	3	2	2	5	4	7	4	3	6
Q13144	Q13144	Translation initiation factor eIF-2B subunit epsilon	EIF2B5	24.8734									sp|Q13144|EI2BE_HUMAN Translation initiation factor eIF-2B subunit epsilon OS=Homo sapiens OX=9606 GN=EIF2B5 PE=1 SV=3	1	2	2	2	0	0	0	1	1	1	1	1	0	0	0	0	0	0	2	0	1	0	0	1	0	0	0	0	0	0	0	0	0	1	1	1
P41214	P41214	Eukaryotic translation initiation factor 2D	EIF2D	25.7708	25.5015	25.2615	25.6252	26.4913	26.2851	26.2802	25.7406	26.0231	sp|P41214|EIF2D_HUMAN Eukaryotic translation initiation factor 2D OS=Homo sapiens OX=9606 GN=EIF2D PE=1 SV=3	1	5	5	5	4	4	3	4	4	3	2	3	2	3	3	3	3	3	3	3	3	2	2	3	3	3	3	3	3	2	4	4	3	4	4	3
P05198	P05198	Eukaryotic translation initiation factor 2 subunit 1	EIF2S1	27.556	27.5128	27.495	27.6751	28.1534	28.379	27.9662	28.3646	27.7061	sp|P05198|IF2A_HUMAN Eukaryotic translation initiation factor 2 subunit 1 OS=Homo sapiens OX=9606 GN=EIF2S1 PE=1 SV=3	1	10	10	10	8	6	6	8	5	5	7	6	4	5	5	8	4	7	6	8	8	8	7	9	4	3	3	2	4	4	8	6	6	8	5	5
P20042	P20042	Eukaryotic translation initiation factor 2 subunit 2	EIF2S2	29.4369	29.3813	29.3497	29.422	29.7361	29.7178	29.7057	29.3024	29.3473	sp|P20042|IF2B_HUMAN Eukaryotic translation initiation factor 2 subunit 2 OS=Homo sapiens OX=9606 GN=EIF2S2 PE=1 SV=2	1	12	12	12	6	7	8	9	11	10	8	9	9	8	8	7	11	10	10	10	9	9	10	7	8	6	7	7	7	6	6	7	8	9	11	10
P41091	P41091	Eukaryotic translation initiation factor 2 subunit 3;Putative eukaryotic translation initiation factor 2 subunit 3-like protein	EIF2S3	30.2361	30.2086	30.1832	30.2919	29.7724	30.4566	30.1848	30.4285	30.2763	sp|P41091|IF2G_HUMAN Eukaryotic translation initiation factor 2 subunit 3 OS=Homo sapiens OX=9606 GN=EIF2S3 PE=1 SV=3;sp|Q2VIR3|IF2GL_HUMAN Eukaryotic translation initiation factor 2 subunit 3B OS=Homo sapiens OX=9606 GN=EIF2S3B PE=2 SV=2	2	14	14	14	11	10	12	12	12	13	12	11	10	12	11	11	9	9	11	13	13	13	11	12	9	8	6	7	9	6	11	10	12	12	12	13
Q14152	Q14152	Eukaryotic translation initiation factor 3 subunit A	EIF3A	30.0202	29.9818	29.9738	28.4575	27.98	27.7013	27.9668	28.6509	28.7399	sp|Q14152|EIF3A_HUMAN Eukaryotic translation initiation factor 3 subunit A OS=Homo sapiens OX=9606 GN=EIF3A PE=1 SV=1	1	39	39	39	27	22	26	27	28	29	25	29	24	26	28	31	29	26	31	26	30	31	27	28	14	10	8	9	10	10	27	22	26	27	28	29
P55884	P55884	Eukaryotic translation initiation factor 3 subunit B	EIF3B	29.3365	29.2884	29.2761	28.6858	28.3583	28.6344	28.2822	28.9049	28.3973	sp|P55884|EIF3B_HUMAN Eukaryotic translation initiation factor 3 subunit B OS=Homo sapiens OX=9606 GN=EIF3B PE=1 SV=3	1	24	24	24	15	13	15	14	15	12	15	14	16	17	18	19	15	12	16	18	18	20	16	18	11	9	10	9	12	9	15	13	15	14	15	12
Q99613	Q99613	Eukaryotic translation initiation factor 3 subunit C;Eukaryotic translation initiation factor 3 subunit C-like protein	EIF3C	28.8562	28.8366	28.7989	28.1651	27.1123	27.7635	27.7923	27.8893	27.9355	sp|Q99613|EIF3C_HUMAN Eukaryotic translation initiation factor 3 subunit C OS=Homo sapiens OX=9606 GN=EIF3C PE=1 SV=1;sp|B5ME19|EIFCL_HUMAN Eukaryotic translation initiation factor 3 subunit C-like protein OS=Homo sapiens OX=9606 GN=EIF3CL PE=1 SV=1	2	17	17	17	12	11	15	12	13	11	12	14	12	13	12	11	11	11	12	13	13	13	13	13	7	4	6	6	6	4	12	11	15	12	13	11
O15371	O15371	Eukaryotic translation initiation factor 3 subunit D	EIF3D	28.8789	28.7338	28.6302	27.8779	27.969	28.2058	27.8712	27.911	27.942	sp|O15371|EIF3D_HUMAN Eukaryotic translation initiation factor 3 subunit D OS=Homo sapiens OX=9606 GN=EIF3D PE=1 SV=1	1	10	10	10	8	8	10	9	9	8	9	10	9	9	9	8	8	7	8	9	8	8	8	7	5	3	3	4	3	6	8	8	10	9	9	8
P60228	P60228	Eukaryotic translation initiation factor 3 subunit E	EIF3E	28.2693	28.2044	28.1556	27.8424	27.7749	27.897	27.6781	27.9473	27.5376	sp|P60228|EIF3E_HUMAN Eukaryotic translation initiation factor 3 subunit E OS=Homo sapiens OX=9606 GN=EIF3E PE=1 SV=1	1	13	13	13	10	9	11	10	12	11	11	12	12	12	12	12	10	10	11	12	13	13	12	11	7	6	7	6	7	5	10	9	11	10	12	11
O00303	O00303	Eukaryotic translation initiation factor 3 subunit F	EIF3F	27.676	27.6682	27.6544	25.7475	26.9436	26.709	26.9068	26.729	26.5427	sp|O00303|EIF3F_HUMAN Eukaryotic translation initiation factor 3 subunit F OS=Homo sapiens OX=9606 GN=EIF3F PE=1 SV=1	1	10	10	10	8	7	7	8	7	8	5	7	7	8	6	8	5	7	7	7	6	9	7	7	2	3	2	2	4	3	8	7	7	8	7	8
O75821	O75821	Eukaryotic translation initiation factor 3 subunit G	EIF3G	29.8186	29.7511	29.6034	28.515	27.8544	28.3101	27.8195	28.5248	28.3542	sp|O75821|EIF3G_HUMAN Eukaryotic translation initiation factor 3 subunit G OS=Homo sapiens OX=9606 GN=EIF3G PE=1 SV=2	1	10	10	10	8	8	9	7	8	8	8	9	9	8	8	9	8	8	9	8	10	9	8	9	4	3	4	4	5	7	8	8	9	7	8	8
O15372	O15372	Eukaryotic translation initiation factor 3 subunit H	EIF3H	26.7455	26.6395	26.6123							sp|O15372|EIF3H_HUMAN Eukaryotic translation initiation factor 3 subunit H OS=Homo sapiens OX=9606 GN=EIF3H PE=1 SV=1	1	6	6	6	4	2	3	3	3	4	4	4	3	2	4	5	1	3	2	3	5	4	2	3	0	0	1	0	1	1	4	2	3	3	3	4
Q13347	Q13347	Eukaryotic translation initiation factor 3 subunit I	EIF3I	29.8107	29.7925	29.7813	28.9366	28.5998	29.009	29.1614	28.9871	28.9421	sp|Q13347|EIF3I_HUMAN Eukaryotic translation initiation factor 3 subunit I OS=Homo sapiens OX=9606 GN=EIF3I PE=1 SV=1	1	12	12	12	11	12	12	11	10	11	10	8	10	11	11	11	9	9	10	11	11	10	11	12	6	7	7	6	5	5	11	12	12	11	10	11
O75822	O75822	Eukaryotic translation initiation factor 3 subunit J	EIF3J	28.0681	27.6968	27.6259	25.4071			26.6285	26.9517		sp|O75822|EIF3J_HUMAN Eukaryotic translation initiation factor 3 subunit J OS=Homo sapiens OX=9606 GN=EIF3J PE=1 SV=2	1	9	9	9	6	5	8	4	5	3	7	6	6	5	6	6	5	6	7	4	5	6	4	7	3	1	1	2	2	1	6	5	8	4	5	3
Q9UBQ5	Q9UBQ5	Eukaryotic translation initiation factor 3 subunit K	EIF3K	26.7003	26.6348	26.5442							sp|Q9UBQ5|EIF3K_HUMAN Eukaryotic translation initiation factor 3 subunit K OS=Homo sapiens OX=9606 GN=EIF3K PE=1 SV=1	1	3	3	3	3	2	3	3	3	2	2	2	2	2	2	2	2	2	2	2	3	3	2	3	1	1	1	1	1	1	3	2	3	3	3	2
Q9Y262	Q9Y262	Eukaryotic translation initiation factor 3 subunit L	EIF3L	28.2724	28.2139	28.2005	27.648		27.5774	27.4607	27.9037	27.569	sp|Q9Y262|EIF3L_HUMAN Eukaryotic translation initiation factor 3 subunit L OS=Homo sapiens OX=9606 GN=EIF3L PE=1 SV=1	1	16	16	16	13	14	14	13	14	14	14	12	11	12	14	14	12	12	12	15	14	15	14	13	10	2	4	6	7	8	13	14	14	13	14	14
Q7L2H7	Q7L2H7	Eukaryotic translation initiation factor 3 subunit M	EIF3M	26.8181	26.566	26.5581	26.0231				26.4497		sp|Q7L2H7|EIF3M_HUMAN Eukaryotic translation initiation factor 3 subunit M OS=Homo sapiens OX=9606 GN=EIF3M PE=1 SV=1	1	6	6	6	4	4	6	4	5	5	5	4	6	5	4	5	5	4	5	5	4	3	5	2	2	1	1	1	2	1	4	4	6	4	5	5
P60842	P60842	Eukaryotic initiation factor 4A-I	EIF4A1	33.1487	32.934	32.8923	32.3544	32.3994	32.3355	32.2507	32.2508	32.0705	sp|P60842|IF4A1_HUMAN Eukaryotic initiation factor 4A-I OS=Homo sapiens OX=9606 GN=EIF4A1 PE=1 SV=1	1	25	25	13	22	22	24	22	24	24	23	23	21	22	23	23	20	21	24	24	25	23	22	22	19	20	20	21	19	17	22	22	24	22	24	24
Q14240	Q14240	Eukaryotic initiation factor 4A-II;Eukaryotic initiation factor 4A-II, N-terminally processed	EIF4A2	24.7022	24.6885	24.6467							sp|Q14240|IF4A2_HUMAN Eukaryotic initiation factor 4A-II OS=Homo sapiens OX=9606 GN=EIF4A2 PE=1 SV=2	1	14	2	2	12	12	12	13	13	14	12	13	12	12	12	13	10	10	13	13	13	13	12	12	10	9	10	10	10	8	2	2	0	2	1	2
P38919	P38919	Eukaryotic initiation factor 4A-III;Eukaryotic initiation factor 4A-III, N-terminally processed	EIF4A3	29.9293	29.6518	29.6501	29.9622	30.0042	30.3265	30.0026	29.8912	29.8412	sp|P38919|IF4A3_HUMAN Eukaryotic initiation factor 4A-III OS=Homo sapiens OX=9606 GN=EIF4A3 PE=1 SV=4	1	20	17	17	13	15	18	18	15	18	16	15	15	16	15	15	15	13	17	16	18	17	16	17	14	14	15	13	14	10	11	13	15	15	12	15
P23588	P23588	Eukaryotic translation initiation factor 4B	EIF4B	32.6189	32.5543	32.5312	29.8472	27.7928	28.0438	30.0116	31.4981	30.8412	sp|P23588|IF4B_HUMAN Eukaryotic translation initiation factor 4B OS=Homo sapiens OX=9606 GN=EIF4B PE=1 SV=2	1	25	25	25	19	20	20	19	20	20	18	16	16	15	17	16	15	16	20	16	18	18	14	22	9	5	6	9	13	12	19	20	20	19	20	20
P06730	P06730	Eukaryotic translation initiation factor 4E	EIF4E	27.857	27.6607	27.6188	26.7244	27.3546	27.4425	27.0287	27.1125	26.8696	sp|P06730|IF4E_HUMAN Eukaryotic translation initiation factor 4E OS=Homo sapiens OX=9606 GN=EIF4E PE=1 SV=2	1	3	3	3	3	3	3	3	3	1	3	3	2	3	3	3	3	1	2	3	3	2	2	3	3	2	2	3	3	2	3	3	3	3	3	1
O60573	O60573	Eukaryotic translation initiation factor 4E type 2	EIF4E2	27.7539	27.657	27.3941			25.5514		25.9274	26.2077	sp|O60573|IF4E2_HUMAN Eukaryotic translation initiation factor 4E type 2 OS=Homo sapiens OX=9606 GN=EIF4E2 PE=1 SV=1	1	6	6	6	3	3	4	5	4	3	4	4	6	6	6	6	3	2	6	6	5	6	3	5	1	1	2	1	2	2	3	3	4	5	4	3
Q13541	Q13541	Eukaryotic translation initiation factor 4E-binding protein 1	EIF4EBP1	26.1415									sp|Q13541|4EBP1_HUMAN Eukaryotic translation initiation factor 4E-binding protein 1 OS=Homo sapiens OX=9606 GN=EIF4EBP1 PE=1 SV=3	1	3	3	3	2	1	3	2	1	2	2	2	2	1	2	2	2	1	1	2	2	1	1	1	2	2	2	1	1	1	2	1	3	2	1	2
Q9NRA8	Q9NRA8	Eukaryotic translation initiation factor 4E transporter	EIF4ENIF1	25.6383	25.2538	25.1009							sp|Q9NRA8|4ET_HUMAN Eukaryotic translation initiation factor 4E transporter OS=Homo sapiens OX=9606 GN=EIF4ENIF1 PE=1 SV=2	1	6	6	6	3	3	2	4	1	3	2	2	2	2	2	1	1	3	2	3	4	5	3	4	0	0	0	0	0	0	3	3	2	4	1	3
Q04637	Q04637	Eukaryotic translation initiation factor 4 gamma 1	EIF4G1	33.2658	33.134	33.1106	31.238	31.2233	31.6563	31.5813	31.7007	31.6891	sp|Q04637|IF4G1_HUMAN Eukaryotic translation initiation factor 4 gamma 1 OS=Homo sapiens OX=9606 GN=EIF4G1 PE=1 SV=4	2	50	50	47	43	42	44	44	44	43	40	40	42	42	42	43	43	39	41	43	43	41	39	44	22	19	25	21	27	20	43	42	44	44	44	43
P78344	P78344	Eukaryotic translation initiation factor 4 gamma 2	EIF4G2	29.3403	29.2878	29.1919	25.5765	26.0077	27.237	27.7288	28.0367	27.807	sp|P78344|IF4G2_HUMAN Eukaryotic translation initiation factor 4 gamma 2 OS=Homo sapiens OX=9606 GN=EIF4G2 PE=1 SV=1	1	26	26	26	21	20	26	24	25	24	24	23	23	26	24	24	20	14	24	24	24	23	20	24	3	4	6	8	8	10	21	20	26	24	25	24
O43432	O43432	Eukaryotic translation initiation factor 4 gamma 3	EIF4G3	30.5009	30.3839	30.382	27.2052	27.1378	27.4768	28.1379	28.1316	27.4597	sp|O43432|IF4G3_HUMAN Eukaryotic translation initiation factor 4 gamma 3 OS=Homo sapiens OX=9606 GN=EIF4G3 PE=1 SV=2	1	30	27	27	26	25	22	24	26	21	20	23	23	23	22	23	24	19	22	23	25	28	22	28	2	3	6	6	7	4	24	22	19	21	23	18
Q15056	Q15056	Eukaryotic translation initiation factor 4H	EIF4H	29.5953	29.3514	29.2118	27.1885	27.1198	26.0051	27.0196	27.6656	27.5209	sp|Q15056|IF4H_HUMAN Eukaryotic translation initiation factor 4H OS=Homo sapiens OX=9606 GN=EIF4H PE=1 SV=5	1	8	8	8	7	7	6	6	7	6	6	5	6	6	6	5	5	6	6	7	7	7	5	7	4	2	3	2	4	4	7	7	6	6	7	6
P55010	P55010	Eukaryotic translation initiation factor 5	EIF5	32.6693	32.5235	32.3869	29.9259	28.7762	28.7023	30.0769	31.0923	30.4871	sp|P55010|IF5_HUMAN Eukaryotic translation initiation factor 5 OS=Homo sapiens OX=9606 GN=EIF5 PE=1 SV=2	1	13	13	13	12	11	13	11	11	12	13	13	13	13	12	12	11	11	13	12	12	12	12	11	10	8	7	9	10	9	12	11	13	11	11	12
P63241	P63241	Eukaryotic translation initiation factor 5A-1;Eukaryotic translation initiation factor 5A-1-like	EIF5A	32.0794	31.7706	31.6601	28.9131	28.5963	28.6106	29.1319	29.7132	29.5499	sp|P63241|IF5A1_HUMAN Eukaryotic translation initiation factor 5A-1 OS=Homo sapiens OX=9606 GN=EIF5A PE=1 SV=2;sp|Q6IS14|IF5AL_HUMAN Eukaryotic translation initiation factor 5A-1-like OS=Homo sapiens OX=9606 GN=EIF5AL1 PE=2 SV=2	3	8	8	8	6	6	8	8	8	8	7	8	7	7	7	8	7	6	7	8	8	8	8	8	4	4	4	4	5	4	6	6	8	8	8	8
O60841	O60841	Eukaryotic translation initiation factor 5B	EIF5B	30.0509	30.0165	29.9212	29.3895	29.5094	29.5107	29.468	29.478	29.4482	sp|O60841|IF2P_HUMAN Eukaryotic translation initiation factor 5B OS=Homo sapiens OX=9606 GN=EIF5B PE=1 SV=4	1	30	30	30	22	23	24	22	21	22	22	23	22	24	23	23	21	19	21	22	23	25	21	23	15	13	11	12	11	11	22	23	24	22	21	22
P56537	P56537	Eukaryotic translation initiation factor 6	EIF6	25.9553	25.7648	25.7142		26.1805	25.9792	26.3392			sp|P56537|IF6_HUMAN Eukaryotic translation initiation factor 6 OS=Homo sapiens OX=9606 GN=EIF6 PE=1 SV=1	1	3	3	3	1	1	3	3	2	3	3	3	3	3	3	2	2	2	3	3	2	2	1	1	1	2	2	2	1	1	1	1	3	3	2	3
Q9BQ52	Q9BQ52	Zinc phosphodiesterase ELAC protein 2	ELAC2	27.1693	27.0282	26.978	26.9						sp|Q9BQ52|RNZ2_HUMAN Zinc phosphodiesterase ELAC protein 2 OS=Homo sapiens OX=9606 GN=ELAC2 PE=1 SV=2	1	10	10	10	7	7	7	6	8	8	5	7	6	6	6	7	4	4	7	5	5	6	5	7	2	1	1	1	2	1	7	7	7	6	8	8
Q15717	Q15717	ELAV-like protein 1	ELAVL1	28.4762	28.4693	28.4248	28.7306	28.9693	28.8828	28.8167	28.7558	28.6056	sp|Q15717|ELAV1_HUMAN ELAV-like protein 1 OS=Homo sapiens OX=9606 GN=ELAVL1 PE=1 SV=2	3	9	9	9	7	6	8	7	7	8	8	8	7	9	8	8	6	6	7	7	8	8	7	8	7	7	8	8	8	6	7	6	8	7	7	8
P32519	P32519	ETS-related transcription factor Elf-1	ELF1	24.6811	24.6647	24.5709							sp|P32519|ELF1_HUMAN ETS-related transcription factor Elf-1 OS=Homo sapiens OX=9606 GN=ELF1 PE=1 SV=2	1	3	3	3	2	2	3	1	2	1	1	3	1	0	0	0	0	0	0	1	0	2	0	2	0	0	0	0	0	0	2	2	3	1	2	1
Q15723	Q15723	ETS-related transcription factor Elf-2	ELF2	27.4562	27.0658	27.0543					26.1501		sp|Q15723|ELF2_HUMAN ETS-related transcription factor Elf-2 OS=Homo sapiens OX=9606 GN=ELF2 PE=1 SV=2	1	8	8	8	6	6	6	7	7	4	2	3	2	1	3	2	4	2	4	6	3	6	4	8	0	0	0	1	2	1	6	6	6	7	7	4
P55199	P55199	RNA polymerase II elongation factor ELL	ELL	26.1184									sp|P55199|ELL_HUMAN RNA polymerase II elongation factor ELL OS=Homo sapiens OX=9606 GN=ELL PE=1 SV=1	1	3	3	3	1	0	1	1	1	0	1	0	0	0	0	1	0	0	0	0	0	0	0	2	0	0	0	0	0	0	1	0	1	1	1	0
Q9NYP7	Q9NYP7	Elongation of very long chain fatty acids protein 5	ELOVL5									22.9336	sp|Q9NYP7|ELOV5_HUMAN Elongation of very long chain fatty acids protein 5 OS=Homo sapiens OX=9606 GN=ELOVL5 PE=1 SV=1	1	1	1	1	0	1	1	1	1	1	1	1	1	1	0	0	1	1	1	1	1	1	0	1	0	0	0	0	1	1	0	1	1	1	1	1
Q6IA86	Q6IA86	Elongator complex protein 2	ELP2	25.0129									sp|Q6IA86|ELP2_HUMAN Elongator complex protein 2 OS=Homo sapiens OX=9606 GN=ELP2 PE=1 SV=2	1	1	1	1	1	1	1	1	0	0	0	1	0	1	1	0	1	1	1	1	0	0	1	0	1	0	0	0	0	0	1	1	1	1	0	0
Q9H9T3	Q9H9T3	Elongator complex protein 3	ELP3	25.4538	25.3657	25.2892							sp|Q9H9T3|ELP3_HUMAN Elongator complex protein 3 OS=Homo sapiens OX=9606 GN=ELP3 PE=1 SV=2	1	6	6	6	3	2	5	6	4	4	4	5	4	4	5	5	4	4	4	4	3	5	2	3	2	0	1	1	1	2	3	2	5	6	4	4
Q96EB1	Q96EB1	Elongator complex protein 4	ELP4	28.6433	28.5246	28.4939					27.7294	27.4953	sp|Q96EB1|ELP4_HUMAN Elongator complex protein 4 OS=Homo sapiens OX=9606 GN=ELP4 PE=1 SV=2	1	12	12	12	10	9	5	8	8	7	3	4	7	7	8	8	8	5	4	8	9	8	5	9	0	0	0	0	3	2	10	9	5	8	8	7
Q8TE02	Q8TE02	Elongator complex protein 5	ELP5	27.4548	27.3335	27.2768	24.4572			25.7873	26.7256	26.9187	sp|Q8TE02|ELP5_HUMAN Elongator complex protein 5 OS=Homo sapiens OX=9606 GN=ELP5 PE=1 SV=2	1	5	5	5	4	4	5	5	5	4	5	5	4	4	4	4	5	5	4	5	4	5	4	5	2	0	0	4	4	3	4	4	5	5	5	4
Q0PNE2	Q0PNE2	Elongator complex protein 6	ELP6	28.4428	28.3709	28.3352	25.1499			26.0989	26.833	26.312	sp|Q0PNE2|ELP6_HUMAN Elongator complex protein 6 OS=Homo sapiens OX=9606 GN=ELP6 PE=1 SV=1	1	8	8	8	8	8	5	7	6	7	6	6	7	8	8	7	7	6	8	7	8	7	5	7	2	0	0	3	3	3	8	8	5	7	6	7
Q8N766	Q8N766	ER membrane protein complex subunit 1	EMC1	27.1012	26.9819	26.9665	30.2049	28.7601	28.7261	28.4844	29.1858	28.8798	sp|Q8N766|EMC1_HUMAN ER membrane protein complex subunit 1 OS=Homo sapiens OX=9606 GN=EMC1 PE=1 SV=1	1	20	20	20	12	11	10	7	8	9	7	7	7	6	6	7	8	7	7	10	11	10	10	11	15	13	13	13	15	14	12	11	10	7	8	9
Q5UCC4	Q5UCC4	ER membrane protein complex subunit 10	EMC10									24.4461	sp|Q5UCC4|EMC10_HUMAN ER membrane protein complex subunit 10 OS=Homo sapiens OX=9606 GN=EMC10 PE=1 SV=1	1	1	1	1	0	0	0	0	0	0	1	0	0	0	0	0	0	0	0	1	0	0	1	0	1	1	1	1	0	1	0	0	0	0	0	0
Q15006	Q15006	ER membrane protein complex subunit 2	EMC2	27.1037	26.9178	26.5721	30.3538	28.4713	28.3715	28.3321	28.7301	28.4204	sp|Q15006|EMC2_HUMAN ER membrane protein complex subunit 2 OS=Homo sapiens OX=9606 GN=EMC2 PE=1 SV=1	1	7	7	7	5	5	3	3	5	5	4	4	3	2	2	3	3	4	2	2	2	3	3	4	6	6	6	5	5	5	5	5	3	3	5	5
Q9P0I2	Q9P0I2	ER membrane protein complex subunit 3	EMC3	24.9021	24.6058	24.3474	28.6875	26.3034	26.0131	26.1194	27.7715	27.4788	sp|Q9P0I2|EMC3_HUMAN ER membrane protein complex subunit 3 OS=Homo sapiens OX=9606 GN=EMC3 PE=1 SV=3	1	6	6	6	1	2	2	2	3	2	2	2	2	2	3	2	2	2	3	3	2	2	2	3	6	5	4	3	3	5	1	2	2	2	3	2
Q5J8M3	Q5J8M3	ER membrane protein complex subunit 4	EMC4	25.9145			28.1608	27.0073	27.1781	26.6796	27.6008	27.1705	sp|Q5J8M3|EMC4_HUMAN ER membrane protein complex subunit 4 OS=Homo sapiens OX=9606 GN=EMC4 PE=1 SV=2	1	4	4	4	1	1	0	0	1	1	1	1	0	0	0	0	0	0	0	1	0	1	2	1	4	2	3	3	3	2	1	1	0	0	1	1
Q9BV81	Q9BV81	ER membrane protein complex subunit 6	EMC6									21.9976	sp|Q9BV81|EMC6_HUMAN ER membrane protein complex subunit 6 OS=Homo sapiens OX=9606 GN=EMC6 PE=1 SV=1	1	1	1	1	0	0	0	1	1	0	0	0	1	0	0	0	0	1	0	0	0	0	1	1	1	0	0	0	1	1	0	0	0	1	1	0
Q9NPA0	Q9NPA0	ER membrane protein complex subunit 7	EMC7	26.5377	26.4056	26.0245	27.8159	25.6257	25.9017	25.5757	26.9821	25.6774	sp|Q9NPA0|EMC7_HUMAN ER membrane protein complex subunit 7 OS=Homo sapiens OX=9606 GN=EMC7 PE=1 SV=1	1	3	3	3	3	3	2	2	3	2	2	3	1	2	2	2	3	2	2	3	2	3	2	2	3	2	2	2	3	2	3	3	2	2	3	2
O43402	O43402	ER membrane protein complex subunit 8	EMC8	25.8536	25.8261	25.8241	28.4739					27.7974	sp|O43402|EMC8_HUMAN ER membrane protein complex subunit 8 OS=Homo sapiens OX=9606 GN=EMC8 PE=1 SV=1	1	3	3	3	0	1	2	1	1	1	1	2	0	1	1	0	1	2	1	1	1	1	1	2	2	0	1	1	2	3	0	1	2	1	1	1
Q9Y3B6	Q9Y3B6	ER membrane protein complex subunit 9	EMC9									23.7057	sp|Q9Y3B6|EMC9_HUMAN ER membrane protein complex subunit 9 OS=Homo sapiens OX=9606 GN=EMC9 PE=1 SV=3	1	1	1	1	0	0	0	0	0	0	0	0	0	0	0	0	0	0	0	0	0	0	0	0	1	1	1	0	1	1	0	0	0	0	0	0
P50402	P50402	Emerin	EMD	30.309	30.2223	30.2137	33.6492	32.1302	32.2601	31.0485	32.2544	31.5828	sp|P50402|EMD_HUMAN Emerin OS=Homo sapiens OX=9606 GN=EMD PE=1 SV=1	1	13	13	13	11	11	9	11	10	11	8	8	10	10	10	9	10	11	10	10	11	10	10	11	11	12	12	12	11	12	11	11	9	11	10	11
Q96AY2	Q96AY2	Crossover junction endonuclease EME1	EME1	22.7514									sp|Q96AY2|EME1_HUMAN Crossover junction endonuclease EME1 OS=Homo sapiens OX=9606 GN=EME1 PE=1 SV=2	1	2	2	2	1	1	2	1	2	1	2	2	1	1	1	0	0	0	1	2	1	0	1	1	0	0	0	0	0	0	1	1	2	1	2	1
Q92979	Q92979	Ribosomal RNA small subunit methyltransferase NEP1	EMG1	31.7939	31.3498	31.3336	32.3467	33.1603	32.9967	32.8152	32.0944	32.459	sp|Q92979|NEP1_HUMAN Ribosomal RNA small subunit methyltransferase NEP1 OS=Homo sapiens OX=9606 GN=EMG1 PE=1 SV=4	1	12	12	12	10	11	11	12	12	10	9	10	10	10	9	11	9	9	11	9	9	9	11	10	10	10	9	9	9	10	10	11	11	12	12	10
O95834	O95834	Echinoderm microtubule-associated protein-like 2	EML2	26.5297	26.4386								sp|O95834|EMAL2_HUMAN Echinoderm microtubule-associated protein-like 2 OS=Homo sapiens OX=9606 GN=EML2 PE=1 SV=1	1	2	2	2	2	1	1	2	1	0	0	0	0	0	0	0	0	1	1	1	1	1	1	1	0	0	0	0	0	0	2	1	1	2	1	0
Q9HC35	Q9HC35	Echinoderm microtubule-associated protein-like 4	EML4	28.4784	28.4263	28.3865	27.9294	28.2108	28.3808	27.711		27.4915	sp|Q9HC35|EMAL4_HUMAN Echinoderm microtubule-associated protein-like 4 OS=Homo sapiens OX=9606 GN=EML4 PE=1 SV=3	1	16	16	16	12	13	13	11	9	11	11	12	9	11	10	10	12	10	12	10	11	11	11	13	3	2	2	4	1	6	12	13	13	11	9	11
Q7Z589	Q7Z589	Protein EMSY	EMSY	27.1207	26.7887	26.7149							sp|Q7Z589|EMSY_HUMAN BRCA2-interacting transcriptional repressor EMSY OS=Homo sapiens OX=9606 GN=EMSY PE=1 SV=2	1	11	11	11	6	8	8	9	8	8	2	6	7	8	8	8	7	4	7	6	7	8	3	8	0	0	0	0	1	1	6	8	8	9	8	8
Q8N8S7	Q8N8S7	Protein enabled homolog	ENAH	29.6428	29.6256	29.5199	29.2462	29.6431	30.3824	29.8683	29.1145	29.3229	sp|Q8N8S7|ENAH_HUMAN Protein enabled homolog OS=Homo sapiens OX=9606 GN=ENAH PE=1 SV=2	1	13	13	13	10	9	11	10	10	10	8	10	9	8	12	10	13	11	12	11	10	11	10	10	6	8	6	8	7	8	10	9	11	10	10	10
P06733	P06733	Alpha-enolase	ENO1	33.7837	33.7119	33.5852	33.6656	33.5141	33.7779	33.6162	33.7506	33.2768	sp|P06733|ENOA_HUMAN Alpha-enolase OS=Homo sapiens OX=9606 GN=ENO1 PE=1 SV=2	2	23	23	22	20	22	22	21	22	22	21	22	22	22	22	20	18	19	21	22	22	22	21	21	18	18	18	18	18	17	20	22	22	21	22	22
P09104	P09104	Gamma-enolase	ENO2	28.9349									sp|P09104|ENOG_HUMAN Gamma-enolase OS=Homo sapiens OX=9606 GN=ENO2 PE=1 SV=3	1	2	1	1	1	2	1	2	1	1	1	2	2	2	1	1	1	2	1	1	2	1	1	2	1	1	1	1	1	1	0	1	0	1	0	0
O43768	O43768	Alpha-endosulfine	ENSA	29.9093	29.776	29.6053	26.5386	26.0356	26.2343	26.7301	26.969	26.3115	sp|O43768|ENSA_HUMAN Alpha-endosulfine OS=Homo sapiens OX=9606 GN=ENSA PE=1 SV=1	1	10	10	9	10	10	10	9	9	7	9	9	9	9	9	9	8	8	10	7	5	4	5	9	4	2	2	3	5	5	10	10	10	9	9	7
Q9NPA8	Q9NPA8	Transcription and mRNA export factor ENY2	ENY2					23.8278					sp|Q9NPA8|ENY2_HUMAN Transcription and mRNA export factor ENY2 OS=Homo sapiens OX=9606 GN=ENY2 PE=1 SV=1	1	2	2	2	0	0	1	2	2	2	2	2	1	1	2	2	1	1	2	2	1	1	1	2	1	2	1	1	1	1	0	0	1	2	2	2
Q96L91	Q96L91	E1A-binding protein p400	EP400	25.9179	25.7989	25.6855				25.0164		24.6952	sp|Q96L91|EP400_HUMAN E1A-binding protein p400 OS=Homo sapiens OX=9606 GN=EP400 PE=1 SV=4	1	11	11	11	5	4	3	6	5	5	4	3	4	5	5	4	5	4	5	4	5	4	5	6	0	0	0	3	1	4	5	4	3	6	5	5
P11171	P11171	Protein 4.1	EPB41	32.0432	31.9503	31.9055	30.5284	29.8937	29.8076	30.2486	30.9494	30.4728	sp|P11171|41_HUMAN Protein 4.1 OS=Homo sapiens OX=9606 GN=EPB41 PE=1 SV=4	1	33	32	31	31	30	27	28	29	27	26	25	28	29	29	27	25	25	28	28	29	28	27	29	15	11	13	14	16	17	30	29	27	28	29	27
Q9H4G0	Q9H4G0	Band 4.1-like protein 1	EPB41L1	25.1614	24.9773	23.8818							sp|Q9H4G0|E41L1_HUMAN Band 4.1-like protein 1 OS=Homo sapiens OX=9606 GN=EPB41L1 PE=1 SV=2	1	6	3	3	5	5	4	4	4	4	4	3	4	4	3	4	4	2	3	4	4	4	3	4	0	0	0	0	0	1	3	2	2	2	2	2
O43491	O43491	Band 4.1-like protein 2	EPB41L2	31.6412	31.5487	31.5216	27.6637	24.8988	25.3246	27.2209	29.3454	28.4318	sp|O43491|E41L2_HUMAN Band 4.1-like protein 2 OS=Homo sapiens OX=9606 GN=EPB41L2 PE=1 SV=1	1	43	39	39	34	38	36	37	39	35	38	35	36	39	36	33	35	31	39	37	38	36	29	37	8	6	5	7	12	10	31	35	32	33	35	31
Q9Y2J2	Q9Y2J2	Band 4.1-like protein 3;Band 4.1-like protein 3, N-terminally processed	EPB41L3	33.144	33.1275	33.09	30.841	30.2772	30.2696	31.1474	31.7765	31.3398	sp|Q9Y2J2|E41L3_HUMAN Band 4.1-like protein 3 OS=Homo sapiens OX=9606 GN=EPB41L3 PE=1 SV=2	1	44	44	38	35	37	38	39	41	41	35	36	40	39	40	41	39	32	39	40	42	39	34	41	22	17	18	22	24	22	35	37	38	39	41	41
P29317	P29317	Ephrin type-A receptor 2	EPHA2	27.7	27.6564	27.6277	26.0869						sp|P29317|EPHA2_HUMAN Ephrin type-A receptor 2 OS=Homo sapiens OX=9606 GN=EPHA2 PE=1 SV=2	1	9	9	9	7	5	6	7	7	7	4	5	7	6	7	7	6	4	6	7	8	7	6	6	3	0	0	1	1	1	7	5	6	7	7	7
Q9Y6I3	Q9Y6I3	Epsin-1	EPN1										sp|Q9Y6I3|EPN1_HUMAN Epsin-1 OS=Homo sapiens OX=9606 GN=EPN1 PE=1 SV=2	1	1	1	1	1	0	0	0	0	0	0	0	0	0	0	0	0	0	0	0	0	0	0	0	0	0	0	0	0	0	1	0	0	0	0	0
Q9H201	Q9H201	Epsin-3	EPN3	23.2119									sp|Q9H201|EPN3_HUMAN Epsin-3 OS=Homo sapiens OX=9606 GN=EPN3 PE=2 SV=1	1	1	1	1	1	1	1	1	1	1	1	1	1	1	1	1	1	1	1	1	1	1	1	1	0	0	0	0	0	0	1	1	1	1	1	1
P58107	P58107	Epiplakin	EPPK1	28.3633	28.3103	28.1512	27.1409		26.8322	26.1918	26.5587	26.5653	sp|P58107|EPIPL_HUMAN Epiplakin OS=Homo sapiens OX=9606 GN=EPPK1 PE=1 SV=3	1	19	19	15	9	7	14	5	12	12	7	10	9	12	16	13	12	10	12	13	13	12	14	7	5	1	2	3	3	3	9	7	14	5	12	12
P07814	P07814	Bifunctional glutamate/proline--tRNA ligase;Glutamate--tRNA ligase;Proline--tRNA ligase	EPRS	30.9292	30.9259	30.92	30.9122	31.3965	31.4262	31.2923	30.8471	31.0208	sp|P07814|SYEP_HUMAN Bifunctional glutamate/proline--tRNA ligase OS=Homo sapiens OX=9606 GN=EPRS1 PE=1 SV=5	1	44	44	44	31	31	35	37	36	40	28	31	32	33	34	35	32	31	36	34	37	39	32	35	25	27	26	26	23	23	31	31	35	37	36	40
P42566	P42566	Epidermal growth factor receptor substrate 15	EPS15	28.762	28.7158	28.6558				25.5862	27.6855	27.2858	sp|P42566|EPS15_HUMAN Epidermal growth factor receptor substrate 15 OS=Homo sapiens OX=9606 GN=EPS15 PE=1 SV=2	1	23	23	23	17	12	18	18	16	19	14	11	17	19	18	16	15	14	18	19	16	14	12	17	0	0	0	3	12	7	17	12	18	18	16	19
Q9UBC2	Q9UBC2	Epidermal growth factor receptor substrate 15-like 1	EPS15L1	31.6253	31.608	31.594	26.4418	25.4734	24.0337	28.0106	29.7364	29.1048	sp|Q9UBC2|EP15R_HUMAN Epidermal growth factor receptor substrate 15-like 1 OS=Homo sapiens OX=9606 GN=EPS15L1 PE=1 SV=1	1	43	43	43	38	40	35	33	33	36	29	30	37	37	36	37	36	34	39	36	39	37	34	38	7	5	4	11	18	14	38	40	35	33	33	36
Q12929	Q12929	Epidermal growth factor receptor kinase substrate 8	EPS8	24.6856	24.2728	24.2713							sp|Q12929|EPS8_HUMAN Epidermal growth factor receptor kinase substrate 8 OS=Homo sapiens OX=9606 GN=EPS8 PE=1 SV=1	1	2	2	2	2	2	2	2	1	2	2	2	2	2	2	2	1	0	2	2	2	2	2	2	0	1	1	1	1	1	2	2	2	2	1	2
Q9C0D9	Q9C0D9	Ethanolaminephosphotransferase 1	EPT1								24.4322		sp|Q9C0D9|EPT1_HUMAN Ethanolaminephosphotransferase 1 OS=Homo sapiens OX=9606 GN=SELENOI PE=1 SV=3	1	1	1	1	1	0	1	1	0	1	1	1	0	1	0	0	1	1	1	1	1	1	1	1	1	1	1	1	1	0	1	0	1	1	0	1
Q9NZ08	Q9NZ08	Endoplasmic reticulum aminopeptidase 1	ERAP1	23.9394									sp|Q9NZ08|ERAP1_HUMAN Endoplasmic reticulum aminopeptidase 1 OS=Homo sapiens OX=9606 GN=ERAP1 PE=1 SV=3	1	2	2	2	0	0	0	0	0	0	0	0	0	0	0	0	0	0	0	2	1	0	0	0	1	0	0	0	0	0	0	0	0	0	0	0
Q96RT1	Q96RT1	Protein LAP2	ERBB2IP	29.2668	29.1706	29.1503				24.9895	26.4856	25.2202	sp|Q96RT1|ERBIN_HUMAN Erbin OS=Homo sapiens OX=9606 GN=ERBIN PE=1 SV=2	2	29	29	29	19	13	16	17	20	21	16	17	18	22	20	20	14	14	21	21	24	19	17	18	1	1	1	3	5	3	19	13	16	17	20	21
Q8IUD2	Q8IUD2	ELKS/Rab6-interacting/CAST family member 1	ERC1	26.6148	26.512	26.4552				25.3742			sp|Q8IUD2|RB6I2_HUMAN ELKS/Rab6-interacting/CAST family member 1 OS=Homo sapiens OX=9606 GN=ERC1 PE=1 SV=1	2	10	10	10	3	4	4	6	3	6	5	5	4	6	6	9	5	4	5	4	7	6	2	5	1	1	1	3	1	1	3	4	4	6	3	6
P07992	P07992	DNA excision repair protein ERCC-1	ERCC1	27.7514									sp|P07992|ERCC1_HUMAN DNA excision repair protein ERCC-1 OS=Homo sapiens OX=9606 GN=ERCC1 PE=1 SV=1	1	2	2	2	1	1	1	1	2	2	1	1	2	2	2	1	0	0	2	2	1	2	0	0	0	1	0	0	0	0	1	1	1	1	2	2
P18074	P18074	TFIIH basal transcription factor complex helicase XPD subunit	ERCC2	22.637									sp|P18074|ERCC2_HUMAN General transcription and DNA repair factor IIH helicase subunit XPD OS=Homo sapiens OX=9606 GN=ERCC2 PE=1 SV=1	1	1	1	1	0	0	0	0	0	1	0	1	1	1	1	1	1	0	1	0	0	0	0	0	0	0	0	0	0	0	0	0	0	0	0	1
Q92889	Q92889	DNA repair endonuclease XPF	ERCC4	24.0327									sp|Q92889|XPF_HUMAN DNA repair endonuclease XPF OS=Homo sapiens OX=9606 GN=ERCC4 PE=1 SV=3	1	3	3	3	1	0	1	1	1	1	1	0	0	1	1	1	0	0	1	2	0	1	0	0	0	0	0	0	0	0	1	0	1	1	1	1
P28715	P28715	DNA repair protein complementing XP-G cells	ERCC5	24.0089									sp|P28715|ERCC5_HUMAN DNA repair protein complementing XP-G cells OS=Homo sapiens OX=9606 GN=ERCC5 PE=1 SV=3	1	3	3	3	1	1	2	0	0	0	0	1	2	1	1	1	1	0	1	1	0	0	0	3	0	0	0	0	0	0	1	1	2	0	0	0
Q2NKX8	Q2NKX8	DNA excision repair protein ERCC-6-like	ERCC6L	27.6587	27.5591	27.5571							sp|Q2NKX8|ERC6L_HUMAN DNA excision repair protein ERCC-6-like OS=Homo sapiens OX=9606 GN=ERCC6L PE=1 SV=1	1	16	16	16	9	9	11	8	9	9	9	8	10	10	11	10	12	8	9	11	11	12	7	11	0	0	1	0	1	0	9	9	11	8	9	9
Q96RQ1	Q96RQ1	Endoplasmic reticulum-Golgi intermediate compartment protein 2	ERGIC2	23.3202									sp|Q96RQ1|ERGI2_HUMAN Endoplasmic reticulum-Golgi intermediate compartment protein 2 OS=Homo sapiens OX=9606 GN=ERGIC2 PE=1 SV=2	1	1	1	1	1	1	1	1	1	1	0	0	1	1	1	1	1	1	1	1	1	1	1	1	0	0	0	0	0	0	1	1	1	1	1	1
P84090	P84090	Enhancer of rudimentary homolog	ERH	30.0282	29.9316	29.7699	26.8005	26.7786	26.5435	27.6346		27.8162	sp|P84090|ERH_HUMAN Enhancer of rudimentary homolog OS=Homo sapiens OX=9606 GN=ERH PE=1 SV=1	1	2	2	2	2	2	2	2	2	2	2	2	2	2	2	2	2	2	2	2	2	2	2	2	2	2	2	2	1	2	2	2	2	2	2	2
Q8IV48	Q8IV48	3-5 exoribonuclease 1	ERI1						23.3856				sp|Q8IV48|ERI1_HUMAN 3-5 exoribonuclease 1 OS=Homo sapiens OX=9606 GN=ERI1 PE=1 SV=3	1	1	1	1	0	0	1	1	1	1	1	1	0	0	1	1	0	0	1	0	1	1	0	0	0	0	1	0	0	0	0	0	1	1	1	1
Q86X53	Q86X53	Glutamate-rich protein 1	ERICH1	24.1932									sp|Q86X53|ERIC1_HUMAN Glutamate-rich protein 1 OS=Homo sapiens OX=9606 GN=ERICH1 PE=1 SV=1	1	2	2	2	2	2	1	1	2	1	1	1	1	1	1	1	1	1	2	0	2	2	1	2	0	0	0	0	0	0	2	2	1	1	2	1
O94905	O94905	Erlin-2	ERLIN2	27.8947	27.7459	27.7078	28.4664	28.5431	28.5807	28.4646	28.4159	28.0986	sp|O94905|ERLN2_HUMAN Erlin-2 OS=Homo sapiens OX=9606 GN=ERLIN2 PE=1 SV=1	1	9	9	6	6	7	8	8	9	9	9	8	9	8	7	9	7	7	9	7	7	7	7	7	7	7	7	7	7	6	6	7	8	8	9	9
Q56NI9	Q56NI9	N-acetyltransferase ESCO2	ESCO2	23.4002									sp|Q56NI9|ESCO2_HUMAN N-acetyltransferase ESCO2 OS=Homo sapiens OX=9606 GN=ESCO2 PE=1 SV=1	1	3	3	3	1	1	2	2	2	1	1	2	1	1	1	0	1	0	1	1	1	0	1	1	1	0	1	0	0	0	1	1	2	2	2	1
[truncated: 2,846 more rows]
[truncated: 200 more columns]

## Sheet: Summary
	IDs with 3 experimental values in 3 replicates in either condition (but controls). Missing values substituted by minimal log2 LFQ of each column			Controls (top3)			SP-TM-BF			Stats			SP-Constant-TM-BF			Stats
[truncated: 1,483 more rows]

[truncated: 3 more sheets: Hit in 1+ condition, Hit Cste specific, Cste-specific vs. SP-TM alone]
