# Supplementary material for: Astrocytes express aberrant immunoglobulins as putative gatekeeper of astrocytes to neuronal progenitor conversion
Source: Cell Death Dis. 2023 Apr 4;14(4):237. doi: 10.1038/s41419-023-05737-9 (PMC10073301; doi:10.1038/s41419-023-05737-9)
Supplement: Supplementary file 23 — Supplementary Dataset 8 [file 41419_2023_5737_MOESM23_ESM.xlsx]

## Sheet: dig2D-1
Checked	Master	Accession	Description	Coverage [%]	# Peptides	# PSMs	# Unique Peptides	# AAs	MW [kDa]	calc. pI	Score Sequest HT	# Peptides (by Search Engine)	Found in Samples	# Protein Groups
False	IsMasterProtein	P69897	Tubulin beta-5 chain OS=Rattus norvegicus OX=10116 GN=Tubb5 PE=1 SV=1	63.0631	24	61	5	444	49.6	4.89	133.71	24	High	1
False	IsMasterProtein	Q6P9T8	Tubulin beta-4B chain OS=Rattus norvegicus OX=10116 GN=Tubb4b PE=1 SV=1	51.236	22	54	2	445	49.8	4.89	108.9	22	High	1
False	IsMasterProtein	P00762	Anionic trypsin-1 OS=Rattus norvegicus OX=10116 GN=Prss1 PE=1 SV=1	9.7561	2	80	2	246	25.9	4.89	90.62	2	High	1
False	IsMasterProtein	P85108	Tubulin beta-2A chain OS=Rattus norvegicus OX=10116 GN=Tubb2a PE=1 SV=1	52.5843	21	46	3	445	49.9	4.89	87.72	21	High	1
False	IsMasterProtein	Q4QRB4	Tubulin beta-3 chain OS=Rattus norvegicus OX=10116 GN=Tubb3 PE=1 SV=1	31.7778	14	44	1	450	50.4	4.93	87.3	14	High	1
False	IsMasterProtein	P31000	Vimentin OS=Rattus norvegicus OX=10116 GN=Vim PE=1 SV=2	52.3605	26	49	26	466	53.7	5.12	75.6	26	High	1
False	IsMasterProtein	P10719	ATP synthase subunit beta, mitochondrial OS=Rattus norvegicus OX=10116 GN=Atp5f1b PE=1 SV=2	37.4291	15	36	15	529	56.3	5.34	52.07	15	High	1
False	IsMasterProtein	Q6IFW6	Keratin, type I cytoskeletal 10 OS=Rattus norvegicus OX=10116 GN=Krt10 PE=3 SV=1	11.9772	6	15	6	526	56.5	5.15	35.99	6	High	1
False	IsMasterProtein	Q4FZU2	Keratin, type II cytoskeletal 6A OS=Rattus norvegicus OX=10116 GN=Krt6a PE=1 SV=1	12.3188	8	16	3	552	59.2	7.94	28.92	8	High	1
False	IsMasterProtein	Q6IMF3	Keratin, type II cytoskeletal 1 OS=Rattus norvegicus OX=10116 GN=Krt1 PE=2 SV=1	7.04	6	16	4	625	64.8	7.87	28.37	6	High	1
False	IsMasterProtein	P04785	Protein disulfide-isomerase OS=Rattus norvegicus OX=10116 GN=P4hb PE=1 SV=2	29.0766	13	15	13	509	56.9	4.93	19.89	13	High	1
False	IsMasterProtein	Q6IG05	Keratin, type II cytoskeletal 75 OS=Rattus norvegicus OX=10116 GN=Krt75 PE=3 SV=2	8.67159	6	10	1	542	59	8.07	18.96	6	High	1
False	IsMasterProtein	Q6IG12	Keratin, type II cytoskeletal 7 OS=Rattus norvegicus OX=10116 GN=Krt7 PE=3 SV=1	5.47046	4	8	1	457	50.7	5.87	18.39	4	High	1
False	IsMasterProtein	Q6P6Q2	Keratin, type II cytoskeletal 5 OS=Rattus norvegicus OX=10116 GN=Krt5 PE=1 SV=1	10.5903	7	10	2	576	61.8	7.8	17.35	7	High	1
False	IsMasterProtein	P68370	Tubulin alpha-1A chain OS=Rattus norvegicus OX=10116 GN=Tuba1a PE=1 SV=1	27.2727	8	10	8	451	50.1	5.06	14.02	8	High	1
False	IsMasterProtein	P60711	Actin, cytoplasmic 1 OS=Rattus norvegicus OX=10116 GN=Actb PE=1 SV=1	16.2667	4	6	4	375	41.7	5.48	11.99	4	High	1
False	IsMasterProtein	Q6IFU7	Keratin, type I cytoskeletal 42 OS=Rattus norvegicus OX=10116 GN=Krt42 PE=3 SV=1	12.6106	6	11	3	452	50.2	5.16	11.26	6	High	1
False	IsMasterProtein	Q6IFU8	Keratin, type I cytoskeletal 17 OS=Rattus norvegicus OX=10116 GN=Krt17 PE=1 SV=1	12.0092	5	7	2	433	48.1	5.02	10.51	5	High	1
False	IsMasterProtein	Q63081	Protein disulfide-isomerase A6 OS=Rattus norvegicus OX=10116 GN=Pdia6 PE=1 SV=2	13.6364	4	5	4	440	48.1	5.14	10.01	4	High	1
False	IsMasterProtein	Q6IG04	Keratin, type II cytoskeletal 72 OS=Rattus norvegicus OX=10116 GN=Krt72 PE=3 SV=2	4.03846	3	4	1	520	56.8	7.36	8.29	3	High	1
False	IsMasterProtein	P62630	Elongation factor 1-alpha 1 OS=Rattus norvegicus OX=10116 GN=Eef1a1 PE=2 SV=1	12.7706	4	5	4	462	50.1	9.01	6.34	4	High	1
False	IsMasterProtein	P18418	Calreticulin OS=Rattus norvegicus OX=10116 GN=Calr PE=1 SV=1	11.7788	3	4	3	416	48	4.49	5.77	3	High	1
False	IsMasterProtein	P16617	Phosphoglycerate kinase 1 OS=Rattus norvegicus OX=10116 GN=Pgk1 PE=1 SV=2	8.39329	2	4	2	417	44.5	7.9	5.73	2	High	1
False	IsMasterProtein	P62804	Histone H4 OS=Rattus norvegicus OX=10116 GN=H4c2 PE=1 SV=2	33.0097	3	3	3	103	11.4	11.36	4.45	3	High	1
False	IsMasterProtein	Q6IG02	Keratin, type II cytoskeletal 2 epidermal OS=Rattus norvegicus OX=10116 GN=Krt2 PE=3 SV=1	3.35766	3	3	2	685	69.1	7.69	3.69	3	High	1

## Sheet: dig2D-2
Checked	Master	Accession	Description	Coverage [%]	# Peptides	# PSMs	# Unique Peptides	# AAs	MW [kDa]	calc. pI	Score Sequest HT	# Peptides (by Search Engine)	Found in Samples	# Protein Groups
False	IsMasterProtein	P31000	Vimentin OS=Rattus norvegicus OX=10116 GN=Vim PE=1 SV=2	55.5794	34	83	34	466	53.7	5.12	163.93	34	High	1
False	IsMasterProtein	P10719	ATP synthase subunit beta, mitochondrial OS=Rattus norvegicus OX=10116 GN=Atp5f1b PE=1 SV=2	50.8507	18	50	18	529	56.3	5.34	78	18	High	1
False	IsMasterProtein	P69897	Tubulin beta-5 chain OS=Rattus norvegicus OX=10116 GN=Tubb5 PE=1 SV=1	35.5856	13	27	5	444	49.6	4.89	56.86	13	High	1
False	IsMasterProtein	Q6P9T8	Tubulin beta-4B chain OS=Rattus norvegicus OX=10116 GN=Tubb4b PE=1 SV=1	32.1348	11	21	3	445	49.8	4.89	35.55	11	High	1
False	IsMasterProtein	Q6IFW6	Keratin, type I cytoskeletal 10 OS=Rattus norvegicus OX=10116 GN=Krt10 PE=3 SV=1	8.36502	5	11	5	526	56.5	5.15	26.08	5	High	1
False	IsMasterProtein	Q4FZU2	Keratin, type II cytoskeletal 6A OS=Rattus norvegicus OX=10116 GN=Krt6a PE=1 SV=1	12.5	6	13	2	552	59.2	7.94	16.77	6	High	1
False	IsMasterProtein	P04785	Protein disulfide-isomerase OS=Rattus norvegicus OX=10116 GN=P4hb PE=1 SV=2	14.3418	6	10	6	509	56.9	4.93	16.1	6	High	1
False	IsMasterProtein	Q63081	Protein disulfide-isomerase A6 OS=Rattus norvegicus OX=10116 GN=Pdia6 PE=1 SV=2	18.4091	7	9	7	440	48.1	5.14	13.89	7	High	1
False	IsMasterProtein	Q6IG03	Keratin, type II cytoskeletal 73 OS=Rattus norvegicus OX=10116 GN=Krt73 PE=1 SV=1	7.9566	5	13	2	553	60.3	7.94	13.25	5	High	1
False	IsMasterProtein	Q6IMF3	Keratin, type II cytoskeletal 1 OS=Rattus norvegicus OX=10116 GN=Krt1 PE=2 SV=1	7.2	7	12	4	625	64.8	7.87	12.15	7	High	1
False	IsMasterProtein	P60711	Actin, cytoplasmic 1 OS=Rattus norvegicus OX=10116 GN=Actb PE=1 SV=1	28.5333	6	6	6	375	41.7	5.48	11.37	6	High	1
False	IsMasterProtein	Q6P6Q2	Keratin, type II cytoskeletal 5 OS=Rattus norvegicus OX=10116 GN=Krt5 PE=1 SV=1	9.375	6	8	2	576	61.8	7.8	10.12	6	High	1
False	IsMasterProtein	Q6IG05	Keratin, type II cytoskeletal 75 OS=Rattus norvegicus OX=10116 GN=Krt75 PE=3 SV=2	9.9631	6	9	2	542	59	8.07	10.06	6	High	1
False	IsMasterProtein	P18418	Calreticulin OS=Rattus norvegicus OX=10116 GN=Calr PE=1 SV=1	35.5769	9	12	9	416	48	4.49	9.64	9	High	1
False	IsMasterProtein	P29315	Ribonuclease inhibitor OS=Rattus norvegicus OX=10116 GN=Rnh1 PE=1 SV=2	18.8596	5	6	5	456	49.9	4.79	6.79	5	High	1
False	IsMasterProtein	O08629	Transcription intermediary factor 1-beta OS=Rattus norvegicus OX=10116 GN=Trim28 PE=1 SV=2	5.86826	3	3	3	835	88.9	5.77	4.13	3	High	1
False	IsMasterProtein	Q6AYZ1	Tubulin alpha-1C chain OS=Rattus norvegicus OX=10116 GN=Tuba1c PE=1 SV=1	10.245	3	3	3	449	49.9	5.1	3.46	3	High	1
False	IsMasterProtein	P04764	Alpha-enolase OS=Rattus norvegicus OX=10116 GN=Eno1 PE=1 SV=4	6.91244	2	2	2	434	47.1	6.57	2.51	2	High	1
False	IsMasterProtein	Q8VHV7	Heterogeneous nuclear ribonucleoprotein H OS=Rattus norvegicus OX=10116 GN=Hnrnph1 PE=1 SV=2	8.01782	2	2	2	449	49.2	6.06	2.5	2	High	1
False	IsMasterProtein	Q6P0K8	Junction plakoglobin OS=Rattus norvegicus OX=10116 GN=Jup PE=1 SV=1	4.2953	2	2	2	745	81.7	6.14	2.45	2	High	1
False	IsMasterProtein	P62804	Histone H4 OS=Rattus norvegicus OX=10116 GN=H4c2 PE=1 SV=2	33.9806	3	4	3	103	11.4	11.36	2.44	3	High	1
False	IsMasterProtein	P85125	Caveolae-associated protein 1 OS=Rattus norvegicus OX=10116 GN=Cavin1 PE=1 SV=1	8.41837	2	2	2	392	43.9	5.52	2.25	2	High	1
False	IsMasterProtein	P62630	Elongation factor 1-alpha 1 OS=Rattus norvegicus OX=10116 GN=Eef1a1 PE=2 SV=1	10.8225	3	3	3	462	50.1	9.01	1.77	3	High	1
False	IsMasterProtein	Q6IFV3	Keratin, type I cytoskeletal 15 OS=Rattus norvegicus OX=10116 GN=Krt15 PE=1 SV=1	4.02685	2	3	2	447	48.8	4.86	1.65	2	High	1
False	IsMasterProtein	Q63413	Spliceosome RNA helicase Ddx39b OS=Rattus norvegicus OX=10116 GN=Ddx39b PE=2 SV=3	11.215	4	4	4	428	49	5.67	1.61	4	High	1
False	IsMasterProtein	O35783	Calumenin OS=Rattus norvegicus OX=10116 GN=Calu PE=1 SV=1	14.6032	2	2	2	315	37	4.58	0	2	High	1
False	IsMasterProtein	Q5RKI1	Eukaryotic initiation factor 4A-II OS=Rattus norvegicus OX=10116 GN=Eif4a2 PE=1 SV=1	9.09091	3	3	3	407	46.4	5.48	0	3	High	1
False	IsMasterProtein	Q6AY84	Secernin-1 OS=Rattus norvegicus OX=10116 GN=Scrn1 PE=1 SV=1	10.3865	2	2	2	414	46.4	4.84	0	2	High	1
False	IsMasterProtein	Q71UF4	Histone-binding protein RBBP7 OS=Rattus norvegicus OX=10116 GN=Rbbp7 PE=2 SV=1	7.52941	2	2	2	425	47.8	5.05	0	2	High	1

## Sheet: dig2D-3
Checked	Master	Accession	Description	Coverage [%]	# Peptides	# PSMs	# Unique Peptides	# AAs	MW [kDa]	calc. pI	Score Sequest HT	# Peptides (by Search Engine)	Found in Samples	# Protein Groups
False	IsMasterProtein	P00762	Anionic trypsin-1 OS=Rattus norvegicus OX=10116 GN=Prss1 PE=1 SV=1	9.7561	2	178	2	246	25.9	4.89	185.06	2	High	1
False	IsMasterProtein	Q6P9V9	Tubulin alpha-1B chain OS=Rattus norvegicus OX=10116 GN=Tuba1b PE=1 SV=1	57.4279	21	69	2	451	50.1	5.06	146.12	21	High	1
False	IsMasterProtein	P68370	Tubulin alpha-1A chain OS=Rattus norvegicus OX=10116 GN=Tuba1a PE=1 SV=1	57.2062	20	67	1	451	50.1	5.06	145.51	20	High	1
False	IsMasterProtein	P69897	Tubulin beta-5 chain OS=Rattus norvegicus OX=10116 GN=Tubb5 PE=1 SV=1	65.0901	26	65	6	444	49.6	4.89	136.52	26	High	1
False	IsMasterProtein	Q6AYZ1	Tubulin alpha-1C chain OS=Rattus norvegicus OX=10116 GN=Tuba1c PE=1 SV=1	52.1158	19	61	1	449	49.9	5.1	136.3	19	High	1
False	IsMasterProtein	P31000	Vimentin OS=Rattus norvegicus OX=10116 GN=Vim PE=1 SV=2	59.8712	30	70	30	466	53.7	5.12	124.52	30	High	1
False	IsMasterProtein	Q6P9T8	Tubulin beta-4B chain OS=Rattus norvegicus OX=10116 GN=Tubb4b PE=1 SV=1	59.3258	25	59	5	445	49.8	4.89	111.05	25	High	1
False	IsMasterProtein	Q4QRB4	Tubulin beta-3 chain OS=Rattus norvegicus OX=10116 GN=Tubb3 PE=1 SV=1	34.4444	16	42	2	450	50.4	4.93	77.18	16	High	1
False	IsMasterProtein	Q6IFW6	Keratin, type I cytoskeletal 10 OS=Rattus norvegicus OX=10116 GN=Krt10 PE=3 SV=1	11.9772	6	11	6	526	56.5	5.15	26.19	6	High	1
False	IsMasterProtein	P60711	Actin, cytoplasmic 1 OS=Rattus norvegicus OX=10116 GN=Actb PE=1 SV=1	37.0667	9	14	5	375	41.7	5.48	19.93	9	High	1
False	IsMasterProtein	Q4FZU2	Keratin, type II cytoskeletal 6A OS=Rattus norvegicus OX=10116 GN=Krt6a PE=1 SV=1	9.60145	5	12	2	552	59.2	7.94	16.24	5	High	1
False	IsMasterProtein	Q6IMF3	Keratin, type II cytoskeletal 1 OS=Rattus norvegicus OX=10116 GN=Krt1 PE=2 SV=1	7.04	5	12	4	625	64.8	7.87	15.84	5	High	1
False	IsMasterProtein	Q6IG12	Keratin, type II cytoskeletal 7 OS=Rattus norvegicus OX=10116 GN=Krt7 PE=3 SV=1	7.00219	4	9	3	457	50.7	5.87	14.74	4	High	1
False	IsMasterProtein	P15999	ATP synthase subunit alpha, mitochondrial OS=Rattus norvegicus OX=10116 GN=Atp5f1a PE=1 SV=2	17.3599	8	10	8	553	59.7	9.19	14.69	8	High	1
False	IsMasterProtein	P04785	Protein disulfide-isomerase OS=Rattus norvegicus OX=10116 GN=P4hb PE=1 SV=2	13.3595	5	9	5	509	56.9	4.93	12.74	5	High	1
False	IsMasterProtein	Q6P6Q2	Keratin, type II cytoskeletal 5 OS=Rattus norvegicus OX=10116 GN=Krt5 PE=1 SV=1	9.54861	6	10	2	576	61.8	7.8	11.31	6	High	1
False	IsMasterProtein	Q6IG05	Keratin, type II cytoskeletal 75 OS=Rattus norvegicus OX=10116 GN=Krt75 PE=3 SV=2	7.93358	5	9	1	542	59	8.07	10.86	5	High	1
False	IsMasterProtein	P68136	Actin, alpha skeletal muscle OS=Rattus norvegicus OX=10116 GN=Acta1 PE=1 SV=1	16.4456	5	6	1	377	42	5.39	5.47	5	High	1
False	IsMasterProtein	Q63081	Protein disulfide-isomerase A6 OS=Rattus norvegicus OX=10116 GN=Pdia6 PE=1 SV=2	7.04545	2	2	2	440	48.1	5.14	4.9	2	High	1
False	IsMasterProtein	P62804	Histone H4 OS=Rattus norvegicus OX=10116 GN=H4c2 PE=1 SV=2	33.9806	4	5	4	103	11.4	11.36	4.27	4	High	1
False	IsMasterProtein	P62630	Elongation factor 1-alpha 1 OS=Rattus norvegicus OX=10116 GN=Eef1a1 PE=2 SV=1	16.0173	5	6	5	462	50.1	9.01	4.05	5	High	1
False	IsMasterProtein	Q5RKI1	Eukaryotic initiation factor 4A-II OS=Rattus norvegicus OX=10116 GN=Eif4a2 PE=1 SV=1	12.0393	3	3	3	407	46.4	5.48	2.98	3	High	1
False	IsMasterProtein	Q6IG02	Keratin, type II cytoskeletal 2 epidermal OS=Rattus norvegicus OX=10116 GN=Krt2 PE=3 SV=1	3.50365	4	5	2	685	69.1	7.69	2.51	4	High	1
False	IsMasterProtein	Q6IFU7	Keratin, type I cytoskeletal 42 OS=Rattus norvegicus OX=10116 GN=Krt42 PE=3 SV=1	9.29204	3	4	3	452	50.2	5.16	2.36	3	High	1
False	IsMasterProtein	P04937	Fibronectin OS=Rattus norvegicus OX=10116 GN=Fn1 PE=1 SV=2	1.33226	2	2	2	2477	272.3	5.76	0	2	High	1
False	IsMasterProtein	P10719	ATP synthase subunit beta, mitochondrial OS=Rattus norvegicus OX=10116 GN=Atp5f1b PE=1 SV=2	9.4518	3	3	3	529	56.3	5.34	0	3	High	1
False	IsMasterProtein	P0DMW0	Heat shock 70 kDa protein 1A OS=Rattus norvegicus OX=10116 GN=Hspa1a PE=2 SV=1	5.77223	2	2	2	641	70.1	5.82	0	2	High	1
False	IsMasterProtein	Q07936	Annexin A2 OS=Rattus norvegicus OX=10116 GN=Anxa2 PE=1 SV=2	12.3894	3	3	3	339	38.7	7.69	0	3	High	1
False	IsMasterProtein	Q5U2Q7	Eukaryotic peptide chain release factor subunit 1 OS=Rattus norvegicus OX=10116 GN=Etf1 PE=2 SV=3	7.55149	2	2	2	437	49	5.71	0	2	High	1

## Sheet: dig2D-4
?

## Sheet: dig2D-5
?
